# Supplementary material for: Human myofiber‐enriched aging‐induced lncRNA FRAIL1 promotes loss of skeletal muscle function
Source: Aging Cell. 2024 Jan 31;23(4):e14097. doi: 10.1111/acel.14097 (PMC11019130; doi:10.1111/acel.14097)
Supplement: Supplementary file 6 — Table S1. [file ACEL-23-e14097-s010.xlsx]

## Sheet: Sheet1
Table S1. Long non-coding RNA (lncRNA) expression in vastus lateralis muscles from young and older human study participants.
Genomic coordinates			lncRNA information		Average CPM values			Fold-Change	For Figure 1 Plot		Statistics		Young																						Older
Chr	Start	End	lincRNA_ID	GeneName	Young (n=22)	Old (n=14)	All samples (n=36)	FC (Old/Young)	Log10(Abundance)	Log2(FC)	p-value	padj (FDR)	s_1A	s_1C	s_1E	s_1G	s_2A	s_2C	s_2E	s_2G	s_3A	s_3C	s_3E	s_3G	s_3A-180	s_6A-180	s_13A-180	s_15A-180	s_16A-180	s_17A-180	s_18a-180	s_23A-180	s_24A-180	s_30A-180	s_4A-180	s_8A-180	s_9A-180	s_28A-180	s_34A-180	s_42A-180	s_43A-180	s_45A-180	s_4A	s_4E	s_5A	s_5E	s_6A	s_6E
chr14	19650018	19718563	ENSG00000225210.5	AL589743.1	68.7687	224.637	129.384	3.26655	2.11188	1.70777	3.25289e-07	0.000669771	51.1418	140.966	107.585	46.9775	42.9136	44.9544	69.854	63.9312	78.2979	18.4743	96.9129	42.5312	36.8967	241.018	58.298	67.7329	59.6949	59.22	29.9577	13.7657	61.0709	80.7166	365.226	93.4629	279.256	223.44	178.306	189.447	160.209	186.304	98.9001	250.948	186.859	396.65	150.148	385.756
chr5	71663446	71664222	ENSG00000272365.1	RP11-389C8.3	187.169	118.586	160.498	0.633577	2.20547	-0.658407	1.87762e-05	0.0193301	180.963	185.819	215.17	140.933	148.247	247.249	244.489	215.347	177.2	188.438	110.758	182.276	258.277	186.241	93.2769	152.399	172.452	253.8	202.214	240.9	166.557	154.707	96.4748	129.41	107.048	82.992	78.6643	139.299	80.1043	118.144	116.1	136.592	119.872	191.927	157.848	105.726
chr18	24916343	25175128	ENSG00000264151.1	RP11-739N10.1 (FRAIL1)	350.292	1016.94	609.543	2.90311	2.785	1.5376	2.71093e-05	0.018606	291.115	560.66	336.202	375.82	58.5185	89.9089	0	652.771	556.327	587.482	186.903	142.783	64.5692	164.33	687.917	16.9332	451.028	296.1	479.323	619.456	960.479	127.801	999.203	1150.31	451.463	427.728	1263.87	367.75	1305.7	381.695	1083.6	1512.04	1357.38	1266.72	2275.32	394.328
chr6	141167095	141174061	ENSG00000234147.1	RP3-460G2.2	8.39416	64.3408	30.1512	7.66494	1.4793	2.93828	3.79662e-05	0.0195431	3.93399	0	0	4.27069	3.90123	0	0	3.3648	0	0	17.3059	0	9.22417	10.9554	23.3192	0	0	33.84	22.4683	27.5314	11.1038	13.4528	27.5642	50.3262	9.30852	31.92	26.2214	39.0038	32.0417	149.952	60.2001	196.947	59.9361	123.687	30.7996	62.864
chr16	73126248	73127673	ENSG00000260880.2	HCCAT5	12.6914	53.101	28.4062	4.18402	1.45341	2.06489	5.87185e-05	0.0241803	7.86797	35.2415	22.4135	17.0827	15.6049	17.9818	17.4635	0	8.24188	18.4743	17.3059	18.2276	9.22417	10.9554	11.6596	8.46661	0	0	37.4471	0	5.5519	0	48.2374	86.2734	0	76.608	136.352	33.4318	40.0522	36.3519	124.7	44.4719	28.2052	42.6505	34.6496	11.4298
chr19	28175488	28284848	ENSG00000261824.2	LINC00662	1605.7	1137.83	1423.75	0.708619	3.15343	-0.496918	7.73272e-05	0.0265361	1671.94	1489.75	1797.56	1417.87	1821.88	2121.85	1466.93	1611.74	1664.86	1126.93	2028.25	1619.22	1263.71	1029.8	1923.84	1845.72	1419.41	1962.72	1288.18	1232.03	1637.81	1883.39	1081.9	1229.4	684.177	1385.33	791.888	1699.45	1009.31	799.743	989.001	933.909	1124.68	1654.84	1374.43	1171.56
chr15	67695957	67813974	ENSG00000259673.1	IQCH-AS1	5173.12	3764.76	4625.42	0.727754	3.66515	-0.458476	8.38406e-05	0.0246611	4606.7	5693.1	5697.51	5376.79	6109.33	7062.34	4610.36	4788.11	5114.09	5231.92	5551.72	4976.15	4067.86	3429.02	5853.12	6485.42	5233.26	5913.54	3033.21	5230.96	4336.03	5408.02	3858.99	4069.23	2122.34	4092.14	3261.95	5025.92	4149.4	2803.64	3091.7	3189.27	4146.16	5693.85	3784.51	3417.51
chr15	67695957	67813974	ENSG00000259673.1	IQCH-AS1	5173.12	3764.76	4625.42	0.727754	3.66515	-0.458476	8.38406e-05	0.0215785	4606.7	5693.1	5697.51	5376.79	6109.33	7062.34	4610.36	4788.11	5114.09	5231.92	5551.72	4976.15	4067.86	3429.02	5853.12	6485.42	5233.26	5913.54	3033.21	5230.96	4336.03	5408.02	3858.99	4069.23	2122.34	4092.14	3261.95	5025.92	4149.4	2803.64	3091.7	3189.27	4146.16	5693.85	3784.51	3417.51
chr2	9696028	9696904	ENSG00000271855.1	RP11-214N9.1	28.9222	56.9574	39.8248	1.96933	1.60015	0.977705	0.000100454	0.0229817	23.6039	25.6302	44.827	21.3534	15.6049	22.4772	58.2117	26.9184	28.8466	14.7794	27.6894	21.2656	36.8967	21.9107	23.3192	42.333	26.5311	33.84	44.9365	20.6485	27.7595	26.9055	48.2374	71.8945	37.2341	95.76	47.1986	16.7159	96.1252	27.264	90.3001	88.9437	31.7309	42.6505	46.1995	57.1491
chr18	12230410	12231572	ENSG00000267247.1	RP11-64C12.6	253.876	547.547	368.081	2.15675	2.56594	1.10886	0.000114924	0.0236629	149.492	227.468	228.618	209.264	202.864	458.535	535.547	117.768	276.103	284.504	294.2	312.908	119.914	10.9554	303.15	186.265	318.373	236.88	59.9154	550.628	266.491	235.424	627.086	337.904	535.24	817.152	466.742	456.902	672.876	690.687	442.9	514.603	112.821	1253.93	419.645	317.177
chr12	58263618	58287735	ENSG00000245651.2	RP11-620J15.2	7.57922	29.2218	15.9958	3.85552	1.20401	1.94693	0.000135719	0.0254041	11.802	16.0188	4.4827	0	11.7037	22.4772	17.4635	16.824	0	0	0	0	0	0	0	16.9332	6.63277	8.46	0	13.7657	0	20.1792	68.9106	7.18945	4.65426	57.456	36.71	11.1439	56.073	13.632	21.5	3.17656	28.2052	46.9156	19.2498	34.2894
chr13	51095069	51101585	ENSG00000229323.1	RP11-175B12.2	19.0071	50.9841	31.4426	2.68237	1.49752	1.42351	0.000148941	0.0255559	3.93399	22.4264	26.8962	17.0827	7.80247	13.4863	17.4635	16.824	41.2094	7.38971	20.767	15.1897	18.4483	0	11.6596	42.333	6.63277	16.92	59.9154	13.7657	11.1038	26.9055	20.6732	35.9473	107.048	44.688	15.7329	39.0038	80.1043	45.4399	68.8001	104.827	24.6796	25.5903	26.9497	74.2938
chr18	10594587	10604795	ENSG00000265728.1	RP11-883A18.3	129.057	275.198	185.89	2.13237	2.26925	1.09246	0.000153594	0.024327	102.284	131.355	103.102	102.496	81.9259	265.231	227.025	50.472	135.991	99.7611	211.132	115.442	55.345	21.9107	174.894	169.332	152.554	67.68	29.9577	302.845	144.349	94.1694	275.642	215.684	307.181	504.336	194.039	156.015	264.344	299.903	266.6	336.716	141.026	588.577	165.548	137.158
chr17	36858705	36861000	ENSG00000261005.1	CTB-58E17.1	770.577	495.321	663.533	0.642792	2.82186	-0.637576	0.000157557	0.0231721	790.731	714.441	636.543	751.641	1080.64	885.602	558.832	763.81	770.616	742.666	799.531	732.144	387.415	635.41	827.832	999.06	776.034	955.98	471.833	777.762	743.955	1150.21	420.355	467.314	242.022	612.864	209.772	690.925	392.511	590.719	322.5	441.542	349.039	993.757	558.243	642.927
chr4	120860695	120885448	ENSG00000250392.2	RP11-700N1.1	25.3987	77.413	45.6265	3.04791	1.65922	1.60782	0.000162687	0.0223315	31.4719	19.2226	26.8962	25.6241	7.80247	53.9453	0	40.3776	16.4838	29.5588	69.2235	6.07588	0	32.8661	0	0	19.8983	25.38	82.3836	48.1799	16.6557	6.72639	48.2374	79.084	134.974	108.528	94.3972	16.7159	56.073	136.32	180.6	34.9422	28.2052	102.361	46.1995	17.1447
chr9	132094579	132121817	ENSG00000233901.1	RP11-65J3.1	11.4243	31.1158	19.0821	2.72365	1.28063	1.44554	0.000188323	0.0242348	23.6039	16.0188	4.4827	17.0827	15.6049	0	5.82117	26.9184	16.4838	3.69486	10.3835	3.03794	0	0	23.3192	16.9332	13.2655	8.46	0	13.7657	5.5519	26.9055	13.7821	21.5684	32.5798	76.608	15.7329	33.4318	56.073	36.3519	17.2	25.4125	3.52565	38.3855	19.2498	45.7192
chr15	101402129	101425534	ENSG00000272639.1	RP11-66B24.8	18.8976	39.3321	26.8444	2.08132	1.42885	1.0575	0.000190929	0.0231249	11.802	22.4264	22.4135	21.3534	11.7037	17.9818	0	10.0944	4.12094	3.69486	20.767	30.3794	9.22417	21.9107	0	25.3998	46.4294	25.38	29.9577	13.7657	33.3114	33.6319	62.0195	21.5684	27.9256	38.304	10.4886	16.7159	40.0522	45.4399	47.3	44.4719	52.8848	38.3855	30.7996	74.2938
chr16	50679720	50683160	ENSG00000261685.2	RP11-401P9.4	49.4177	84.3792	63.0138	1.70747	1.79944	0.771861	0.000205446	0.0235007	47.2078	60.8716	44.827	34.1655	81.9259	35.9635	29.1058	53.8368	90.6607	59.1177	58.8399	27.3415	36.8967	21.9107	58.298	0	79.5933	50.76	59.9154	68.8285	33.3114	53.8111	137.821	64.7051	32.5798	102.144	94.3972	66.8637	120.157	72.7039	68.8001	111.18	70.513	46.9156	103.949	88.581
chr5	27472399	27496508	ENSG00000250337.1	LINC01021	6.87972	35.5086	18.0132	5.16134	1.25559	2.36775	0.000213615	0.0231491	7.86797	3.20377	13.4481	12.8121	3.90123	22.4772	5.82117	3.3648	12.3628	7.38971	0	9.11382	0	0	11.6596	8.46661	6.63277	8.46	7.48942	6.88285	0	0	34.4553	93.4629	4.65426	0	15.7329	5.57197	64.0835	36.3519	77.4001	79.414	45.8335	17.0602	23.0997	0
chr3	141663270	141666233	ENSG00000269905.1	RP11-271K21.11	4271.26	3428.45	3943.5	0.80268	3.59588	-0.317103	0.000263982	0.027177	3367.49	4052.77	5361.31	4544.01	4486.42	4751.68	4523.05	4629.96	4186.88	3731.8	4790.26	3782.24	5534.5	3856.28	4115.84	3987.77	4437.32	3570.12	4216.54	4026.47	4497.04	3517.9	4506.75	2875.78	2410.91	3626.11	2422.86	2858.42	3676.79	3017.21	3220.7	3694.34	4146.16	4491.1	3753.71	3297.5
chr7	26438213	26538594	ENSG00000214870.4	AC004540.5	97.3602	166.957	124.426	1.71484	2.09491	0.778074	0.000313264	0.0307148	165.227	96.1131	67.2405	72.6017	46.8148	152.845	17.4635	124.498	111.265	158.879	100.374	82.0244	55.345	87.6428	244.852	50.7997	119.39	42.3	119.831	68.8285	49.9671	107.622	124.039	208.494	130.319	197.904	183.55	234.023	160.209	72.7039	141.9	184.241	236.219	110.891	138.598	214.309
chr22	45528901	45559662	ENSG00000226328.2	CTA-217C2.1	986.381	622.903	845.028	0.631503	2.92687	-0.663138	0.000343175	0.0321181	751.392	919.482	941.367	965.175	1345.93	1123.86	611.222	898.402	1174.47	724.192	1173.34	1354.92	913.193	690.187	524.682	1253.06	908.69	1412.82	419.407	1115.02	838.337	1641.24	489.265	438.557	558.511	510.72	540.162	1014.1	576.751	558.911	455.8	581.311	550.001	1002.29	669.892	774.37
chr17	48127713	48133103	ENSG00000246640.1	RP11-1094H24.4	16.1632	41.2184	25.9069	2.55014	1.41341	1.35058	0.000397883	0.0356192	15.7359	9.61131	4.4827	12.8121	0	26.9727	0	3.3648	16.4838	29.5588	27.6894	12.1518	0	21.9107	23.3192	33.8664	13.2655	33.84	7.48942	20.6485	22.2076	20.1792	20.6732	35.9473	97.7395	0	36.71	16.7159	32.0417	49.9839	73.1001	54.0015	17.6283	17.0602	65.4492	60.0065
chr1	145373054	145382397	ENSG00000233396.3	RP11-458D21.1	942.576	1255.99	1064.46	1.3325	3.02713	0.414141	0.000432564	0.0371104	767.127	1345.58	1299.98	1106.11	635.901	768.721	977.956	1255.07	828.309	931.104	1045.27	1154.42	977.762	931.205	851.151	694.262	868.893	600.66	1041.03	1108.14	949.375	598.648	992.312	1437.89	1265.96	836.304	1620.49	963.951	1257.64	1704	1560.9	1404.04	1170.52	1232.6	1085.69	1051.54
chr21	40249215	40328392	ENSG00000205622.5	AF064858.6	4.02546	32.9164	15.2608	8.17705	1.18358	3.03158	0.000462789	0.0381153	0	0	0	0	0	0	0	13.4592	16.4838	0	0	0	0	0	0	0	13.2655	16.92	14.9788	0	0	13.4528	20.6732	7.18945	121.011	0	15.7329	11.1439	24.0313	27.264	64.5001	63.5312	31.7309	0	65.4492	8.57236
chr16	3126912	3137101	ENSG00000262370.1	RP11-473M20.9	79.9877	117.577	94.6057	1.46994	1.97592	0.555755	0.000562626	0.0445556	118.02	73.6867	62.7578	46.9775	70.2222	103.395	58.2117	67.296	119.507	96.0663	38.0729	97.2141	46.1209	109.554	81.6173	42.333	119.39	76.14	67.4048	103.243	122.142	40.3583	103.366	71.8945	153.591	82.992	110.13	133.727	80.1043	136.32	141.9	155.652	126.923	106.626	88.549	154.302
chr9	138999654	139001270	ENSG00000260193.1	RP11-83N9.5	54.7928	117.643	79.2344	2.14704	1.89891	1.10235	0.000566815	0.0432249	55.0758	76.8905	40.3443	4.27069	78.0247	98.8998	40.7482	53.8368	57.6932	25.864	41.5341	54.6829	64.5692	87.6428	34.9788	67.7329	66.3277	50.76	52.4259	34.4142	11.1038	107.622	75.8016	35.9473	134.974	102.144	68.1758	273.027	96.1252	72.7039	77.4001	206.476	116.346	221.783	34.6496	131.443
chr13	45992297	45994506	ENSG00000251015.1	SLC25A30-AS1	342.433	238.226	301.908	0.695687	2.47987	-0.523489	0.000581541	0.042764	302.917	269.117	412.408	251.97	343.309	278.717	261.952	356.669	206.047	362.096	443.03	479.995	341.294	492.991	408.086	389.464	258.678	389.16	374.471	412.971	188.765	309.414	192.95	337.904	116.357	172.368	183.55	278.599	168.219	190.848	322.5	200.123	239.744	358.264	307.996	265.743
chr12	58197621	58198198	ENSG00000270039.1	RP11-571M6.17	728.354	540.948	655.474	0.742699	2.81656	-0.42915	0.000613136	0.0435326	601.9	823.369	1169.98	943.821	713.926	746.244	617.044	649.406	692.318	594.872	948.362	625.816	922.417	547.768	769.534	668.862	815.831	617.58	629.111	585.042	721.747	618.828	633.977	668.619	335.107	625.632	298.925	752.216	448.584	454.399	537.5	527.309	620.514	652.553	523.594	494.339
chr12	58197621	58198198	ENSG00000270039.1	RP11-571M6.17	728.354	540.948	655.474	0.742699	2.81656	-0.42915	0.000613136	0.0420816	601.9	823.369	1169.98	943.821	713.926	746.244	617.044	649.406	692.318	594.872	948.362	625.816	922.417	547.768	769.534	668.862	815.831	617.58	629.111	585.042	721.747	618.828	633.977	668.619	335.107	625.632	298.925	752.216	448.584	454.399	537.5	527.309	620.514	652.553	523.594	494.339
chr16	58767816	59142878	ENSG00000245768.2	RP11-410D17.2	4722.31	3428.17	4219.04	0.725952	3.62521	-0.462055	0.000651615	0.0432798	4649.97	5670.67	5576.48	4971.08	4669.78	5547.38	2555.49	4320.4	5802.28	4840.26	4876.79	4815.14	4888.81	4776.53	3357.97	5122.3	5153.66	5786.64	4426.25	4817.99	3558.77	3706.24	4444.73	2947.68	1847.74	3185.62	2113.45	6017.73	2507.27	2894.52	2627.3	2931.97	3775.97	5796.21	3815.31	3088.91
chr12	67913609	67960906	ENSG00000203585.3	RP11-542B15.1	54.1298	109.269	75.573	2.01865	1.87837	1.01339	0.000690038	0.0443996	59.0098	28.8339	53.7924	51.2482	81.9259	35.9635	133.887	50.472	49.4513	33.2537	138.447	45.5691	27.6725	21.9107	23.3192	67.7329	53.0622	16.92	52.4259	20.6485	44.4152	100.896	96.4748	79.084	260.639	102.144	146.84	55.7197	96.1252	131.776	86.0001	133.416	81.09	51.1806	157.848	51.4342
chr18	24923216	24926074	ENSG00000264790.1	RP11-26N15.2	4.98944	22.1915	11.6791	4.44769	1.06741	2.15306	0.000709805	0.0442875	11.802	3.20377	0	0	3.90123	0	5.82117	20.1888	12.3628	11.0846	13.8447	9.11382	0	10.9554	0	0	0	0	7.48942	0	0	0	27.5642	64.7051	18.617	0	20.9772	11.1439	24.0313	36.3519	4.3	3.17656	21.1539	17.0602	61.5993	0
chr2	48168835	48468122	ENSG00000230773.2	AC079807.4	21.6438	46.9027	31.4667	2.16703	1.49785	1.11572	0.000739382	0.0447761	43.2739	35.2415	13.4481	46.9775	3.90123	40.459	5.82117	37.0128	4.12094	14.7794	31.1506	33.4173	55.345	0	11.6596	8.46661	33.1639	8.46	14.9788	0	27.7595	6.72639	34.4553	21.5684	51.1969	102.144	83.9086	27.8599	40.0522	45.4399	30.1	28.5891	66.9874	25.5903	61.5993	37.1469
chr3	106555658	106959479	ENSG00000242759.2	LINC00882	420.244	305.136	375.48	0.726094	2.57459	-0.461772	0.000931558	0.0548022	306.851	374.841	528.959	486.858	553.975	386.608	454.051	390.317	445.062	413.824	609.167	352.401	516.554	197.196	408.086	397.931	364.802	355.32	344.513	468.034	594.053	295.961	316.989	460.125	195.479	408.576	235.993	328.746	272.355	218.112	391.3	285.891	257.372	268.698	257.947	374.326
chr1	9242263	9252148	ENSG00000234546.2	RP3-510D11.2	3.26668	23.619	11.1815	7.23028	1.0485	2.85405	0.000976204	0.0558334	7.86797	6.40754	0	8.54137	0	0	0	6.7296	12.3628	0	0	0	0	0	0	0	0	0	29.9577	0	0	0	0	21.5684	60.5054	0	26.2214	0	56.073	40.8959	8.60001	15.8828	3.52565	0	23.0997	74.2938
chr2	181436439	181557181	ENSG00000225258.1	AC009478.1	9.15914	23.1929	14.6167	2.53221	1.16485	1.3404	0.00100016	0.0556578	11.802	12.8151	13.4481	12.8121	3.90123	0	5.82117	0	12.3628	3.69486	10.3835	12.1518	27.6725	0	0	16.9332	6.63277	0	0	34.4142	16.6557	0	20.6732	21.5684	46.5426	6.384	15.7329	11.1439	32.0417	22.72	17.2	47.6484	38.7822	29.8554	11.5499	2.85745
chr2	214017694	214018383	ENSG00000270659.1	RP11-105N14.1	264.508	191.675	236.184	0.724647	2.37325	-0.464649	0.00101012	0.0547326	259.643	230.671	264.479	273.324	440.839	242.754	244.489	265.819	239.015	236.471	311.506	261.263	249.053	120.509	303.15	253.998	218.881	380.7	232.172	227.134	294.251	269.055	137.821	258.82	158.245	191.52	157.329	178.303	264.344	113.6	184.9	168.358	112.821	260.168	277.197	220.024
chr3	67705121	67998137	ENSG00000241316.2	RP11-81N13.1	624.373	455.802	558.818	0.730016	2.74727	-0.454001	0.0010374	0.0547695	621.57	563.864	811.369	644.874	553.975	845.143	657.792	656.136	803.583	362.096	643.778	546.829	525.778	525.857	792.853	296.331	729.605	803.7	554.217	688.285	483.015	625.554	447.919	452.935	232.713	497.952	262.214	529.337	544.71	486.207	507.4	486.014	423.078	754.914	415.795	340.037
chr14	19854098	19925327	ENSG00000244306.5	CTD-2314B22.3	104.232	172.034	130.6	1.65048	2.11594	0.722888	0.00111158	0.0572186	133.756	144.17	89.654	145.203	132.642	76.4225	104.781	77.3904	123.628	96.0663	138.447	24.3035	83.0175	87.6428	93.2769	101.599	159.187	67.68	164.767	68.8285	99.9342	80.7166	179.168	57.5156	307.181	172.368	83.9086	239.595	96.1252	186.304	141.9	142.945	126.923	230.313	127.049	317.177
chrY	3904538	3968361	ENSG00000229308.1	AC010084.1	14.4563	27.7026	19.6077	1.9163	1.29243	0.938322	0.00119383	0.0599536	15.7359	12.8151	26.8962	12.8121	3.90123	22.4772	23.2847	16.824	16.4838	18.4743	10.3835	12.1518	9.22417	10.9554	11.6596	16.9332	19.8983	8.46	22.4683	20.6485	5.5519	0	20.6732	28.7578	27.9256	19.152	20.9772	5.57197	32.0417	54.5279	17.2	31.7656	31.7309	63.9758	19.2498	14.2873
chr12	68323015	68363797	ENSG00000255772.1	GS1-410F4.4	179.188	284.662	220.206	1.58863	2.34283	0.667781	0.00119629	0.0586468	110.152	179.411	116.55	363.008	284.79	179.818	192.098	205.253	181.321	114.541	235.36	121.518	166.035	241.018	104.936	126.999	86.226	135.36	314.556	199.603	122.142	161.433	254.969	251.631	479.389	210.672	319.902	222.879	136.177	381.695	344	397.07	384.296	102.361	200.198	300.033
chr11	45755545	45757317	ENSG00000255426.1	CTD-2210P24.2	125.76	55.8516	98.5736	0.444111	1.99376	-1.17101	0.00124849	0.0597825	90.4817	67.2792	49.3097	213.534	191.16	247.249	244.489	74.0256	127.749	92.3714	211.132	54.6829	101.466	0	69.9576	169.332	126.023	93.06	74.8942	137.657	216.524	114.349	96.4748	71.8945	13.9628	51.072	115.374	33.4318	24.0313	77.2479	30.1	50.825	95.1926	72.5059	26.9497	22.8596
chr13	44680514	44711372	ENSG00000226519.1	LINC00390	77.0694	32.2314	59.6324	0.418213	1.77548	-1.25769	0.00127247	0.0595459	47.2078	70.4829	143.446	76.8723	132.642	44.9544	133.887	43.7424	86.5398	11.0846	155.753	66.8347	0	10.9554	81.6173	59.2663	46.4294	152.28	59.9154	103.243	94.3823	73.9903	34.4553	35.9473	74.4682	57.456	31.4657	16.7159	16.0209	27.264	38.7	38.1187	3.52565	34.1204	11.5499	31.432
chr11	2012326	2014699	ENSG00000232987.1	AC051649.6	16.1679	41.2887	25.9371	2.55375	1.41392	1.35262	0.00132757	0.0607435	3.93399	54.4641	0	12.8121	27.3086	40.459	29.1058	0	12.3628	11.0846	13.8447	12.1518	0	0	11.6596	0	19.8983	0	59.9154	34.4142	5.5519	6.72639	62.0195	57.5156	4.65426	12.768	52.4429	22.2879	48.0626	86.3358	55.9001	54.0015	66.9874	4.26505	30.7996	20.0022
chr11	67227339	67227784	ENSG00000269913.1	CTC-1337H24.1	17.618	34.8229	24.3088	1.97655	1.38576	0.982985	0.00137684	0.0616287	19.6699	22.4264	4.4827	21.3534	11.7037	4.49544	0	16.824	12.3628	22.1691	48.4564	9.11382	18.4483	0	23.3192	25.3998	19.8983	16.92	37.4471	20.6485	5.5519	26.9055	13.7821	50.3262	46.5426	12.768	68.1758	11.1439	40.0522	18.176	47.3	31.7656	24.6796	21.3253	50.0494	51.4342
chr17	80247922	80250690	ENSG00000265692.1	RP13-516M14.4	41.0417	61.0592	48.8263	1.48773	1.68865	0.573118	0.00142408	0.062387	74.7458	38.4452	71.7232	55.5189	23.4074	35.9635	34.927	53.8368	32.9675	36.9486	38.0729	39.4932	9.22417	43.8214	34.9788	25.3998	33.1639	50.76	44.9365	27.5314	49.9671	47.0847	82.6927	50.3262	83.7767	19.152	73.4201	50.1478	72.0939	68.1599	38.7	79.414	63.4617	46.9156	80.8491	45.7192
chr1	3816936	3833789	ENSG00000236423.1	RP13-15E13.1	105.127	68.2458	90.7841	0.649177	1.95801	-0.623315	0.00148205	0.0635739	125.888	128.151	143.446	55.5189	113.136	98.8998	75.6752	100.944	78.2979	147.794	79.607	91.1382	147.587	175.286	58.298	135.466	86.226	160.74	44.9365	89.477	88.8304	87.443	41.3463	50.3262	69.8139	76.608	89.1529	61.2917	32.0417	86.3358	64.5001	57.1781	81.09	93.8312	46.1995	105.726
chr10	131864638	131909081	ENSG00000237489.2	LINC00959	343.005	247.132	305.721	0.720491	2.48533	-0.472947	0.00150059	0.0630553	342.257	346.007	461.718	256.241	358.914	314.681	238.668	339.845	358.522	325.147	415.341	388.856	295.173	186.241	338.129	389.464	411.232	372.24	142.299	316.611	571.846	376.678	234.296	201.305	200.133	370.272	215.016	245.167	144.188	227.2	249.4	225.536	232.693	319.879	223.297	371.469
chr11	130736149	130740142	ENSG00000255455.2	RP11-890B15.3	1064.21	808.122	964.619	0.759365	2.98436	-0.397135	0.00163797	0.0674518	1140.86	983.557	959.298	1127.46	1525.38	1470.01	1065.27	1036.36	997.268	835.037	1066.04	1090.62	1337.5	547.768	641.278	1244.59	1094.41	1480.5	569.196	1066.84	1171.45	961.873	985.421	754.892	679.522	791.616	802.376	707.641	769.002	781.567	748.201	851.318	779.169	1113.18	835.44	714.363
chr5	44826178	44828694	ENSG00000272335.1	RP11-53O19.3	2240.15	1843.84	2086.03	0.823085	3.31932	-0.280887	0.00167547	0.0676431	2285.65	1880.61	2393.76	1883.37	2403.16	2746.72	2526.39	2712.03	2608.56	2305.59	2391.67	2454.66	2638.11	1665.21	1842.22	1862.65	2692.91	1895.04	1909.8	2030.44	2076.41	2078.45	1867.48	1984.29	1256.65	2406.77	1751.59	2256.65	1513.97	1667.64	1681.3	1708.99	1692.31	2401.22	2078.98	1545.88
chr22	36841445	36850991	ENSG00000228719.1	RP5-1119A7.14	86.9346	204.935	132.824	2.35735	2.12328	1.23717	0.00171146	0.0677673	35.4059	67.2792	197.239	38.4362	19.5062	35.9635	34.927	74.0256	20.6047	118.235	110.758	106.328	239.828	32.8661	93.2769	59.2663	79.5933	0	247.151	123.891	144.349	33.6319	144.712	294.768	107.048	127.68	178.306	61.2917	184.24	77.2479	137.6	279.537	74.0387	371.06	554.394	277.173
chr6	134758854	134825719	ENSG00000236700.1	LINC01010	5.29448	22.6537	12.0453	4.27874	1.08082	2.09719	0.00174879	0.0679387	3.93399	3.20377	0	4.27069	7.80247	13.4863	5.82117	6.7296	4.12094	7.38971	0	0	9.22417	0	0	0	0	33.84	0	0	16.6557	0	20.6732	21.5684	23.2713	19.152	0	0	24.0313	40.8959	34.4	19.0594	7.0513	21.3253	0	85.7236
chr2	96472866	96480524	ENSG00000232931.1	LINC00342	119.01	182.849	143.836	1.53641	2.15787	0.619568	0.00181652	0.0692631	82.6137	144.17	121.033	158.015	113.136	125.872	104.781	171.605	115.386	173.658	114.219	109.366	73.7934	153.375	128.256	84.6661	92.8588	59.22	202.214	89.477	133.246	67.2639	220.514	165.357	246.676	127.68	235.993	66.8637	240.313	199.936	180.6	149.298	183.334	72.5059	119.349	351.467
chr2	227044760	227050087	ENSG00000235070.3	AC068138.1	3292.27	1841.68	2728.15	0.559395	3.43587	-0.838061	0.00205235	0.0768325	4323.45	1079.67	1344.81	4646.51	3811.51	4288.65	1443.65	2119.82	3548.13	2372.1	4942.56	4881.97	1512.76	1577.57	4605.55	1998.12	2852.09	6031.98	4298.93	3613.49	2925.85	4210.72	2025.97	3752.89	451.463	1583.23	1174.72	846.94	2106.74	1235.97	1578.1	1804.29	1494.88	2708.31	3611.26	1408.72
chr15	93111048	93115272	ENSG00000258647.1	LINC00930	12.2021	44.9623	24.9422	3.6848	1.39693	1.88159	0.00207198	0.0761824	11.802	6.40754	22.4135	12.8121	11.7037	13.4863	46.5693	6.7296	20.6047	3.69486	17.3059	18.2276	0	0	0	0	0	0	44.9365	20.6485	11.1038	0	34.4553	21.5684	162.899	25.536	52.4429	55.7197	40.0522	45.4399	12.9	104.827	3.52565	4.26505	11.5499	54.2916
chr8	99973656	99980512	ENSG00000229625.3	RP11-44N12.2	84.7518	60.5852	75.3537	0.714854	1.8771	-0.484279	0.00211368	0.0763521	74.7458	83.298	103.102	76.8723	93.6296	125.872	69.854	74.0256	90.6607	88.6765	65.7623	78.9865	46.1209	54.7768	128.256	101.599	59.6949	84.6	52.4259	137.657	99.9342	73.9903	68.9106	64.7051	51.1969	25.536	78.6643	55.7197	40.0522	68.1599	51.6	76.2375	77.5643	68.2408	61.5993	60.0065
chr4	175457791	175461935	ENSG00000251584.1	RP11-440I14.3	7.66521	36.2055	18.7642	4.72335	1.27333	2.23981	0.00215629	0.0765483	11.802	0	40.3443	21.3534	15.6049	13.4863	0	10.0944	0	0	10.3835	0	0	0	0	8.46661	0	16.92	0	0	0	20.1792	6.89106	50.3262	97.7395	12.768	20.9772	5.57197	24.0313	136.32	47.3	19.0594	14.1026	25.5903	46.1995	0
chr17	62223330	62223831	ENSG00000266402.2	SNORA76	36.1668	58.704	44.9313	1.62314	1.65255	0.698791	0.00230866	0.0805682	27.5379	44.8528	31.3789	12.8121	35.1111	31.4681	64.0328	53.8368	4.12094	33.2537	34.6117	51.645	73.7934	65.7321	46.6384	16.9332	19.8983	16.92	22.4683	20.6485	61.0709	26.9055	27.5642	71.8945	79.1225	44.688	47.1986	72.4357	72.0939	31.8079	73.1001	92.1203	42.3078	72.5059	69.2992	25.7171
chr1	113554309	113615727	ENSG00000238198.1	RP11-31F15.2	533.057	713.305	603.153	1.33814	2.78043	0.42023	0.00232868	0.0799127	538.956	515.807	443.787	452.693	632	584.408	366.733	619.123	581.053	768.53	439.569	586.323	590.347	591.589	489.704	389.464	504.091	389.16	606.643	619.456	594.053	423.762	509.938	711.756	409.575	951.216	985.926	451.33	897.169	468.031	632.101	702.02	736.861	1083.32	935.539	511.484
chr1	16841140	16842249	ENSG00000261135.1	RP4-798A10.7	14.842	41.0735	25.0432	2.76738	1.39869	1.46852	0.0023601	0.079663	27.5379	19.2226	17.9308	4.27069	11.7037	22.4772	17.4635	20.1888	16.4838	14.7794	13.8447	0	0	43.8214	0	0	26.5311	8.46	22.4683	6.88285	5.5519	26.9055	27.5642	50.3262	134.974	12.768	20.9772	33.4318	16.0209	27.264	73.1001	54.0015	0	51.1806	7.69991	65.7214
chr7	45854201	45854862	ENSG00000272556.1	RP11-638I8.1	30.2404	50.562	38.1433	1.672	1.58142	0.741576	0.00242878	0.080659	55.0758	28.8339	44.827	12.8121	27.3086	58.4408	17.4635	16.824	37.0885	0	44.9953	21.2656	55.345	10.9554	34.9788	42.333	39.7966	25.38	7.48942	6.88285	16.6557	60.5375	6.89106	57.5156	41.8884	57.456	62.9315	44.5758	64.0835	63.6159	51.6	50.825	45.8335	81.036	53.8994	25.7171
chr21	45595372	45596336	ENSG00000237604.1	AP001056.1	37.832	73.4196	51.6716	1.94067	1.71325	0.956558	0.00258975	0.0846397	3.93399	57.6679	0	21.3534	46.8148	31.4681	122.244	33.648	28.8466	59.1177	20.767	21.2656	64.5692	10.9554	69.9576	50.7997	26.5311	33.84	22.4683	34.4142	11.1038	60.5375	144.712	35.9473	55.8511	82.992	94.3972	16.7159	24.0313	95.4238	73.1001	85.7672	130.449	93.8312	34.6496	60.0065
chr11	9776317	9781080	ENSG00000245522.2	RP11-540A21.2	13.2612	33.1187	20.9836	2.4974	1.32188	1.32043	0.00274467	0.0883011	11.802	0	0	0	23.4074	0	0	30.2832	28.8466	44.3383	10.3835	15.1897	0	10.9554	0	8.46661	0	42.3	29.9577	6.88285	22.2076	6.72639	0	43.1367	51.1969	12.768	26.2214	11.1439	80.1043	9.08798	55.9001	19.0594	56.4104	38.3855	23.0997	37.1469
chr18	42256892	42259682	ENSG00000267414.1	RP11-456K23.1	502.304	350.686	443.342	0.698154	2.64674	-0.518382	0.00277033	0.0877556	601.9	538.233	466.201	597.896	702.222	728.262	756.752	373.493	412.094	258.64	533.021	334.173	415.088	230.062	408.086	609.596	490.825	423	344.513	495.565	544.086	786.987	461.701	294.768	316.49	529.872	167.817	401.182	232.303	322.623	326.8	368.481	317.309	524.602	354.196	291.46
chr14	28081794	28108842	ENSG00000258548.1	LINC00645	10.9231	28.7644	17.8614	2.63336	1.25191	1.3969	0.00295167	0.0920833	0	0	17.9308	12.8121	0	0	17.4635	16.824	12.3628	29.5588	27.6894	0	27.6725	0	0	0	19.8983	0	37.4471	20.6485	0	0	41.3463	50.3262	9.30852	25.536	26.2214	11.1439	0	54.5279	21.5	15.8828	52.8848	0	65.4492	28.5745
chr18	21739473	21742175	ENSG00000265750.1	RP11-799B12.4	1350.6	1083.69	1246.81	0.802377	3.0958	-0.317648	0.00306082	0.094063	1235.27	1361.6	1824.46	1345.27	1392.74	1591.39	1612.46	1271.89	1446.45	1119.54	1834.42	1324.54	1272.94	1073.62	1107.66	1210.73	1233.7	1582.02	1033.54	1170.08	1310.25	1358.73	1564.27	963.387	1219.42	1149.12	645.048	1549.01	921.2	795.199	997.601	1200.74	877.887	1411.73	985.588	891.525
chr18	21739473	21742175	ENSG00000265750.1	RP11-799B12.4	1350.6	1083.69	1246.81	0.802377	3.0958	-0.317648	0.00306082	0.0926797	1235.27	1361.6	1824.46	1345.27	1392.74	1591.39	1612.46	1271.89	1446.45	1119.54	1834.42	1324.54	1272.94	1073.62	1107.66	1210.73	1233.7	1582.02	1033.54	1170.08	1310.25	1358.73	1564.27	963.387	1219.42	1149.12	645.048	1549.01	921.2	795.199	997.601	1200.74	877.887	1411.73	985.588	891.525
chr3	129831393	129839422	ENSG00000249846.2	RP11-77P16.4	26.5489	43.7128	33.2238	1.6465	1.52145	0.719405	0.00315882	0.094261	19.6699	41.649	26.8962	21.3534	11.7037	40.459	23.2847	30.2832	16.4838	25.864	24.2282	45.5691	0	54.7768	58.298	0	6.63277	8.46	44.9365	34.4142	22.2076	26.9055	41.3463	43.1367	32.5798	44.688	62.9315	33.4318	24.0313	63.6159	51.6	41.2953	49.3591	12.7952	65.4492	45.7192
chr5	43006835	43007645	ENSG00000271788.1	CTD-2201E18.5	22.8706	46.5718	32.0877	2.03632	1.50634	1.02596	0.00318711	0.0937466	47.2078	25.6302	22.4135	29.8948	15.6049	35.9635	0	16.824	53.5722	11.0846	6.92235	33.4173	46.1209	10.9554	34.9788	16.9332	19.8983	0	22.4683	27.5314	5.5519	20.1792	0	115.031	79.1225	38.304	52.4429	39.0038	40.0522	31.8079	47.3	88.9437	28.2052	25.5903	46.1995	20.0022
chr17	67957848	67979679	ENSG00000237560.1	AC004562.1	55.9276	167.861	99.4572	3.0014	1.99764	1.58563	0.00332089	0.0963058	0	9.61131	143.446	98.2258	109.235	80.918	0	50.472	61.8141	48.0331	62.3011	21.2656	64.5692	219.107	23.3192	25.3998	39.7966	25.38	89.873	27.5314	16.6557	13.4528	68.9106	136.6	493.352	25.536	41.9543	167.159	152.198	213.568	159.1	190.594	49.3591	68.2408	512.044	71.4363
chr17	50467875	50613061	ENSG00000263317.1	RP11-429O1.1	6.71824	25.4255	13.9933	3.78454	1.14592	1.92012	0.00335922	0.0960644	0	0	17.9308	21.3534	0	13.4863	0	10.0944	12.3628	0	0	27.3415	0	0	23.3192	0	0	8.46	0	0	0	13.4528	27.5642	14.3789	102.394	12.768	15.7329	5.57197	16.0209	45.4399	25.8	38.1187	0	12.7952	30.7996	8.57236
chr13	103541208	103542184	ENSG00000272542.1	RP11-255P5.2	42.5965	15.7115	32.1412	0.368845	1.50706	-1.43891	0.00351379	0.0991081	27.5379	16.0188	62.7578	76.8723	97.5309	49.4499	5.82117	23.5536	28.8466	40.6434	6.92235	60.7588	64.5692	87.6428	58.298	0	0	25.38	89.873	41.2971	66.6228	6.72639	0	28.7578	23.2713	0	5.24429	27.8599	8.01043	18.176	21.5	25.4125	21.1539	21.3253	19.2498	0
chr8	37278859	37411701	ENSG00000253161.1	RP11-150O12.1	6.90139	20.0255	12.0052	2.90167	1.07937	1.53688	0.0036335	0.1011	15.7359	3.20377	4.4827	12.8121	3.90123	13.4863	17.4635	13.4592	0	0	0	6.07588	27.6725	10.9554	0	0	6.63277	8.46	7.48942	0	0	0	20.6732	21.5684	13.9628	51.072	0	0	48.0626	13.632	25.8	6.35312	10.577	8.53011	11.5499	48.5767
chr2	98081083	98099107	ENSG00000230606.6	AC159540.1	401.567	517.908	446.811	1.28972	2.65012	0.367053	0.00372126	0.102161	515.352	512.603	322.754	384.362	347.21	364.131	331.806	497.99	416.215	657.684	328.811	425.312	350.518	361.527	291.49	397.931	265.311	490.68	374.471	571.276	310.906	316.14	385.899	661.43	698.139	568.176	561.139	367.75	368.48	472.575	541.8	540.015	641.668	315.614	485.094	642.927
chr1	235093089	235105809	ENSG00000238005.2	RP11-443B7.1	8.1991	22.5249	13.7703	2.74725	1.13894	1.45799	0.00374582	0.101482	3.93399	0	0	0	11.7037	0	0	0	12.3628	14.7794	10.3835	9.11382	0	54.7768	11.6596	0	0	16.92	22.4683	0	5.5519	6.72639	6.89106	28.7578	18.617	25.536	36.71	22.2879	8.01043	4.54399	17.2	9.52968	45.8335	25.5903	11.5499	54.2916
chr3	196669494	196670411	ENSG00000270170.1	NCBP2-AS2	2752.9	2171.36	2526.74	0.788752	3.40256	-0.342355	0.00390009	0.104289	2203.03	3146.1	3106.51	2720.43	3199.01	3690.76	2246.97	2927.38	2723.94	2445.99	3170.43	2767.56	2702.68	2519.73	2017.11	2802.45	2560.25	2631.06	1632.69	2945.86	2764.85	3638.98	2783.99	1603.25	963.432	2362.08	1772.57	3164.88	1986.59	2235.64	2403.7	2233.12	1858.02	3386.45	1659.33	1985.93
chr8	145923999	145924570	ENSG00000254533.1	AF186192.1	82.7994	41.9721	66.9221	0.506913	1.82557	-0.98019	0.0040959	0.108121	0	70.4829	80.6886	46.9775	54.6173	103.395	5.82117	70.6608	135.991	84.9817	152.292	109.366	119.914	197.196	69.9576	101.599	106.124	101.52	59.9154	55.0628	27.7595	67.2639	13.7821	43.1367	79.1225	12.768	5.24429	55.7197	40.0522	36.3519	55.9001	69.8844	28.2052	63.9758	57.7493	25.7171
chr1	234663637	234667525	ENSG00000231768.1	RP5-855F14.1	90.1191	152.781	114.488	1.69532	2.05876	0.761561	0.00410514	0.106994	86.5477	76.8905	179.308	76.8723	85.8272	80.918	0	50.472	57.6932	88.6765	110.758	78.9865	83.0175	153.375	151.575	50.7997	72.9605	135.36	89.873	151.423	94.3823	26.9055	34.4553	287.578	116.357	146.832	152.084	66.8637	128.167	77.2479	163.4	181.064	186.859	200.457	311.846	85.7236
chr2	109743783	109745386	ENSG00000259863.1	SH3RF3-AS1	292.468	197.85	255.672	0.676484	2.40768	-0.563873	0.00430137	0.110707	232.105	307.562	233.1	234.888	249.679	161.836	471.514	218.712	251.377	399.044	308.044	218.732	276.725	262.928	303.15	279.398	477.56	296.1	277.109	316.611	227.628	430.489	227.405	208.494	32.5798	223.44	115.374	144.871	224.292	118.144	275.2	177.887	172.757	477.686	211.748	160.017
chr16	23681332	23684448	ENSG00000260482.1	CTD-2196E14.9	414.049	512.77	452.44	1.23843	2.65556	0.308512	0.00437313	0.111164	373.729	310.766	466.201	380.091	448.642	481.012	232.847	551.827	535.722	465.552	387.651	492.146	424.312	284.839	268.171	270.931	510.723	321.48	584.175	412.971	521.879	383.404	509.938	582.346	297.873	580.944	550.65	384.466	512.668	481.663	550.401	511.426	592.309	571.517	558.243	494.339
chr2	202031688	202032269	ENSG00000234431.2	AC007283.5	1195.89	1428.89	1286.51	1.19483	3.10941	0.25681	0.00445994	0.111988	1050.37	1291.12	1528.6	1302.56	1283.51	1029.46	1338.87	1672.31	914.849	1333.84	1076.42	1367.07	1097.68	1150.31	1212.6	872.061	1286.76	879.84	1400.52	1101.26	1077.07	1042.59	1309.3	1394.75	1289.23	970.368	1804.04	1281.55	1986.59	1267.77	1285.7	1572.4	1396.16	1548.21	1378.28	1520.16
chr16	3056121	3057386	ENSG00000272079.1	LA16c-380H5.5	67.9825	100.374	80.5791	1.47646	1.90622	0.562144	0.00454575	0.112768	106.218	76.8905	71.7232	51.2482	54.6173	94.4043	52.3905	30.2832	45.3304	81.2868	83.0682	45.5691	64.5692	109.554	69.9576	67.7329	19.8983	42.3	119.831	75.7113	38.8633	94.1694	41.3463	71.8945	79.1225	102.144	73.4201	94.7235	160.209	113.6	159.1	82.5906	63.4617	145.012	138.598	80.0087
chr22	27068730	27176170	ENSG00000244625.1	CTA-211A9.5	258.395	171.564	224.628	0.663961	2.35146	-0.59083	0.00456031	0.111782	283.247	230.671	381.029	158.015	179.457	233.763	162.993	309.562	407.973	192.133	259.588	246.073	230.604	175.286	209.873	169.332	378.068	177.66	284.598	199.603	566.294	248.876	165.385	165.357	144.282	140.448	188.794	78.0076	216.282	113.6	215	187.417	197.436	213.253	130.898	245.741
chr4	1714548	1715349	ENSG00000270195.1	RP11-572O17.1	7.22675	18.7323	11.7011	2.59208	1.06823	1.37411	0.00463383	0.112248	0	19.2226	8.9654	8.54137	7.80247	0	0	16.824	8.24188	29.5588	13.8447	18.2276	0	0	0	0	0	0	0	0	27.7595	0	0	21.5684	23.2713	19.152	15.7329	16.7159	40.0522	45.4399	0	15.8828	28.2052	8.53011	7.69991	20.0022
chr16	74347235	74349532	ENSG00000260884.1	AC009120.5	24.3109	44.9281	32.3287	1.84807	1.50959	0.886018	0.00494899	0.118488	31.4719	28.8339	4.4827	46.9775	15.6049	8.99089	52.3905	23.5536	32.9675	44.3383	27.6894	39.4932	27.6725	32.8661	0	8.46661	26.5311	8.46	7.48942	20.6485	5.5519	40.3583	27.5642	93.4629	79.1225	38.304	57.6872	5.57197	24.0313	49.9839	47.3	34.9422	77.5643	17.0602	19.2498	57.1491
chr12	53553370	53554784	ENSG00000257808.1	RP11-1136G11.8	84.4915	116.169	96.8106	1.37492	1.98592	0.45935	0.00512328	0.121251	47.2078	108.928	49.3097	111.038	62.4198	67.4317	133.887	107.674	49.4513	92.3714	114.219	106.328	55.345	76.6875	58.298	93.1327	119.39	33.84	134.81	61.9456	94.3823	80.7166	68.9106	115.031	172.208	82.992	157.329	111.439	88.1148	113.6	81.7001	139.769	151.603	85.3011	115.499	142.873
chr6	72054047	72129969	ENSG00000233237.2	LINC00472	262.049	197.781	237.056	0.754749	2.37485	-0.405932	0.00535232	0.125232	295.049	253.098	165.86	251.97	234.074	256.24	355.091	198.523	329.675	266.03	256.127	410.122	230.604	164.33	256.511	380.997	305.108	211.5	329.534	158.305	227.628	228.697	275.642	136.6	195.479	191.52	199.283	200.591	152.198	145.408	318.2	216.006	218.59	149.277	238.697	131.443
chr12	111389487	111395615	ENSG00000258240.1	RP1-46F2.3	161.822	309.984	219.441	1.91559	2.34132	0.937786	0.00543942	0.12584	153.425	237.079	89.654	119.579	187.259	80.918	139.708	57.2016	333.796	291.894	93.4517	45.5691	110.69	98.5982	46.6384	84.6661	371.435	203.04	284.598	227.134	122.142	181.612	110.257	266.01	74.4682	344.736	398.566	183.875	664.866	95.4238	167.7	190.594	204.488	409.445	612.143	617.21
chr4	124411423	124443261	ENSG00000249125.1	RP11-381N20.2	36.4535	71.5923	50.1186	1.96393	1.7	0.973745	0.00545223	0.124735	43.2739	48.0565	53.7924	25.6241	3.90123	67.4317	17.4635	33.648	32.9675	11.0846	31.1506	21.2656	18.4483	131.464	0	42.333	33.1639	16.92	44.9365	48.1799	49.9671	26.9055	34.4553	43.1367	46.5426	19.152	83.9086	44.5758	152.198	63.6159	116.1	98.4734	24.6796	85.3011	150.148	40.0043
chr15	93960079	93965805	ENSG00000258909.1	RP11-164C12.2	7.77487	16.5608	11.1916	2.13004	1.04889	1.09088	0.00558798	0.126436	19.6699	19.2226	4.4827	4.27069	15.6049	13.4863	17.4635	10.0944	12.3628	14.7794	3.46117	6.07588	9.22417	0	0	0	6.63277	0	7.48942	0	0	6.72639	0	7.18945	13.9628	19.152	15.7329	5.57197	24.0313	36.3519	21.5	19.0594	38.7822	8.53011	7.69991	14.2873
chr19	13945330	13947173	ENSG00000267519.2	MIR24-2	650.083	897.173	746.174	1.38009	2.87284	0.464763	0.00565427	0.126545	468.144	663.18	421.374	568.001	1119.65	948.539	518.084	497.99	861.277	657.684	702.618	783.789	747.158	449.169	314.809	761.995	762.769	659.88	659.069	378.557	766.162	591.922	468.592	524.83	1573.14	989.52	844.331	663.065	1201.57	804.287	1092.2	1134.03	659.297	818.89	623.693	1162.98
chr12	68726668	68845264	ENSG00000251301.2	RP11-81H14.2	14.7265	32.1485	21.5017	2.18304	1.33247	1.12634	0.00615001	0.13616	0	16.0188	44.827	4.27069	0	17.9818	5.82117	10.0944	12.3628	14.7794	24.2282	9.11382	27.6725	32.8661	34.9788	25.3998	0	0	29.9577	6.88285	0	6.72639	62.0195	57.5156	51.1969	12.768	15.7329	5.57197	16.0209	31.8079	21.5	31.7656	21.1539	17.0602	23.0997	82.8661
chr8	144840323	144853992	ENSG00000254973.1	RP11-429J17.7	21.9507	13.5084	18.6676	0.615394	1.27109	-0.700417	0.0061616	0.134965	15.7359	22.4264	17.9308	17.0827	27.3086	17.9818	5.82117	20.1888	24.7256	22.1691	24.2282	24.3035	18.4483	10.9554	34.9788	50.7997	26.5311	25.38	7.48942	13.7657	27.7595	26.9055	6.89106	14.3789	4.65426	12.768	20.9772	11.1439	8.01043	18.176	17.2	9.52968	28.2052	17.0602	11.5499	8.57236
chr5	175570088	175626298	ENSG00000248596.2	RP11-844P9.2	7.38336	21.9896	13.0636	2.97826	1.11606	1.57447	0.00638449	0.138375	0	0	26.8962	0	0	4.49544	0	13.4592	0	3.69486	27.6894	21.2656	9.22417	0	0	0	13.2655	8.46	14.9788	0	5.5519	13.4528	6.89106	7.18945	83.7767	12.768	36.71	11.1439	24.0313	22.72	30.1	25.4125	21.1539	0	23.0997	2.85745
chr14	21492331	21497430	ENSG00000258604.1	AL161668.5	621.944	488.929	570.216	0.786131	2.75604	-0.347158	0.00641886	0.137671	597.966	400.471	636.543	772.994	710.025	939.548	558.832	639.312	651.109	443.383	616.089	713.916	368.967	635.41	279.831	584.196	577.051	820.62	756.431	688.285	666.228	625.554	316.989	510.451	535.24	625.632	524.429	440.186	312.407	436.223	533.2	432.012	518.271	562.987	431.195	665.787
chr14	21492331	21497430	ENSG00000258604.1	AL161668.5	621.944	488.929	570.216	0.786131	2.75604	-0.347158	0.00641886	0.136252	597.966	400.471	636.543	772.994	710.025	939.548	558.832	639.312	651.109	443.383	616.089	713.916	368.967	635.41	279.831	584.196	577.051	820.62	756.431	688.285	666.228	625.554	316.989	510.451	535.24	625.632	524.429	440.186	312.407	436.223	533.2	432.012	518.271	562.987	431.195	665.787
chrX	53123327	53196196	ENSG00000232593.2	RP11-258C19.5	411.042	504.454	447.369	1.22726	2.65067	0.295438	0.00641967	0.134879	523.22	438.916	403.443	448.422	405.728	490.003	518.084	487.896	490.392	210.607	463.797	486.071	387.415	317.705	244.852	414.864	497.458	346.86	434.386	330.377	399.737	302.687	503.047	517.641	679.522	459.648	487.719	395.61	368.48	690.687	494.5	546.369	479.488	345.469	619.843	474.337
chr19	29097595	29106136	ENSG00000266976.1	AC079466.1	23.9509	37.3114	29.1467	1.55783	1.46459	0.639534	0.00653537	0.135922	23.6039	12.8151	17.9308	17.0827	46.8148	22.4772	34.927	13.4592	20.6047	29.5588	34.6117	33.4173	18.4483	10.9554	46.6384	33.8664	33.1639	8.46	14.9788	20.6485	5.5519	26.9055	27.5642	35.9473	74.4682	19.152	41.9543	27.8599	40.0522	54.5279	21.5	19.0594	42.3078	21.3253	42.3495	54.2916
chr12	123349882	123351568	ENSG00000256152.2	RP11-463O12.3	320.107	255.813	295.104	0.799149	2.46997	-0.323464	0.00671403	0.138242	291.115	262.709	425.856	286.136	339.407	301.195	349.27	302.832	255.498	280.809	294.2	382.781	405.863	339.616	268.171	228.598	258.678	338.4	471.833	351.025	272.043	336.319	234.296	251.631	181.516	185.136	262.214	312.031	248.323	140.864	361.2	254.125	338.462	221.783	204.048	385.756
chr6	170190417	170202969	ENSG00000231690.2	LINC00574	55.7129	78.6587	64.6363	1.41186	1.81048	0.497594	0.00672949	0.137188	86.5477	22.4264	80.6886	59.7896	42.9136	67.4317	46.5693	67.296	82.4188	51.728	38.0729	30.3794	27.6725	21.9107	23.3192	84.6661	39.7966	59.22	52.4259	55.0628	77.7266	107.622	62.0195	57.5156	60.5054	82.992	36.71	100.296	88.1148	109.056	94.6001	63.5312	59.9361	89.5661	107.799	88.581
chr15	77817882	77826452	ENSG00000259362.2	RP11-307C19.1	10.1994	24.4544	15.743	2.39764	1.19709	1.26161	0.00693478	0.139987	0	19.2226	0	0	0	4.49544	0	20.1888	12.3628	22.1691	10.3835	0	0	21.9107	46.6384	0	39.7966	0	0	13.7657	0	13.4528	20.6732	28.7578	4.65426	19.152	47.1986	0	24.0313	13.632	12.9	31.7656	31.7309	17.0602	30.7996	60.0065
chr10	102819786	102820762	ENSG00000273162.1	RP11-108L7.15	33.9908	13.9115	26.1822	0.409273	1.41801	-1.28886	0.00696959	0.139324	35.4059	25.6302	49.3097	29.8948	62.4198	17.9818	40.7482	13.4592	16.4838	14.7794	44.9953	30.3794	9.22417	21.9107	0	59.2663	6.63277	42.3	89.873	75.7113	27.7595	33.6319	27.5642	0	9.30852	12.768	5.24429	11.1439	32.0417	13.632	0	3.17656	0	25.5903	0	54.2916
chr18	5232875	5243935	ENSG00000263753.2	LINC00667	8850.59	7485.58	8319.75	0.845772	3.92011	-0.241659	0.00711133	0.140791	7092.98	9934.89	8445.41	8391.9	10170.5	11166.7	8120.53	10232.4	10376.5	7977.19	9954.34	9113.82	7342.44	8446.58	6599.34	11421.5	8304.23	8180.82	7302.18	7750.09	6778.87	11609.7	8207.25	5809.08	6264.64	8388.57	6088.62	9216.04	6728.76	7279.47	7052.01	6791.49	7583.67	9174.13	9005.04	7209.35
chr5	127039082	127277199	ENSG00000230561.3	CTC-228N24.1	319.246	199.002	272.484	0.62335	2.43534	-0.681885	0.00711383	0.139499	405.201	256.302	497.58	239.158	632	400.094	291.058	272.549	457.424	147.794	408.418	185.314	175.259	208.152	186.554	160.866	212.249	389.16	149.788	385.439	344.218	618.828	330.771	122.221	116.357	268.128	152.084	261.883	168.219	286.271	107.5	139.769	162.18	217.518	250.247	202.879
chr3	33838641	33839173	ENSG00000271020.1	RP11-10C24.1	41.8295	63.6616	50.3198	1.52193	1.70174	0.605903	0.00718725	0.139609	51.1418	25.6302	49.3097	0	23.4074	44.9544	52.3905	37.0128	53.5722	62.8126	86.5293	33.4173	36.8967	21.9107	23.3192	42.333	33.1639	59.22	37.4471	20.6485	44.4152	80.7166	89.5838	21.5684	60.5054	76.608	47.1986	111.439	88.1148	27.264	73.1001	88.9437	42.3078	55.4457	57.7493	51.4342
chr8	20810156	20831388	ENSG00000254092.1	RP11-369E15.3	37.871	17.5901	29.984	0.464474	1.47689	-1.10633	0.00722341	0.139	78.6797	22.4264	0	46.9775	58.5185	67.4317	5.82117	13.4592	53.5722	18.4743	65.7623	27.3415	55.345	21.9107	23.3192	76.1995	46.4294	8.46	37.4471	13.7657	11.1038	80.7166	20.6732	14.3789	13.9628	19.152	10.4886	27.8599	24.0313	9.08798	17.2	22.2359	17.6283	25.5903	15.3998	8.57236
chr7	128327342	128327926	ENSG00000270810.1	RP11-274B21.8	9.08597	20.1604	13.3927	2.21885	1.12687	1.14981	0.00731973	0.139549	0	32.0377	4.4827	4.27069	11.7037	13.4863	5.82117	16.824	4.12094	11.0846	0	9.11382	0	10.9554	11.6596	16.9332	0	0	0	13.7657	0	33.6319	13.7821	14.3789	4.65426	12.768	31.4657	11.1439	24.0313	45.4399	47.3	15.8828	21.1539	0	23.0997	17.1447
chr12	115737393	115738513	ENSG00000271579.1	RP11-116D17.3	7.47584	19.47	12.1402	2.60439	1.08423	1.38095	0.00775182	0.146431	15.7359	9.61131	0	0	15.6049	0	0	10.0944	16.4838	3.69486	0	18.2276	0	0	11.6596	8.46661	46.4294	8.46	0	0	0	0	41.3463	7.18945	4.65426	38.304	15.7329	11.1439	16.0209	9.08798	4.3	15.8828	31.7309	17.0602	11.5499	48.5767
chr6	129847771	129873732	ENSG00000226149.1	RP1-69D17.4	22.8445	11.6191	18.4791	0.508616	1.26668	-0.975351	0.00775418	0.145144	43.2739	32.0377	17.9308	46.9775	23.4074	13.4863	23.2847	20.1888	24.7256	14.7794	17.3059	33.4173	27.6725	43.8214	0	8.46661	0	25.38	29.9577	27.5314	22.2076	6.72639	13.7821	7.18945	0	12.768	31.4657	16.7159	16.0209	18.176	4.3	0	10.577	0	23.0997	8.57236
chr15	32828248	32879814	ENSG00000261064.1	RP11-1000B6.3	114.29	79.2308	100.656	0.693242	2.00284	-0.52857	0.00786203	0.145837	129.822	134.558	116.55	72.6017	81.9259	107.891	81.4963	154.781	115.386	96.0663	155.753	130.631	101.466	109.554	81.6173	93.1327	99.4916	93.06	202.214	103.243	138.798	114.349	151.603	107.842	41.8884	44.688	26.2214	89.1516	64.0835	40.8959	73.1001	82.5906	59.9361	183.397	92.3989	51.4342
chr11	133902167	133916744	ENSG00000204241.3	RP11-713P17.3	25.4692	49.3775	34.7669	1.93872	1.54117	0.955101	0.00795199	0.146189	3.93399	57.6679	17.9308	12.8121	46.8148	80.918	5.82117	33.648	4.12094	40.6434	13.8447	9.11382	0	87.6428	34.9788	42.333	0	33.84	0	27.5314	0	6.72639	55.1285	79.084	41.8884	38.304	15.7329	72.4357	88.1148	36.3519	21.5	34.9422	35.2565	51.1806	38.4995	82.8661
chrX	115033604	115085422	ENSG00000235244.3	RP11-761E20.1	47.0064	63.4076	53.3847	1.34891	1.72742	0.431797	0.00797374	0.145291	66.8778	44.8528	76.2059	64.0603	39.0123	31.4681	52.3905	60.5664	41.2094	62.8126	24.2282	33.4173	9.22417	32.8661	34.9788	50.7997	46.4294	33.84	37.4471	61.9456	55.519	73.9903	82.6927	43.1367	74.4682	76.608	36.71	78.0076	40.0522	72.7039	51.6	63.5312	49.3591	72.5059	57.7493	88.581
chr8	127859300	128033259	ENSG00000253438.2	PCAT1	17.0783	31.466	22.6735	1.84246	1.35552	0.881635	0.0080619	0.145609	31.4719	54.4641	0	21.3534	35.1111	8.99089	0	30.2832	16.4838	18.4743	17.3059	18.2276	0	0	0	8.46661	26.5311	0	22.4683	0	5.5519	60.5375	27.5642	35.9473	51.1969	31.92	26.2214	39.0038	40.0522	36.3519	25.8	22.2359	31.7309	34.1204	26.9497	11.4298
chr21	46409779	46413984	ENSG00000234880.1	LINC00163	10.5388	58.1464	29.0529	5.51737	1.46319	2.46398	0.00818101	0.146476	0	6.40754	22.4135	21.3534	7.80247	4.49544	11.6423	0	32.9675	25.864	17.3059	39.4932	18.4483	0	0	16.9332	0	0	0	0	0	6.72639	62.0195	28.7578	293.219	0	15.7329	105.867	32.0417	113.6	43	98.4734	7.0513	0	0	14.2873
chr11	76152382	76155618	ENSG00000255135.3	RP11-111M22.3	772.138	602.373	706.118	0.780135	2.84888	-0.358203	0.0084212	0.149476	834.005	1034.82	1022.06	653.415	908.988	786.703	465.693	602.299	700.56	775.92	868.755	698.726	765.606	887.383	641.278	829.728	504.091	1057.5	546.728	825.942	749.507	827.346	385.899	460.125	353.724	1021.44	477.23	841.368	632.824	354.431	567.601	711.55	465.386	754.914	723.792	682.931
chr2	64749321	64751227	ENSG00000260101.1	RP11-568N6.1	25.8263	42.2557	32.2155	1.63615	1.50806	0.710307	0.00857929	0.150981	43.2739	51.2603	22.4135	12.8121	35.1111	13.4863	17.4635	0	12.3628	36.9486	41.5341	18.2276	18.4483	32.8661	0	0	26.5311	33.84	52.4259	27.5314	11.1038	60.5375	55.1285	14.3789	37.2341	38.304	15.7329	44.5758	72.0939	45.4399	43	54.0015	31.7309	59.7107	23.0997	57.1491
chr13	21877654	21922860	ENSG00000224429.3	LINC00539	10.732	21.6229	14.9673	2.01481	1.17514	1.01064	0.00864987	0.150933	3.93399	12.8151	8.9654	4.27069	15.6049	4.49544	23.2847	16.824	8.24188	3.69486	0	6.07588	27.6725	0	0	25.3998	19.8983	0	22.4683	0	5.5519	26.9055	20.6732	0	13.9628	25.536	5.24429	16.7159	32.0417	40.8959	12.9	22.2359	28.2052	21.3253	11.5499	51.4342
chr12	52452243	52453287	ENSG00000259884.1	RP11-1100L3.8	1985.54	1376.55	1748.71	0.693288	3.24272	-0.528474	0.00878222	0.151954	1199.87	2050.41	1748.25	1507.55	1739.95	3313.14	1047.81	2537.06	2237.67	1108.46	2675.49	2952.88	1088.45	1314.64	1504.09	3183.44	2089.32	2952.54	1445.46	1362.8	2981.37	1641.24	1681.42	1135.93	2131.65	644.784	833.842	1615.87	1209.58	1026.94	1573.8	1600.99	1318.59	1612.19	1108.79	1777.34
chr1	187610358	187612992	ENSG00000230426.1	ERVMER61-1	28.6761	17.3758	24.2815	0.605935	1.38528	-0.722766	0.00903423	0.155012	23.6039	19.2226	26.8962	25.6241	23.4074	26.9727	23.2847	43.7424	32.9675	14.7794	34.6117	30.3794	9.22417	32.8661	46.6384	16.9332	59.6949	33.84	7.48942	20.6485	44.4152	33.6319	6.89106	7.18945	23.2713	25.536	10.4886	22.2879	16.0209	22.72	4.3	12.7062	28.2052	42.6505	3.84995	17.1447
chr19	28284371	28409771	ENSG00000267575.2	CTC-459F4.3	454.897	357.853	417.158	0.786668	2.6203	-0.346174	0.00905307	0.154052	476.012	438.916	475.166	341.655	557.877	642.848	378.376	349.939	449.183	376.875	605.705	449.615	332.07	284.839	361.448	550.33	424.497	516.06	366.982	481.799	394.185	753.355	179.168	366.662	367.687	395.808	230.749	440.186	280.365	377.151	399.9	422.483	299.68	430.77	384.995	434.333
chr9	4676600	4679471	ENSG00000273061.1	RP11-6J24.6	22.9096	35.8281	27.9334	1.56389	1.44612	0.645143	0.00908121	0.153264	39.3399	22.4264	35.8616	17.0827	19.5062	13.4863	29.1058	26.9184	0	18.4743	20.767	9.11382	0	0	23.3192	42.333	19.8983	25.38	37.4471	27.5314	22.2076	53.8111	27.5642	21.5684	41.8884	25.536	36.71	27.8599	64.0835	13.632	25.8	38.1187	45.8335	46.9156	34.6496	51.4342
chr5	87988462	87989789	ENSG00000250377.1	CTC-467M3.3	6.88349	17.4495	10.9925	2.53498	1.0411	1.34197	0.00912871	0.152813	11.802	9.61131	13.4481	12.8121	3.90123	17.9818	0	3.3648	0	25.864	0	0	9.22417	0	0	16.9332	0	0	7.48942	0	5.5519	13.4528	27.5642	21.5684	0	0	5.24429	22.2879	16.0209	49.9839	4.3	19.0594	7.0513	29.8554	38.4995	2.85745
chr4	27219101	27283847	ENSG00000249699.1	RP11-415C15.2	39.2903	53.3193	44.7461	1.35706	1.65075	0.440485	0.00915316	0.151987	47.2078	48.0565	26.8962	55.5189	35.1111	17.9818	34.927	33.648	24.7256	81.2868	44.9953	45.5691	46.1209	54.7768	34.9788	33.8664	59.6949	42.3	7.48942	41.2971	27.7595	20.1792	48.2374	57.5156	65.1597	44.688	36.71	33.4318	56.073	77.2479	60.2001	34.9422	59.9361	55.4457	65.4492	51.4342
chr3	195676059	195679566	ENSG00000260261.1	RP11-480A16.1	143.856	204.301	167.362	1.42017	2.22366	0.506066	0.00915931	0.150872	184.897	156.985	80.6886	140.933	97.5309	80.918	151.35	195.158	86.5398	321.452	117.68	246.073	184.483	142.42	128.256	76.1995	225.514	109.98	134.81	68.8285	133.246	100.896	110.257	172.547	335.107	146.832	204.527	189.447	184.24	281.727	305.3	190.594	253.847	174.867	130.898	180.02
chr21	45578623	45579955	ENSG00000225331.1	AP001055.6	18.8991	35.2839	25.271	1.86696	1.40262	0.900692	0.00940414	0.153676	43.2739	28.8339	8.9654	21.3534	35.1111	22.4772	0	3.3648	20.6047	11.0846	20.767	24.3035	46.1209	0	11.6596	0	26.5311	33.84	29.9577	27.5314	0	0	48.2374	35.9473	37.2341	0	15.7329	22.2879	56.073	63.6159	21.5	12.7062	59.9361	21.3253	30.7996	68.5789
chr11	75922000	75927069	ENSG00000255362.1	RP11-619A14.3	450.04	322.437	400.416	0.716464	2.60251	-0.481035	0.00953981	0.154665	373.729	365.23	569.303	610.708	249.679	400.094	343.449	615.758	375.006	783.309	515.715	407.084	710.261	580.634	513.023	338.664	470.927	287.64	299.577	357.908	349.77	383.404	337.662	373.852	144.282	312.816	220.26	557.197	304.396	249.92	374.1	289.067	271.475	588.577	273.347	217.166
chr6	170581562	170588975	ENSG00000227508.2	RP5-894D12.3	7.89655	20.9125	12.9583	2.6483	1.11255	1.40507	0.0097079	0.156161	0	0	22.4135	0	11.7037	0	17.4635	10.0944	20.6047	25.864	0	0	18.4483	0	0	33.8664	13.2655	0	0	0	0	0	41.3463	21.5684	27.9256	12.768	0	0	48.0626	22.72	47.3	9.52968	10.577	4.26505	3.84995	42.8618
chr12	101802150	101802838	ENSG00000257543.1	RP11-321F8.4	33.0705	47.3905	38.6394	1.43301	1.58703	0.519051	0.00985876	0.157358	23.6039	25.6302	31.3789	38.4362	46.8148	22.4772	29.1058	33.648	37.0885	40.6434	24.2282	27.3415	27.6725	76.6875	0	25.3998	39.7966	25.38	22.4683	48.1799	27.7595	53.8111	62.0195	21.5684	37.2341	31.92	36.71	66.8637	48.0626	49.9839	73.1001	66.7078	38.7822	59.7107	30.7996	40.0043
chr14	95426614	95429313	ENSG00000258933.1	RP11-991C1.1	27.1835	64.5062	41.6978	2.37299	1.62011	1.24671	0.00985914	0.156154	27.5379	48.0565	4.4827	89.6844	78.0247	67.4317	0	67.296	0	3.69486	41.5341	15.1897	27.6725	0	0	8.46661	66.3277	0	0	0	5.5519	47.0847	165.385	0	79.1225	70.224	68.1758	178.303	56.073	81.7919	17.2	31.7656	31.7309	46.9156	19.2498	57.1491
chr4	119512928	119554884	ENSG00000260404.2	RP11-384K6.6	730.456	893.397	793.822	1.22307	2.89972	0.290503	0.00996185	0.156576	967.761	781.72	901.023	785.806	628.099	764.225	849.89	646.042	923.091	665.074	792.609	476.957	719.485	427.259	629.619	795.861	610.215	626.04	883.751	702.05	793.922	699.544	454.81	999.334	1144.95	676.704	818.109	908.232	897.169	1008.77	851.401	997.44	1269.23	533.132	1051.04	897.24
chr8	144816310	144828507	ENSG00000203499.6	FAM83H-AS1	39.5778	55.2594	45.6762	1.39622	1.65969	0.48153	0.00998363	0.15573	35.4059	41.649	17.9308	12.8121	39.0123	26.9727	40.7482	57.2016	28.8466	55.4228	27.6894	66.8347	46.1209	65.7321	34.9788	16.9332	79.5933	33.84	22.4683	41.2971	38.8633	40.3583	27.5642	50.3262	51.1969	89.376	52.4429	22.2879	56.073	54.5279	64.5001	60.3547	59.9361	59.7107	53.8994	71.4363
chr1	38512986	38584697	ENSG00000224592.1	RP5-884C9.2	14.9368	25.0477	18.8688	1.67691	1.27575	0.745808	0.0100163	0.155064	15.7359	22.4264	17.9308	12.8121	0	17.9818	0	16.824	20.6047	29.5588	13.8447	9.11382	9.22417	21.9107	11.6596	16.9332	6.63277	16.92	7.48942	20.6485	0	40.3583	20.6732	43.1367	37.2341	25.536	10.4886	11.1439	16.0209	31.8079	17.2	15.8828	35.2565	46.9156	30.7996	8.57236
chr3	167582561	167594705	ENSG00000242924.1	RP11-298O21.6	7.37558	25.9925	14.6155	3.52413	1.16481	1.81727	0.0102763	0.157902	3.93399	28.8339	8.9654	0	0	8.99089	11.6423	20.1888	24.7256	7.38971	0	24.3035	0	0	0	0	6.63277	0	0	0	16.6557	0	34.4553	7.18945	107.048	0	36.71	0	32.0417	59.0719	43	12.7062	0	0	23.0997	8.57236
chr16	24672743	24682383	ENSG00000224310.1	AC012317.1	18.562	29.7211	22.9016	1.60119	1.35987	0.67914	0.0104265	0.159024	31.4719	12.8151	13.4481	4.27069	7.80247	31.4681	11.6423	23.5536	16.4838	22.1691	13.8447	30.3794	27.6725	0	0	33.8664	19.8983	25.38	0	27.5314	27.7595	26.9055	48.2374	0	18.617	31.92	47.1986	22.2879	32.0417	36.3519	25.8	41.2953	31.7309	38.3855	30.7996	11.4298
chrX	133677367	133680741	ENSG00000223749.3	MIR503HG	16.5378	48.803	29.0854	2.951	1.46367	1.5612	0.0108621	0.164449	0	44.8528	17.9308	42.7069	11.7037	0	0	37.0128	0	11.0846	0	18.2276	9.22417	43.8214	0	0	0	8.46	89.873	0	22.2076	6.72639	34.4553	43.1367	176.862	25.536	31.4657	0	32.0417	13.632	38.7	82.5906	14.1026	4.26505	69.2992	117.156
chr6	15244154	15245231	ENSG00000271888.1	RP11-560J1.2	13.3792	29.0273	19.4645	2.16959	1.28924	1.11742	0.0110935	0.166726	0	38.4452	13.4481	12.8121	0	0	0	0	24.7256	22.1691	31.1506	0	0	21.9107	0	25.3998	0	0	22.4683	48.1799	0	33.6319	41.3463	28.7578	41.8884	57.456	10.4886	33.4318	0	9.08798	30.1	57.1781	0	38.3855	15.3998	42.8618
chr11	45743858	45765801	ENSG00000254519.1	CTD-2210P24.1	46.4873	22.8286	37.2867	0.491071	1.57155	-1.026	0.0113014	0.16862	27.5379	28.8339	17.9308	93.9551	54.6173	71.9271	110.602	26.9184	49.4513	18.4743	79.607	39.4932	46.1209	0	0	67.7329	39.7966	16.92	37.4471	55.0628	99.9342	40.3583	27.5642	7.18945	4.65426	38.304	36.71	22.2879	16.0209	45.4399	21.5	38.1187	42.3078	12.7952	3.84995	2.85745
chr1	221503422	221509638	ENSG00000234754.1	RP11-421L10.1	31.5012	62.4859	43.5508	1.9836	1.639	0.988123	0.0113464	0.168073	39.3399	9.61131	13.4481	64.0603	50.716	13.4863	17.4635	57.2016	41.2094	7.38971	24.2282	82.0244	27.6725	21.9107	23.3192	8.46661	26.5311	25.38	44.9365	34.4142	33.3114	26.9055	41.3463	57.5156	214.096	25.536	31.4657	78.0076	24.0313	77.2479	51.6	82.5906	21.1539	42.6505	84.699	42.8618
chr3	107844668	107857457	ENSG00000271856.1	RP11-861A13.4	6.40526	21.657	12.3365	3.38113	1.09119	1.75751	0.011449	0.168382	11.802	0	4.4827	0	3.90123	0	0	10.0944	12.3628	11.0846	13.8447	0	9.22417	0	0	0	6.63277	50.76	0	0	0	6.72639	0	35.9473	27.9256	0	31.4657	11.1439	40.0522	18.176	12.9	22.2359	17.6283	0	0	85.7236
chr20	18548064	18550207	ENSG00000232388.2	LINC00493	7070.57	6045.03	6671.75	0.854957	3.82424	-0.226077	0.0116652	0.170345	6286.51	7477.6	9153.67	7482.24	6920.79	8123.27	6304.32	7267.97	6498.72	6550.98	8659.86	6346.26	6752.09	6496.52	6727.59	6121.36	6878.18	6844.14	5624.55	8025.4	7167.5	7842.97	6436.25	5277.06	3299.87	7794.86	4132.5	8101.65	5358.98	5093.81	6454.31	6502.42	6180.46	8410.68	6286.98	5300.58
chr17	75523080	75532674	ENSG00000267665.1	RP11-13K12.2	70.4545	48.7481	62.0131	0.691909	1.79248	-0.531347	0.0117869	0.17091	90.4817	41.649	89.654	64.0603	105.333	67.4317	104.781	57.2016	53.5722	55.4228	51.9176	69.8726	73.7934	54.7768	81.6173	93.1327	59.6949	16.92	37.4471	75.7113	77.7266	127.801	48.2374	43.1367	32.5798	70.224	47.1986	39.0038	16.0209	59.0719	81.7001	41.2953	28.2052	68.2408	84.699	22.8596
chr9	13446490	13487510	ENSG00000226197.2	RP11-536O18.1	56.6366	35.6112	48.4601	0.628766	1.68538	-0.669404	0.0118779	0.171025	66.8778	44.8528	58.2751	46.9775	58.5185	89.9089	46.5693	84.12	78.2979	66.5074	44.9953	60.7588	92.2417	54.7768	69.9576	42.333	26.5311	59.22	37.4471	34.4142	55.519	26.9055	13.7821	35.9473	23.2713	95.76	26.2214	78.0076	32.0417	22.72	0	25.4125	52.8848	72.5059	0	20.0022
chr18	63091249	63114748	ENSG00000264232.1	RP11-453M23.1	26.1931	63.3575	40.6459	2.41887	1.60902	1.27433	0.0119773	0.171258	3.93399	3.20377	17.9308	81.143	0	31.4681	0	30.2832	20.6047	3.69486	76.1458	15.1897	64.5692	0	23.3192	33.8664	33.1639	0	0	0	16.6557	121.075	0	129.41	27.9256	31.92	104.886	39.0038	32.0417	72.7039	133.3	149.298	109.295	34.1204	23.0997	0
chr6	158703295	158733390	ENSG00000236537.1	RP11-732M18.3	291.592	203.501	257.335	0.697897	2.4105	-0.518914	0.0121539	0.172585	381.597	333.192	268.962	243.429	468.148	543.949	279.416	188.429	370.885	203.217	176.52	170.125	138.363	164.33	373.107	372.531	185.718	287.64	172.257	357.908	244.284	491.026	151.603	122.221	255.984	255.36	136.352	128.155	264.344	249.92	240.8	184.241	165.706	226.048	242.547	225.739
chr22	24243619	24249255	ENSG00000273295.1	AP000350.5	59.0452	100.202	75.0504	1.69703	1.87535	0.763014	0.0125406	0.176856	82.6137	105.724	0	72.6017	117.037	0	0	67.296	49.4513	36.9486	65.7623	139.745	0	0	104.936	16.9332	86.226	67.68	82.3836	110.126	66.6228	26.9055	48.2374	50.3262	186.17	38.304	167.817	33.4318	144.188	99.9678	90.3001	123.886	98.7182	63.9758	123.199	134.3
chr16	4295826	4303790	ENSG00000262468.1	RP11-95P2.1	136.253	188.023	156.385	1.37996	2.1942	0.464624	0.012642	0.177074	106.218	163.392	121.033	140.933	97.5309	112.386	104.781	161.51	123.628	114.541	134.986	124.556	202.932	186.241	186.554	76.1995	172.452	101.52	179.746	151.423	161.005	73.9903	172.276	237.252	204.788	89.376	99.6415	111.439	200.261	172.672	288.1	390.717	155.129	127.952	165.548	217.166
chr9	35909480	35911683	ENSG00000235387.1	LINC00961	237.774	187.478	218.214	0.788471	2.33888	-0.34287	0.0126535	0.176038	204.567	237.079	354.133	251.97	163.852	251.745	325.985	211.982	140.112	306.673	190.365	252.149	193.708	251.973	338.129	186.265	185.718	194.58	374.471	199.603	227.628	188.339	234.296	179.736	162.899	114.912	162.573	161.587	216.282	163.584	227.9	260.478	200.962	191.927	173.248	174.305
chr7	16127152	16129275	ENSG00000273477.1	RP11-196O16.1	310.732	239.359	282.976	0.770306	2.45175	-0.376497	0.0127227	0.175813	381.597	227.468	448.27	337.384	440.839	431.563	250.31	323.021	271.982	262.335	370.346	236.959	378.191	87.6428	396.427	220.132	271.944	380.7	194.725	337.26	277.595	309.414	227.405	165.357	176.862	280.896	215.016	261.883	384.501	240.832	236.5	187.417	232.693	302.819	250.247	188.592
chr6	72004876	72127139	ENSG00000269966.1	RP3-331H24.5	230.335	175.136	208.869	0.760354	2.31987	-0.395258	0.0128165	0.175928	243.907	201.838	210.687	222.076	245.778	287.708	360.912	208.618	259.619	129.32	321.889	227.846	138.363	120.509	104.936	304.798	311.74	228.42	157.278	254.665	277.595	248.876	206.732	129.41	102.394	191.52	152.084	117.011	248.323	236.288	124.7	142.945	186.859	179.132	200.198	234.311
chr2	110969106	111002997	ENSG00000175701.6	LINC00116	13424.6	10039.4	12108.1	0.747839	4.08308	-0.4192	0.013104	0.178682	8650.84	17239.5	17061.2	16173.1	13779.2	18049.2	9430.29	12695.4	8670.46	9898.52	15911	12874.8	17728.9	16181.1	10143.9	15443.1	9047.1	16116.3	6635.63	14054.8	15700.8	13856.4	16600.6	5535.88	7032.59	9263.18	6859.53	14464.8	6752.8	6148.02	8974.11	9914.05	9085.6	19913.5	9220.64	10786.9
chr7	87900207	87903065	ENSG00000264868.1	CTB-167B5.2	889.922	688.565	811.617	0.773737	2.90935	-0.370085	0.0134817	0.182624	759.26	941.908	1080.33	572.272	721.728	957.529	727.646	918.59	791.221	1041.95	1121.42	893.155	876.296	931.205	1119.32	482.597	1087.77	1091.34	958.646	1073.72	1060.41	369.951	379.008	855.545	553.857	510.72	881.041	562.769	785.023	413.503	627.801	530.486	793.271	699.469	692.992	1354.43
chr1	170636522	170638566	ENSG00000271811.1	RP1-79C4.4	71.1208	110.953	86.6109	1.56006	1.93757	0.641601	0.0136393	0.183551	141.624	80.0942	76.2059	140.933	35.1111	35.9635	52.3905	104.309	28.8466	110.846	24.2282	51.645	101.466	109.554	69.9576	67.7329	53.0622	25.38	112.341	89.477	33.3114	20.1792	165.385	79.084	176.862	25.536	110.13	89.1516	104.136	86.3358	90.3001	95.2968	186.859	72.5059	211.748	60.0065
chr14	75018884	75026751	ENSG00000258425.1	CTD-2207P18.1	79.795	113.244	92.8029	1.41918	1.96756	0.505061	0.0138196	0.184769	51.1418	108.928	143.446	59.7896	62.4198	40.459	93.1386	53.8368	57.6932	110.846	65.7623	88.1003	64.5692	43.8214	81.6173	110.066	33.1639	84.6	179.746	96.3599	72.1747	53.8111	130.93	129.41	93.0852	63.84	104.886	44.5758	192.25	99.9678	77.4001	114.356	91.6669	110.891	157.848	174.305
chr8	94927962	94928347	ENSG00000264448.2	MIR378D2	9.37644	20.3123	13.6293	2.16631	1.13447	1.11524	0.0141804	0.18837	23.6039	0	0	12.8121	23.4074	0	0	0	12.3628	0	10.3835	0	0	21.9107	23.3192	0	6.63277	33.84	0	0	11.1038	26.9055	0	21.5684	9.30852	19.152	15.7329	39.0038	0	27.264	12.9	44.4719	17.6283	34.1204	34.6496	8.57236
chr2	25380063	25382006	ENSG00000261452.1	RP11-509E16.1	900.565	672.117	811.724	0.746327	2.90941	-0.422119	0.0146683	0.193603	578.296	583.086	1017.57	977.987	721.728	1150.83	500.62	935.414	910.728	1034.56	726.846	841.51	1429.75	1172.22	909.449	897.461	1306.66	642.96	1190.82	763.996	954.927	565.017	516.829	690.187	372.341	619.248	519.185	768.932	368.48	349.887	1100.8	1092.74	574.681	1083.32	870.09	482.91
chr4	99988407	99989276	ENSG00000272777.1	RP11-571L19.8	99.7704	73.4114	89.5197	0.735803	1.95192	-0.442608	0.0147082	0.192892	74.7458	112.132	89.654	115.309	117.037	148.35	34.927	127.862	78.2979	118.235	103.835	103.29	64.5692	65.7321	151.575	59.2663	92.8588	59.22	142.299	158.305	83.2785	94.1694	62.0195	64.7051	65.1597	44.688	57.6872	122.583	64.0835	81.7919	68.8001	79.414	66.9874	119.421	84.699	45.7192
chr5	71656517	71658805	ENSG00000272093.1	CTC-365E16.1	840.484	691.789	782.658	0.823085	2.89357	-0.280888	0.0150116	0.195625	483.88	823.369	1071.37	999.34	784.148	863.125	989.598	800.822	980.784	846.122	796.07	820.244	1153.02	942.16	664.598	592.663	789.3	913.68	793.878	777.762	999.342	605.375	675.324	891.492	479.389	766.08	356.612	752.216	592.772	627.071	662.201	657.548	588.784	1104.65	850.84	680.074
chr16	79750622	79804460	ENSG00000261390.1	RP11-345M22.2	13.8373	29.1319	19.7852	2.10531	1.29634	1.07403	0.0150888	0.195395	0	19.2226	0	42.7069	0	35.9635	0	26.9184	4.12094	14.7794	13.8447	36.4553	0	0	0	0	26.5311	8.46	22.4683	13.7657	5.5519	33.6319	20.6732	64.7051	32.5798	31.92	0	50.1478	72.0939	27.264	0	38.1187	21.1539	12.7952	19.2498	17.1447
chr12	130336753	130339489	ENSG00000251536.2	RP11-572C21.1	13.4827	22.2299	16.8844	1.64877	1.22749	0.721388	0.015176	0.195296	19.6699	12.8151	4.4827	12.8121	19.5062	17.9818	11.6423	26.9184	16.4838	33.2537	6.92235	18.2276	0	0	0	8.46661	6.63277	8.46	29.9577	0	22.2076	20.1792	41.3463	28.7578	18.617	31.92	5.24429	22.2879	8.01043	22.72	17.2	12.7062	31.7309	25.5903	30.7996	14.2873
chr16	14103137	14109873	ENSG00000262097.1	CTD-2135D7.5	80.2127	115.031	93.7531	1.43407	1.97199	0.520118	0.0155898	0.199375	114.086	102.521	58.2751	51.2482	85.8272	98.8998	81.4963	57.2016	53.5722	129.32	134.986	66.8347	46.1209	54.7768	174.894	25.3998	33.1639	76.14	74.8942	117.008	94.3823	33.6319	75.8016	86.2734	134.974	172.368	104.886	128.155	128.167	109.056	86.0001	69.8844	229.167	115.156	96.2489	74.2938
chr9	3526723	3671634	ENSG00000232104.2	RP11-509J21.1	77.111	106.042	88.3618	1.37518	1.94626	0.459622	0.0160005	0.203365	121.954	89.7056	49.3097	64.0603	85.8272	80.918	34.927	117.768	98.9026	96.0663	117.68	85.0623	83.0175	10.9554	23.3192	59.2663	79.5933	67.68	29.9577	48.1799	111.038	141.254	130.93	86.2734	97.7395	134.064	104.886	72.4357	136.177	149.952	68.8001	120.709	155.129	81.036	69.2992	77.1512
chr19	21753624	21770124	ENSG00000268555.1	RP11-678G14.3	412.687	215.587	336.037	0.522398	2.52639	-0.936779	0.0161094	0.203493	535.022	281.932	407.926	222.076	105.333	269.727	87.3175	3.3648	412.094	380.57	463.797	732.144	599.571	657.321	722.896	499.53	636.746	947.52	329.534	82.5942	433.048	269.055	0	258.82	0	300.048	209.772	22.2879	32.0417	222.656	116.1	241.419	172.757	648.288	608.293	185.734
chr16	90252405	90288916	ENSG00000260923.1	AC137934.1	81.7455	58.644	72.7616	0.717397	1.8619	-0.479157	0.016323	0.204933	70.8118	70.4829	116.55	89.6844	81.9259	116.882	75.6752	100.944	49.4513	59.1177	65.7623	51.645	110.69	76.6875	58.298	50.7997	139.288	67.68	82.3836	137.657	72.1747	53.8111	41.3463	57.5156	60.5054	44.688	89.1529	16.7159	32.0417	59.0719	81.7001	54.0015	52.8848	85.3011	34.6496	111.441
chr17	70319264	70636611	ENSG00000227036.2	LINC00511	10.7343	24.283	16.0032	2.26218	1.20421	1.17772	0.0163857	0.204474	7.86797	19.2226	4.4827	0	11.7037	8.99089	0	26.9184	20.6047	7.38971	6.92235	18.2276	0	0	11.6596	8.46661	6.63277	16.92	0	34.4142	5.5519	20.1792	20.6732	0	65.1597	0	31.4657	39.0038	8.01043	27.264	21.5	6.35312	17.6283	17.0602	11.5499	74.2938
chr16	25096913	25122800	ENSG00000260448.1	RP11-449H11.1	212.86	169.671	196.065	0.797102	2.2924	-0.327164	0.016647	0.206483	224.237	243.487	309.306	162.286	187.259	242.754	192.098	242.266	168.959	188.438	256.127	182.276	212.156	98.5982	163.235	177.799	318.373	211.5	112.341	220.251	266.491	302.687	179.168	165.357	200.133	153.216	136.352	111.439	192.25	127.232	223.6	193.77	176.283	187.662	123.199	205.737
chr6	26924771	26991703	ENSG00000224843.2	LINC00240	282.107	192.807	247.379	0.683453	2.39336	-0.549086	0.0168311	0.207516	515.352	432.509	210.687	281.865	351.111	305.69	349.27	158.146	201.926	118.235	429.186	164.049	184.483	120.509	233.192	431.797	311.74	321.48	172.257	295.962	199.868	417.036	172.276	143.789	88.431	370.272	110.13	295.315	96.1252	218.112	189.2	181.064	183.334	255.903	281.047	114.298
chr6	34247456	34252045	ENSG00000225339.2	RP11-513I15.6	54163.2	45788.8	50906.5	0.845385	4.70677	-0.242319	0.0173098	0.212148	52086	52115.7	56526.8	59900.6	64799.5	76463	66990	52669.2	52834.6	40916.8	59861	51979.2	48380.8	35889.7	46673.4	60104.5	57652.1	66927	29792.9	43341.3	55902.1	59784.1	54549.6	44344.5	34776.6	52699.9	35131.5	51540.8	39859.9	49370.5	49351.1	51565.1	38211	54635.3	52351.7	32655
chr8	125318430	125320617	ENSG00000271975.1	RP11-383J24.6	2286.45	1966.91	2162.19	0.860245	3.33489	-0.21718	0.0173591	0.211493	1809.63	1967.11	2810.65	2447.1	2106.67	2656.81	2468.17	2584.17	2435.48	2131.93	2595.88	1828.84	3053.2	2004.83	2728.35	1811.85	1930.14	2131.92	2374.15	2250.69	2492.8	1681.6	1922.61	2415.66	1489.36	1225.73	2045.27	1978.05	1642.14	1817.6	1814.6	1953.59	2104.81	2682.72	2321.52	2123.09
chr4	29048213	29050387	ENSG00000249228.1	RP11-769N22.1	52.7664	75.8955	61.7611	1.43833	1.79071	0.524394	0.0177039	0.214426	118.02	86.5018	58.2751	51.2482	27.3086	40.459	34.927	90.8496	70.056	48.0331	38.0729	54.6829	101.466	54.7768	11.6596	0	53.0622	67.68	52.4259	34.4142	33.3114	33.6319	41.3463	71.8945	121.011	70.224	89.1529	61.2917	112.146	77.2479	90.3001	47.6484	98.7182	59.7107	84.699	37.1469
chr19	35067638	35068606	ENSG00000268751.1	SCGB1B2P	35.7657	21.9055	30.3756	0.612471	1.48253	-0.707286	0.0177531	0.213763	35.4059	19.2226	76.2059	25.6241	66.321	26.9727	5.82117	23.5536	41.2094	14.7794	41.5341	21.2656	36.8967	54.7768	46.6384	16.9332	33.1639	33.84	22.4683	55.0628	55.519	33.6319	27.5642	14.3789	23.2713	12.768	0	5.57197	56.073	27.264	17.2	25.4125	17.6283	29.8554	15.3998	34.2894
chr2	218147462	218200843	ENSG00000233143.1	AC009492.1	12.6741	23.3456	16.8242	1.84199	1.22593	0.881263	0.0180443	0.216006	3.93399	16.0188	13.4481	0	3.90123	13.4863	5.82117	23.5536	20.6047	22.1691	0	15.1897	27.6725	10.9554	0	16.9332	0	8.46	14.9788	13.7657	27.7595	20.1792	13.7821	14.3789	9.30852	12.768	20.9772	39.0038	24.0313	54.5279	38.7	12.7062	0	21.3253	53.8994	11.4298
chr8	52874018	52935534	ENSG00000253844.1	RP11-546K22.1	23.6466	39.1403	29.6719	1.65522	1.47235	0.727024	0.0181437	0.215941	3.93399	0	49.3097	34.1655	31.2099	31.4681	0	0	28.8466	36.9486	17.3059	39.4932	46.1209	43.8214	11.6596	8.46661	26.5311	25.38	0	20.6485	11.1038	53.8111	68.9106	79.084	27.9256	25.536	20.9772	50.1478	32.0417	27.264	51.6	47.6484	38.7822	4.26505	42.3495	31.432
chr1	112532392	112541464	ENSG00000231437.3	RP11-88H9.2	67.1216	99.5116	79.7177	1.48256	1.90155	0.568088	0.0185832	0.219901	27.5379	80.0942	40.3443	64.0603	85.8272	62.9362	64.0328	60.5664	107.144	96.0663	48.4564	33.4173	110.69	32.8661	93.2769	25.3998	66.3277	126.9	29.9577	41.2971	105.486	73.9903	82.6927	107.842	41.8884	108.528	125.863	22.2879	152.198	81.7919	60.2001	34.9422	123.398	191.927	142.448	117.156
chr17	67547499	67550002	ENSG00000267194.1	RP1-193H18.2	8114.22	6732.66	7576.94	0.829736	3.87949	-0.269275	0.0188988	0.222358	8442.34	7266.15	11359.2	8626.78	6885.68	7651.24	10152.1	8644.17	8208.91	6986.97	9116.73	7567.51	10921.4	7712.57	7753.64	6722.49	9975.69	5143.68	8979.81	7743.2	7789.32	4863.18	6897.95	8009.05	3872.35	6224.4	7174.19	7405.15	6664.68	5052.92	6716.61	8497.3	5429.5	10125.2	7873.16	4314.75
chr4	158558839	158588196	ENSG00000249275.1	RP11-364P22.2	134.758	90.5567	117.569	0.671995	2.07029	-0.573478	0.0190096	0.222391	106.218	179.411	197.239	128.121	109.235	211.286	58.2117	124.498	197.805	36.9486	176.52	145.821	18.4483	87.6428	93.2769	220.132	179.085	152.28	112.341	117.008	77.7266	235.424	137.821	57.5156	37.2341	89.376	73.4201	161.587	96.1252	63.6159	43	82.5906	77.5643	127.952	88.549	131.443
chr12	89761584	89763078	ENSG00000271327.1	RP11-1109F11.3	7.31739	16.4909	10.8849	2.25365	1.03682	1.17227	0.0190652	0.221781	0	3.20377	0	21.3534	23.4074	0	0	10.0944	0	11.0846	3.46117	15.1897	0	0	0	0	13.2655	33.84	14.9788	0	11.1038	0	13.7821	14.3789	18.617	0	10.4886	0	16.0209	40.8959	21.5	9.52968	21.1539	29.8554	34.6496	0
chrX	5571462	5644346	ENSG00000236120.2	RP11-733O18.1	3.6085	21.6088	10.6086	5.9883	1.02566	2.58215	0.019189	0.221967	0	6.40754	8.9654	0	0	8.99089	0	0	8.24188	0	3.46117	6.07588	9.22417	0	0	0	0	0	22.4683	0	5.5519	0	0	0	37.2341	63.84	0	0	40.0522	13.632	0	19.0594	0	0	11.5499	117.156
chr10	2047667	2056542	ENSG00000234962.1	LINC00700	1246.51	1721.06	1431.05	1.38071	3.15566	0.465406	0.0192112	0.220983	999.233	1835.76	838.265	1281.21	2208.1	1042.94	483.157	1070.01	1640.13	1319.06	1270.25	1503.78	1605.01	1380.37	722.896	702.729	1207.16	558.36	2074.57	1459.16	1265.83	955.147	1516.03	2113.7	1270.61	1098.05	2774.23	991.811	2571.35	904.254	1229.8	1400.86	2083.66	2081.35	2987.56	1071.54
chr1	229394028	229406750	ENSG00000177788.5	RP5-1061H20.4	111.916	151.638	127.363	1.35492	2.10504	0.438211	0.0192468	0.220162	133.756	89.7056	40.3443	93.9551	117.037	134.863	133.887	137.957	94.7816	192.133	107.296	97.2141	110.69	54.7768	58.298	211.665	106.124	33.84	187.235	117.008	122.142	87.443	158.494	150.978	79.1225	127.68	162.573	105.867	240.313	145.408	210.7	165.181	88.1413	234.578	142.448	111.441
chr12	112250597	112251224	ENSG00000257877.1	RP3-462E2.3	52.1241	75.7845	61.3254	1.45392	1.78764	0.539952	0.0193246	0.219831	35.4059	48.0565	44.827	72.6017	46.8148	31.4681	139.708	30.2832	53.5722	33.2537	13.8447	42.5312	55.345	32.8661	69.9576	33.8664	79.5933	76.14	44.9365	75.7113	38.8633	47.0847	62.0195	100.652	37.2341	6.384	94.3972	55.7197	120.157	59.0719	73.1001	117.533	91.6669	72.5059	96.2489	74.2938
chr5	140705777	140707482	ENSG00000272070.1	AC005618.6	348.276	445.131	385.942	1.2781	2.58652	0.354001	0.0197073	0.222952	283.247	384.452	376.547	341.655	339.407	292.204	523.905	296.102	568.69	277.114	526.098	188.352	230.604	471.08	408.086	279.398	285.209	203.04	337.024	399.205	421.944	228.697	220.514	618.293	498.006	434.112	571.628	462.474	416.543	245.376	511.7	584.487	581.732	417.975	400.395	268.601
chr10	134325130	134331695	ENSG00000226900.1	RP11-432J24.5	76.1213	113.286	90.5741	1.48823	1.957	0.573593	0.0200239	0.225296	15.7359	96.1131	94.1367	102.496	50.716	58.4408	58.2117	111.038	45.3304	166.269	34.6117	57.7209	73.7934	120.509	34.9788	25.3998	59.6949	67.68	104.852	61.9456	161.005	73.9903	130.93	86.2734	27.9256	70.224	47.1986	178.303	160.209	127.232	159.1	168.358	59.9361	115.156	80.8491	174.305
chrX	49129517	49132231	ENSG00000270012.1	LL0XNC01-7P3.1	56.4676	83.5812	67.0118	1.48016	1.82615	0.565756	0.0201584	0.225577	82.6137	38.4452	26.8962	29.8948	39.0123	44.9544	34.927	67.296	82.4188	70.2023	114.219	106.328	27.6725	54.7768	58.298	25.3998	53.0622	25.38	37.4471	89.477	99.9342	33.6319	75.8016	50.3262	102.394	38.304	120.619	55.7197	176.23	104.512	103.2	57.1781	109.295	42.6505	53.8994	80.0087
chr14	71060031	71107921	ENSG00000259115.1	CTD-2540L5.5	737.515	643.211	700.841	0.872133	2.84562	-0.19738	0.0202584	0.225471	621.57	720.848	954.815	619.249	752.938	750.739	849.89	797.458	630.504	587.482	858.371	741.258	608.795	723.053	944.428	821.261	689.808	600.66	823.836	688.285	632.917	807.166	709.779	510.451	591.091	657.552	445.765	757.788	464.605	527.103	692.301	752.845	659.297	840.215	716.092	680.074
chr17	8123960	8127361	ENSG00000178977.3	LINC00324	189.293	251.014	213.296	1.32606	2.32898	0.407151	0.0203275	0.225023	118.02	198.634	210.687	354.467	230.173	121.377	203.741	144.686	251.377	173.658	311.506	221.77	110.69	131.464	163.235	135.466	172.452	177.66	119.831	185.837	172.109	255.603	124.039	352.283	344.415	261.744	131.107	239.595	264.344	454.399	240.8	266.831	172.757	221.783	188.648	251.456
chr7	45022622	45026433	ENSG00000232956.4	SNHG15	339.367	425.684	372.935	1.25435	2.57163	0.326935	0.0212913	0.234432	259.643	371.637	282.41	358.738	394.025	400.094	628.686	376.858	317.312	314.063	398.035	239.997	249.053	230.062	384.767	380.997	504.091	101.52	322.045	412.971	249.836	289.235	475.483	467.314	330.453	338.352	309.413	473.618	592.772	440.767	417.1	463.778	236.219	490.481	358.046	565.776
chr3	125985639	126010122	ENSG00000250934.1	RP11-71E19.1	37.4503	54.7428	44.1752	1.46174	1.64518	0.547689	0.0219074	0.239933	3.93399	51.2603	35.8616	29.8948	11.7037	62.9362	40.7482	30.2832	16.4838	33.2537	41.5341	48.6071	46.1209	54.7768	34.9788	67.7329	46.4294	25.38	44.9365	0	49.9671	47.0847	55.1285	43.1367	32.5798	0	83.9086	61.2917	48.0626	59.0719	38.7	73.0609	24.6796	72.5059	88.549	85.7236
chr2	23240997	23421927	ENSG00000232451.1	AC016768.1	145.285	60.8704	112.457	0.418974	2.05099	-1.25507	0.0223252	0.243214	86.5477	166.596	174.825	166.557	319.901	350.645	69.854	43.7424	510.997	14.7794	228.437	60.7588	9.22417	0	81.6173	211.665	265.311	126.9	0	130.774	116.59	60.5375	68.9106	86.2734	93.0852	63.84	120.619	55.7197	80.1043	77.2479	30.1	47.6484	42.3078	38.3855	30.7996	17.1447
chr17	70026432	70034889	ENSG00000256124.1	RP11-84E24.3	9.22313	20.3161	13.5371	2.20273	1.13152	1.13929	0.0228763	0.247907	7.86797	9.61131	8.9654	8.54137	3.90123	8.99089	5.82117	10.0944	20.6047	7.38971	17.3059	21.2656	0	0	11.6596	0	0	25.38	29.9577	0	5.5519	0	6.89106	28.7578	37.2341	0	5.24429	44.5758	8.01043	4.54399	17.2	15.8828	10.577	68.2408	11.5499	25.7171
chr17	76257430	76274573	ENSG00000204277.1	RP11-219G17.4	24.7367	39.7371	30.5702	1.6064	1.4853	0.683833	0.0229238	0.247121	31.4719	32.0377	58.2751	21.3534	11.7037	17.9818	11.6423	26.9184	24.7256	40.6434	17.3059	36.4553	46.1209	0	11.6596	8.46661	6.63277	8.46	22.4683	61.9456	27.7595	20.1792	6.89106	57.5156	51.1969	6.384	52.4429	66.8637	24.0313	59.0719	51.6	57.1781	24.6796	8.53011	38.4995	51.4342
chr13	103046980	103048053	ENSG00000272143.1	FGF14-AS2	145.702	199.731	166.713	1.37081	2.22197	0.455033	0.022926	0.245857	125.888	221.06	152.412	196.452	195.062	197.8	34.927	114.403	168.959	147.794	162.675	118.48	110.69	120.509	128.256	152.399	99.4916	253.8	74.8942	144.54	210.972	73.9903	158.494	230.062	153.591	383.04	94.3972	122.583	328.428	149.952	189.2	257.301	169.231	264.433	115.499	180.02
chr20	18768295	18774979	ENSG00000179935.5	LINC00652	135.934	107.318	124.805	0.789489	2.09623	-0.34101	0.0229289	0.244615	137.69	118.539	129.998	111.038	89.7284	166.331	133.887	97.5792	135.991	166.269	169.598	85.0623	147.587	186.241	93.2769	160.866	112.757	152.28	179.746	192.72	88.8304	134.528	68.9106	136.6	55.8511	165.984	52.4429	78.0076	80.1043	109.056	103.2	123.886	88.1413	157.807	142.448	140.015
chr16	46737281	46737937	ENSG00000261788.1	RP11-480G7.1	2186.75	2892.08	2461.05	1.32255	3.39112	0.403321	0.0233607	0.247937	1361.16	3415.22	1757.22	3177.39	3265.33	2031.94	1670.67	2042.43	3370.93	2416.44	1554.07	2114.41	2379.84	1796.68	2693.37	1286.92	1319.92	1319.76	2688.7	2436.53	2381.77	1627.79	2873.57	3242.44	1670.88	2668.51	4987.32	1994.77	4213.49	1699.45	2081.2	2509.48	3677.25	2358.57	4589.15	1923.07
chr9	8858130	8862255	ENSG00000225706.1	RP11-75C9.1	18.6608	35.5876	25.2435	1.90708	1.40215	0.931366	0.0236954	0.250199	3.93399	35.2415	22.4135	29.8948	27.3086	22.4772	23.2847	37.0128	41.2094	0	13.8447	18.2276	9.22417	10.9554	23.3192	33.8664	13.2655	16.92	7.48942	20.6485	0	0	20.6732	115.031	37.2341	25.536	83.9086	27.8599	16.0209	22.72	21.5	3.17656	10.577	46.9156	38.4995	28.5745
chr1	121138614	121204983	ENSG00000227082.1	AL592494.5	48.8712	97.1129	67.6319	1.98712	1.83015	0.990678	0.0236962	0.248931	0	64.0754	17.9308	29.8948	78.0247	44.9544	0	33.648	53.5722	0	51.9176	66.8347	83.0175	0	23.3192	59.2663	46.4294	16.92	44.9365	41.2971	272.043	47.0847	48.2374	21.5684	158.245	51.072	73.4201	33.4318	96.1252	59.0719	137.6	235.066	63.4617	93.8312	76.9991	211.452
chr17	8128139	8128798	ENSG00000269928.1	RP11-849F2.8	74.5062	98.5725	83.8653	1.32301	1.92358	0.403824	0.0237082	0.247793	62.9438	105.724	53.7924	55.5189	58.5185	67.4317	64.0328	94.2144	123.628	55.4228	62.3011	63.7968	73.7934	21.9107	93.2769	59.2663	139.288	101.52	112.341	75.7113	61.0709	33.6319	89.5838	86.2734	139.628	63.84	78.6643	100.296	72.0939	77.2479	120.4	82.5906	74.0387	162.072	84.699	148.588
chr4	1575789	1581980	ENSG00000244459.2	RP11-1398P2.1	23.5061	12.5658	19.2515	0.534574	1.28447	-0.903539	0.0239557	0.249115	43.2739	28.8339	17.9308	25.6241	15.6049	26.9727	17.4635	20.1888	4.12094	25.864	17.3059	15.1897	9.22417	10.9554	34.9788	50.7997	13.2655	16.92	37.4471	55.0628	16.6557	13.4528	6.89106	0	0	0	0	22.2879	32.0417	18.176	0	15.8828	10.577	12.7952	11.5499	45.7192
chr17	49021465	49026111	ENSG00000251665.1	RP11-700H6.2	301.015	219.762	269.417	0.730069	2.43042	-0.453895	0.0246087	0.25462	228.171	339.6	466.201	316.031	316	278.717	407.482	262.454	395.61	306.673	110.758	133.669	368.967	197.196	186.554	177.799	285.209	482.22	299.577	316.611	444.152	302.687	62.0195	316.336	83.7767	357.504	136.352	167.159	216.282	254.464	253.7	193.77	119.872	336.939	215.597	362.897
chr17	79277571	79283048	ENSG00000185168.5	LINC00482	50.236	71.5135	58.5106	1.42355	1.76723	0.509494	0.0251524	0.258944	35.4059	19.2226	58.2751	46.9775	58.5185	35.9635	40.7482	40.3776	49.4513	70.2023	58.8399	121.518	18.4483	76.6875	23.3192	76.1995	46.4294	25.38	44.9365	82.5942	55.519	20.1792	20.6732	115.031	69.8139	31.92	78.6643	94.7235	104.136	68.1599	43	54.0015	52.8848	102.361	100.099	65.7214
chr11	86666661	86711532	ENSG00000246523.3	RP11-736K20.6	196.728	138.918	174.246	0.706143	2.24116	-0.501967	0.025162	0.257754	133.756	150.577	242.066	187.91	128.741	134.863	93.1386	218.712	152.475	317.758	249.204	200.504	295.173	306.75	163.235	152.399	145.921	296.1	366.982	178.954	138.798	73.9903	68.9106	165.357	65.1597	153.216	173.062	105.867	112.146	95.4238	116.1	130.239	84.6156	268.698	211.748	194.307
chr17	3710042	3712148	ENSG00000262758.1	CTD-3195I5.1	501.134	579.952	531.785	1.15728	2.72574	0.210736	0.0253178	0.258066	306.851	480.565	506.545	448.422	518.864	498.994	570.474	460.978	486.271	572.703	481.103	549.867	608.795	482.035	536.342	499.53	663.277	482.22	539.238	509.331	499.671	322.867	413.463	611.103	367.687	395.808	624.07	596.201	504.657	590.719	593.401	692.49	782.694	652.553	554.394	740.08
chr10	3976711	3978005	ENSG00000226005.3	RP11-464C19.3	7.1231	18.4235	11.5177	2.58644	1.06136	1.37097	0.0255336	0.258983	19.6699	25.6302	0	0	3.90123	4.49544	0	26.9184	8.24188	7.38971	13.8447	0	0	0	0	0	33.1639	0	0	0	0	13.4528	27.5642	0	74.4682	19.152	20.9772	5.57197	8.01043	18.176	12.9	31.7656	3.52565	4.26505	11.5499	20.0022
chr3	158410909	158411557	ENSG00000272087.1	RP11-379F4.7	339.332	266.785	311.119	0.786206	2.49293	-0.347021	0.0259937	0.262358	224.237	320.377	623.095	256.241	284.79	368.626	349.27	417.235	313.192	288.199	429.186	364.553	498.105	164.33	408.086	364.064	305.108	431.46	172.257	330.377	249.836	302.687	303.207	366.662	190.825	331.968	325.146	211.735	184.24	186.304	258	279.537	253.847	353.999	269.497	220.024
chr8	8314419	8318847	ENSG00000254153.1	CTA-398F10.2	80.451	56.0504	70.9619	0.696703	1.85103	-0.521385	0.0261217	0.262364	94.4157	60.8716	71.7232	42.7069	132.642	152.845	58.2117	67.296	98.9026	81.2868	96.9129	51.645	36.8967	98.5982	46.6384	143.932	53.0622	76.14	22.4683	89.477	72.1747	121.075	48.2374	35.9473	69.8139	38.304	99.6415	39.0038	32.0417	81.7919	38.7	44.4719	49.3591	59.7107	96.2489	51.4342
chr7	140702410	140704649	ENSG00000273081.1	RP4-813F11.4	313.201	393.831	344.557	1.25744	2.53726	0.330487	0.0261506	0.261379	424.871	378.045	389.995	209.264	304.296	332.663	221.204	390.317	321.433	332.537	356.501	267.339	332.07	186.241	174.894	262.465	298.475	313.02	344.513	282.197	216.524	551.564	213.623	474.504	190.825	529.872	424.787	451.33	360.47	458.943	301	263.655	401.924	614.168	354.196	474.337
chr3	50297735	50300744	ENSG00000230454.1	U73166.2	84.4944	113.377	95.7266	1.34183	1.98103	0.424203	0.026454	0.263135	110.152	118.539	89.654	140.933	50.716	35.9635	69.854	171.605	65.9351	99.7611	51.9176	109.366	9.22417	87.6428	0	126.999	92.8588	84.6	104.852	103.243	61.0709	73.9903	103.366	79.084	162.899	127.68	99.6415	100.296	104.136	154.496	129	101.65	123.398	55.4457	134.748	111.441
chr2	181940778	181970695	ENSG00000238171.1	AC068196.1	29.7147	19.0536	25.5687	0.641218	1.40771	-0.641113	0.026628	0.263592	19.6699	25.6302	49.3097	34.1655	23.4074	31.4681	5.82117	33.648	16.4838	22.1691	34.6117	15.1897	27.6725	21.9107	11.6596	42.333	26.5311	42.3	52.4259	41.2971	22.2076	53.8111	0	35.9473	4.65426	25.536	10.4886	0	16.0209	22.72	12.9	22.2359	14.1026	42.6505	42.3495	17.1447
chr18	3246399	3247084	ENSG00000272688.1	RP13-270P17.3	698.129	518.987	628.463	0.743396	2.79828	-0.427797	0.026629	0.26234	837.939	826.573	519.993	550.918	858.272	1074.41	570.474	851.294	445.062	532.059	882.599	419.236	359.743	668.276	687.917	1193.79	583.684	1006.74	389.45	364.791	793.922	941.694	523.72	316.336	474.735	715.008	188.794	417.898	552.72	636.159	498.8	638.489	352.565	963.902	358.046	628.64
chr6	113944737	113971276	ENSG00000230943.1	RP11-367G18.1	1692.23	1331.6	1551.99	0.78689	3.19089	-0.345766	0.0269367	0.264108	1943.39	1134.13	1900.66	1759.52	2052.05	1735.24	1432.01	1897.75	1648.38	1389.27	2325.91	2068.84	1263.71	1829.54	1165.96	1447.79	1565.33	1438.2	1190.82	2870.15	1038.21	2132.26	1192.15	1761.42	828.459	1602.38	739.445	1972.48	1562.03	908.798	812.701	1032.38	1117.63	2290.33	1282.03	1540.17
chr22	18512151	18520734	ENSG00000235295.1	XXbac-B476C20.17	5187.96	3365.59	4479.26	0.64873	3.65121	-0.62431	0.0271214	0.264659	2860.01	8563.68	1134.12	3241.45	6717.93	10730.6	1757.99	4454.99	8872.39	6724.64	9753.59	3533.13	6051.06	3878.19	4792.1	4521.17	5511.83	6235.02	82.3836	6428.58	2559.43	5730.88	3590.24	3407.8	4523.94	3083.47	4148.23	5321.23	2026.64	2690.04	1694.2	3170.21	3652.57	1160.09	5409.19	3240.35
chr3	112861197	112886666	ENSG00000243795.1	RP11-572M11.3	45.873	27.385	38.6832	0.596974	1.58752	-0.744259	0.0278786	0.270764	82.6137	44.8528	31.3789	17.0827	78.0247	62.9362	17.4635	16.824	90.6607	77.592	51.9176	15.1897	18.4483	43.8214	0	76.1995	66.3277	59.22	14.9788	68.8285	27.7595	47.0847	27.5642	0	9.30852	51.072	36.71	16.7159	56.073	45.4399	25.8	22.2359	28.2052	29.8554	11.5499	22.8596
chr16	30366762	30367848	ENSG00000260219.1	RP11-347C12.10	8.87308	18.0945	12.4592	2.03926	1.09549	1.02804	0.0279882	0.270553	3.93399	3.20377	0	0	3.90123	0	29.1058	3.3648	0	18.4743	20.767	0	0	0	0	16.9332	19.8983	8.46	7.48942	13.7657	5.5519	40.3583	20.6732	14.3789	27.9256	0	10.4886	22.2879	16.0209	4.54399	25.8	15.8828	21.1539	25.5903	0	48.5767
chr19	8073613	8080909	ENSG00000267939.1	CTD-2325M2.1	44.6627	62.6239	51.6476	1.40215	1.71305	0.487642	0.0280828	0.270198	66.8778	38.4452	35.8616	55.5189	66.321	58.4408	40.7482	26.9184	53.5722	33.2537	44.9953	66.8347	18.4483	32.8661	0	67.7329	26.5311	25.38	29.9577	27.5314	72.1747	94.1694	82.6927	64.7051	79.1225	89.376	83.9086	55.7197	32.0417	40.8959	94.6001	76.2375	24.6796	72.5059	23.0997	57.1491
chr14	39644089	39645084	ENSG00000259083.1	RP11-407N17.4	62.9747	75.4051	67.8088	1.19739	1.83129	0.25989	0.0281837	0.269908	59.0098	48.0565	94.1367	85.4137	62.4198	71.9271	58.2117	63.9312	82.4188	48.0331	55.3788	42.5312	46.1209	76.6875	81.6173	50.7997	86.226	50.76	44.9365	61.9456	61.0709	53.8111	68.9106	57.5156	79.1225	57.456	57.6872	89.1516	88.1148	72.7039	103.2	98.4734	91.6669	76.771	57.7493	57.1491
chr8	126934552	126963493	ENSG00000245164.2	LINC00861	42.2757	82.3539	57.8617	1.94802	1.76239	0.962007	0.0283262	0.270017	23.6039	41.649	76.2059	81.143	23.4074	35.9635	52.3905	47.1072	20.6047	48.0331	34.6117	48.6071	64.5692	32.8661	34.9788	67.7329	46.4294	33.84	52.4259	6.88285	16.6557	40.3583	34.4553	79.084	237.367	82.992	131.107	39.0038	56.073	13.632	43	63.5312	56.4104	25.5903	19.2498	271.458
chr12	58325311	58329846	ENSG00000257698.1	RP11-620J15.3	550.279	455.842	513.554	0.828384	2.71059	-0.271629	0.0284565	0.270009	381.597	499.788	766.542	657.686	499.358	674.317	314.343	531.638	490.392	576.398	640.317	443.539	608.795	591.589	443.065	457.197	557.153	676.8	419.407	619.456	577.398	679.365	379.008	467.314	418.884	517.104	209.772	596.201	320.417	263.552	481.6	501.897	719.233	541.662	485.094	480.052
chr2	108145943	108172095	ENSG00000224568.1	AC096669.3	498.934	257.531	405.055	0.516162	2.60751	-0.954105	0.0285656	0.269801	645.174	185.819	560.337	550.918	877.778	1038.45	651.971	380.222	510.997	158.879	1259.87	109.366	138.363	65.7321	58.298	186.265	1047.98	972.9	74.8942	371.674	283.147	847.525	385.899	150.978	195.479	497.952	277.947	211.735	216.282	518.015	77.4001	352.598	49.3591	328.409	46.1995	297.175
chr16	70610204	70611571	ENSG00000260023.1	RP11-49C24.1	33.3007	48.5904	39.2467	1.45914	1.5938	0.54512	0.0290982	0.273576	3.93399	25.6302	31.3789	12.8121	39.0123	35.9635	40.7482	30.2832	24.7256	81.2868	27.6894	15.1897	73.7934	0	46.6384	25.3998	26.5311	25.38	52.4259	41.2971	38.8633	33.6319	75.8016	71.8945	32.5798	38.304	36.71	44.5758	0	59.0719	64.5001	66.7078	59.9361	38.3855	34.6496	57.1491
chr5	115910178	115927094	ENSG00000249167.1	CTB-118N6.2	23.9971	15.9143	20.8538	0.663175	1.31918	-0.592539	0.0291251	0.272585	19.6699	28.8339	13.4481	42.7069	19.5062	35.9635	17.4635	3.3648	32.9675	14.7794	17.3059	18.2276	18.4483	0	34.9788	25.3998	39.7966	33.84	22.4683	20.6485	27.7595	40.3583	0	7.18945	9.30852	19.152	15.7329	27.8599	24.0313	9.08798	12.9	19.0594	31.7309	17.0602	15.3998	14.2873
chr2	36581892	36582257	ENSG00000260025.1	RP11-490M8.1	208.165	283.649	237.52	1.36262	2.3757	0.44638	0.0291604	0.27168	114.086	240.283	215.17	166.557	210.667	350.645	221.204	198.523	255.498	310.368	145.369	124.556	175.259	120.509	104.936	262.465	271.944	228.42	104.852	289.08	166.557	302.687	385.899	122.221	255.984	504.336	372.345	183.875	168.219	168.128	137.6	254.125	204.488	460.626	350.346	402.901
chr8	100008991	100025272	ENSG00000253948.1	RP11-410L14.2	493.337	396.127	455.533	0.802953	2.65852	-0.316613	0.0291662	0.27051	594.032	592.697	493.097	525.294	514.963	597.894	395.839	484.531	548.085	306.673	626.472	325.06	322.846	284.839	478.044	778.928	497.458	524.52	449.365	323.494	483.015	706.271	296.316	244.441	404.921	580.944	235.993	518.194	328.428	368.063	498.8	447.895	341.988	452.096	273.347	554.346
chr5	25404842	25446034	ENSG00000248605.1	CTD-2306M5.1	31.0002	42.1589	35.3397	1.35995	1.54826	0.443558	0.029356	0.271049	31.4719	19.2226	44.827	38.4362	39.0123	22.4772	40.7482	30.2832	32.9675	44.3383	41.5341	30.3794	46.1209	0	11.6596	16.9332	33.1639	33.84	29.9577	34.4142	33.3114	26.9055	20.6732	64.7051	27.9256	31.92	31.4657	78.0076	56.073	40.8959	55.9001	28.5891	21.1539	63.9758	34.6496	34.2894
chr19	48983104	48984136	ENSG00000269751.1	CTC-273B12.8	70.2512	94.6063	79.7226	1.34669	1.90158	0.429414	0.029464	0.270832	59.0098	73.6867	49.3097	59.7896	74.1235	125.872	46.5693	43.7424	111.265	36.9486	58.8399	115.442	73.7934	120.509	81.6173	67.7329	46.4294	118.44	52.4259	20.6485	55.519	53.8111	62.0195	50.3262	107.048	165.984	62.9315	72.4357	104.136	113.6	98.9001	76.2375	112.821	145.012	61.5993	91.4385
chr13	23425912	23428277	ENSG00000229556.2	RP11-363G2.4	109.575	138.102	120.669	1.26034	2.08159	0.333814	0.0299477	0.274055	70.8118	124.947	98.6194	98.2258	117.037	89.9089	93.1386	134.592	107.144	133.015	83.0682	127.594	92.2417	120.509	116.596	76.1995	159.187	76.14	164.767	130.774	122.142	73.9903	151.603	158.168	107.048	95.76	199.283	78.0076	104.136	99.9678	107.5	155.652	141.026	208.988	234.847	91.4385
chr20	62665697	62670354	ENSG00000196421.3	LINC00176	59.1676	85.4957	69.4063	1.44498	1.8414	0.531045	0.0299503	0.272866	125.888	54.4641	22.4135	89.6844	39.0123	49.4499	46.5693	53.8368	32.9675	55.4228	44.9953	97.2141	36.8967	109.554	23.3192	33.8664	66.3277	42.3	52.4259	75.7113	88.8304	60.5375	89.5838	14.3789	130.319	63.84	94.3972	55.7197	80.1043	104.512	81.7001	66.7078	193.911	42.6505	96.2489	82.8661
chr11	67653948	67673821	ENSG00000251637.2	RP11-119D9.1	45.4001	62.2055	51.9355	1.37016	1.71546	0.454345	0.030208	0.274001	59.0098	41.649	58.2751	38.4362	15.6049	49.4499	29.1058	57.2016	41.2094	84.9817	48.4564	42.5312	0	43.8214	69.9576	33.8664	33.1639	93.06	52.4259	20.6485	38.8633	47.0847	89.5838	93.4629	41.8884	44.688	31.4657	50.1478	64.0835	77.2479	47.3	50.825	84.6156	42.6505	50.0494	102.868
chr5	8450856	8461112	ENSG00000247516.3	MIR4458HG	2390.32	1860.75	2184.38	0.778454	3.33933	-0.361317	0.0302107	0.272824	1845.04	3344.74	3173.75	2805.84	2567.01	2854.61	2246.97	2291.43	2604.43	1596.18	3381.57	2415.16	1752.59	1522.79	2203.67	2252.12	2573.52	2893.32	1782.48	1617.47	2070.86	2791.45	2094.88	1179.07	1023.94	2183.33	2192.11	4112.12	1353.76	1463.17	1092.2	1232.51	2185.9	2827.73	1278.19	1831.63
chr11	64546426	64546877	ENSG00000269038.1	AP001462.6	37.6307	52.9292	43.5801	1.40654	1.63929	0.492154	0.030242	0.271914	35.4059	38.4452	53.7924	17.0827	46.8148	62.9362	17.4635	40.3776	82.4188	29.5588	20.767	39.4932	27.6725	0	23.3192	50.7997	46.4294	50.76	44.9365	0	38.8633	60.5375	27.5642	43.1367	41.8884	102.144	41.9543	72.4357	64.0835	49.9839	60.2001	60.3547	45.8335	51.1806	23.0997	57.1491
chr12	111374389	111396012	ENSG00000185847.3	RP1-46F2.2	7629.12	11736.7	9226.49	1.5384	3.96504	0.621433	0.0303576	0.271767	4583.1	12110.3	8804.02	5624.49	9124.99	4468.47	2631.17	5787.46	7648.47	17314.1	6392.79	2524.53	4805.79	20103.1	6832.53	5503.3	4928.15	4213.08	11024.4	6648.83	3980.71	12786.9	7042.66	7146.32	6125.01	16062.1	11123.1	6301.9	20178.3	4239.54	8419.41	10126.9	12692.3	27509.6	14853.1	12492.8
chr8	90621638	90769955	ENSG00000251136.4	RP11-37B2.1	56.6128	76.6861	64.4191	1.35457	1.80901	0.437838	0.0306927	0.273577	39.3399	80.0942	67.2405	42.7069	78.0247	58.4408	98.9598	33.648	28.8466	81.2868	58.8399	33.4173	46.1209	0	104.936	67.7329	79.5933	84.6	29.9577	6.88285	77.7266	47.0847	68.9106	57.5156	60.5054	82.992	47.1986	72.4357	120.157	90.8798	60.2001	92.1203	70.513	51.1806	84.699	114.298
chr1	200993077	200997920	ENSG00000229191.1	RP11-168O16.1	7.67245	15.225	10.6096	1.98438	1.0257	0.988685	0.0306971	0.272437	11.802	12.8151	13.4481	0	3.90123	13.4863	17.4635	10.0944	0	14.7794	10.3835	12.1518	9.22417	0	0	8.46661	6.63277	0	7.48942	0	16.6557	0	0	35.9473	27.9256	6.384	15.7329	11.1439	8.01043	9.08798	47.3	22.2359	14.1026	0	3.84995	11.4298
chr16	14501896	14512729	ENSG00000263257.1	RP11-65J21.4	50.3698	16.2795	37.1125	0.3232	1.56952	-1.6295	0.0308859	0.272936	114.086	54.4641	44.827	17.0827	27.3086	58.4408	34.927	3.3648	28.8466	0	207.67	30.3794	27.6725	0	11.6596	177.799	6.63277	67.68	22.4683	55.0628	111.038	6.72639	6.89106	28.7578	13.9628	25.536	10.4886	22.2879	24.0313	13.632	17.2	12.7062	0	25.5903	15.3998	11.4298
chr17	19622372	19625741	ENSG00000262681.2	RP11-311F12.1	9.34018	20.2827	13.5956	2.17155	1.1334	1.11873	0.0313925	0.276227	7.86797	16.0188	0	0	7.80247	4.49544	0	26.9184	37.0885	7.38971	0	6.07588	0	0	0	25.3998	6.63277	25.38	0	34.4142	0	0	0	0	51.1969	19.152	31.4657	27.8599	40.0522	0	25.8	6.35312	3.52565	29.8554	11.5499	37.1469
chr8	74332239	74353761	ENSG00000253302.1	STAU2-AS1	54.1254	36.7665	47.3747	0.679284	1.67555	-0.557912	0.0321719	0.28188	51.1418	73.6867	62.7578	111.038	31.2099	40.459	17.4635	77.3904	78.2979	62.8126	27.6894	39.4932	36.8967	43.8214	34.9788	42.333	86.226	93.06	44.9365	89.477	38.8633	6.72639	20.6732	21.5684	23.2713	38.304	52.4429	55.7197	64.0835	31.8079	43	31.7656	31.7309	25.5903	46.1995	28.5745
chr8	37188190	37189502	ENSG00000253123.2	RP11-527N22.1	9.65076	29.7068	17.4503	3.07818	1.2418	1.62208	0.0323988	0.282666	0	6.40754	8.9654	12.8121	11.7037	8.99089	0	43.7424	8.24188	0	6.92235	6.07588	18.4483	21.9107	0	0	0	0	37.4471	20.6485	0	0	0	57.5156	69.8139	0	0	27.8599	96.1252	0	34.4	15.8828	0	0	0	114.298
chr10	33176189	33178239	ENSG00000273038.1	RP11-479G22.8	66.1248	97.5324	78.3389	1.47497	1.89398	0.560689	0.0324663	0.28206	59.0098	102.521	49.3097	34.1655	117.037	152.845	5.82117	90.8496	78.2979	84.9817	96.9129	57.7209	27.6725	0	0	67.7329	92.8588	33.84	44.9365	68.8285	122.142	67.2639	75.8016	100.652	158.245	89.376	47.1986	139.299	152.198	159.04	68.8001	66.7078	56.4104	106.626	30.7996	114.298
chr3	26660821	26664181	ENSG00000225386.1	AC099754.1	97.1935	51.6113	79.4671	0.531016	1.90019	-0.913172	0.0327023	0.282916	74.7458	86.5018	112.067	153.745	284.79	211.286	104.781	74.0256	144.233	0	107.296	42.5312	27.6725	0	174.894	25.3998	165.819	101.52	14.9788	68.8285	55.519	107.622	48.2374	64.7051	32.5798	121.296	26.2214	39.0038	104.136	81.7919	55.9001	28.5891	63.4617	0	42.3495	14.2873
chr22	42760406	42765214	ENSG00000229891.1	Z83851.1	18.7239	30.775	23.4105	1.64362	1.36941	0.716877	0.0332162	0.286159	43.2739	32.0377	26.8962	0	0	0	23.2847	0	0	14.7794	41.5341	18.2276	36.8967	0	23.3192	33.8664	39.7966	0	14.9788	20.6485	22.2076	20.1792	34.4553	35.9473	0	31.92	36.71	5.57197	24.0313	40.8959	17.2	50.825	24.6796	42.6505	23.0997	62.864
chr19	20736598	20844389	ENSG00000269110.1	CTC-513N18.7	154.844	185.827	166.893	1.2001	2.22244	0.26315	0.0333122	0.285791	161.293	160.188	170.343	98.2258	156.049	130.368	168.814	117.768	135.991	206.912	155.753	106.328	221.38	131.464	174.894	93.1327	159.187	194.58	164.767	130.774	166.557	201.792	103.366	107.842	190.825	229.824	141.596	172.731	192.25	140.864	206.4	206.476	204.488	204.723	288.747	211.452
chr19	20736598	20844389	ENSG00000269110.1	CTC-513N18.7	154.844	185.827	166.893	1.2001	2.22244	0.26315	0.0333122	0.284605	161.293	160.188	170.343	98.2258	156.049	130.368	168.814	117.768	135.991	206.912	155.753	106.328	221.38	131.464	174.894	93.1327	159.187	194.58	164.767	130.774	166.557	201.792	103.366	107.842	190.825	229.824	141.596	172.731	192.25	140.864	206.4	206.476	204.488	204.723	288.747	211.452
chr22	24080865	24081476	ENSG00000270041.1	LL22NC03-N27C7.1	84.6919	63.3879	76.407	0.748453	1.88313	-0.418017	0.0333537	0.283782	82.6137	105.724	80.6886	34.1655	132.642	53.9453	69.854	94.2144	107.144	81.2868	79.607	69.8726	83.0175	98.5982	163.235	101.599	106.124	67.68	29.9577	48.1799	72.1747	100.896	55.1285	50.3262	41.8884	44.688	110.13	33.4318	72.0939	59.0719	103.2	95.2968	42.3078	63.9758	61.5993	54.2916
chr6	28104627	28107456	ENSG00000261839.1	RP1-265C24.8	32.4078	49.2927	38.9741	1.52101	1.59078	0.605034	0.0333616	0.282681	23.6039	44.8528	0	46.9775	58.5185	58.4408	29.1058	40.3776	12.3628	44.3383	17.3059	21.2656	9.22417	0	23.3192	59.2663	0	50.76	22.4683	48.1799	55.519	47.0847	27.5642	35.9473	55.8511	108.528	31.4657	39.0038	48.0626	31.8079	86.0001	28.5891	56.4104	76.771	26.9497	37.1469
chr16	2034878	2040358	ENSG00000261790.1	AC005606.14	761.757	663.943	723.718	0.871594	2.85957	-0.198272	0.0342588	0.289094	680.58	711.237	717.232	683.31	760.741	849.639	611.222	740.256	766.495	705.718	872.216	887.079	765.606	624.455	1119.32	778.928	855.628	922.14	599.154	708.933	732.851	665.912	592.631	790.84	437.501	734.16	550.65	618.489	448.584	527.103	709.501	708.373	814.425	929.782	793.091	640.069
chr16	2034878	2040358	ENSG00000261790.1	AC005606.14	761.757	663.943	723.718	0.871594	2.85957	-0.198272	0.0342588	0.287914	680.58	711.237	717.232	683.31	760.741	849.639	611.222	740.256	766.495	705.718	872.216	887.079	765.606	624.455	1119.32	778.928	855.628	922.14	599.154	708.933	732.851	665.912	592.631	790.84	437.501	734.16	550.65	618.489	448.584	527.103	709.501	708.373	814.425	929.782	793.091	640.069
chr11	86414141	86425134	ENSG00000254731.1	CTD-2005H7.1	49.4667	33.3783	43.2101	0.674764	1.63559	-0.567546	0.0344557	0.288391	70.8118	57.6679	53.7924	38.4362	42.9136	4.49544	46.5693	60.5664	24.7256	59.1177	51.9176	57.7209	64.5692	76.6875	34.9788	59.2663	26.5311	118.44	29.9577	27.5314	27.7595	53.8111	48.2374	71.8945	23.2713	31.92	15.7329	16.7159	24.0313	31.8079	21.5	47.6484	24.6796	55.4457	11.5499	42.8618
chr16	66921918	66922834	ENSG00000261705.1	RP11-61A14.2	93.6499	118.643	103.37	1.26688	2.01439	0.341282	0.0354191	0.295254	70.8118	86.5018	121.033	76.8723	101.432	53.9453	139.708	97.5792	61.8141	73.8971	72.6846	142.783	138.363	109.554	151.575	50.7997	39.7966	84.6	74.8942	103.243	127.694	80.7166	96.4748	107.842	79.1225	89.376	173.062	105.867	152.198	72.7039	81.7001	127.062	172.757	166.337	119.349	117.156
chr2	11018395	11025244	ENSG00000271952.1	RP11-245G13.2	98.5739	155.704	120.791	1.57956	2.08203	0.659527	0.0358313	0.297486	39.3399	51.2603	121.033	38.4362	89.7284	98.8998	81.4963	181.699	173.08	55.4228	169.598	103.29	92.2417	98.5982	81.6173	33.8664	119.39	59.22	104.852	96.3599	111.038	168.16	55.1285	258.82	74.4682	57.456	377.589	183.875	128.167	59.0719	245.1	54.0015	303.206	93.8312	234.847	54.2916
chr18	22305745	22509040	ENSG00000266573.1	RP11-449D8.5	20.7498	31.5177	24.9373	1.51894	1.39685	0.603061	0.0358506	0.296452	11.802	12.8151	40.3443	4.27069	31.2099	13.4863	17.4635	23.5536	16.4838	3.69486	55.3788	18.2276	36.8967	0	0	25.3998	33.1639	25.38	14.9788	27.5314	44.4152	0	20.6732	28.7578	60.5054	38.304	36.71	11.1439	32.0417	31.8079	12.9	44.4719	24.6796	25.5903	30.7996	42.8618
chr7	16510809	16510998	ENSG00000272537.1	GS1-166A23.1	7.27038	15.9993	10.665	2.20061	1.02796	1.13791	0.0360471	0.296884	0	12.8151	0	12.8121	0	26.9727	23.2847	0	0	11.0846	10.3835	12.1518	0	0	0	0	0	0	0	6.88285	16.6557	26.9055	13.7821	43.1367	13.9628	12.768	0	27.8599	0	36.3519	0	6.35312	7.0513	12.7952	38.4995	11.4298
chr21	33108045	33108720	ENSG00000273091.1	AP000255.6	9.23495	17.5626	12.4735	1.90175	1.09599	0.927328	0.0363327	0.298044	11.802	16.0188	13.4481	4.27069	0	35.9635	17.4635	0	12.3628	3.69486	0	9.11382	0	0	0	33.8664	13.2655	16.92	14.9788	0	0	0	0	28.7578	23.2713	19.152	10.4886	39.0038	24.0313	22.72	12.9	28.5891	14.1026	0	0	22.8596
chr4	153457416	153457668	ENSG00000268471.3	MIR4453	133.084	172.893	148.565	1.29912	2.17192	0.377537	0.0363958	0.297376	106.218	118.539	174.825	183.639	195.062	107.891	186.277	161.51	94.7816	77.592	145.369	106.328	138.363	65.7321	23.3192	126.999	185.718	101.52	179.746	103.243	244.284	100.896	117.148	201.305	186.17	114.912	173.062	228.451	136.177	181.76	240.8	168.358	155.129	85.3011	134.748	297.175
chr1	2143610	2144013	ENSG00000243558.1	RP11-181G12.5	10.6201	19.5101	14.0773	1.83709	1.14852	0.877421	0.0366978	0.298659	11.802	25.6302	13.4481	4.27069	23.4074	22.4772	0	0	0	0	20.767	18.2276	0	0	23.3192	16.9332	13.2655	8.46	14.9788	0	16.6557	0	13.7821	21.5684	27.9256	12.768	0	22.2879	56.073	27.264	17.2	3.17656	21.1539	12.7952	0	37.1469
chr1	2143610	2144013	ENSG00000243558.1	RP11-181G12.5	10.6201	19.5101	14.0773	1.83709	1.14852	0.877421	0.0366978	0.297483	11.802	25.6302	13.4481	4.27069	23.4074	22.4772	0	0	0	0	20.767	18.2276	0	0	23.3192	16.9332	13.2655	8.46	14.9788	0	16.6557	0	13.7821	21.5684	27.9256	12.768	0	22.2879	56.073	27.264	17.2	3.17656	21.1539	12.7952	0	37.1469
chr9	115759495	115774507	ENSG00000228623.2	ZNF883	248.747	158.322	213.581	0.636479	2.32956	-0.651816	0.0367649	0.296859	228.171	297.951	372.064	136.662	148.247	103.395	203.741	578.746	243.136	173.658	152.292	157.973	249.053	361.527	163.235	143.932	232.147	668.34	314.556	110.126	272.043	161.433	172.276	179.736	107.048	217.056	52.4429	111.439	152.198	63.6159	180.6	155.652	84.6156	238.843	180.948	320.035
chr8	16988690	17007298	ENSG00000249258.2	RP11-468H14.2	19.206	9.27173	15.3427	0.482751	1.1859	-1.05065	0.0369459	0.297155	55.0758	25.6302	13.4481	8.54137	19.5062	13.4863	11.6423	13.4592	0	7.38971	24.2282	18.2276	0	32.8661	0	33.8664	26.5311	25.38	52.4259	20.6485	0	20.1792	6.89106	0	13.9628	0	0	0	32.0417	13.632	0	9.52968	24.6796	12.7952	7.69991	8.57236
chr17	14207171	14208822	ENSG00000266709.1	RP11-214O1.2	10.2768	20.9016	14.4087	2.03385	1.15862	1.02421	0.03696	0.296112	0	9.61131	13.4481	0	46.8148	13.4863	0	16.824	0	18.4743	0	9.11382	9.22417	0	23.3192	0	0	0	29.9577	6.88285	22.2076	6.72639	0	0	32.5798	12.768	36.71	0	48.0626	27.264	17.2	6.35312	28.2052	12.7952	19.2498	51.4342
chr8	112111190	112248400	ENSG00000253103.1	RP11-946L20.4	290.806	354.381	315.529	1.21862	2.49904	0.285245	0.037007	0.295339	542.89	272.32	246.548	243.429	296.494	314.681	320.164	370.128	317.312	439.688	197.287	346.325	267.501	208.152	209.873	237.065	331.639	287.64	247.151	247.783	272.043	181.612	344.553	402.609	432.846	312.816	372.345	228.451	296.386	545.279	387	282.714	419.552	213.253	423.495	300.033
chr1	161337812	161341754	ENSG00000235477.2	RP11-122G18.5	5825.47	4994.78	5502.42	0.857404	3.74055	-0.221954	0.0375357	0.298402	4799.46	4863.32	7459.21	5791.05	5637.28	7741.15	5448.61	5932.14	6568.78	6055.87	6351.25	5717.4	6761.32	5302.39	4022.56	5494.83	7010.84	6328.08	4561.06	6580	6579	3154.68	4954.67	5190.78	3290.56	6000.96	5286.24	6145.89	3372.39	4080.5	4368.8	4361.42	5196.81	7775.19	4916.39	4986.26
chr7	44078770	44081905	ENSG00000235314.1	LINC00957	1864.36	1548.99	1741.72	0.83084	3.24098	-0.267357	0.0378735	0.299929	1424.1	1989.54	2492.38	1844.94	1626.81	2045.43	1757.99	1446.86	2398.39	1544.45	1965.95	1813.65	2010.87	1183.18	2623.41	1989.65	1943.4	2724.12	1804.95	1576.17	1598.95	1210.75	1006.09	1854.88	1256.65	1283.18	1358.27	1983.62	1121.46	1254.14	1225.5	1245.21	2083.66	2324.45	2171.37	1517.31
chr4	164450923	164451849	ENSG00000273449.1	RP11-218F10.3	7.45435	15.8505	10.7195	2.12634	1.03018	1.08837	0.0381571	0.301017	0	16.0188	8.9654	17.0827	11.7037	0	0	6.7296	8.24188	0	0	6.07588	27.6725	32.8661	0	0	0	8.46	0	0	0	20.1792	20.6732	0	23.2713	0	31.4657	0	24.0313	13.632	17.2	0	21.1539	17.0602	7.69991	45.7192
chr15	33009471	33011055	ENSG00000259721.1	RP11-758N13.1	18.7432	10.1624	15.4062	0.542189	1.1877	-0.883133	0.0384392	0.302085	23.6039	35.2415	22.4135	21.3534	23.4074	22.4772	0	33.648	0	0	0	21.2656	0	0	23.3192	25.3998	46.4294	33.84	22.4683	20.6485	16.6557	20.1792	20.6732	21.5684	0	6.384	0	11.1439	8.01043	13.632	0	12.7062	0	21.3253	15.3998	11.4298
chr19	45741890	45748628	ENSG00000267045.1	AC006126.4	22.5476	13.2733	18.9409	0.588677	1.2774	-0.764453	0.0387042	0.303011	39.3399	22.4264	35.8616	0	15.6049	22.4772	17.4635	23.5536	12.3628	29.5588	20.767	27.3415	27.6725	21.9107	23.3192	0	39.7966	25.38	22.4683	27.5314	27.7595	13.4528	0	21.5684	23.2713	0	0	44.5758	16.0209	9.08798	0	44.4719	0	0	15.3998	11.4298
chr2	54309691	54312203	ENSG00000272156.1	RP11-477N3.1	27.8239	43.3945	33.8791	1.55961	1.52993	0.641188	0.0388953	0.303354	11.802	9.61131	22.4135	12.8121	11.7037	58.4408	34.927	33.648	78.2979	14.7794	20.767	24.3035	46.1209	32.8661	23.3192	16.9332	26.5311	33.84	0	34.4142	44.4152	20.1792	55.1285	50.3262	23.2713	12.768	94.3972	27.8599	64.0835	9.08798	30.1	15.8828	45.8335	42.6505	84.699	51.4342
chr2	105865861	105866251	ENSG00000272861.1	RP11-332H14.1	27.0584	14.8113	22.2957	0.547382	1.34822	-0.869381	0.0391039	0.30383	19.6699	9.61131	62.7578	34.1655	35.1111	8.99089	5.82117	23.5536	4.12094	22.1691	17.3059	27.3415	64.5692	54.7768	34.9788	25.3998	39.7966	42.3	14.9788	34.4142	0	13.4528	0	0	32.5798	12.768	5.24429	5.57197	16.0209	9.08798	17.2	25.4125	3.52565	21.3253	50.0494	8.57236
chr21	16742841	16774624	ENSG00000229425.1	AJ006998.2	182.43	56.318	133.386	0.30871	2.12511	-1.69568	0.0392272	0.303642	338.323	173.004	40.3443	55.5189	749.037	548.444	139.708	37.0128	131.87	22.1691	612.628	39.4932	0	21.9107	58.298	143.932	205.616	93.06	0	68.8285	399.737	134.528	110.257	21.5684	88.431	63.84	36.71	33.4318	32.0417	254.464	34.4	41.2953	3.52565	42.6505	11.5499	14.2873
chr3	141876369	141880820	ENSG00000272565.1	RP11-485G4.2	847.914	738.401	805.325	0.870845	2.90597	-0.199512	0.0392769	0.302888	865.477	826.573	927.919	862.678	869.975	1074.41	844.069	841.2	865.398	702.023	1000.28	999.482	553.45	646.366	886.13	728.128	1014.81	1108.26	861.283	715.816	854.993	605.375	461.701	596.725	809.842	861.84	844.331	768.932	624.814	763.391	688.001	676.608	740.387	1130.24	750.741	620.067
chrX	133684003	133693939	ENSG00000227060.2	LINC00629	40.0658	77.8499	54.7596	1.94305	1.73846	0.958325	0.0397234	0.305189	0	16.0188	103.102	29.8948	0	0	40.7482	63.9312	12.3628	77.592	17.3059	15.1897	55.345	164.33	58.298	25.3998	19.8983	42.3	74.8942	48.1799	16.6557	0	20.6732	122.221	116.357	0	57.6872	11.1439	40.0522	31.8079	193.5	162.005	24.6796	63.9758	188.648	57.1491
chr8	58943893	58945241	ENSG00000253523.1	RP11-1112C15.2	88.7889	65.5888	79.7666	0.738705	1.90182	-0.43693	0.0402419	0.308022	118.02	96.1131	85.1713	68.331	132.642	80.918	93.1386	63.9312	115.386	36.9486	110.758	54.6829	27.6725	120.509	128.256	84.6661	53.0622	135.36	67.4048	75.7113	49.9671	154.707	27.5642	86.2734	46.5426	89.376	62.9315	27.8599	96.1252	63.6159	38.7	60.3547	42.3078	110.891	88.549	77.1512
chr5	114539713	114541943	ENSG00000248175.1	CTC-428G20.3	920.462	784.689	867.661	0.852495	2.93835	-0.230237	0.0403464	0.307679	743.524	720.848	1407.57	1127.46	920.691	1015.97	1321.4	952.238	811.825	742.666	1135.26	935.686	654.916	646.366	664.598	1007.53	1054.61	879.84	1011.07	777.762	843.889	874.43	1123.24	790.84	721.411	849.072	466.742	913.804	712.929	722.495	829.901	771.904	641.668	835.95	897.039	708.648
chr5	53176123	53176881	ENSG00000272416.1	CTD-2081C10.7	15.9436	8.23246	12.9448	0.51635	1.1121	-0.953578	0.0404429	0.307277	19.6699	22.4264	0	12.8121	15.6049	17.9818	5.82117	10.0944	0	29.5588	27.6894	21.2656	0	21.9107	0	16.9332	6.63277	33.84	37.4471	34.4142	16.6557	0	0	0	0	12.768	5.24429	11.1439	16.0209	9.08798	0	15.8828	10.577	0	23.0997	11.4298
chr2	219683413	219683867	ENSG00000272555.1	RP11-459I19.1	49.0671	31.7902	42.3483	0.647893	1.62684	-0.626173	0.0410755	0.310936	31.4719	67.2792	31.3789	42.7069	113.136	62.9362	64.0328	47.1072	45.3304	3.69486	86.5293	39.4932	18.4483	21.9107	23.3192	59.2663	79.5933	59.22	29.9577	27.5314	44.4152	80.7166	62.0195	21.5684	65.1597	12.768	47.1986	22.2879	16.0209	40.8959	4.3	34.9422	14.1026	21.3253	53.8994	28.5745
chr11	66303369	66305407	ENSG00000269990.1	CTD-3074O7.12	210.54	252.052	226.684	1.19717	2.35542	0.259624	0.0411239	0.310162	161.293	227.468	219.652	166.557	210.667	337.158	168.814	232.171	164.838	240.166	228.437	224.808	193.708	142.42	221.533	211.665	198.983	169.2	262.13	282.197	199.868	168.16	379.008	309.146	260.639	248.976	230.749	139.299	144.188	195.392	262.3	238.242	306.732	196.192	246.397	371.469
chrX	53198279	53200096	ENSG00000270189.1	RP11-258C19.7	736.607	868.307	787.824	1.17879	2.89643	0.237311	0.0412164	0.309725	1034.64	695.218	793.438	721.746	643.704	750.739	716.003	915.226	671.713	535.754	1034.89	1042.01	885.52	591.589	571.321	651.929	722.972	685.26	748.942	708.933	727.299	356.499	771.799	704.566	1359.04	932.064	781.399	780.076	648.845	1158.72	864.301	851.318	581.732	801.83	954.789	965.819
chr12	106097981	106136007	ENSG00000257859.1	RP11-266E14.1	32.8944	87.0873	53.9694	2.64748	1.73215	1.40462	0.0412475	0.308831	0	12.8151	273.445	17.0827	7.80247	8.99089	17.4635	13.4592	0	14.7794	13.8447	39.4932	64.5692	54.7768	81.6173	0	0	25.38	52.4259	0	5.5519	20.1792	20.6732	237.252	0	51.072	94.3972	0	280.365	45.4399	38.7	76.2375	17.6283	76.771	246.397	34.2894
chrX	38629584	38658911	ENSG00000235806.1	RP4-646N3.1	20.9926	10.8927	17.0648	0.518882	1.2321	-0.946521	0.0418633	0.312306	43.2739	12.8151	4.4827	46.9775	31.2099	17.9818	0	20.1888	20.6047	3.69486	27.6894	21.2656	0	0	0	33.8664	46.4294	25.38	29.9577	0	22.2076	53.8111	6.89106	14.3789	9.30852	6.384	10.4886	11.1439	0	9.08798	12.9	19.0594	14.1026	12.7952	23.0997	2.85745
chr1	238643684	238649323	ENSG00000215808.2	RP11-371I1.2	23.3328	40.3973	29.969	1.73135	1.47667	0.791896	0.0419565	0.311872	31.4719	38.4452	0	21.3534	31.2099	35.9635	17.4635	0	24.7256	40.6434	17.3059	15.1897	18.4483	54.7768	34.9788	0	0	42.3	14.9788	55.0628	5.5519	13.4528	55.1285	64.7051	23.2713	19.152	47.1986	94.7235	16.0209	18.176	17.2	41.2953	38.7822	21.3253	0	108.583
chr17	47964961	47978257	ENSG00000248954.1	RP11-304F15.4	12.3025	21.2803	15.7939	1.72975	1.19849	0.790564	0.0423635	0.313764	15.7359	9.61131	8.9654	12.8121	3.90123	13.4863	40.7482	20.1888	12.3628	25.864	0	24.3035	0	0	0	0	6.63277	0	22.4683	41.2971	5.5519	6.72639	20.6732	43.1367	23.2713	6.384	15.7329	16.7159	24.0313	31.8079	34.4	19.0594	38.7822	8.53011	15.3998	0
chr12	7087683	7089103	ENSG00000272201.1	U47924.30	1308.09	1482.59	1375.95	1.13339	3.1386	0.180651	0.0426354	0.314646	1490.98	1252.67	1349.29	1332.45	1564.4	1568.91	1344.69	1366.11	1021.99	1455.77	1439.85	1382.26	1383.63	1117.45	1270.9	1329.26	1273.49	862.92	1145.88	1280.21	1038.21	1506.71	2177.57	1567.3	1037.9	1461.94	1279.61	1593.58	1473.92	1122.37	1758.7	1343.69	1159.94	1957.66	1447.58	1374.43
chr12	7087683	7089103	ENSG00000272201.1	U47924.30	1308.09	1482.59	1375.95	1.13339	3.1386	0.180651	0.0426354	0.313523	1490.98	1252.67	1349.29	1332.45	1564.4	1568.91	1344.69	1366.11	1021.99	1455.77	1439.85	1382.26	1383.63	1117.45	1270.9	1329.26	1273.49	862.92	1145.88	1280.21	1038.21	1506.71	2177.57	1567.3	1037.9	1461.94	1279.61	1593.58	1473.92	1122.37	1758.7	1343.69	1159.94	1957.66	1447.58	1374.43
chr15	72700119	72766550	ENSG00000261423.1	RP11-1007O24.3	1405.26	1221.35	1333.74	0.869127	3.12507	-0.202361	0.0428883	0.31426	1254.94	1438.49	1636.19	1315.37	1388.84	1802.67	1292.3	1490.61	1289.85	927.409	1678.67	1591.88	1023.88	1336.55	2040.43	1464.72	1353.09	1641.24	1108.43	1335.27	1226.97	1278.01	1267.95	1207.83	893.618	1308.72	655.536	1203.55	1521.98	995.134	1182.5	1210.27	1304.49	1629.25	1532.28	1185.84
chr14	21558546	21560491	ENSG00000258714.2	RP11-998D10.7	756.003	611.486	699.802	0.808841	2.84498	-0.306072	0.0430421	0.314269	771.061	743.275	694.818	661.956	1162.57	1033.95	727.646	709.973	721.165	410.129	1142.19	668.347	553.45	580.634	629.619	1083.73	650.012	1023.66	471.833	681.402	871.648	639.007	1026.77	567.967	865.693	517.104	419.543	295.315	552.72	536.191	503.1	632.136	553.527	754.914	592.893	742.938
chr16	2261998	2262864	ENSG00000261532.1	RP11-304L19.8	757.3	622.539	704.893	0.822051	2.84812	-0.2827	0.0432627	0.314763	656.976	714.441	865.161	875.491	819.259	863.125	483.157	1073.37	762.374	724.192	920.672	716.954	1005.43	668.276	571.321	821.261	610.215	583.74	516.77	598.808	793.922	1015.68	992.312	539.209	353.724	434.112	403.81	913.804	664.866	577.087	593.401	552.722	507.694	1074.79	485.094	622.925
chr19	19871847	19932525	ENSG00000267581.1	CTC-559E9.4	222.045	182.808	206.786	0.82329	2.31552	-0.280527	0.0435278	0.315577	196.699	211.449	237.583	217.805	214.568	283.213	232.847	181.699	251.377	121.93	287.277	167.087	110.69	230.062	303.15	194.732	265.311	211.5	97.3624	309.728	283.147	275.782	234.296	186.926	181.516	127.68	157.329	150.443	144.188	104.512	184.9	247.772	162.18	213.253	227.147	237.169
chr4	89206094	89252573	ENSG00000246375.2	RP11-10L7.1	31.103	18.1405	26.062	0.58324	1.41601	-0.777837	0.0439336	0.317401	3.93399	19.2226	13.4481	29.8948	78.0247	62.9362	17.4635	63.9312	24.7256	36.9486	34.6117	12.1518	0	21.9107	34.9788	33.8664	53.0622	42.3	14.9788	34.4142	11.1038	40.3583	0	35.9473	0	31.92	31.4657	33.4318	8.01043	18.176	38.7	9.52968	21.1539	17.0602	0	8.57236
chr20	42839600	42854667	ENSG00000223891.1	OSER1-AS1	1744.81	1463.91	1635.57	0.839007	3.21367	-0.253246	0.0446056	0.321129	1522.45	1412.86	2586.52	1545.99	1845.28	1892.58	1257.37	1665.58	1924.48	1200.83	2419.36	1965.55	2527.42	1413.24	1935.49	1820.32	1472.48	1861.2	1640.18	1645	1526.77	1304.92	695.997	2164.03	800.533	1551.31	1394.98	1660.45	1602.09	1013.31	1535.1	1369.1	1667.63	1893.68	1786.38	1360.15
chr2	238521620	238535168	ENSG00000227107.1	AC096574.5	73.917	101.832	84.7729	1.37766	1.92826	0.462215	0.0449039	0.32215	102.284	80.0942	31.3789	68.331	31.2099	103.395	64.0328	47.1072	70.056	173.658	41.5341	66.8347	36.8967	197.196	34.9788	59.2663	92.8588	84.6	74.8942	55.0628	49.9671	60.5375	62.0195	86.2734	116.357	127.68	78.6643	156.015	48.0626	95.4238	150.5	101.65	49.3591	115.156	127.049	111.441
chr20	58662895	59102516	ENSG00000228340.1	RP5-1043L13.1	135.242	84.8494	115.645	0.627387	2.06313	-0.672572	0.0456453	0.326332	43.2739	144.17	80.6886	251.97	140.444	319.176	232.847	117.768	32.9675	110.846	79.607	224.808	64.5692	109.554	174.894	76.1995	305.108	67.68	134.81	151.423	72.1747	40.3583	75.8016	150.978	55.8511	63.84	83.9086	72.4357	184.24	36.3519	120.4	85.7672	88.1413	25.5903	73.1491	71.4363
chr3	126007710	126012867	ENSG00000251448.1	RP11-71E19.2	8.07893	16.7819	11.4634	2.07725	1.05931	1.05467	0.0457346	0.325839	3.93399	3.20377	17.9308	0	0	13.4863	5.82117	3.3648	0	3.69486	10.3835	9.11382	0	0	0	8.46661	39.7966	0	14.9788	0	16.6557	26.9055	6.89106	7.18945	18.617	0	26.2214	5.57197	24.0313	18.176	30.1	22.2359	56.4104	12.7952	3.84995	2.85745
chr11	10906432	10920869	ENSG00000250041.2	CTD-2003C8.2	4216.11	3516.66	3944.1	0.834101	3.59595	-0.261707	0.0459088	0.325952	4347.06	4299.46	4532.01	5906.36	5141.83	5623.8	3556.73	4239.65	3840.72	2797.01	4662.2	3903.75	4658.21	2256.8	3183.07	4174.04	4178.65	3367.08	3048.19	4143.47	6656.73	4237.62	3100.98	4428.7	1782.58	3958.08	3980.42	4563.45	3140.09	2421.95	3981.8	4107.29	3476.29	4572.14	3830.71	1888.78
chr9	93867239	93869586	ENSG00000230537.1	RP11-305L7.1	40.4012	63.8435	49.5177	1.58024	1.69476	0.660139	0.0462272	0.327085	31.4719	54.4641	26.8962	68.331	23.4074	116.882	81.4963	40.3776	45.3304	22.1691	13.8447	12.1518	9.22417	0	58.298	59.2663	53.0622	42.3	22.4683	41.2971	5.5519	60.5375	62.0195	64.7051	167.553	25.536	41.9543	50.1478	48.0626	95.4238	38.7	92.1203	28.2052	25.5903	42.3495	111.441
chr1	11669588	11673412	ENSG00000235643.1	RP1-69M21.2	9.04354	14.2544	11.07	1.57619	1.04415	0.656443	0.0470355	0.331665	15.7359	3.20377	8.9654	12.8121	7.80247	17.9818	17.4635	16.824	4.12094	3.69486	3.46117	15.1897	9.22417	10.9554	0	8.46661	6.63277	0	7.48942	0	22.2076	6.72639	6.89106	21.5684	27.9256	6.384	15.7329	5.57197	8.01043	4.54399	12.9	12.7062	10.577	17.0602	15.3998	34.2894
chr6	44041650	44045689	ENSG00000231881.1	RP5-1120P11.3	21.966	12.5447	18.3022	0.571096	1.2625	-0.808194	0.0470573	0.330686	19.6699	25.6302	4.4827	12.8121	0	26.9727	29.1058	20.1888	20.6047	51.728	34.6117	12.1518	46.1209	43.8214	11.6596	8.46661	19.8983	8.46	7.48942	6.88285	38.8633	33.6319	6.89106	7.18945	0	6.384	5.24429	27.8599	8.01043	27.264	21.5	15.8828	0	34.1204	3.84995	11.4298
chr9	84545141	84592004	ENSG00000267559.1	RP11-383M4.6	33.8145	45.8999	38.5144	1.3574	1.58562	0.440848	0.047207	0.33061	43.2739	48.0565	44.827	25.6241	31.2099	44.9544	0	30.2832	24.7256	48.0331	41.5341	48.6071	55.345	0	23.3192	16.9332	19.8983	84.6	29.9577	13.7657	55.519	13.4528	27.5642	57.5156	41.8884	63.84	57.6872	50.1478	48.0626	40.8959	34.4	54.0015	35.2565	29.8554	50.0494	51.4342
chr19	16721222	16747342	ENSG00000268087.1	CTC-429P9.2	114.219	142.569	125.244	1.24821	2.09776	0.319857	0.047239	0.329712	149.492	137.762	112.067	123.85	128.741	67.4317	162.993	164.875	127.749	59.1177	128.063	91.1382	147.587	98.5982	69.9576	101.599	165.819	84.6	82.3836	89.477	138.798	80.7166	165.385	100.652	139.628	76.608	125.863	105.867	160.209	259.008	120.4	196.947	179.808	115.156	84.699	165.732
chr19	16721222	16747342	ENSG00000268087.1	CTC-429P9.2	114.219	142.569	125.244	1.24821	2.09776	0.319857	0.047239	0.328598	149.492	137.762	112.067	123.85	128.741	67.4317	162.993	164.875	127.749	59.1177	128.063	91.1382	147.587	98.5982	69.9576	101.599	165.819	84.6	82.3836	89.477	138.798	80.7166	165.385	100.652	139.628	76.608	125.863	105.867	160.209	259.008	120.4	196.947	179.808	115.156	84.699	165.732
chr19	16721222	16747342	ENSG00000268087.1	CTC-429P9.2	114.219	142.569	125.244	1.24821	2.09776	0.319857	0.047239	0.327492	149.492	137.762	112.067	123.85	128.741	67.4317	162.993	164.875	127.749	59.1177	128.063	91.1382	147.587	98.5982	69.9576	101.599	165.819	84.6	82.3836	89.477	138.798	80.7166	165.385	100.652	139.628	76.608	125.863	105.867	160.209	259.008	120.4	196.947	179.808	115.156	84.699	165.732
chr19	16721222	16747342	ENSG00000268087.1	CTC-429P9.2	114.219	142.569	125.244	1.24821	2.09776	0.319857	0.047239	0.326393	149.492	137.762	112.067	123.85	128.741	67.4317	162.993	164.875	127.749	59.1177	128.063	91.1382	147.587	98.5982	69.9576	101.599	165.819	84.6	82.3836	89.477	138.798	80.7166	165.385	100.652	139.628	76.608	125.863	105.867	160.209	259.008	120.4	196.947	179.808	115.156	84.699	165.732
chr11	118865534	118868714	ENSG00000255121.2	RP11-110I1.12	81.3217	97.4169	87.581	1.19792	1.94241	0.260532	0.047266	0.325487	66.8778	86.5018	49.3097	81.143	81.9259	85.4134	58.2117	90.8496	86.5398	96.0663	48.4564	88.1003	64.5692	76.6875	104.936	50.7997	66.3277	93.06	104.852	103.243	111.038	94.1694	96.4748	93.4629	107.048	121.296	36.71	111.439	56.073	77.2479	94.6001	111.18	81.09	123.687	107.799	145.73
chr8	123712508	123715662	ENSG00000263443.1	RP11-973F15.2	149.386	97.2751	129.12	0.651168	2.11099	-0.618899	0.0474178	0.325444	263.577	262.709	210.687	72.6017	222.37	98.8998	58.2117	148.051	218.41	36.9486	145.369	85.0623	110.69	10.9554	58.298	211.665	139.288	304.56	22.4683	261.548	122.142	221.971	144.712	86.2734	97.7395	146.832	57.6872	94.7235	48.0626	109.056	25.8	69.8844	123.398	132.217	65.4492	160.017
chr1	91248543	91317072	ENSG00000233593.2	RP4-665J23.1	712.596	565.846	655.526	0.794063	2.81659	-0.332675	0.047557	0.325315	499.616	730.46	918.953	661.956	464.247	633.858	663.613	814.282	865.398	421.214	1266.79	780.751	986.986	317.705	1072.68	778.928	809.198	761.4	396.939	812.176	488.567	531.385	620.195	718.945	339.761	632.016	403.81	674.209	288.376	608.895	477.3	657.548	557.053	831.685	689.142	422.903
chr3	179058110	179059675	ENSG00000260743.1	RP11-255C15.3	76.4401	55.8336	68.4265	0.730422	1.83522	-0.453198	0.0476117	0.324611	90.4817	51.2603	80.6886	17.0827	81.9259	76.4225	29.1058	74.0256	74.1769	59.1177	79.607	118.48	36.8967	109.554	58.298	59.2663	92.8588	109.98	119.831	144.54	77.7266	40.3583	55.1285	100.652	41.8884	25.536	62.9315	22.2879	24.0313	31.8079	51.6	57.1781	63.4617	85.3011	76.9991	82.8661
chr8	121064419	121068440	ENSG00000254343.2	RP11-760H22.2	4614.47	3870.04	4324.97	0.838675	3.63598	-0.253817	0.0476757	0.323974	4272.31	4289.85	6984.05	4095.59	5403.21	4994.44	6199.54	3808.95	4603.09	2301.9	5292.13	4307.8	5571.4	2486.86	3847.67	4605.84	6254.7	5490.54	3040.7	5079.54	4458.18	4130	4251.78	3414.99	2462.1	3811.25	3828.33	3515.92	2186.85	5248.31	4016.2	3821.4	4371.81	5122.33	4654.6	3474.66
chr17	4513744	4520945	ENSG00000261863.1	RP11-141J13.5	406.276	284.408	358.883	0.700037	2.55495	-0.514498	0.0478596	0.324154	369.795	259.505	322.754	619.249	932.395	660.83	384.197	649.406	313.192	173.658	401.496	233.921	396.639	186.241	338.129	465.663	397.966	338.4	74.8942	316.611	349.77	753.355	454.81	266.01	269.947	395.808	162.573	339.89	192.25	272.64	533.2	209.653	193.911	230.313	246.397	214.309
chr6	4136306	4157619	ENSG00000234817.2	RP3-400B16.1	36.2556	22.3147	30.8341	0.615482	1.48903	-0.700211	0.0481746	0.325218	19.6699	28.8339	22.4135	21.3534	31.2099	40.459	46.5693	57.2016	45.3304	18.4743	38.0729	27.3415	73.7934	65.7321	69.9576	16.9332	33.1639	76.14	7.48942	20.6485	16.6557	20.1792	6.89106	14.3789	13.9628	31.92	15.7329	44.5758	40.0522	13.632	0	28.5891	10.577	4.26505	19.2498	68.5789
chr9	3684076	3689626	ENSG00000226669.2	RP11-509J21.4	9.49476	18.2993	12.9188	1.92731	1.11122	0.946589	0.0484327	0.325892	19.6699	19.2226	0	4.27069	31.2099	4.49544	11.6423	26.9184	0	22.1691	10.3835	12.1518	0	0	11.6596	8.46661	19.8983	0	0	0	0	6.72639	20.6732	0	13.9628	38.304	47.1986	5.57197	0	40.8959	34.4	9.52968	14.1026	0	11.5499	20.0022
chr12	68102827	68123255	ENSG00000255970.1	RP11-43N5.1	85.6529	60.3234	75.8025	0.704277	1.87968	-0.505785	0.0485405	0.325553	121.954	99.3169	44.827	145.203	89.7284	112.386	40.7482	67.296	49.4513	84.9817	131.525	66.8347	46.1209	65.7321	46.6384	8.46661	139.288	67.68	59.9154	96.3599	172.109	127.801	48.2374	50.3262	79.1225	19.152	52.4429	55.7197	80.1043	63.6159	73.1001	66.7078	116.346	42.6505	76.9991	20.0022
chr8	102134373	102138386	ENSG00000253395.1	KB-1460A1.1	23.6582	39.2098	29.7061	1.65734	1.47285	0.728873	0.0488522	0.32658	15.7359	60.8716	4.4827	4.27069	23.4074	22.4772	29.1058	23.5536	37.0885	55.4228	3.46117	9.11382	9.22417	0	23.3192	16.9332	59.6949	33.84	22.4683	48.1799	11.1038	6.72639	20.6732	64.7051	23.2713	6.384	62.9315	22.2879	96.1252	31.8079	77.4001	22.2359	21.1539	34.1204	11.5499	54.2916
chr2	38053390	38103417	ENSG00000237803.1	LINC00211	8.21848	16.054	11.2656	1.9534	1.05176	0.965991	0.0492417	0.328119	3.93399	28.8339	17.9308	8.54137	7.80247	13.4863	0	30.2832	4.12094	7.38971	0	9.11382	0	0	0	8.46661	26.5311	0	7.48942	6.88285	0	0	20.6732	21.5684	37.2341	31.92	36.71	5.57197	0	0	12.9	3.17656	10.577	21.3253	23.0997	0
chr10	43246626	43247593	ENSG00000259869.1	AL022344.7	17.7281	32.627	23.5221	1.84041	1.37148	0.88003	0.0495523	0.329123	35.4059	12.8151	17.9308	4.27069	46.8148	0	0	30.2832	0	0	41.5341	12.1518	0	10.9554	0	33.8664	33.1639	25.38	14.9788	0	16.6557	53.8111	27.5642	14.3789	102.394	57.456	5.24429	11.1439	32.0417	18.176	17.2	44.4719	0	51.1806	26.9497	48.5767
chr21	16191164	16254231	ENSG00000235609.4	AF127936.7	394.097	324.229	366.926	0.822714	2.56458	-0.281537	0.0497453	0.329343	424.871	368.434	318.272	405.715	444.741	507.985	459.872	343.21	453.304	417.519	314.967	446.577	184.483	197.196	303.15	601.129	331.639	558.36	284.598	509.331	471.912	322.867	289.424	373.852	218.75	351.12	435.276	222.879	272.355	381.695	236.5	339.892	264.424	409.445	246.397	497.197
chr17	33730856	33731392	ENSG00000267547.1	RP11-686D22.4	32.9298	47.8091	38.7162	1.45185	1.58789	0.537892	0.0498	0.328648	27.5379	32.0377	44.827	38.4362	54.6173	40.459	0	26.9184	0	40.6434	34.6117	66.8347	9.22417	21.9107	34.9788	42.333	26.5311	33.84	14.9788	82.5942	44.4152	6.72639	34.4553	79.084	32.5798	31.92	68.1758	22.2879	96.1252	27.264	25.8	50.825	63.4617	34.1204	34.6496	68.5789
chr19	54949847	54950362	ENSG00000267838.1	AC008746.12	10.1188	18.1806	13.2539	1.79672	1.12234	0.845368	0.0502843	0.330784	11.802	9.61131	0	4.27069	11.7037	0	40.7482	26.9184	8.24188	18.4743	17.3059	15.1897	27.6725	0	0	8.46661	0	0	0	0	22.2076	0	27.5642	0	37.2341	25.536	5.24429	0	32.0417	18.176	17.2	31.7656	10.577	12.7952	19.2498	17.1447
chr8	64378407	64388040	ENSG00000253894.1	RP11-45K10.2	14.7051	26.2776	19.2055	1.78697	1.28343	0.837514	0.0508307	0.333313	35.4059	0	0	21.3534	15.6049	13.4863	0	10.0944	20.6047	3.69486	41.5341	9.11382	0	21.9107	46.6384	0	26.5311	8.46	14.9788	20.6485	0	13.4528	13.7821	50.3262	37.2341	0	20.9772	0	16.0209	40.8959	38.7	73.0609	24.6796	4.26505	30.7996	17.1447
chr12	43373057	43390289	ENSG00000257373.1	RP11-547C5.2	17.158	25.5752	20.4313	1.49057	1.3103	0.575861	0.0510702	0.333821	27.5379	16.0188	0	21.3534	0	17.9818	5.82117	20.1888	12.3628	33.2537	13.8447	15.1897	18.4483	21.9107	0	59.2663	19.8983	0	22.4683	20.6485	11.1038	20.1792	20.6732	7.18945	4.65426	38.304	26.2214	27.8599	40.0522	22.72	34.4	25.4125	31.7309	21.3253	34.6496	22.8596
chr6	170188886	170198921	ENSG00000229214.1	LINC00242	26.4151	41.5567	32.3035	1.57322	1.50925	0.653717	0.0513658	0.334691	31.4719	0	22.4135	64.0603	15.6049	22.4772	29.1058	33.648	32.9675	14.7794	51.9176	21.2656	36.8967	0	46.6384	0	46.4294	0	29.9577	34.4142	0	47.0847	34.4553	0	60.5054	70.224	20.9772	61.2917	40.0522	77.2479	30.1	63.5312	28.2052	17.0602	3.84995	74.2938
chr9	99449338	99483403	ENSG00000224848.1	RP11-535M15.1	78.28	101.549	87.329	1.29725	1.94116	0.375455	0.0514197	0.333985	62.9438	83.298	53.7924	85.4137	136.543	98.8998	40.7482	60.5664	49.4513	70.2023	103.835	106.328	27.6725	153.375	34.9788	118.533	59.6949	76.14	74.8942	103.243	61.0709	60.5375	151.603	136.6	88.431	82.992	131.107	61.2917	88.1148	45.4399	103.2	85.7672	81.09	110.891	80.8491	174.305
chr14	48234157	48264217	ENSG00000259129.1	LINC00648	16.6872	24.7592	19.8263	1.48373	1.29724	0.569229	0.0516831	0.33464	15.7359	16.0188	22.4135	17.0827	27.3086	4.49544	29.1058	33.648	4.12094	18.4743	3.46117	15.1897	0	21.9107	0	0	46.4294	25.38	22.4683	13.7657	16.6557	13.4528	20.6732	28.7578	41.8884	38.304	10.4886	11.1439	24.0313	18.176	12.9	19.0594	28.2052	21.3253	23.0997	48.5767
chr22	21820712	21824224	ENSG00000206140.5	TMEM191C	22.9156	33.6509	27.0904	1.46847	1.43282	0.554318	0.0519364	0.335226	27.5379	19.2226	13.4481	34.1655	27.3086	26.9727	0	6.7296	37.0885	25.864	27.6894	33.4173	9.22417	10.9554	58.298	25.3998	0	50.76	37.4471	6.88285	5.5519	20.1792	34.4553	28.7578	65.1597	31.92	36.71	16.7159	40.0522	18.176	55.9001	50.825	35.2565	17.0602	11.5499	28.5745
chr7	6694495	6696063	ENSG00000260054.1	RP11-611L7.1	1179.59	1308.36	1229.67	1.10916	3.08979	0.149468	0.0522654	0.336295	963.827	1239.86	1412.05	1362.35	1111.85	1191.29	1187.52	1514.16	1281.61	1012.39	1502.15	1196.95	1189.92	975.026	1492.43	855.127	1061.24	1006.74	1265.71	1149.44	977.135	1002.23	1460.9	1538.54	1517.29	868.224	1253.39	1220.26	1345.75	1145.09	1350.2	1261.09	1262.18	1552.48	1224.29	1317.29
chr4	6672452	6675550	ENSG00000251580.1	RP11-539L10.3	174.473	210.125	188.338	1.20434	2.27494	0.26824	0.0527369	0.338272	70.8118	189.022	165.86	239.158	140.444	184.313	168.814	198.523	131.87	214.302	245.743	157.973	212.156	164.33	58.298	203.199	291.842	109.98	179.746	158.305	172.109	181.612	248.078	208.494	125.665	261.744	131.107	217.307	168.219	168.128	189.2	235.066	271.475	260.168	265.647	191.449
chr19	5558178	5568045	ENSG00000223573.2	TINCR	17.5443	30.5516	22.6027	1.74139	1.35416	0.800241	0.0528257	0.337789	23.6039	41.649	8.9654	4.27069	27.3086	13.4863	17.4635	10.0944	12.3628	29.5588	3.46117	18.2276	0	10.9554	23.3192	0	6.63277	8.46	0	82.5942	16.6557	26.9055	27.5642	28.7578	51.1969	6.384	20.9772	22.2879	48.0626	27.264	21.5	73.0609	10.577	17.0602	61.5993	11.4298
chr2	91768393	91768920	ENSG00000261600.1	RP11-575H3.1	7.26253	14.8748	10.2229	2.04816	1.00957	1.03433	0.0533805	0.34028	0	0	17.9308	25.6241	0	13.4863	0	0	0	0	27.6894	9.11382	0	0	11.6596	0	0	8.46	7.48942	13.7657	11.1038	13.4528	6.89106	7.18945	4.65426	25.536	57.6872	16.7159	8.01043	4.54399	12.9	15.8828	21.1539	12.7952	0	14.2873
chr4	53525573	53527835	ENSG00000248866.1	USP46-AS1	244.24	303.08	267.123	1.24091	2.42671	0.3114	0.0536404	0.340881	318.653	307.562	156.894	222.076	195.062	310.186	296.879	144.686	292.587	399.044	311.506	115.442	92.2417	230.062	139.915	338.664	245.413	296.1	134.81	247.783	194.317	383.404	310.098	179.736	372.341	485.184	199.283	323.174	272.355	240.832	301	289.067	278.526	422.24	246.397	322.892
chr19	16214571	16215064	ENSG00000267373.1	CTD-2231E14.5	32.0027	44.048	36.687	1.37638	1.56451	0.460882	0.0539605	0.34186	43.2739	28.8339	35.8616	21.3534	46.8148	35.9635	17.4635	30.2832	49.4513	40.6434	38.0729	51.645	9.22417	10.9554	58.298	0	59.6949	33.84	22.4683	27.5314	22.2076	20.1792	68.9106	71.8945	51.1969	63.84	41.9543	22.2879	32.0417	27.264	30.1	50.825	77.5643	29.8554	34.6496	14.2873
chr7	155087628	155089251	ENSG00000273117.1	AC144652.1	104.627	146.322	120.842	1.3985	2.08222	0.483884	0.0540537	0.341401	102.284	163.392	71.7232	42.7069	89.7284	161.836	46.5693	50.472	148.354	114.541	166.136	66.8347	92.2417	109.554	11.6596	287.865	159.187	93.06	112.341	61.9456	88.8304	60.5375	89.5838	172.547	162.899	185.136	152.084	195.019	80.1043	49.9839	98.9001	133.416	123.398	264.433	92.3989	248.598
chr7	128506633	128508898	ENSG00000239815.1	RP11-309L24.4	29.1654	41.7047	34.0418	1.42994	1.53201	0.515951	0.0540965	0.340626	27.5379	22.4264	49.3097	0	19.5062	40.459	40.7482	30.2832	28.8466	22.1691	20.767	63.7968	27.6725	54.7768	46.6384	8.46661	26.5311	0	22.4683	41.2971	27.7595	20.1792	20.6732	100.652	46.5426	44.688	52.4429	39.0038	16.0209	27.264	34.4	47.6484	45.8335	25.5903	23.0997	60.0065
chr3	183850730	183851349	ENSG00000273181.1	RP11-778D9.13	19.5554	9.692	15.7196	0.495619	1.19644	-1.0127	0.054135	0.339829	0	28.8339	22.4135	4.27069	0	22.4772	17.4635	16.824	0	55.4228	17.3059	27.3415	0	32.8661	58.298	0	6.63277	33.84	14.9788	34.4142	16.6557	20.1792	27.5642	0	0	19.152	10.4886	11.1439	0	13.632	4.3	9.52968	0	25.5903	0	14.2873
chr2	7045855	7046432	ENSG00000271947.1	RP11-439M11.1	17.2422	9.92291	14.3958	0.5755	1.15824	-0.797113	0.0541661	0.338991	0	22.4264	4.4827	17.0827	11.7037	26.9727	40.7482	16.824	12.3628	29.5588	0	12.1518	27.6725	0	34.9788	0	19.8983	33.84	14.9788	6.88285	33.3114	13.4528	13.7821	7.18945	18.617	12.768	15.7329	0	8.01043	4.54399	12.9	3.17656	3.52565	4.26505	11.5499	22.8596
chr10	14919687	14920685	ENSG00000272853.1	RP11-398C13.6	42.6258	61.2213	49.8574	1.43625	1.69773	0.522304	0.0545385	0.340287	55.0758	41.649	4.4827	25.6241	70.2222	31.4681	5.82117	26.9184	74.1769	29.5588	79.607	51.645	46.1209	87.6428	23.3192	67.7329	19.8983	93.06	14.9788	20.6485	27.7595	40.3583	13.7821	93.4629	107.048	31.92	68.1758	33.4318	72.0939	63.6159	68.8001	73.0609	21.1539	102.361	53.8994	54.2916
chr1	224139096	224141141	ENSG00000272645.1	RP11-504P24.8	242.416	285.07	259.004	1.17596	2.41331	0.233835	0.0548272	0.341055	334.389	182.615	264.479	234.888	191.16	278.717	203.741	265.819	300.829	269.724	263.049	391.894	156.811	109.554	233.192	186.265	258.678	186.12	202.214	323.494	233.18	262.329	151.603	251.631	330.453	274.512	361.856	345.462	248.323	363.519	232.2	276.361	334.937	221.783	292.597	305.747
chr19	37756841	37762290	ENSG00000267605.1	CTD-3220F14.1	50.6357	38.2156	45.8057	0.754717	1.66092	-0.405993	0.0548676	0.340278	90.4817	54.4641	53.7924	55.5189	62.4198	40.459	5.82117	47.1072	49.4513	59.1177	62.3011	39.4932	36.8967	43.8214	11.6596	59.2663	39.7966	42.3	89.873	55.0628	61.0709	53.8111	20.6732	35.9473	18.617	31.92	36.71	72.4357	64.0835	22.72	34.4	34.9422	28.2052	59.7107	34.6496	40.0043
chr1	149239531	149265510	ENSG00000223779.4	RP11-403I13.4	15.9781	24.4473	19.2717	1.53005	1.28492	0.613582	0.0550297	0.340259	15.7359	19.2226	13.4481	17.0827	23.4074	4.49544	0	23.5536	37.0885	18.4743	10.3835	12.1518	9.22417	10.9554	23.3192	8.46661	39.7966	33.84	7.48942	0	16.6557	6.72639	41.3463	7.18945	9.30852	12.768	20.9772	22.2879	48.0626	31.8079	38.7	3.17656	31.7309	12.7952	19.2498	42.8618
chr19	56988619	57012035	ENSG00000166770.6	ZNF667-AS1	513.656	409.357	473.095	0.796949	2.67495	-0.327441	0.0555273	0.342307	365.861	515.807	439.305	286.136	468.148	490.003	529.726	309.562	708.802	472.942	501.87	473.919	682.589	438.214	652.938	516.463	431.13	829.08	748.942	543.745	632.917	262.329	199.841	395.42	246.676	363.888	419.543	200.591	472.616	222.656	559.001	540.015	705.13	541.662	281.047	582.92
chr2	207731519	207733013	ENSG00000229321.1	AC008269.2	8.36324	16.7767	11.6351	2.006	1.06577	1.00432	0.0560546	0.344527	11.802	0	4.4827	0	19.5062	35.9635	5.82117	3.3648	0	18.4743	13.8447	12.1518	0	0	0	8.46661	6.63277	8.46	7.48942	27.5314	0	0	6.89106	7.18945	13.9628	63.84	10.4886	22.2879	16.0209	13.632	0	9.52968	35.2565	12.7952	11.5499	11.4298
chr5	89196481	89200725	ENSG00000214942.4	AC113167.1	26.5831	44.423	33.5208	1.6711	1.52531	0.740797	0.0562031	0.344412	47.2078	16.0188	76.2059	59.7896	0	26.9727	34.927	16.824	32.9675	14.7794	10.3835	15.1897	9.22417	54.7768	46.6384	25.3998	6.63277	8.46	29.9577	6.88285	38.8633	6.72639	55.1285	129.41	13.9628	31.92	62.9315	22.2879	24.0313	18.176	30.1	28.5891	84.6156	17.0602	80.8491	22.8596
chr18	53443958	53448952	ENSG00000267325.1	RP11-397A16.2	132.256	103.985	121.262	0.786243	2.08372	-0.346953	0.0566544	0.346147	118.02	179.411	116.55	55.5189	120.938	170.827	162.993	114.403	189.563	140.405	134.986	164.049	64.5692	142.42	93.2769	93.1327	238.78	126.9	52.4259	158.305	144.349	127.801	144.712	79.084	65.1597	63.84	146.84	161.587	104.136	72.7039	51.6	127.062	109.295	110.891	73.1491	145.73
chr17	79836301	79838982	ENSG00000263731.1	RP11-498C9.15	170.032	203.335	182.983	1.19587	2.26241	0.258056	0.0566798	0.345277	239.973	176.207	237.583	128.121	163.852	170.827	215.383	151.416	189.563	136.71	207.67	206.58	295.173	98.5982	139.915	186.265	72.9605	169.2	134.81	144.54	161.005	114.349	179.168	301.957	158.245	165.984	204.527	234.023	216.282	236.288	206.4	155.652	133.975	213.253	269.497	171.447
chr19	56207251	56209196	ENSG00000267183.1	AC010525.6	9.37204	15.9434	11.9276	1.70117	1.07655	0.766528	0.0580268	0.35244	11.802	9.61131	8.9654	4.27069	11.7037	13.4863	17.4635	30.2832	20.6047	11.0846	17.3059	12.1518	9.22417	0	0	0	0	8.46	7.48942	0	5.5519	6.72639	41.3463	0	23.2713	25.536	20.9772	5.57197	0	4.54399	30.1	15.8828	21.1539	4.26505	7.69991	22.8596
chr3	197372540	197372888	ENSG00000273308.1	RP11-496H1.2	41.0185	60.3219	48.5254	1.4706	1.68597	0.556407	0.0586468	0.355158	98.3497	48.0565	22.4135	72.6017	46.8148	17.9818	23.2847	47.1072	20.6047	48.0331	41.5341	88.1003	55.345	76.6875	34.9788	25.3998	33.1639	0	44.9365	0	16.6557	40.3583	55.1285	143.789	46.5426	57.456	52.4429	44.5758	48.0626	113.6	55.9001	79.414	63.4617	17.0602	38.4995	28.5745
chr10	81563813	81586109	ENSG00000225484.2	RP11-773D16.1	508.392	420.729	474.301	0.827566	2.67605	-0.273053	0.0586748	0.354286	420.937	583.086	681.37	610.708	581.284	507.985	506.441	504.72	424.457	229.081	550.327	607.588	350.518	723.053	198.213	795.861	497.458	626.04	344.513	495.565	427.496	517.932	441.028	323.525	349.07	542.64	325.146	529.337	320.417	299.903	399.9	470.131	345.514	631.228	446.595	465.765
chr3	149694542	149697142	ENSG00000242791.2	RP11-651P23.5	31.5038	43.7829	36.279	1.38976	1.55966	0.474841	0.0590686	0.355621	62.9438	41.649	8.9654	42.7069	27.3086	17.9818	29.1058	43.7424	57.6932	22.1691	34.6117	21.2656	0	21.9107	34.9788	33.8664	59.6949	0	29.9577	34.4142	27.7595	40.3583	55.1285	35.9473	46.5426	70.224	20.9772	33.4318	24.0313	81.7919	51.6	76.2375	21.1539	38.3855	34.6496	22.8596
chr8	6473125	6474719	ENSG00000271743.1	CTD-2541M15.3	8.54469	16.2712	11.5494	1.90425	1.06256	0.929219	0.0591375	0.354998	0	0	22.4135	0	0	17.9818	0	10.0944	0	18.4743	17.3059	15.1897	0	21.9107	0	16.9332	13.2655	0	0	34.4142	0	0	13.7821	14.3789	9.30852	44.688	10.4886	0	16.0209	18.176	30.1	19.0594	0	0	34.6496	17.1447
chr12	46119510	46121558	ENSG00000273015.1	LINC00938	4589.56	3955.55	4343	0.861858	3.63779	-0.214477	0.0593314	0.355126	4740.45	5375.93	4384.08	4475.68	5964.99	5871.05	3446.13	4380.97	4883.31	3609.87	5371.74	4423.24	2619.66	3845.33	3299.67	5808.09	4894.99	5803.56	2471.51	4088.41	5030.02	6181.55	3659.15	3299.96	3285.91	4711.39	3230.48	5282.23	3468.52	3567.03	3913	4158.12	3606.74	5493.39	3661.31	4040.44
chrX	102139342	102161086	ENSG00000239407.1	LL0XNC01-237H1.2	56.0033	41.036	50.1827	0.732744	1.70055	-0.448619	0.0593379	0.354136	55.0758	80.0942	67.2405	68.331	62.4198	31.4681	58.2117	50.472	65.9351	73.8971	83.0682	45.5691	36.8967	43.8214	11.6596	50.7997	112.757	33.84	67.4048	55.0628	44.4152	33.6319	20.6732	7.18945	60.5054	82.992	52.4429	55.7197	40.0522	36.3519	47.3	63.5312	10.577	29.8554	61.5993	5.71491
chr7	35754644	35774497	ENSG00000227544.4	AC018647.3	46.5107	71.6382	56.2825	1.54025	1.75037	0.623166	0.0594281	0.353649	31.4719	54.4641	174.825	64.0603	23.4074	40.459	75.6752	77.3904	0	14.7794	24.2282	36.4553	27.6725	21.9107	23.3192	16.9332	13.2655	76.14	134.81	20.6485	44.4152	26.9055	41.3463	115.031	60.5054	121.296	26.2214	50.1478	128.167	63.6159	55.9001	54.0015	74.0387	76.771	61.5993	74.2938
chr14	101245747	101327355	ENSG00000214548.10	MEG3	4933.28	5976.91	5339.14	1.21155	3.72747	0.276853	0.060368	0.358207	4834.87	5548.93	3604.09	5927.71	4638.57	4873.06	5250.69	6224.88	4211.6	4603.79	4800.65	6868.78	5469.93	3768.64	2961.54	3056.45	7422.07	3510.9	6980.14	4005.82	4608.08	5360.93	5960.77	4766.61	5417.56	4155.98	6990.64	3410.05	7674	7761.14	6424.21	6540.54	3976.93	4465.51	5097.34	11035.5
chr1	167426979	167429128	ENSG00000273160.1	RP11-104L21.3	78.2488	64.1669	72.7725	0.820037	1.86197	-0.286239	0.0604309	0.357549	51.1418	67.2792	103.102	81.143	85.8272	71.9271	81.4963	63.9312	82.4188	92.3714	51.9176	88.1003	73.7934	76.6875	46.6384	93.1327	46.4294	109.98	82.3836	110.126	94.3823	67.2639	82.6927	43.1367	27.9256	63.84	36.71	89.1516	40.0522	81.7919	64.5001	69.8844	81.09	81.036	30.7996	105.726
chr2	105950484	105953932	ENSG00000272994.1	RP11-332H14.2	168.814	205.721	183.166	1.21863	2.26285	0.285258	0.0605284	0.3571	177.029	243.487	237.583	132.391	241.877	152.845	81.4963	205.253	185.442	99.7611	128.063	130.631	119.914	98.5982	279.831	126.999	145.921	101.52	224.683	192.72	138.798	269.055	179.168	143.789	237.367	210.672	131.107	273.027	184.24	159.04	275.2	247.772	232.693	251.638	188.648	165.732
chr16	74401360	74403724	ENSG00000261079.1	RP11-252A24.3	70.6355	95.1528	80.17	1.3471	1.90401	0.429853	0.0608367	0.357893	102.284	60.8716	44.827	119.579	74.1235	31.4681	69.854	77.3904	156.596	96.0663	79.607	33.4173	55.345	142.42	46.6384	25.3998	33.1639	67.68	74.8942	68.8285	66.6228	26.9055	130.93	93.4629	32.5798	63.84	162.573	83.5796	112.146	140.864	116.1	120.709	102.244	34.1204	84.699	54.2916
chr10	80027085	80090352	ENSG00000227136.2	LINC00595	12.5633	24.0174	17.0176	1.91171	1.2309	0.934864	0.0612641	0.359381	15.7359	25.6302	0	29.8948	0	0	0	10.0944	4.12094	18.4743	17.3059	12.1518	0	0	46.6384	0	33.1639	16.92	14.9788	0	11.1038	20.1792	68.9106	7.18945	0	12.768	5.24429	50.1478	16.0209	22.72	0	50.825	10.577	55.4457	19.2498	17.1447
chr15	93855786	94112712	ENSG00000257060.2	RP11-266O8.1	28.9686	39.7997	33.1807	1.37389	1.52089	0.458267	0.0617697	0.361318	47.2078	25.6302	17.9308	34.1655	23.4074	22.4772	29.1058	50.472	32.9675	33.2537	20.767	21.2656	36.8967	0	58.298	50.7997	26.5311	25.38	44.9365	6.88285	22.2076	6.72639	68.9106	14.3789	37.2341	31.92	41.9543	27.8599	32.0417	49.9839	25.8	34.9422	56.4104	51.1806	73.1491	11.4298
chr8	52862844	52863250	ENSG00000272024.1	RP11-546K22.3	149.734	123.735	139.624	0.826365	2.14496	-0.275149	0.0618816	0.360947	102.284	150.577	143.446	132.391	191.16	233.763	157.171	174.97	98.9026	144.099	190.365	109.366	166.035	153.375	198.213	220.132	53.0622	169.2	82.3836	137.657	144.349	141.254	103.366	143.789	116.357	82.992	83.9086	161.587	104.136	140.864	120.4	108.003	126.923	179.132	169.398	91.4385
chr15	67833410	67834942	ENSG00000270964.1	RP11-502I4.3	139.737	102.796	125.371	0.735639	2.0982	-0.442931	0.0625593	0.363869	110.152	102.521	98.6194	72.6017	179.457	112.386	139.708	141.322	230.773	188.438	62.3011	94.1762	156.811	109.554	69.9576	237.065	139.288	93.06	59.9154	213.368	260.939	201.792	55.1285	71.8945	125.665	82.992	99.6415	78.0076	120.157	27.264	73.1001	155.652	63.4617	153.542	204.048	128.585
chr13	114629487	114631817	ENSG00000260910.1	LINC00565	27.6619	42.9402	33.6035	1.55232	1.52638	0.634425	0.0628172	0.36434	11.802	57.6679	17.9308	12.8121	11.7037	53.9453	46.5693	33.648	12.3628	11.0846	55.3788	9.11382	0	0	23.3192	67.7329	0	16.92	37.4471	20.6485	27.7595	80.7166	48.2374	57.5156	79.1225	31.92	47.1986	11.1439	16.0209	40.8959	0	25.4125	59.9361	55.4457	65.4492	62.864
chr16	66442427	66446038	ENSG00000246898.1	LINC00920	11.0438	22.7283	15.5878	2.05801	1.19279	1.04125	0.0628467	0.363487	7.86797	9.61131	8.9654	0	15.6049	8.99089	0	0	8.24188	33.2537	6.92235	6.07588	46.1209	32.8661	0	16.9332	26.5311	0	14.9788	0	0	0	34.4553	21.5684	13.9628	19.152	57.6872	0	0	0	34.4	3.17656	7.0513	4.26505	53.8994	68.5789
chr8	103817745	103822199	ENSG00000253669.3	KB-1732A1.1	30.8886	45.9343	36.7397	1.4871	1.56514	0.572498	0.0628726	0.362618	23.6039	70.4829	26.8962	17.0827	23.4074	26.9727	34.927	26.9184	0	22.1691	44.9953	18.2276	0	65.7321	11.6596	16.9332	13.2655	33.84	22.4683	82.5942	16.6557	80.7166	41.3463	35.9473	32.5798	25.536	41.9543	33.4318	80.1043	54.5279	34.4	41.2953	28.2052	72.5059	26.9497	94.2959
chr12	46778016	46780774	ENSG00000257496.1	RP11-474P2.4	8.36363	14.4309	10.7231	1.72544	1.03032	0.786961	0.0628988	0.361756	3.93399	0	17.9308	12.8121	19.5062	0	5.82117	0	16.4838	14.7794	0	12.1518	18.4483	21.9107	0	16.9332	6.63277	0	0	0	16.6557	0	0	28.7578	13.9628	6.384	15.7329	16.7159	0	31.8079	12.9	28.5891	14.1026	4.26505	23.0997	5.71491
chr19	56207681	56208795	ENSG00000267018.1	AC010525.7	18.9192	30.4301	23.3957	1.60843	1.36914	0.685654	0.0631584	0.362237	35.4059	22.4264	40.3443	34.1655	15.6049	22.4772	0	26.9184	8.24188	36.9486	13.8447	33.4173	9.22417	0	34.9788	42.333	33.1639	0	0	0	0	6.72639	6.89106	43.1367	46.5426	51.072	26.2214	11.1439	32.0417	68.1599	17.2	38.1187	38.7822	0	3.84995	42.8618
chr22	27063656	27068617	ENSG00000206028.1	CTA-373H7.7	19.3469	33.8746	24.9965	1.75091	1.39788	0.808102	0.0632695	0.361866	23.6039	0	17.9308	12.8121	27.3086	13.4863	29.1058	26.9184	20.6047	33.2537	27.6894	0	0	32.8661	34.9788	0	0	25.38	37.4471	0	55.519	6.72639	68.9106	28.7578	23.2713	6.384	47.1986	22.2879	32.0417	13.632	17.2	19.0594	28.2052	21.3253	23.0997	122.87
chr2	139175854	139259268	ENSG00000228043.1	AC097721.2	16.8534	26.4893	20.6007	1.57174	1.31388	0.652365	0.063911	0.364523	7.86797	12.8151	40.3443	17.0827	7.80247	4.49544	11.6423	10.0944	4.12094	18.4743	41.5341	24.3035	27.6725	54.7768	0	8.46661	33.1639	33.84	0	0	5.5519	6.72639	41.3463	28.7578	46.5426	25.536	0	16.7159	32.0417	18.176	21.5	25.4125	45.8335	29.8554	7.69991	31.432
chr2	227664862	227675745	ENSG00000272622.1	RP11-395N3.2	222.176	166.403	200.487	0.748968	2.30209	-0.417024	0.0642539	0.365466	389.465	256.302	116.55	162.286	179.457	242.754	151.35	158.146	432.699	155.184	301.122	130.631	92.2417	361.527	116.596	287.865	311.74	186.12	157.278	323.494	166.557	208.518	282.533	122.221	200.133	165.984	99.6415	122.583	48.0626	199.936	172	165.181	119.872	251.638	165.548	214.309
chr1	212731175	212733073	ENSG00000260805.1	RP11-61J19.4	271.725	207.772	246.854	0.764643	2.39244	-0.387143	0.0643206	0.364838	184.897	262.709	138.964	384.362	319.901	188.809	145.529	185.064	370.885	410.129	235.36	343.287	387.415	120.509	209.873	516.463	252.045	313.02	292.087	178.954	161.005	376.678	151.603	251.631	83.7767	293.664	157.329	122.583	288.376	131.776	202.1	273.184	179.808	379.59	184.798	208.594
chr3	155008018	155011564	ENSG00000240045.1	RP11-451G4.2	54105.8	66654.1	58985.7	1.23192	4.77075	0.300909	0.0648215	0.366669	34119.5	61944.9	58898.2	62463	61612.2	57074.2	28878.8	74486.6	53654.7	57373.7	45652.9	49330.1	45216.9	71527.5	47606.2	46761.1	40950.7	39313.6	67210	71870.7	68138.5	46243.9	42290.4	52655.5	37815.9	76786.7	97244.9	36791.7	98960.9	37592.4	50830.3	66866.6	67755.9	115668	97376.9	54520.2
chr20	61733483	61735738	ENSG00000225978.2	HAR1A	8.93983	16.3553	11.8236	1.82948	1.07275	0.871437	0.0648467	0.365807	11.802	0	13.4481	0	11.7037	13.4863	0	0	28.8466	11.0846	0	18.2276	0	0	0	16.9332	0	33.84	0	20.6485	16.6557	0	0	21.5684	9.30852	25.536	26.2214	0	16.0209	40.8959	12.9	9.52968	21.1539	0	11.5499	34.2894
chr16	4374668	4378341	ENSG00000262686.1	AC005356.1	10.489	17.7771	13.3233	1.69483	1.12461	0.76114	0.064881	0.365	3.93399	9.61131	4.4827	4.27069	15.6049	4.49544	17.4635	13.4592	4.12094	3.69486	10.3835	3.03794	0	32.8661	11.6596	8.46661	6.63277	16.92	37.4471	0	22.2076	0	13.7821	28.7578	0	25.536	26.2214	16.7159	8.01043	0	8.60001	34.9422	10.577	21.3253	11.5499	42.8618
chr19	56088136	56088780	ENSG00000267730.1	CTD-2537I9.5	42.7934	30.3868	37.9686	0.710081	1.57942	-0.493944	0.0649154	0.364198	43.2739	22.4264	67.2405	21.3534	19.5062	71.9271	52.3905	40.3776	20.6047	22.1691	31.1506	72.9106	18.4483	43.8214	23.3192	59.2663	39.7966	50.76	59.9154	89.477	44.4152	26.9055	34.4553	28.7578	41.8884	0	41.9543	44.5758	8.01043	9.08798	38.7	22.2359	38.7822	46.9156	50.0494	20.0022
chr11	68638132	68642010	ENSG00000250508.1	RP11-757G1.6	15.5945	23.5585	18.6916	1.51069	1.27165	0.595207	0.065036	0.363884	35.4059	16.0188	0	4.27069	11.7037	17.9818	0	23.5536	0	25.864	0	18.2276	18.4483	10.9554	23.3192	25.3998	26.5311	0	0	27.5314	44.4152	13.4528	13.7821	21.5684	4.65426	19.152	10.4886	27.8599	40.0522	22.72	34.4	9.52968	38.7822	25.5903	26.9497	34.2894
chr19	57815673	57819930	ENSG00000268205.1	CTC-444N24.11	1645	1485.84	1583.1	0.903247	3.19951	-0.146808	0.0652892	0.36431	1597.2	1790.91	1896.18	1575.88	2176.89	2139.83	1979.2	1944.85	1903.87	1588.79	1436.39	1722.51	1688.02	1358.46	1270.9	1523.99	1114.31	1472.04	1617.71	1541.76	1343.56	1506.71	1474.69	1610.44	1791.89	1410.86	1814.52	1705.02	1377.79	1213.25	1483.5	1397.69	1332.7	1360.55	1462.98	1365.86
chr10	69609283	69610504	ENSG00000272892.1	RP11-57G10.8	16.8463	24.3699	19.7721	1.44661	1.29605	0.532673	0.0657472	0.365874	15.7359	12.8151	22.4135	17.0827	0	13.4863	17.4635	23.5536	20.6047	25.864	13.8447	27.3415	0	32.8661	11.6596	0	6.63277	16.92	44.9365	13.7657	0	33.6319	27.5642	28.7578	18.617	12.768	36.71	33.4318	24.0313	13.632	12.9	50.825	24.6796	25.5903	23.0997	8.57236
chr2	201689396	201692061	ENSG00000260006.1	RP11-469M7.1	154.965	179.325	164.438	1.1572	2.216	0.210636	0.0661074	0.366887	114.086	163.392	165.86	166.557	163.852	125.872	157.171	141.322	210.168	147.794	141.908	185.314	138.363	197.196	163.235	67.7329	165.819	93.06	149.788	151.423	210.972	188.339	179.168	150.978	167.553	108.528	183.55	189.447	168.219	190.848	172	254.125	246.796	140.747	227.147	131.443
chr22	22648098	22649159	ENSG00000234630.1	LL22NC03-2H8.4	15.8805	7.9949	12.8139	0.503441	1.10768	-0.990106	0.066149	0.366131	35.4059	19.2226	8.9654	17.0827	11.7037	26.9727	5.82117	0	8.24188	7.38971	20.767	24.3035	0	54.7768	11.6596	8.46661	33.1639	0	7.48942	0	27.7595	20.1792	0	0	0	6.384	5.24429	0	0	18.176	8.60001	6.35312	7.0513	25.5903	23.0997	11.4298
chr8	122966879	123139423	ENSG00000254303.1	RP11-398G24.2	12.9194	19.7203	15.5642	1.52641	1.19213	0.610143	0.0662422	0.365664	23.6039	6.40754	17.9308	25.6241	7.80247	8.99089	11.6423	10.0944	12.3628	18.4743	24.2282	12.1518	0	0	11.6596	33.8664	6.63277	25.38	0	20.6485	0	6.72639	6.89106	43.1367	13.9628	31.92	5.24429	27.8599	8.01043	27.264	34.4	19.0594	21.1539	17.0602	11.5499	8.57236
chr7	134101042	134117183	ENSG00000273297.1	RP11-38M8.1	17.3198	8.96702	14.0715	0.517732	1.14834	-0.949721	0.0666681	0.367031	43.2739	32.0377	17.9308	0	0	31.4681	0	0	16.4838	22.1691	17.3059	0	27.6725	21.9107	23.3192	8.46661	6.63277	59.22	14.9788	6.88285	11.1038	20.1792	13.7821	7.18945	9.30852	6.384	0	0	16.0209	18.176	0	15.8828	0	4.26505	23.0997	11.4298
chr8	80680377	80715034	ENSG00000272138.1	RP11-27N21.3	51.5433	35.1161	45.1549	0.681294	1.65471	-0.55365	0.0671276	0.368575	3.93399	54.4641	58.2751	38.4362	23.4074	53.9453	104.781	26.9184	70.056	88.6765	58.8399	21.2656	27.6725	65.7321	34.9788	33.8664	112.757	25.38	59.9154	34.4142	55.519	80.7166	20.6732	21.5684	9.30852	76.608	57.6872	27.8599	8.01043	27.264	47.3	54.0015	14.1026	55.4457	34.6496	37.1469
chr5	106150898	106346715	ENSG00000251027.1	CTC-254B4.1	40.9483	65.5683	50.5227	1.60125	1.70349	0.679197	0.0677597	0.371056	11.802	22.4264	89.654	12.8121	11.7037	13.4863	0	53.8368	28.8466	48.0331	55.3788	112.404	110.69	131.464	34.9788	33.8664	6.63277	33.84	59.9154	6.88285	22.2076	0	13.7821	79.084	46.5426	51.072	15.7329	122.583	72.0939	63.6159	103.2	101.65	81.09	59.7107	107.799	0
chr6	52011612	52015917	ENSG00000225613.2	MIR133BHG	114.85	218.293	155.077	1.90068	2.19055	0.926517	0.067877	0.370713	74.7458	86.5018	53.7924	175.098	89.7284	193.304	5.82117	154.781	181.321	33.2537	145.369	230.883	46.1209	76.6875	58.298	93.1327	53.0622	363.78	149.788	172.071	55.519	33.6319	103.366	122.221	865.693	25.536	199.283	111.439	168.219	154.496	288.1	73.0609	66.9874	55.4457	207.898	614.352
chr9	96938884	96966825	ENSG00000230262.2	MIRLET7DHG	138.278	169.532	150.432	1.22602	2.17734	0.293988	0.0680005	0.370405	192.765	89.7056	89.654	106.767	206.765	125.872	110.602	235.536	90.6607	151.489	183.442	239.997	156.811	120.509	69.9576	101.599	159.187	67.68	149.788	130.774	94.3823	168.16	117.148	179.736	232.713	95.76	183.55	273.027	176.23	168.128	180.6	162.005	179.808	145.012	153.998	125.728
chr16	32896515	32900195	ENSG00000214614.2	RP11-989E6.3	10.2181	18.8429	13.5722	1.84407	1.13265	0.882895	0.0681854	0.370432	3.93399	9.61131	17.9308	0	0	17.9818	0	13.4592	32.9675	11.0846	31.1506	9.11382	0	0	0	8.46661	0	25.38	0	6.88285	16.6557	20.1792	6.89106	28.7578	0	6.384	10.4886	27.8599	56.073	36.3519	4.3	19.0594	10.577	42.6505	11.5499	2.85745
chr1	204595903	204598840	ENSG00000240219.1	RP11-430C7.5	35.9225	52.293	42.2888	1.45572	1.62623	0.541733	0.0681908	0.369487	19.6699	25.6302	35.8616	46.9775	31.2099	22.4772	17.4635	37.0128	20.6047	88.6765	27.6894	57.7209	46.1209	32.8661	11.6596	50.7997	19.8983	42.3	52.4259	27.5314	55.519	20.1792	117.148	64.7051	83.7767	38.304	57.6872	16.7159	0	36.3519	21.5	31.7656	56.4104	29.8554	69.2992	108.583
chr1	852245	855072	ENSG00000223764.2	RP11-54O7.3	18.9302	52.7286	32.074	2.78541	1.50615	1.47789	0.0690183	0.372988	0	86.5018	8.9654	0	19.5062	0	0	10.0944	20.6047	62.8126	27.6894	6.07588	0	65.7321	0	16.9332	0	0	74.8942	0	16.6557	0	20.6732	35.9473	279.256	19.152	0	27.8599	56.073	22.72	38.7	19.0594	38.7822	8.53011	0	171.447
chr1	182584389	182585764	ENSG00000261504.1	RP11-317P15.4	20.3981	30.7524	24.4248	1.50761	1.38783	0.592259	0.069042	0.37214	31.4719	9.61131	26.8962	25.6241	23.4074	26.9727	34.927	43.7424	0	11.0846	10.3835	9.11382	18.4483	0	0	16.9332	33.1639	25.38	29.9577	0	11.1038	60.5375	34.4553	14.3789	37.2341	25.536	20.9772	44.5758	16.0209	54.5279	12.9	50.825	31.7309	4.26505	23.0997	60.0065
chr19	28129391	28137391	ENSG00000267696.2	CTB-151G24.1	93.9351	77.6792	87.6134	0.826945	1.94257	-0.274137	0.0694184	0.373192	66.8778	48.0565	103.102	98.2258	81.9259	103.395	81.4963	137.957	123.628	88.6765	145.369	82.0244	110.69	76.6875	69.9576	76.1995	119.39	109.98	97.3624	89.477	88.8304	67.2639	96.4748	57.5156	27.9256	114.912	41.9543	66.8637	72.0939	122.688	107.5	88.9437	74.0387	59.7107	65.4492	91.4385
chr14	86401054	86596117	ENSG00000258733.1	CTD-2341M24.1	226.777	293.556	252.747	1.29447	2.40269	0.372361	0.0697261	0.37387	192.765	249.894	228.618	200.722	214.568	89.9089	151.35	279.278	515.118	277.114	128.063	376.705	313.622	230.062	209.873	177.799	126.023	245.34	194.725	192.72	327.562	67.2639	213.623	503.262	153.591	344.736	377.589	133.727	496.647	213.568	197.8	266.831	292.629	324.144	288.747	302.89
chr16	73094369	73096215	ENSG00000271009.2	RP11-346C20.3	73.191	96.7188	82.3407	1.32146	1.91561	0.402131	0.0697368	0.372956	62.9438	86.5018	44.827	59.7896	39.0123	107.891	122.244	84.12	115.386	96.0663	110.758	85.0623	83.0175	76.6875	58.298	67.7329	46.4294	93.06	44.9365	27.5314	77.7266	20.1792	62.0195	186.926	148.936	44.688	104.886	105.867	80.1043	131.776	124.7	34.9422	56.4104	42.6505	150.148	80.0087
chr3	33837180	33838442	ENSG00000271643.1	RP11-10C24.3	83.8698	106.183	92.5472	1.26605	1.96636	0.340331	0.0704661	0.37588	62.9438	54.4641	80.6886	93.9551	89.7284	103.395	75.6752	94.2144	82.4188	70.2023	131.525	82.0244	55.345	87.6428	81.6173	76.1995	99.4916	194.58	52.4259	89.477	33.3114	53.8111	110.257	79.084	130.319	108.528	47.1986	144.871	104.136	99.9678	116.1	76.2375	56.4104	106.626	103.949	202.879
chr17	6897961	6898508	ENSG00000262089.1	RP11-589P10.5	33.036	44.0338	37.3129	1.3329	1.57186	0.414572	0.0706735	0.376012	27.5379	48.0565	8.9654	38.4362	27.3086	44.9544	34.927	26.9184	28.8466	25.864	38.0729	45.5691	18.4483	54.7768	11.6596	16.9332	53.0622	33.84	44.9365	27.5314	49.9671	20.1792	62.0195	50.3262	74.4682	25.536	31.4657	50.1478	0	54.5279	17.2	57.1781	59.9361	63.9758	15.3998	54.2916
chr14	20728639	20732467	ENSG00000258768.2	CTD-2292M16.8	287.967	339.364	307.954	1.17848	2.48849	0.23693	0.0709404	0.376459	243.907	339.6	246.548	324.572	312.099	413.581	395.839	306.197	387.368	365.791	200.748	239.997	202.932	175.286	174.894	524.93	285.209	194.58	202.214	240.9	255.387	302.687	337.662	373.852	409.575	312.816	367.1	295.315	296.386	427.135	395.6	425.659	264.424	332.674	227.147	285.745
chr2	132394598	132407188	ENSG00000224559.2	LINC01087	17.6177	25.283	20.5986	1.43509	1.31384	0.521144	0.0722904	0.382637	19.6699	22.4264	22.4135	12.8121	19.5062	4.49544	29.1058	43.7424	20.6047	40.6434	27.6894	15.1897	9.22417	10.9554	0	0	19.8983	8.46	7.48942	27.5314	5.5519	20.1792	6.89106	28.7578	41.8884	31.92	26.2214	16.7159	24.0313	40.8959	25.8	12.7062	49.3591	8.53011	23.0997	17.1447
chr10	81585658	81587358	ENSG00000272447.1	RP11-182L21.6	801.901	671.557	751.212	0.837456	2.87576	-0.255915	0.0724258	0.382371	700.25	852.203	1116.19	956.634	951.901	930.557	710.182	905.131	614.02	402.739	965.667	777.713	451.984	1040.76	361.448	1075.26	742.87	1201.32	554.217	819.059	644.021	867.704	744.234	654.24	470.081	740.544	398.566	807.936	664.866	622.527	580.501	740.139	616.989	1053.47	727.641	580.063
chr2	19167729	19546509	ENSG00000236204.1	AC092594.1	76.8523	101.021	86.2514	1.31449	1.93577	0.394501	0.0729885	0.384356	62.9438	48.0565	49.3097	29.8948	113.136	121.377	64.0328	57.2016	148.354	129.32	103.835	57.7209	73.7934	21.9107	34.9788	67.7329	79.5933	42.3	119.831	89.477	122.142	53.8111	62.0195	50.3262	195.479	121.296	94.3972	50.1478	120.157	131.776	81.7001	130.239	84.6156	63.9758	142.448	85.7236
chr20	43592435	43595043	ENSG00000227477.1	STK4-AS1	18.135	10.3963	15.1255	0.573275	1.17971	-0.802701	0.0730494	0.383696	11.802	19.2226	26.8962	25.6241	0	26.9727	0	13.4592	32.9675	14.7794	0	12.1518	18.4483	21.9107	23.3192	16.9332	0	50.76	14.9788	27.5314	27.7595	13.4528	0	0	9.30852	25.536	20.9772	16.7159	0	0	12.9	9.52968	10.577	0	0	40.0043
chr7	7589735	7592071	ENSG00000272732.1	RP5-1159O4.2	222.321	294.759	250.492	1.32582	2.39879	0.406887	0.0736524	0.385878	188.831	214.653	367.581	311.76	124.84	211.286	500.62	171.605	259.619	177.353	294.2	179.238	276.725	87.6428	314.809	186.265	112.757	50.76	157.278	158.305	222.076	322.867	316.989	143.789	358.378	261.744	288.436	507.05	192.25	468.031	240.8	508.25	278.526	226.048	284.897	51.4342
chr8	120879659	120886723	ENSG00000245330.4	KB-1471A8.1	2862.29	2405.46	2684.63	0.840396	3.42889	-0.250859	0.073864	0.386005	2820.67	2614.28	4388.56	2553.87	3347.26	2805.16	3673.16	2308.25	2921.75	1252.56	3506.17	2181.24	2444.41	1457.06	2553.45	3327.38	3395.98	4373.82	2201.89	2890.8	2925.85	3026.87	2659.95	1488.22	2559.84	2279.09	1332.05	2312.37	1425.86	3239.87	2571.4	2538.07	2397.44	3420.57	2991.41	2460.27
chr8	10332075	10339484	ENSG00000253641.1	RP11-981G7.2	9.94357	17.2733	12.794	1.73713	1.10701	0.796709	0.0741797	0.386674	47.2078	19.2226	8.9654	21.3534	15.6049	17.9818	0	13.4592	16.4838	14.7794	13.8447	24.3035	0	0	0	0	0	0	0	0	5.5519	0	20.6732	35.9473	37.2341	19.152	20.9772	27.8599	8.01043	4.54399	17.2	9.52968	21.1539	4.26505	3.84995	11.4298
chr2	20068621	20084808	ENSG00000228784.3	LINC00954	44.2203	57.0125	49.195	1.28928	1.69192	0.36657	0.07577	0.393966	59.0098	51.2603	49.3097	64.0603	39.0123	31.4681	23.2847	47.1072	61.8141	70.2023	58.8399	54.6829	9.22417	10.9554	34.9788	42.333	53.0622	25.38	22.4683	55.0628	55.519	53.8111	55.1285	50.3262	79.1225	19.152	78.6643	44.5758	72.0939	95.4238	81.7001	19.0594	66.9874	29.8554	34.6496	71.4363
chr4	120377505	120378432	ENSG00000250950.1	RP11-33B1.3	20.3439	31.2456	24.5834	1.53587	1.39064	0.619056	0.075941	0.39386	19.6699	16.0188	58.2751	25.6241	31.2099	4.49544	17.4635	20.1888	16.4838	14.7794	20.767	54.6829	9.22417	0	0	0	26.5311	50.76	0	0	27.7595	33.6319	6.89106	28.7578	60.5054	31.92	0	44.5758	40.0522	49.9839	38.7	31.7656	35.2565	21.3253	7.69991	40.0043
chr13	48870649	48877795	ENSG00000231473.2	LINC00441	11.4906	17.5164	13.834	1.52441	1.14095	0.608249	0.0760659	0.393517	19.6699	22.4264	4.4827	17.0827	19.5062	13.4863	29.1058	3.3648	4.12094	0	0	15.1897	9.22417	0	11.6596	16.9332	33.1639	0	7.48942	6.88285	5.5519	13.4528	27.5642	14.3789	18.617	25.536	31.4657	27.8599	8.01043	4.54399	21.5	22.2359	0	4.26505	19.2498	20.0022
chr19	48110781	48236355	ENSG00000268746.1	CTD-2571L23.8	11.6854	16.743	13.6522	1.43282	1.1352	0.518857	0.0761486	0.392957	11.802	9.61131	13.4481	12.8121	19.5062	17.9818	17.4635	10.0944	12.3628	14.7794	13.8447	9.11382	9.22417	0	23.3192	0	6.63277	0	22.4683	6.88285	5.5519	20.1792	0	14.3789	18.617	12.768	20.9772	22.2879	40.0522	13.632	17.2	19.0594	14.1026	21.3253	0	20.0022
chr19	48110781	48236355	ENSG00000268746.1	CTD-2571L23.8	11.6854	16.743	13.6522	1.43282	1.1352	0.518857	0.0761486	0.391975	11.802	9.61131	13.4481	12.8121	19.5062	17.9818	17.4635	10.0944	12.3628	14.7794	13.8447	9.11382	9.22417	0	23.3192	0	6.63277	0	22.4683	6.88285	5.5519	20.1792	0	14.3789	18.617	12.768	20.9772	22.2879	40.0522	13.632	17.2	19.0594	14.1026	21.3253	0	20.0022
chr1	179922319	179923575	ENSG00000260360.1	RP11-533E19.5	68.3296	54.1845	62.8288	0.792987	1.79816	-0.334631	0.0764638	0.392616	62.9438	80.0942	85.1713	93.9551	58.5185	67.4317	34.927	53.8368	57.6932	77.592	93.4517	45.5691	73.7934	32.8661	116.596	76.1995	72.9605	59.22	29.9577	68.8285	94.3823	67.2639	41.3463	14.3789	51.1969	82.992	31.4657	33.4318	56.073	90.8798	60.2001	92.1203	63.4617	42.6505	26.9497	71.4363
chr1	184354887	184355838	ENSG00000271387.1	RP11-382D12.2	16.1201	26.0128	19.9673	1.61369	1.30032	0.690361	0.076543	0.392045	0	28.8339	13.4481	34.1655	0	31.4681	0	23.5536	12.3628	22.1691	0	0	27.6725	43.8214	34.9788	0	6.63277	0	7.48942	34.4142	0	33.6319	13.7821	57.5156	13.9628	19.152	10.4886	27.8599	16.0209	31.8079	21.5	63.5312	17.6283	38.3855	15.3998	17.1447
chr8	77316233	77317326	ENSG00000270866.1	RP11-706J10.2	54.147	25.0758	42.8415	0.463106	1.63186	-1.11059	0.0768789	0.392788	11.802	86.5018	8.9654	81.143	222.37	53.9453	69.854	13.4592	57.6932	7.38971	62.3011	12.1518	0	0	34.9788	76.1995	66.3277	194.58	22.4683	27.5314	27.7595	53.8111	34.4553	50.3262	0	44.688	15.7329	22.2879	0	54.5279	0	31.7656	28.2052	12.7952	7.69991	48.5767
chr9	75486644	75489025	ENSG00000236849.1	RP11-151D14.1	10.2395	18.0812	13.289	1.76583	1.12349	0.820349	0.077636	0.395675	15.7359	3.20377	4.4827	17.0827	3.90123	4.49544	5.82117	3.3648	16.4838	7.38971	13.8447	9.11382	0	10.9554	46.6384	0	19.8983	0	0	20.6485	22.2076	0	0	28.7578	0	6.384	20.9772	16.7159	32.0417	27.264	4.3	9.52968	24.6796	12.7952	15.3998	54.2916
chr14	101403738	101426516	ENSG00000225746.4	AL132709.5	60.9422	46.8083	55.4457	0.768077	1.74387	-0.380677	0.0776987	0.395016	59.0098	51.2603	31.3789	68.331	62.4198	22.4772	40.7482	114.403	94.7816	51.728	58.8399	75.9485	46.1209	109.554	69.9576	84.6661	79.5933	50.76	7.48942	20.6485	66.6228	73.9903	55.1285	21.5684	55.8511	38.304	31.4657	50.1478	48.0626	59.0719	38.7	60.3547	38.7822	63.9758	53.8994	40.0043
chr13	51656984	51746524	ENSG00000226792.2	LINC00371	22.1786	14.7208	19.2783	0.663739	1.28507	-0.591312	0.0777008	0.394054	23.6039	38.4452	8.9654	21.3534	35.1111	26.9727	11.6423	20.1888	45.3304	40.6434	10.3835	24.3035	9.22417	10.9554	11.6596	25.3998	19.8983	42.3	0	6.88285	27.7595	26.9055	6.89106	35.9473	4.65426	6.384	15.7329	16.7159	40.0522	4.54399	17.2	15.8828	10.577	8.53011	11.5499	11.4298
chr21	17664112	17680454	ENSG00000270071.1	AP001172.2	8.51515	14.8331	10.9721	1.74197	1.04029	0.800719	0.0780886	0.395048	19.6699	3.20377	8.9654	4.27069	3.90123	13.4863	0	16.824	24.7256	14.7794	3.46117	15.1897	9.22417	0	0	0	6.63277	0	37.4471	0	5.5519	0	0	7.18945	23.2713	19.152	31.4657	0	24.0313	4.54399	21.5	9.52968	17.6283	4.26505	30.7996	14.2873
chr15	45444862	45459724	ENSG00000259539.1	CTD-2651B20.1	40.8015	49.3135	44.1118	1.20862	1.64455	0.27336	0.0785305	0.39631	19.6699	32.0377	22.4135	38.4362	54.6173	58.4408	69.854	57.2016	32.9675	48.0331	27.6894	57.7209	55.345	43.8214	11.6596	50.7997	39.7966	50.76	37.4471	27.5314	27.7595	33.6319	41.3463	50.3262	51.1969	70.224	57.6872	55.7197	32.0417	40.8959	38.7	50.825	42.3078	38.3855	69.2992	51.4342
chr15	45444862	45459724	ENSG00000259539.1	CTD-2651B20.1	40.8015	49.3135	44.1118	1.20862	1.64455	0.27336	0.0785305	0.395341	19.6699	32.0377	22.4135	38.4362	54.6173	58.4408	69.854	57.2016	32.9675	48.0331	27.6894	57.7209	55.345	43.8214	11.6596	50.7997	39.7966	50.76	37.4471	27.5314	27.7595	33.6319	41.3463	50.3262	51.1969	70.224	57.6872	55.7197	32.0417	40.8959	38.7	50.825	42.3078	38.3855	69.2992	51.4342
chr1	227615	267253	ENSG00000228463.4	AP006222.2	112.155	141.023	123.382	1.25739	2.09125	0.33043	0.0788838	0.396151	59.0098	156.985	112.067	145.203	156.049	94.4043	128.066	141.322	214.289	103.456	44.9953	115.442	119.914	65.7321	81.6173	76.1995	198.983	59.22	127.32	75.7113	144.349	47.0847	130.93	71.8945	200.133	95.76	209.772	139.299	112.146	168.128	150.5	139.769	109.295	230.313	107.799	108.583
chr6	35188147	35192407	ENSG00000272374.1	RP3-329A5.8	81.4944	60.1598	73.1976	0.738208	1.8645	-0.4379	0.0795811	0.39868	157.359	102.521	44.827	81.143	46.8148	71.9271	34.927	94.2144	90.6607	147.794	93.4517	100.252	36.8967	153.375	58.298	67.7329	46.4294	76.14	97.3624	82.5942	61.0709	47.0847	82.6927	50.3262	46.5426	76.608	0	61.2917	96.1252	99.9678	86.0001	47.6484	98.7182	17.0602	19.2498	60.0065
chr1	86064814	86066417	ENSG00000230285.1	RP11-290M5.2	22.0081	12.895	18.4641	0.585921	1.26633	-0.771222	0.0797325	0.398469	43.2739	32.0377	31.3789	25.6241	3.90123	4.49544	5.82117	33.648	37.0885	0	3.46117	3.03794	36.8967	10.9554	0	25.3998	19.8983	16.92	22.4683	68.8285	38.8633	20.1792	6.89106	14.3789	23.2713	6.384	5.24429	5.57197	16.0209	13.632	0	15.8828	3.52565	17.0602	26.9497	25.7171
chr9	115865618	115873780	ENSG00000225684.3	FAM225B	20.7558	29.9204	24.3198	1.44154	1.38596	0.527614	0.0801479	0.399575	15.7359	32.0377	13.4481	4.27069	11.7037	40.459	40.7482	13.4592	37.0885	40.6434	27.6894	12.1518	18.4483	21.9107	0	25.3998	26.5311	0	7.48942	20.6485	33.3114	13.4528	27.5642	28.7578	9.30852	63.84	52.4429	22.2879	16.0209	49.9839	30.1	15.8828	24.6796	25.5903	3.84995	48.5767
chr1	23607802	23611947	ENSG00000261326.2	RP5-1057J7.6	171.695	228.29	193.704	1.32962	2.28714	0.411017	0.0803759	0.399744	373.729	134.558	116.55	264.783	163.852	121.377	133.887	211.982	140.112	96.0663	128.063	431.388	129.138	153.375	69.9576	76.1995	152.554	219.96	149.788	199.603	249.836	60.5375	192.95	287.578	409.575	76.608	246.482	161.587	224.292	363.519	270.9	108.003	232.693	145.012	242.547	234.311
chr15	77861312	77901023	ENSG00000259420.1	RP11-307C19.2	7.28656	15.432	10.4542	2.11787	1.01929	1.08261	0.081061	0.40218	0	12.8151	0	0	7.80247	0	0	6.7296	8.24188	40.6434	0	0	0	0	34.9788	0	19.8983	0	22.4683	0	0	6.72639	0	0	18.617	38.304	36.71	16.7159	0	0	4.3	44.4719	21.1539	12.7952	11.5499	11.4298
chr19	50990067	50990895	ENSG00000268518.1	CTD-2545M3.8	5599.31	4499.44	5171.58	0.803571	3.71362	-0.315503	0.0818757	0.405245	6408.47	5206.13	4670.97	10206.9	4798.52	5749.67	5803.7	8031.78	5361.34	3765.06	5821.69	9642.42	5774.33	4404.05	3696.1	4825.97	4901.62	3333.24	7107.46	4948.77	4757.98	3968.57	4224.22	2559.44	8810.52	2789.81	4310.81	4775.18	4405.74	6625.14	4699.9	5647.93	1981.42	4414.33	5336.04	2411.69
chr7	128164070	128171123	ENSG00000273270.1	RP11-212P7.2	1311.24	1501.34	1385.17	1.14498	3.1415	0.19532	0.0819884	0.40483	1542.12	1541.01	1075.85	1387.97	1232.79	1654.32	1315.58	1241.61	1219.8	1315.37	1692.51	1467.33	1199.14	953.115	909.449	1134.53	1174	1116.72	1033.54	1094.37	1487.91	2058.27	1447.12	1150.31	1782.58	1896.05	1085.57	2173.07	1217.59	1276.86	1741.5	1702.64	1152.89	1714.55	977.889	1700.18
chr19	42041545	42043266	ENSG00000270164.1	AC006129.4	9.0169	18.5445	12.7221	2.05664	1.10456	1.04029	0.0820602	0.404215	3.93399	3.20377	0	8.54137	7.80247	8.99089	0	6.7296	12.3628	18.4743	6.92235	18.2276	0	32.8661	0	0	0	25.38	44.9365	0	0	0	20.6732	21.5684	27.9256	0	20.9772	16.7159	24.0313	0	8.60001	9.52968	17.6283	4.26505	7.69991	80.0087
chr14	76437267	76437930	ENSG00000258876.1	RP11-270M14.5	118.169	182.359	143.132	1.5432	2.15574	0.625925	0.0821662	0.403771	66.8778	124.947	121.033	42.7069	230.173	76.4225	98.9598	63.9312	90.6607	136.71	114.219	112.404	147.587	241.018	69.9576	76.1995	112.757	101.52	307.066	89.477	94.3823	80.7166	68.9106	165.357	358.378	70.224	157.329	150.443	160.209	54.5279	215	101.65	137.5	157.807	127.049	628.64
chr14	76437267	76437930	ENSG00000258876.1	RP11-270M14.5	118.169	182.359	143.132	1.5432	2.15574	0.625925	0.0821662	0.40281	66.8778	124.947	121.033	42.7069	230.173	76.4225	98.9598	63.9312	90.6607	136.71	114.219	112.404	147.587	241.018	69.9576	76.1995	112.757	101.52	307.066	89.477	94.3823	80.7166	68.9106	165.357	358.378	70.224	157.329	150.443	160.209	54.5279	215	101.65	137.5	157.807	127.049	628.64
chr21	35577356	35697334	ENSG00000214955.5	AP000318.2	32.0483	47.571	38.0849	1.48435	1.58075	0.569836	0.0822577	0.402301	19.6699	38.4452	67.2405	34.1655	58.5185	22.4772	0	23.5536	53.5722	3.69486	55.3788	48.6071	9.22417	43.8214	46.6384	0	0	8.46	29.9577	82.5942	38.8633	20.1792	41.3463	64.7051	18.617	89.376	89.1529	22.2879	56.073	68.1599	4.3	3.17656	66.9874	46.9156	57.7493	37.1469
chr18	44383187	44383857	ENSG00000267167.1	RP11-687F6.1	37.0691	24.3497	32.1227	0.656873	1.50681	-0.606313	0.0831219	0.405564	47.2078	9.61131	53.7924	55.5189	74.1235	35.9635	93.1386	47.1072	20.6047	14.7794	20.767	33.4173	27.6725	54.7768	11.6596	42.333	33.1639	25.38	29.9577	27.5314	16.6557	40.3583	20.6732	0	65.1597	38.304	0	22.2879	0	45.4399	4.3	15.8828	45.8335	42.6505	34.6496	5.71491
chr5	89240727	89243390	ENSG00000249265.1	AC113167.2	39.1084	63.9937	48.786	1.63632	1.6883	0.710452	0.083888	0.408334	55.0758	64.0754	125.516	51.2482	19.5062	13.4863	46.5693	0	94.7816	14.7794	10.3835	18.2276	9.22417	32.8661	116.596	59.2663	0	0	37.4471	6.88285	77.7266	6.72639	75.8016	107.842	27.9256	19.152	110.13	94.7235	80.1043	27.264	34.4	34.9422	151.603	12.7952	107.799	11.4298
chr18	813275	813757	ENSG00000273355.1	RP11-672L10.6	135.511	107.615	124.662	0.794148	2.09574	-0.332519	0.0843075	0.409408	98.3497	173.004	129.998	132.391	187.259	166.331	46.5693	131.227	218.41	103.456	103.835	112.404	193.708	142.42	34.9788	211.665	139.288	101.52	157.278	68.8285	133.246	195.065	110.257	79.084	69.8139	146.832	173.062	61.2917	56.073	90.8798	94.6001	158.828	109.295	110.891	88.549	157.16
chr8	77316293	77319373	ENSG00000271167.1	RP11-706J10.3	53.5847	25.7227	42.7495	0.480038	1.63093	-1.05878	0.0844114	0.408948	11.802	86.5018	13.4481	76.8723	222.37	53.9453	69.854	13.4592	53.5722	7.38971	62.3011	12.1518	0	0	34.9788	76.1995	66.3277	186.12	22.4683	27.5314	27.7595	53.8111	34.4553	50.3262	0	38.304	15.7329	22.2879	0	63.6159	0	38.1187	28.2052	12.7952	7.69991	48.5767
chr17	80876158	80876661	ENSG00000262663.1	RP11-497H17.1	21.3647	31.1856	25.1839	1.45968	1.40112	0.545651	0.0846901	0.409335	15.7359	25.6302	8.9654	17.0827	15.6049	17.9818	11.6423	26.9184	28.8466	11.0846	13.8447	72.9106	36.8967	32.8661	34.9788	8.46661	59.6949	0	7.48942	0	16.6557	6.72639	20.6732	35.9473	51.1969	25.536	15.7329	33.4318	32.0417	45.4399	25.8	28.5891	14.1026	17.0602	53.8994	37.1469
chr12	48099868	48136077	ENSG00000257433.1	RP1-197B17.3	332.708	385.495	353.236	1.15866	2.54806	0.212456	0.0850433	0.41008	350.125	394.064	407.926	354.467	253.58	323.672	180.456	376.858	239.015	343.622	297.661	346.325	341.294	394.393	303.15	270.931	391.334	313.02	471.833	357.908	433.048	174.886	358.335	258.82	279.256	287.28	534.918	323.174	392.511	268.096	417.1	339.892	458.335	554.457	538.994	385.756
chr12	48099868	48136077	ENSG00000257433.1	RP1-197B17.3	332.708	385.495	353.236	1.15866	2.54806	0.212456	0.0850433	0.409122	350.125	394.064	407.926	354.467	253.58	323.672	180.456	376.858	239.015	343.622	297.661	346.325	341.294	394.393	303.15	270.931	391.334	313.02	471.833	357.908	433.048	174.886	358.335	258.82	279.256	287.28	534.918	323.174	392.511	268.096	417.1	339.892	458.335	554.457	538.994	385.756
chr1	83439565	83451891	ENSG00000236268.1	RP11-170N11.1	30.0855	22.5732	27.164	0.750304	1.43399	-0.414453	0.0856838	0.411242	19.6699	54.4641	22.4135	51.2482	27.3086	44.9544	52.3905	20.1888	20.6047	33.2537	27.6894	24.3035	36.8967	32.8661	23.3192	16.9332	33.1639	0	29.9577	34.4142	22.2076	33.6319	13.7821	14.3789	37.2341	38.304	31.4657	22.2879	40.0522	22.72	4.3	25.4125	3.52565	21.3253	26.9497	14.2873
chr7	65991075	66007536	ENSG00000229180.4	GS1-124K5.11	389.346	451.15	413.381	1.15874	2.61635	0.212552	0.0857395	0.410553	594.032	416.49	372.064	409.986	417.432	292.204	436.587	511.45	375.006	417.519	308.044	571.133	341.294	372.482	314.809	313.265	285.209	397.62	322.045	371.674	355.322	369.951	420.355	337.904	670.214	363.888	592.605	295.315	424.553	631.615	399.9	381.187	557.053	298.554	365.746	577.205
chr10	60759386	60761303	ENSG00000237949.1	LINC00844	744.165	470.254	637.644	0.631921	2.80458	-0.662183	0.0860268	0.410973	310.785	1102.1	179.308	1366.62	1287.41	1029.46	227.025	467.707	1149.74	302.978	1384.47	300.756	249.053	208.152	151.575	685.795	391.334	524.52	1722.57	1342.16	999.342	988.779	96.4748	129.41	1275.27	370.272	445.765	362.178	168.219	863.358	283.8	590.84	102.244	716.529	184.798	994.394
chr2	203239655	203240327	ENSG00000273456.1	RP11-686O6.2	43.8338	56.1626	48.6284	1.28126	1.68689	0.357565	0.0861188	0.41046	23.6039	32.0377	62.7578	25.6241	66.321	67.4317	23.2847	26.9184	45.3304	40.6434	48.4564	39.4932	27.6725	21.9107	34.9788	33.8664	79.5933	50.76	97.3624	48.1799	27.7595	40.3583	34.4553	43.1367	51.1969	95.76	47.1986	50.1478	32.0417	40.8959	47.3	73.0609	91.6669	42.6505	53.8994	82.8661
chr15	77336022	77337502	ENSG00000259652.1	RP11-797A18.3	592.459	486.621	551.3	0.821359	2.74139	-0.283915	0.0862967	0.410358	523.22	647.162	515.51	798.618	710.025	795.693	803.321	481.166	498.634	277.114	678.39	479.995	774.83	295.794	326.469	872.061	497.458	846	359.492	454.268	605.157	793.714	496.156	309.146	553.857	651.168	304.169	434.614	312.407	549.823	571.901	654.372	327.885	784.77	408.095	454.335
chr8	84824948	85052518	ENSG00000254202.1	RP11-120I21.2	12.2686	7.54116	10.4301	0.614672	1.01829	-0.702111	0.0865316	0.410527	19.6699	9.61131	17.9308	17.0827	11.7037	4.49544	5.82117	20.1888	4.12094	22.1691	3.46117	3.03794	0	32.8661	11.6596	16.9332	6.63277	8.46	22.4683	13.7657	11.1038	6.72639	0	14.3789	4.65426	19.152	15.7329	5.57197	0	0	4.3	3.17656	10.577	21.3253	3.84995	2.85745
chr12	22754359	22771801	ENSG00000250166.2	RP11-268P4.5	14.897	9.31183	12.725	0.625083	1.10466	-0.677881	0.0870122	0.411858	19.6699	3.20377	17.9308	4.27069	15.6049	17.9818	23.2847	33.648	16.4838	25.864	3.46117	15.1897	9.22417	21.9107	0	33.8664	0	8.46	14.9788	13.7657	22.2076	6.72639	13.7821	7.18945	23.2713	12.768	10.4886	22.2879	0	18.176	0	0	0	4.26505	3.84995	14.2873
chr17	21793031	21814029	ENSG00000264956.1	RP11-1109M24.5	16.9681	9.94137	14.2355	0.585887	1.15337	-0.771305	0.0871245	0.411444	15.7359	9.61131	26.8962	17.0827	23.4074	17.9818	5.82117	10.0944	16.4838	55.4228	27.6894	12.1518	0	0	11.6596	8.46661	33.1639	0	7.48942	20.6485	33.3114	20.1792	6.89106	0	13.9628	0	20.9772	5.57197	0	31.8079	12.9	15.8828	3.52565	8.53011	7.69991	11.4298
chr20	48884023	48896332	ENSG00000224397.1	RP11-290F20.3	26.8402	46.3266	34.4182	1.72602	1.53679	0.787445	0.0874771	0.412163	31.4719	9.61131	26.8962	59.7896	3.90123	13.4863	17.4635	16.824	45.3304	11.0846	20.767	45.5691	64.5692	76.6875	23.3192	42.333	13.2655	8.46	37.4471	0	22.2076	0	27.5642	35.9473	148.936	31.92	20.9772	27.8599	32.0417	27.264	34.4	95.2968	10.577	12.7952	11.5499	131.443
chr8	50081098	50141484	ENSG00000253474.1	RP11-10H3.1	7.90904	14.34	10.41	1.81312	1.01745	0.858474	0.0874944	0.411304	19.6699	0	0	21.3534	15.6049	17.9818	0	3.3648	16.4838	3.69486	3.46117	15.1897	0	0	11.6596	8.46661	13.2655	16.92	0	6.88285	0	0	6.89106	7.18945	51.1969	0	20.9772	11.1439	24.0313	22.72	0	15.8828	17.6283	0	23.0997	0
chr17	30655460	30656414	ENSG00000265139.1	RP11-227G15.2	97.7915	75.7109	89.2046	0.774208	1.95039	-0.369207	0.0877146	0.4114	66.8778	134.558	129.998	51.2482	93.6296	170.827	40.7482	127.862	86.5398	92.3714	141.908	78.9865	147.587	43.8214	151.575	50.7997	132.655	76.14	82.3836	117.008	66.6228	67.2639	151.603	64.7051	37.2341	121.296	57.6872	55.7197	96.1252	40.8959	77.4001	50.825	52.8848	93.8312	65.4492	94.2959
chr17	10752858	10784212	ENSG00000263508.1	RP11-963H4.3	10.0784	16.9163	12.7376	1.67848	1.10509	0.747153	0.087919	0.411421	19.6699	19.2226	0	0	19.5062	0	23.2847	0	20.6047	11.0846	27.6894	9.11382	18.4483	21.9107	0	0	6.63277	0	0	0	11.1038	13.4528	48.2374	0	32.5798	25.536	15.7329	11.1439	8.01043	18.176	0	28.5891	3.52565	21.3253	15.3998	8.57236
chr17	20448684	20453265	ENSG00000267075.1	RP11-434D2.3	20.2443	34.1955	25.6698	1.68914	1.40942	0.756289	0.0883589	0.412542	39.3399	25.6302	22.4135	38.4362	39.0123	53.9453	69.854	30.2832	24.7256	7.38971	0	21.2656	9.22417	0	0	0	0	8.46	22.4683	20.6485	5.5519	6.72639	20.6732	21.5684	65.1597	6.384	73.4201	5.57197	48.0626	95.4238	38.7	22.2359	52.8848	8.53011	11.5499	8.57236
chr4	105828514	106041157	ENSG00000248373.1	RP11-556I14.1	13.5232	7.03124	10.9985	0.519939	1.04134	-0.943585	0.0883631	0.411628	3.93399	22.4264	13.4481	12.8121	3.90123	22.4772	17.4635	6.7296	0	44.3383	17.3059	6.07588	0	32.8661	0	16.9332	13.2655	16.92	29.9577	0	16.6557	0	13.7821	0	9.30852	25.536	0	0	16.0209	0	0	0	0	12.7952	3.84995	17.1447
chr1	226271340	226277993	ENSG00000225518.2	RP11-396C23.2	120.25	99.8925	112.333	0.830708	2.05051	-0.267587	0.0884372	0.411043	86.5477	169.8	152.412	93.9551	140.444	139.359	40.7482	94.2144	148.354	114.541	152.292	154.935	92.2417	120.509	151.575	67.7329	99.4916	152.28	142.299	123.891	66.6228	141.254	110.257	93.4629	51.1969	140.448	152.084	78.0076	136.177	45.4399	90.3001	95.2968	123.398	110.891	100.099	71.4363
chr15	40331512	40357906	ENSG00000248508.2	SRP14-AS1	902.475	757.073	845.93	0.838886	2.92733	-0.253454	0.0885231	0.410516	594.032	1195.01	1071.37	734.558	897.284	1254.23	651.971	713.338	803.583	1078.9	1173.34	483.033	959.314	1248.91	536.342	948.26	1107.67	1032.12	1003.58	1025.54	1032.65	309.414	647.759	970.576	484.043	766.08	445.765	752.216	793.033	495.295	718.101	756.022	796.797	870.071	1208.89	894.383
chr1	59250823	59365384	ENSG00000234807.4	RP4-794H19.2	29.5577	44.4876	35.3638	1.50511	1.54856	0.589871	0.088795	0.410852	27.5379	9.61131	31.3789	0	0	35.9635	52.3905	3.3648	4.12094	18.4743	72.6846	18.2276	36.8967	21.9107	23.3192	0	53.0622	84.6	29.9577	34.4142	72.1747	20.1792	20.6732	79.084	41.8884	31.92	26.2214	0	32.0417	18.176	64.5001	47.6484	38.7822	81.036	80.8491	60.0065
chr2	32546707	32548071	ENSG00000272754.1	AL133245.2	26.6241	38.3896	31.1995	1.44191	1.49415	0.527983	0.0888908	0.410372	66.8778	25.6302	17.9308	59.7896	15.6049	31.4681	23.2847	20.1888	45.3304	11.0846	31.1506	21.2656	0	43.8214	34.9788	0	39.7966	0	29.9577	27.5314	33.3114	6.72639	62.0195	0	41.8884	63.84	73.4201	50.1478	24.0313	27.264	25.8	22.2359	17.6283	25.5903	69.2992	34.2894
chr17	79002933	79008501	ENSG00000226137.3	BAIAP2-AS1	268.008	338.819	295.546	1.26421	2.47063	0.338238	0.089022	0.410059	196.699	246.69	363.099	158.015	214.568	220.277	238.668	208.618	263.74	373.18	356.501	185.314	166.035	668.276	268.171	101.599	245.413	253.8	366.982	309.728	255.387	235.424	296.316	222.873	293.219	236.208	220.26	328.746	392.511	299.903	374.1	397.07	257.372	426.505	292.597	705.791
chr12	276022	291562	ENSG00000256540.1	RP11-598F7.6	179.971	144.706	166.257	0.804048	2.22078	-0.314646	0.0896701	0.412122	177.029	192.226	188.273	192.181	218.469	238.259	122.244	245.63	127.749	232.776	166.136	267.339	92.2417	186.241	221.533	110.066	46.4294	143.82	209.704	220.251	138.798	221.971	179.168	222.873	93.0852	140.448	152.084	267.455	144.188	77.2479	73.1001	104.827	59.9361	221.783	103.949	185.734
chr9	69146939	69149621	ENSG00000237543.1	RP11-58A12.3	17.5762	27.8924	21.588	1.58694	1.33421	0.66625	0.0902698	0.413954	15.7359	12.8151	4.4827	59.7896	15.6049	8.99089	11.6423	37.0128	8.24188	44.3383	13.8447	12.1518	9.22417	10.9554	0	8.46661	19.8983	8.46	29.9577	55.0628	0	0	55.1285	28.7578	18.617	0	47.1986	33.4318	32.0417	0	51.6	25.4125	31.7309	12.7952	42.3495	11.4298
chr16	86553989	86557503	ENSG00000270020.1	RP11-463O9.9	43.2384	61.2884	50.2579	1.41745	1.7012	0.5033	0.0906393	0.414725	98.3497	16.0188	31.3789	4.27069	66.321	89.9089	58.2117	60.5664	41.2094	73.8971	27.6894	12.1518	27.6725	43.8214	34.9788	59.2663	13.2655	50.76	22.4683	13.7657	11.1038	94.1694	62.0195	43.1367	93.0852	102.144	131.107	72.4357	16.0209	40.8959	64.5001	41.2953	28.2052	72.5059	19.2498	71.4363
chr14	101203922	101204561	ENSG00000273087.1	RP11-566J3.4	22.6643	30.7563	25.8112	1.35704	1.41181	0.440464	0.0906995	0.41408	27.5379	32.0377	26.8962	21.3534	19.5062	13.4863	17.4635	30.2832	24.7256	22.1691	17.3059	0	18.4483	21.9107	23.3192	16.9332	19.8983	50.76	22.4683	20.6485	11.1038	40.3583	55.1285	43.1367	32.5798	25.536	31.4657	0	48.0626	9.08798	43	9.52968	14.1026	21.3253	46.1995	51.4342
chr15	94425311	94429972	ENSG00000258831.1	RP11-76E17.4	9.49127	16.7532	12.3154	1.76512	1.09045	0.819765	0.0908605	0.413898	0	12.8151	0	8.54137	19.5062	17.9818	11.6423	30.2832	24.7256	18.4743	6.92235	0	0	10.9554	0	0	19.8983	0	0	6.88285	0	20.1792	41.3463	7.18945	4.65426	19.152	26.2214	22.2879	48.0626	0	25.8	12.7062	0	4.26505	0	22.8596
chr6	31167942	31169695	ENSG00000271821.1	XXbac-BPG299F13.14	16.0569	27.4172	20.4748	1.7075	1.31122	0.77189	0.0908612	0.412987	15.7359	12.8151	17.9308	8.54137	0	17.9818	23.2847	3.3648	53.5722	44.3383	24.2282	3.03794	36.8967	0	0	0	6.63277	33.84	7.48942	0	16.6557	26.9055	27.5642	7.18945	27.9256	6.384	41.9543	0	24.0313	95.4238	12.9	44.4719	35.2565	12.7952	30.7996	17.1447
chr17	10561859	10562399	ENSG00000261433.1	CTC-297N7.1	9.71351	15.5122	11.9685	1.59697	1.07804	0.675335	0.0909739	0.412589	3.93399	0	0	17.0827	23.4074	13.4863	17.4635	6.7296	12.3628	0	10.3835	27.3415	0	10.9554	0	8.46661	13.2655	8.46	0	0	0	40.3583	0	21.5684	23.2713	25.536	15.7329	5.57197	24.0313	18.176	21.5	12.7062	7.0513	17.0602	19.2498	5.71491
chr12	12638287	12644515	ENSG00000255670.1	RP11-253I19.3	30.4997	22.2395	27.2874	0.729171	1.43596	-0.455672	0.0910809	0.412166	39.3399	16.0188	22.4135	38.4362	35.1111	17.9818	5.82117	47.1072	45.3304	44.3383	13.8447	15.1897	64.5692	54.7768	11.6596	16.9332	26.5311	42.3	14.9788	41.2971	16.6557	40.3583	27.5642	14.3789	18.617	31.92	26.2214	0	16.0209	27.264	25.8	19.0594	24.6796	21.3253	38.4995	20.0022
chr11	565660	568408	ENSG00000247095.2	MIR210HG	145.342	176.784	157.569	1.21634	2.19747	0.282541	0.0923018	0.416775	102.284	237.079	121.033	72.6017	156.049	188.809	93.1386	124.498	78.2979	158.879	204.209	130.631	193.708	109.554	198.213	126.999	165.819	126.9	134.81	82.5942	216.524	174.886	117.148	122.221	69.8139	165.984	78.6643	211.735	240.313	231.744	249.4	219.183	190.385	221.783	219.447	137.158
chr3	162744184	162949937	ENSG00000241168.1	RP11-10O22.1	99.5269	119.433	107.268	1.20001	2.03047	0.263042	0.0924346	0.416462	184.897	92.9093	129.998	102.496	113.136	85.4134	151.35	117.768	86.5398	162.574	55.3788	106.328	64.5692	54.7768	58.298	101.599	106.124	67.68	74.8942	68.8285	116.59	87.443	124.039	143.789	153.591	76.608	110.13	78.0076	152.198	172.672	133.3	69.8844	130.449	110.891	119.349	97.1534
chr11	6223131	6224483	ENSG00000267940.1	RP11-290F24.6	22.3597	29.3668	25.0846	1.31338	1.39941	0.393285	0.0925476	0.41606	0	19.2226	22.4135	38.4362	19.5062	22.4772	29.1058	16.824	32.9675	33.2537	17.3059	33.4173	18.4483	21.9107	23.3192	16.9332	26.5311	50.76	14.9788	20.6485	0	13.4528	13.7821	57.5156	37.2341	12.768	20.9772	33.4318	32.0417	31.8079	47.3	19.0594	24.6796	29.8554	19.2498	31.432
chr10	80760241	80763560	ENSG00000229569.1	RP11-481G8.2	8.29084	13.5293	10.328	1.63184	1.01402	0.706497	0.0927496	0.41606	7.86797	9.61131	0	0	11.7037	0	23.2847	13.4592	8.24188	7.38971	6.92235	9.11382	0	0	0	8.46661	0	0	29.9577	20.6485	5.5519	20.1792	20.6732	7.18945	13.9628	31.92	15.7329	5.57197	8.01043	4.54399	21.5	25.4125	17.6283	0	11.5499	5.71491
chr4	109459346	109541553	ENSG00000234492.4	RPL34-AS1	36.2604	26.9079	32.6233	0.742074	1.51353	-0.430366	0.0930848	0.416656	39.3399	35.2415	26.8962	21.3534	58.5185	22.4772	29.1058	33.648	41.2094	22.1691	41.5341	15.1897	36.8967	10.9554	46.6384	59.2663	53.0622	42.3	14.9788	34.4142	72.1747	40.3583	0	7.18945	23.2713	31.92	52.4429	16.7159	16.0209	22.72	47.3	50.825	38.7822	34.1204	15.3998	20.0022
chr4	80584915	80617991	ENSG00000248408.1	RP11-452C8.1	19.5994	25.8143	22.0163	1.3171	1.34274	0.397361	0.0939263	0.41951	39.3399	28.8339	22.4135	25.6241	31.2099	17.9818	17.4635	10.0944	16.4838	18.4743	3.46117	24.3035	36.8967	32.8661	11.6596	25.3998	26.5311	8.46	7.48942	20.6485	5.5519	0	27.5642	28.7578	23.2713	19.152	31.4657	33.4318	24.0313	36.3519	25.8	15.8828	49.3591	12.7952	19.2498	14.2873
chr6	26527291	26527632	ENSG00000261353.1	CTA-14H9.5	161.685	186.565	171.361	1.15388	2.23391	0.206494	0.094338	0.420437	86.5477	137.762	192.756	158.015	159.951	157.341	296.879	164.875	193.684	144.099	166.136	179.238	193.708	153.375	104.936	177.799	159.187	203.04	164.767	172.071	83.2785	107.622	192.95	208.494	251.33	134.064	199.283	183.875	144.188	149.952	184.9	225.536	141.026	200.457	238.697	157.16
chr8	17082473	17082978	ENSG00000271948.1	RP11-242F4.2	347.713	412.526	372.918	1.1864	2.57161	0.246587	0.095342	0.423994	326.521	329.988	452.753	333.113	413.531	427.067	413.303	302.832	247.256	206.912	636.856	410.122	258.277	284.839	396.427	440.264	338.271	355.32	134.81	158.305	305.355	477.573	351.444	309.146	339.761	619.248	314.657	529.337	432.563	508.927	399.9	317.656	310.257	366.795	581.343	394.328
chr16	31237281	31238481	ENSG00000261925.1	RP11-388M20.9	12487.1	11276.9	12016.5	0.90308	4.07978	-0.147074	0.09561	0.424269	9858.57	11927.6	13972.6	11505.2	11961.2	14879.9	12271	14340.8	10430.1	14942	12889.4	11908.7	18346.9	13518.9	11193.2	10456.3	11693.6	11911.7	11354	11019.4	11259.3	13076.1	13106.8	11539.1	8042.57	9780.29	9597.05	11924	9500.37	8165.55	12951.6	11000.4	11151.6	16646.5	12997.4	11472.7
chr16	2916349	2917619	ENSG00000263280.1	LA16c-325D7.2	35.3637	24.4687	31.1267	0.691917	1.49313	-0.531329	0.0958398	0.424374	11.802	35.2415	58.2751	0	19.5062	62.9362	29.1058	13.4592	57.6932	33.2537	24.2282	45.5691	92.2417	32.8661	34.9788	25.3998	0	59.22	14.9788	41.2971	38.8633	47.0847	27.5642	28.7578	0	19.152	26.2214	16.7159	24.0313	31.8079	34.4	25.4125	10.577	29.8554	42.3495	25.7171
chr2	179481308	179481850	ENSG00000271141.1	RP11-171I2.4	11474.1	7490.97	9925.1	0.652859	3.99673	-0.615156	0.0964775	0.426281	13517.2	7089.94	5728.89	6700.71	14766.2	16848.9	31428.5	9142.16	15733.8	11228.7	5963.6	6115.37	3791.13	8830.01	4092.52	36067.8	11129.8	8333.1	6957.67	6125.73	15473.1	7365.39	5505.96	8821.46	5561.84	9250.41	6686.47	5705.7	7441.69	6293.43	13854.6	4876.02	12843.9	3403.51	12396.9	2231.67
chr11	130714086	130735456	ENSG00000254842.2	RP11-890B15.2	35.5336	45.4216	39.3789	1.27827	1.59526	0.354193	0.0970112	0.427722	47.2078	25.6302	49.3097	51.2482	42.9136	8.99089	69.854	30.2832	28.8466	25.864	20.767	39.4932	36.8967	32.8661	23.3192	76.1995	33.1639	16.92	44.9365	6.88285	49.9671	20.1792	62.0195	35.9473	37.2341	70.224	52.4429	16.7159	24.0313	49.9839	47.3	47.6484	38.7822	68.2408	53.8994	31.432
chr10	43916186	43917548	ENSG00000230555.2	RP11-517P14.2	1276.9	1128.59	1219.23	0.883848	3.08608	-0.178129	0.097901	0.430723	1168.39	1124.52	1474.81	1375.16	1583.9	1204.78	1501.86	1140.67	1289.85	1296.89	1256.41	1136.19	931.641	931.205	1457.45	1329.26	1518.9	1167.48	1355.58	1266.44	1188.11	1392.36	1192.15	1409.13	451.463	1129.97	912.506	1353.99	1097.43	817.919	1027.7	1184.86	1339.75	1940.6	796.941	1145.84
chr2	87754887	87906258	ENSG00000222041.6	LINC00152	53.269	87.9486	66.7555	1.65103	1.82449	0.723366	0.098497	0.432421	23.6039	60.8716	62.7578	38.4362	58.5185	62.9362	46.5693	53.8368	4.12094	33.2537	55.3788	30.3794	83.0175	109.554	23.3192	59.2663	26.5311	59.22	202.214	41.2971	16.6557	20.1792	89.5838	79.084	93.0852	38.304	73.4201	61.2917	40.0522	36.3519	64.5001	54.0015	81.09	76.771	80.8491	362.897
chr16	29262829	29519817	ENSG00000198106.7	SNX29P2	1420.74	1674.44	1519.4	1.17857	3.18167	0.237038	0.0991956	0.434561	2399.73	1512.18	1152.05	1550.26	1447.36	980.007	1496.04	1426.68	1586.56	2279.73	931.056	1998.96	1189.92	1040.76	839.492	880.527	1180.63	896.76	2037.12	1837.72	1543.43	1049.32	1722.76	1330.05	2331.79	1327.87	2176.38	1487.72	1594.08	1894.84	1603.9	1203.92	2161.22	976.697	1659.33	1971.64
chr16	29262829	29519817	ENSG00000198106.7	SNX29P2	1420.74	1674.44	1519.4	1.17857	3.18167	0.237038	0.0991956	0.433638	2399.73	1512.18	1152.05	1550.26	1447.36	980.007	1496.04	1426.68	1586.56	2279.73	931.056	1998.96	1189.92	1040.76	839.492	880.527	1180.63	896.76	2037.12	1837.72	1543.43	1049.32	1722.76	1330.05	2331.79	1327.87	2176.38	1487.72	1594.08	1894.84	1603.9	1203.92	2161.22	976.697	1659.33	1971.64
chr16	29262829	29519817	ENSG00000198106.7	SNX29P2	1420.74	1674.44	1519.4	1.17857	3.18167	0.237038	0.0991956	0.43272	2399.73	1512.18	1152.05	1550.26	1447.36	980.007	1496.04	1426.68	1586.56	2279.73	931.056	1998.96	1189.92	1040.76	839.492	880.527	1180.63	896.76	2037.12	1837.72	1543.43	1049.32	1722.76	1330.05	2331.79	1327.87	2176.38	1487.72	1594.08	1894.84	1603.9	1203.92	2161.22	976.697	1659.33	1971.64
chr16	29262829	29519817	ENSG00000198106.7	SNX29P2	1420.74	1674.44	1519.4	1.17857	3.18167	0.237038	0.0991956	0.431805	2399.73	1512.18	1152.05	1550.26	1447.36	980.007	1496.04	1426.68	1586.56	2279.73	931.056	1998.96	1189.92	1040.76	839.492	880.527	1180.63	896.76	2037.12	1837.72	1543.43	1049.32	1722.76	1330.05	2331.79	1327.87	2176.38	1487.72	1594.08	1894.84	1603.9	1203.92	2161.22	976.697	1659.33	1971.64
chr16	29262829	29519817	ENSG00000198106.7	SNX29P2	1420.74	1674.44	1519.4	1.17857	3.18167	0.237038	0.0991956	0.430894	2399.73	1512.18	1152.05	1550.26	1447.36	980.007	1496.04	1426.68	1586.56	2279.73	931.056	1998.96	1189.92	1040.76	839.492	880.527	1180.63	896.76	2037.12	1837.72	1543.43	1049.32	1722.76	1330.05	2331.79	1327.87	2176.38	1487.72	1594.08	1894.84	1603.9	1203.92	2161.22	976.697	1659.33	1971.64
chr16	29262829	29519817	ENSG00000198106.7	SNX29P2	1420.74	1674.44	1519.4	1.17857	3.18167	0.237038	0.0991956	0.429987	2399.73	1512.18	1152.05	1550.26	1447.36	980.007	1496.04	1426.68	1586.56	2279.73	931.056	1998.96	1189.92	1040.76	839.492	880.527	1180.63	896.76	2037.12	1837.72	1543.43	1049.32	1722.76	1330.05	2331.79	1327.87	2176.38	1487.72	1594.08	1894.84	1603.9	1203.92	2161.22	976.697	1659.33	1971.64
chr16	29262829	29519817	ENSG00000198106.7	SNX29P2	1420.74	1674.44	1519.4	1.17857	3.18167	0.237038	0.0991956	0.429083	2399.73	1512.18	1152.05	1550.26	1447.36	980.007	1496.04	1426.68	1586.56	2279.73	931.056	1998.96	1189.92	1040.76	839.492	880.527	1180.63	896.76	2037.12	1837.72	1543.43	1049.32	1722.76	1330.05	2331.79	1327.87	2176.38	1487.72	1594.08	1894.84	1603.9	1203.92	2161.22	976.697	1659.33	1971.64
chr2	10179219	10180790	ENSG00000260077.1	RP11-254F7.2	330.105	402.313	358.186	1.21874	2.55411	0.285392	0.100047	0.431861	243.907	313.969	394.478	217.805	308.198	287.708	244.489	508.085	185.442	491.416	363.423	464.805	433.536	109.554	466.384	372.531	179.085	194.58	352.003	330.377	571.846	228.697	268.751	603.914	349.07	287.28	440.52	456.902	296.386	327.167	490.2	552.722	204.488	554.457	500.494	300.033
chr22	27042392	27072438	ENSG00000225783.2	MIAT	119.543	191.006	147.334	1.5978	2.1683	0.676087	0.100355	0.432282	118.02	89.7056	134.481	51.2482	109.235	76.4225	75.6752	100.944	144.233	118.235	152.292	112.404	92.2417	54.7768	221.533	25.3998	92.8588	262.26	112.341	82.5942	288.699	114.349	268.751	57.5156	97.7395	70.224	288.436	66.8637	232.303	159.04	129	123.886	158.654	127.952	119.349	774.37
chr19	1573595	1575474	ENSG00000267161.1	AC005943.5	183.571	221.627	198.371	1.20731	2.29748	0.271791	0.100497	0.431992	236.039	189.022	121.033	217.805	105.333	152.845	168.814	191.794	123.628	280.809	176.52	154.935	368.967	284.839	128.256	160.866	205.616	135.36	179.746	165.188	149.901	141.254	227.405	273.199	125.665	178.752	215.016	228.451	128.167	186.304	326.8	222.359	218.59	388.12	192.498	191.449
chr9	102117619	102139522	ENSG00000271086.1	NAMA	113.068	77.7267	99.3243	0.687433	1.99706	-0.54071	0.101025	0.433353	239.973	96.1131	76.2059	145.203	93.6296	166.331	29.1058	185.064	193.684	51.728	131.525	157.973	36.8967	43.8214	69.9576	262.465	106.124	42.3	22.4683	55.0628	66.6228	215.244	137.821	57.5156	65.1597	89.376	68.1758	139.299	72.0939	90.8798	116.1	69.8844	74.0387	63.9758	3.84995	40.0043
chr10	6319650	6377944	ENSG00000215244.2	RP11-563J2.2	115.422	148.038	128.106	1.28258	2.10757	0.359052	0.101038	0.432511	125.888	147.373	58.2751	175.098	97.5309	116.882	162.993	67.296	173.08	192.133	148.83	91.1382	64.5692	54.7768	34.9788	177.799	39.7966	152.28	82.3836	137.657	144.349	94.1694	220.514	150.978	269.947	153.216	162.573	83.5796	80.1043	163.584	215	231.889	74.0387	55.4457	111.649	100.011
chr13	23468795	23490508	ENSG00000262619.1	LINC00621	9.36259	14.6302	11.4111	1.56263	1.05733	0.643973	0.101709	0.434479	19.6699	19.2226	13.4481	12.8121	15.6049	13.4863	5.82117	6.7296	4.12094	3.69486	17.3059	9.11382	0	0	34.9788	8.46661	0	8.46	7.48942	0	5.5519	0	27.5642	21.5684	4.65426	6.384	20.9772	5.57197	32.0417	27.264	4.3	12.7062	7.0513	21.3253	7.69991	5.71491
chr9	37079893	37087173	ENSG00000233137.2	RP11-220I1.1	5926.29	5428.07	5732.54	0.915932	3.75835	-0.126688	0.102231	0.435804	5503.65	5596.99	7396.45	6119.89	5875.26	5929.49	7602.44	5710.07	6136.08	5272.56	7323.84	6039.43	5396.14	3702.91	4932.01	6722.49	6181.74	5676.66	4972.97	4625.27	7500.62	6161.37	6553.4	5758.75	4011.97	5362.56	4337.03	5783.71	4726.16	5802.68	5284.7	5670.16	5612.84	5732.23	5536.24	5820.63
chr12	92860227	92885867	ENSG00000205056.8	RP11-693J15.5	267.989	352.078	300.69	1.31378	2.47812	0.393719	0.102284	0.435131	86.5477	416.49	389.995	230.617	569.58	103.395	180.456	161.51	321.433	243.86	325.35	227.846	230.604	153.375	256.511	203.199	145.921	236.88	726.474	289.08	255.387	141.254	220.514	431.367	707.448	268.128	293.68	284.171	192.25	254.464	223.6	457.425	497.117	366.795	334.946	397.186
chr15	84977316	84980581	ENSG00000259774.1	RP11-182J1.13	33.1147	42.7008	36.8426	1.28948	1.56635	0.366789	0.102797	0.436411	35.4059	38.4452	17.9308	17.0827	54.6173	76.4225	17.4635	37.0128	32.9675	11.0846	17.3059	45.5691	46.1209	21.9107	46.6384	42.333	53.0622	33.84	22.4683	27.5314	33.3114	0	55.1285	21.5684	23.2713	51.072	31.4657	22.2879	80.1043	54.5279	51.6	41.2953	42.3078	34.1204	46.1995	42.8618
chr2	71294649	71295255	ENSG00000272735.1	RP11-467P9.1	18.1177	26.3297	21.3112	1.45326	1.32861	0.539291	0.102997	0.436358	23.6039	22.4264	31.3789	0	0	26.9727	0	16.824	24.7256	0	17.3059	18.2276	18.4483	43.8214	34.9788	0	26.5311	0	44.9365	20.6485	27.7595	0	34.4553	14.3789	27.9256	44.688	10.4886	11.1439	16.0209	27.264	34.4	47.6484	0	34.1204	34.6496	31.432
chr19	51320937	51321924	ENSG00000180279.5	CTD-2568A17.5	14.5536	22.4357	17.6188	1.54159	1.24598	0.624422	0.103613	0.438069	3.93399	16.0188	31.3789	0	0	4.49544	5.82117	3.3648	20.6047	25.864	17.3059	12.1518	9.22417	21.9107	0	42.333	26.5311	33.84	14.9788	13.7657	16.6557	0	34.4553	21.5684	46.5426	25.536	10.4886	11.1439	32.0417	4.54399	0	12.7062	3.52565	51.1806	34.6496	25.7171
chr12	123848415	123850660	ENSG00000256092.2	hsa-mir-8072	111.218	130.977	118.902	1.17766	2.07519	0.235925	0.103832	0.438095	110.152	118.539	98.6194	89.6844	117.037	80.918	98.9598	80.7552	90.6607	136.71	173.059	88.1003	138.363	87.6428	151.575	84.6661	139.288	109.98	142.299	110.126	105.486	94.1694	158.494	107.842	69.8139	82.992	136.352	183.875	136.177	49.9839	150.5	142.945	141.026	208.988	173.248	91.4385
chr10	67330096	67526299	ENSG00000228065.6	RP11-222A11.1	79.4518	54.5097	69.7521	0.686072	1.84356	-0.543567	0.10435	0.43938	94.4157	32.0377	22.4135	42.7069	152.148	58.4408	40.7482	47.1072	119.507	169.963	107.296	48.6071	36.8967	32.8661	81.6173	186.265	53.0622	177.66	89.873	48.1799	38.8633	67.2639	48.2374	28.7578	125.665	44.688	26.2214	61.2917	48.0626	36.3519	21.5	63.5312	49.3591	81.036	76.9991	51.4342
chr6	5030206	5043683	ENSG00000272142.1	RP11-428J1.5	42.8177	30.3716	37.9775	0.709322	1.57953	-0.495487	0.104739	0.440116	15.7359	38.4452	80.6886	38.4362	19.5062	35.9635	29.1058	23.5536	74.1769	25.864	13.8447	63.7968	9.22417	54.7768	58.298	42.333	39.7966	76.14	74.8942	34.4142	5.5519	87.443	20.6732	28.7578	27.9256	51.072	5.24429	22.2879	24.0313	22.72	4.3	44.4719	35.2565	34.1204	50.0494	54.2916
chr15	71121469	71123745	ENSG00000267539.1	RP11-138H8.7	10.5488	14.7913	12.1987	1.40217	1.08631	0.487666	0.104891	0.439859	3.93399	12.8151	17.9308	8.54137	0	8.99089	11.6423	13.4592	16.4838	22.1691	10.3835	18.2276	9.22417	0	11.6596	0	6.63277	8.46	7.48942	20.6485	16.6557	6.72639	6.89106	21.5684	13.9628	19.152	15.7329	0	8.01043	18.176	34.4	22.2359	21.1539	8.53011	11.5499	5.71491
chr13	30914407	30951282	ENSG00000238121.1	LINC00426	31.6735	53.586	40.195	1.69182	1.60417	0.758579	0.105054	0.439646	43.2739	44.8528	17.9308	46.9775	35.1111	40.459	23.2847	20.1888	16.4838	18.4743	31.1506	30.3794	27.6725	10.9554	0	8.46661	26.5311	135.36	29.9577	6.88285	55.519	26.9055	96.4748	28.7578	60.5054	19.152	36.71	72.4357	8.01043	54.5279	17.2	41.2953	28.2052	34.1204	38.4995	214.309
chr12	133606975	133613497	ENSG00000246394.3	RP11-386I8.6	23.0821	30.2723	25.8783	1.31151	1.41294	0.391228	0.105258	0.439605	23.6039	19.2226	22.4135	21.3534	46.8148	17.9818	5.82117	30.2832	37.0885	25.864	27.6894	39.4932	36.8967	54.7768	23.3192	0	13.2655	8.46	14.9788	20.6485	11.1038	6.72639	34.4553	43.1367	27.9256	31.92	41.9543	44.5758	16.0209	22.72	38.7	9.52968	24.6796	38.3855	26.9497	22.8596
chr2	64871746	64873832	ENSG00000226756.1	AC007365.3	25.8833	36.0884	29.8519	1.39427	1.47497	0.479513	0.105313	0.438947	27.5379	9.61131	13.4481	12.8121	42.9136	4.49544	34.927	23.5536	53.5722	44.3383	13.8447	12.1518	18.4483	0	0	16.9332	13.2655	50.76	67.4048	41.2971	27.7595	40.3583	41.3463	14.3789	27.9256	51.072	57.6872	11.1439	24.0313	13.632	47.3	50.825	59.9361	25.5903	34.6496	45.7192
chr7	66798034	66799370	ENSG00000273448.1	RP11-166O4.6	126.362	99.3098	115.842	0.785913	2.06387	-0.347559	0.105394	0.438398	200.633	89.7056	67.2405	162.286	81.9259	175.322	110.602	87.4848	119.507	177.353	117.68	221.77	119.914	153.375	116.596	118.533	79.5933	50.76	164.767	117.008	99.9342	147.981	34.4553	64.7051	79.1225	134.064	131.107	66.8637	72.0939	213.568	137.6	177.887	77.5643	46.9156	100.099	54.2916
chr11	31807987	31808519	ENSG00000272286.1	Z83307.3	57.6364	43.6243	52.1872	0.756888	1.71756	-0.401848	0.105529	0.438071	51.1418	54.4641	58.2751	51.2482	105.333	35.9635	52.3905	26.9184	57.6932	14.7794	96.9129	72.9106	27.6725	10.9554	69.9576	33.8664	53.0622	67.68	52.4259	82.5942	111.038	80.7166	62.0195	21.5684	9.30852	38.304	26.2214	72.4357	64.0835	27.264	38.7	28.5891	35.2565	68.2408	61.5993	57.1491
chr2	66610438	66619582	ENSG00000232164.1	AC092669.3	1006.36	1152.63	1063.24	1.14535	3.02663	0.195786	0.105782	0.438238	1774.23	1063.65	694.818	1165.9	1061.14	1006.98	1030.35	1221.42	1228.04	1274.73	882.599	1145.3	682.589	876.428	711.236	872.061	988.283	905.22	951.156	901.653	1016	686.091	1054.33	1114.37	1466.09	989.52	1248.14	830.224	1265.65	1717.63	1311.5	952.968	1396.16	716.529	1205.04	868.666
chr11	327171	330122	ENSG00000255328.1	RP11-326C3.12	10.14	14.69	11.9094	1.44872	1.07589	0.534775	0.105841	0.437605	7.86797	16.0188	4.4827	12.8121	31.2099	13.4863	5.82117	13.4592	16.4838	18.4743	6.92235	6.07588	0	0	11.6596	8.46661	6.63277	8.46	22.4683	0	5.5519	6.72639	20.6732	35.9473	18.617	6.384	15.7329	22.2879	8.01043	13.632	8.60001	19.0594	17.6283	8.53011	7.69991	2.85745
chr22	17517460	17541715	ENSG00000237438.2	CECR7	646.925	575.265	619.057	0.889229	2.79173	-0.169372	0.106119	0.437874	653.042	788.127	869.644	696.122	643.704	705.785	622.865	572.016	572.811	605.956	678.39	549.867	765.606	372.482	606.3	567.263	749.503	769.86	853.794	646.988	410.841	531.385	571.958	524.83	349.07	485.184	508.696	763.36	696.908	477.119	619.201	517.78	539.424	737.854	485.094	777.227
chr16	23683453	23686820	ENSG00000259806.2	CTD-2196E14.4	169.691	199.488	181.279	1.17559	2.25835	0.23339	0.107218	0.441525	110.152	166.596	183.791	187.91	183.358	152.845	75.6752	252.36	210.168	203.217	138.447	148.859	184.483	164.33	163.235	143.932	205.616	93.06	194.725	220.251	188.765	161.433	151.603	251.631	79.1225	223.44	246.482	100.296	248.323	159.04	210.7	187.417	267.949	298.554	242.547	125.728
chr2	130680750	130704276	ENSG00000237574.1	AC079776.3	31.1603	24.903	28.7269	0.799191	1.45829	-0.323387	0.107469	0.441675	39.3399	32.0377	31.3789	25.6241	23.4074	31.4681	23.2847	47.1072	28.8466	36.9486	44.9953	33.4173	18.4483	43.8214	58.298	16.9332	6.63277	25.38	37.4471	13.7657	33.3114	33.6319	20.6732	28.7578	32.5798	12.768	31.4657	22.2879	40.0522	13.632	30.1	15.8828	42.3078	25.5903	15.3998	17.1447
chr3	156465135	156534823	ENSG00000240875.1	LINC00886	145.449	99.6791	127.65	0.685321	2.10602	-0.545149	0.107679	0.441656	389.465	317.173	89.654	115.309	132.642	80.918	238.668	148.051	189.563	147.794	128.063	103.29	110.69	54.7768	81.6173	76.1995	139.288	93.06	29.9577	68.8285	155.453	309.414	165.385	57.5156	228.059	114.912	94.3972	44.5758	160.209	86.3358	86.0001	82.5906	49.3591	162.072	26.9497	37.1469
chr5	72249462	72250101	ENSG00000271926.1	CTD-2376I4.1	15.5773	9.00372	13.0209	0.578002	1.11464	-0.790855	0.107736	0.44101	23.6039	19.2226	0	0	27.3086	22.4772	0	13.4592	12.3628	18.4743	0	0	18.4483	43.8214	46.6384	0	19.8983	16.92	29.9577	0	16.6557	13.4528	0	14.3789	0	0	10.4886	16.7159	16.0209	4.54399	12.9	19.0594	10.577	12.7952	0	8.57236
chr13	45556212	45657260	ENSG00000223732.2	RP11-321C24.1	22.3561	29.3662	25.0823	1.31356	1.39937	0.393484	0.10816	0.441867	15.7359	22.4264	22.4135	42.7069	15.6049	0	5.82117	30.2832	16.4838	18.4743	44.9953	18.2276	36.8967	10.9554	23.3192	8.46661	26.5311	16.92	7.48942	34.4142	33.3114	40.3583	62.0195	35.9473	18.617	12.768	20.9772	27.8599	16.0209	31.8079	38.7	34.9422	24.6796	34.1204	26.9497	25.7171
chr13	45556212	45657260	ENSG00000223732.2	RP11-321C24.1	22.3561	29.3662	25.0823	1.31356	1.39937	0.393484	0.10816	0.440992	15.7359	22.4264	22.4135	42.7069	15.6049	0	5.82117	30.2832	16.4838	18.4743	44.9953	18.2276	36.8967	10.9554	23.3192	8.46661	26.5311	16.92	7.48942	34.4142	33.3114	40.3583	62.0195	35.9473	18.617	12.768	20.9772	27.8599	16.0209	31.8079	38.7	34.9422	24.6796	34.1204	26.9497	25.7171
chr1	22351681	22357713	ENSG00000218510.3	LINC00339	988.936	1286.17	1104.53	1.30056	3.04318	0.379131	0.108207	0.440314	1695.55	756.09	892.057	918.197	1065.04	903.584	634.507	676.325	853.035	713.107	1315.25	744.295	922.417	788.785	1410.81	618.062	1313.29	575.28	704.005	1934.08	1515.67	807.166	565.067	1538.54	456.118	772.464	1405.47	2150.78	1313.71	540.735	1001.9	898.967	602.886	2507.85	2105.93	2145.95
chr1	87595448	87634188	ENSG00000267272.1	RP5-1052I5.1	219.769	277.483	242.213	1.26261	2.3842	0.336412	0.10844	0.440389	106.218	189.022	295.858	226.346	226.272	211.286	256.131	134.592	234.894	203.217	200.748	182.276	258.277	197.196	326.469	76.1995	152.554	228.42	374.471	213.368	272.043	269.055	434.137	122.221	139.628	236.208	157.329	250.739	256.334	259.008	245.1	304.95	341.988	226.048	230.997	680.074
chr1	87595448	87634188	ENSG00000267272.1	RP5-1052I5.1	219.769	277.483	242.213	1.26261	2.3842	0.336412	0.10844	0.439522	106.218	189.022	295.858	226.346	226.272	211.286	256.131	134.592	234.894	203.217	200.748	182.276	258.277	197.196	326.469	76.1995	152.554	228.42	374.471	213.368	272.043	269.055	434.137	122.221	139.628	236.208	157.329	250.739	256.334	259.008	245.1	304.95	341.988	226.048	230.997	680.074
chr8	76079939	76088891	ENSG00000253712.1	RP11-697M17.2	22.9827	17.2489	20.7529	0.750517	1.31708	-0.414042	0.108806	0.44014	19.6699	22.4264	13.4481	34.1655	23.4074	40.459	23.2847	30.2832	16.4838	25.864	17.3059	33.4173	18.4483	43.8214	0	8.46661	33.1639	16.92	14.9788	13.7657	22.2076	33.6319	6.89106	35.9473	23.2713	6.384	15.7329	16.7159	0	27.264	17.2	19.0594	10.577	21.3253	15.3998	25.7171
chr6	5031990	5054657	ENSG00000271978.1	RP11-428J1.4	22.4194	16.3092	20.0432	0.727459	1.30197	-0.459062	0.109962	0.443945	19.6699	19.2226	13.4481	29.8948	35.1111	44.9544	29.1058	10.0944	20.6047	11.0846	17.3059	12.1518	36.8967	21.9107	0	16.9332	19.8983	16.92	29.9577	41.2971	33.3114	13.4528	27.5642	0	9.30852	0	10.4886	22.2879	24.0313	4.54399	21.5	19.0594	14.1026	17.0602	26.9497	31.432
chr13	64560504	64650144	ENSG00000227674.1	LINC00355	67.659	57.7309	63.798	0.853263	1.80481	-0.228938	0.110209	0.444072	90.4817	48.0565	98.6194	51.2482	81.9259	98.8998	58.2117	57.2016	107.144	81.2868	51.9176	66.8347	64.5692	54.7768	46.6384	84.6661	53.0622	50.76	67.4048	75.7113	72.1747	26.9055	68.9106	43.1367	60.5054	57.456	47.1986	61.2917	80.1043	72.7039	47.3	38.1187	52.8848	51.1806	73.1491	54.2916
chr10	6622381	6658359	ENSG00000237943.2	PRKCQ-AS1	5564.94	4906.56	5308.9	0.88169	3.725	-0.181656	0.11071	0.445218	3981.2	6106.39	6562.67	5304.19	7240.69	6599.31	5937.59	3785.4	6865.49	6602.71	4679.51	3712.36	5128.64	3922.02	6774.23	5613.36	4085.79	5465.16	5280.04	5437.45	6584.55	6760.02	6015.89	4493.41	2010.64	6518.06	4725.1	4574.59	4549.93	3108.09	4437.6	5082.5	6402.58	5817.53	5443.84	5512.03
chr12	109171920	109174194	ENSG00000264043.2	SNORA40	47.1538	36.7363	43.1026	0.779073	1.6345	-0.360169	0.111154	0.446134	74.7458	54.4641	31.3789	55.5189	19.5062	67.4317	5.82117	40.3776	57.6932	36.9486	58.8399	42.5312	83.0175	76.6875	58.298	50.7997	19.8983	25.38	44.9365	55.0628	44.4152	33.6319	13.7821	64.7051	55.8511	6.384	26.2214	39.0038	48.0626	27.264	47.3	47.6484	21.1539	29.8554	38.4995	48.5767
chr10	4243333	4286104	ENSG00000233117.2	LINC00702	403.363	618.293	486.947	1.53285	2.68748	0.616213	0.111258	0.445681	232.105	374.841	268.962	175.098	358.914	215.781	145.529	286.008	675.834	1607.26	353.04	164.049	295.173	547.768	291.49	364.064	119.39	253.8	1175.84	385.439	166.557	417.036	234.296	553.588	1754.66	440.496	382.833	228.451	528.689	340.799	769.701	638.489	310.257	592.842	535.144	1345.86
chr6	26522076	26526807	ENSG00000228223.1	HCG11	3530.71	3857.03	3657.61	1.09242	3.5632	0.127531	0.111847	0.44717	3080.31	2960.28	4684.42	3668.52	3838.81	4203.24	4115.56	3660.9	3482.2	2922.63	4291.86	3356.92	3283.8	1763.81	3346.31	3640.64	3349.55	3045.6	3497.56	4446.32	3209	3827.31	3659.15	3853.55	3774.61	3357.98	3219.99	2897.43	4141.39	4934.77	3689.4	4066	4100.33	3787.37	4327.35	4189.03
chr12	52211683	52213934	ENSG00000261586.2	RP11-923I11.6	37.3488	29.0716	34.1299	0.778381	1.53313	-0.361451	0.11209	0.447274	15.7359	44.8528	53.7924	42.7069	11.7037	35.9635	17.4635	33.648	49.4513	59.1177	31.1506	27.3415	46.1209	54.7768	46.6384	16.9332	46.4294	25.38	52.4259	68.8285	27.7595	13.4528	20.6732	28.7578	27.9256	25.536	52.4429	27.8599	32.0417	4.54399	21.5	28.5891	42.3078	29.8554	19.2498	45.7192
chr7	25632971	25790614	ENSG00000223561.2	AC003090.1	23.7368	48.1798	33.2424	2.02975	1.52169	1.0213	0.113098	0.450425	23.6039	9.61131	0	0	15.6049	35.9635	0	3.3648	65.9351	48.0331	124.602	9.11382	0	0	0	16.9332	0	59.22	22.4683	13.7657	0	73.9903	27.5642	21.5684	242.022	38.304	52.4429	39.0038	16.0209	45.4399	21.5	54.0015	3.52565	21.3253	34.6496	57.1491
chr1	317720	453722	ENSG00000237094.7	RP4-669L17.10	68.9931	85.5909	75.4478	1.24057	1.87765	0.311006	0.113361	0.4506	98.3497	48.0565	80.6886	102.496	23.4074	67.4317	29.1058	117.768	49.4513	84.9817	69.2235	112.404	119.914	54.7768	34.9788	67.7329	33.1639	93.06	97.3624	34.4142	72.1747	26.9055	34.4553	64.7051	134.974	89.376	104.886	72.4357	88.1148	104.512	107.5	92.1203	112.821	46.9156	65.4492	80.0087
chr9	69082536	69108793	ENSG00000231242.1	RP11-87H9.3	136.555	174.051	151.137	1.27459	2.17937	0.35003	0.114493	0.454223	141.624	163.392	76.2059	149.474	156.049	121.377	104.781	235.536	267.861	129.32	72.6846	267.339	147.587	43.8214	93.2769	33.8664	132.655	93.06	187.235	151.423	94.3823	141.254	158.494	309.146	218.75	178.752	136.352	83.5796	320.417	127.232	197.8	139.769	190.385	42.6505	184.798	148.588
chr8	139075511	139085483	ENSG00000253988.1	RP11-489O18.1	9.38562	14.3151	11.3026	1.52522	1.05318	0.609015	0.114626	0.453873	15.7359	6.40754	8.9654	4.27069	3.90123	13.4863	29.1058	16.824	24.7256	11.0846	13.8447	9.11382	9.22417	0	11.6596	0	6.63277	8.46	7.48942	0	5.5519	0	0	0	27.9256	19.152	5.24429	33.4318	24.0313	18.176	12.9	3.17656	10.577	8.53011	11.5499	25.7171
chr12	57824899	57827718	ENSG00000258001.1	RP11-756H6.1	12.2799	19.3	15.0099	1.57168	1.17638	0.652304	0.115308	0.4557	15.7359	3.20377	4.4827	4.27069	27.3086	0	17.4635	20.1888	20.6047	22.1691	0	0	9.22417	10.9554	11.6596	16.9332	33.1639	0	0	6.88285	5.5519	40.3583	13.7821	7.18945	37.2341	19.152	10.4886	5.57197	32.0417	9.08798	17.2	44.4719	42.3078	0	23.0997	8.57236
chr19	58915605	58919851	ENSG00000232098.2	CTD-2619J13.14	549.856	488.858	526.134	0.889066	2.7211	-0.169638	0.116249	0.458539	448.475	685.607	475.166	666.227	608.593	647.344	442.409	481.166	519.239	676.159	411.88	504.298	516.554	734.008	536.342	643.462	517.356	456.84	569.196	419.854	477.464	659.186	599.522	366.662	502.66	300.048	314.657	440.186	640.835	358.975	597.701	527.309	387.822	703.734	546.694	557.203
chr8	66439243	66475015	ENSG00000254081.1	CTD-3025N20.2	15.5795	21.1208	17.7345	1.35568	1.24882	0.439014	0.117026	0.46072	23.6039	16.0188	17.9308	21.3534	23.4074	8.99089	11.6423	33.648	16.4838	14.7794	20.767	18.2276	9.22417	10.9554	0	8.46661	19.8983	8.46	29.9577	0	22.2076	6.72639	20.6732	7.18945	18.617	0	41.9543	22.2879	24.0313	36.3519	30.1	12.7062	28.2052	17.0602	30.7996	5.71491
chr8	144683416	144685394	ENSG00000271912.1	RP11-661A12.14	229.311	185.192	212.154	0.807602	2.32665	-0.308284	0.117587	0.462046	354.059	176.207	233.1	294.677	117.037	166.331	186.277	242.266	144.233	351.011	249.204	294.68	285.949	241.018	291.49	203.199	232.147	228.42	194.725	220.251	116.59	221.971	68.9106	287.578	344.415	95.76	262.214	117.011	96.1252	131.776	137.6	69.8844	179.808	345.469	173.248	282.888
chr20	34633544	34638882	ENSG00000260032.1	LINC00657	119655	108383	115271	0.905794	5.06172	-0.142745	0.117637	0.46136	120569	101201	140927	125806	145485	126362	153690	124794	131528	81467.9	144379	107024	81846.1	65534.9	108271	124425	128099	138431	93707.6	141030	126611	121223	129821	102658	75617.8	133381	92614.2	101789	99593.7	108929	109336	111008	114460	124493	118132	95527.5
chr14	85991477	85996332	ENSG00000205562.1	RP11-497E19.1	41.3026	57.2713	47.5127	1.38663	1.67681	0.471581	0.118155	0.46251	27.5379	86.5018	4.4827	21.3534	97.5309	67.4317	58.2117	33.648	57.6932	0	41.5341	15.1897	36.8967	0	58.298	25.3998	46.4294	33.84	67.4048	41.2971	61.0709	26.9055	34.4553	57.5156	144.282	89.376	41.9543	0	48.0626	49.9839	38.7	85.7672	42.3078	46.9156	53.8994	68.5789
chr7	32885006	32885673	ENSG00000272905.1	RP11-265E18.1	18.9029	11.9225	16.1883	0.630723	1.2092	-0.664921	0.118855	0.464368	0	28.8339	40.3443	25.6241	15.6049	17.9818	23.2847	23.5536	41.2094	3.69486	13.8447	12.1518	46.1209	0	0	16.9332	26.5311	16.92	14.9788	13.7657	27.7595	6.72639	0	14.3789	27.9256	12.768	10.4886	11.1439	24.0313	27.264	0	0	0	4.26505	34.6496	0
chr4	135988388	136018804	ENSG00000248434.1	RP11-553P9.2	13.8495	9.59755	12.196	0.692988	1.08622	-0.529098	0.118858	0.463502	19.6699	9.61131	22.4135	17.0827	15.6049	13.4863	29.1058	6.7296	12.3628	11.0846	10.3835	24.3035	0	0	11.6596	8.46661	19.8983	8.46	0	27.5314	16.6557	20.1792	20.6732	7.18945	13.9628	6.384	5.24429	0	0	13.632	8.60001	15.8828	14.1026	0	11.5499	17.1447
chr1	90285733	90286427	ENSG00000272931.1	RP5-943J3.2	8.78748	15.8857	11.5479	1.80777	1.0625	0.854208	0.118874	0.462688	0	0	0	12.8121	15.6049	22.4772	29.1058	0	0	18.4743	20.767	0	36.8967	0	0	0	0	0	14.9788	0	22.2076	0	48.2374	28.7578	9.30852	0	10.4886	27.8599	24.0313	0	17.2	31.7656	17.6283	4.26505	0	2.85745
chr15	87975289	88247083	ENSG00000259560.1	RP11-648K4.2	42.4853	59.5811	49.1337	1.40239	1.69138	0.487891	0.118947	0.462097	129.822	25.6302	26.8962	59.7896	74.1235	26.9727	64.0328	37.0128	37.0885	44.3383	10.3835	33.4173	9.22417	10.9554	93.2769	25.3998	39.7966	25.38	22.4683	41.2971	16.6557	80.7166	62.0195	35.9473	27.9256	76.608	99.6415	50.1478	144.188	31.8079	34.4	38.1187	31.7309	51.1806	84.699	65.7214
chr15	38361682	38364884	ENSG00000236914.3	RP11-1008C21.2	12.5652	20.2116	15.5388	1.60854	1.19142	0.685752	0.118978	0.461346	0	0	4.4827	0	35.1111	0	0	13.4592	24.7256	11.0846	0	0	36.8967	43.8214	0	0	33.1639	33.84	14.9788	13.7657	11.1038	0	0	14.3789	4.65426	12.768	15.7329	16.7159	16.0209	22.72	43	19.0594	38.7822	25.5903	19.2498	34.2894
chr14	105324129	105325173	ENSG00000258593.2	CTD-3051D23.4	8.93881	13.9895	10.9029	1.56502	1.03754	0.646185	0.119157	0.461175	11.802	9.61131	17.9308	8.54137	3.90123	13.4863	11.6423	20.1888	8.24188	3.69486	0	9.11382	27.6725	0	0	0	19.8983	8.46	22.4683	0	0	0	0	0	18.617	25.536	5.24429	27.8599	24.0313	18.176	25.8	0	17.6283	4.26505	11.5499	17.1447
chr1	161344552	161345130	ENSG00000273075.1	RP11-122G18.8	41.9559	54.805	46.9528	1.30625	1.67166	0.385433	0.119284	0.460798	19.6699	54.4641	67.2405	25.6241	35.1111	94.4043	5.82117	70.6608	37.0885	44.3383	17.3059	33.4173	64.5692	21.9107	0	59.2663	19.8983	84.6	44.9365	48.1799	61.0709	13.4528	41.3463	57.5156	55.8511	25.536	73.4201	94.7235	48.0626	27.264	47.3	31.7656	59.9361	72.5059	57.7493	74.2938
chr17	79836543	79837433	ENSG00000263859.1	RP11-498C9.16	67.1686	84.0563	73.736	1.25142	1.86768	0.323568	0.119714	0.461593	90.4817	38.4452	53.7924	59.7896	31.2099	67.4317	87.3175	37.0128	111.265	88.6765	86.5293	94.1762	166.035	21.9107	81.6173	59.2663	6.63277	59.22	59.9154	68.8285	61.0709	47.0847	75.8016	136.6	60.5054	51.072	89.1529	83.5796	96.1252	99.9678	60.2001	60.3547	56.4104	98.0962	123.199	85.7236
chr17	76356534	76369992	ENSG00000266970.1	RP11-806H10.4	9.11921	14.7301	11.3012	1.61528	1.05313	0.691788	0.119866	0.461315	0	3.20377	4.4827	25.6241	0	4.49544	0	26.9184	16.4838	3.69486	10.3835	9.11382	9.22417	32.8661	0	0	13.2655	0	14.9788	6.88285	5.5519	13.4528	0	21.5684	9.30852	31.92	31.4657	0	8.01043	4.54399	25.8	28.5891	3.52565	12.7952	11.5499	17.1447
chr17	75543022	75559325	ENSG00000267506.1	RP11-13K12.1	19.0092	26.7347	22.0135	1.40641	1.34269	0.492017	0.120264	0.461983	19.6699	19.2226	31.3789	17.0827	11.7037	0	0	23.5536	16.4838	48.0331	13.8447	27.3415	0	54.7768	34.9788	0	0	25.38	37.4471	20.6485	16.6557	0	27.5642	43.1367	18.617	19.152	36.71	16.7159	24.0313	45.4399	43	19.0594	21.1539	21.3253	26.9497	11.4298
chr17	49389970	49412526	ENSG00000249383.1	RP11-1018N14.1	12.1586	17.5201	14.2436	1.44096	1.15362	0.527031	0.120733	0.462922	7.86797	6.40754	8.9654	17.0827	15.6049	17.9818	0	16.824	20.6047	18.4743	3.46117	15.1897	0	0	34.9788	8.46661	6.63277	25.38	29.9577	6.88285	0	6.72639	34.4553	0	27.9256	0	20.9772	16.7159	24.0313	22.72	21.5	22.2359	14.1026	12.7952	19.2498	8.57236
chr10	119184705	119249930	ENSG00000258114.1	CTA-109P11.4	32.7673	23.4035	29.1258	0.714233	1.46428	-0.485534	0.121931	0.466646	31.4719	16.0188	35.8616	17.0827	11.7037	40.459	5.82117	37.0128	65.9351	48.0331	44.9953	39.4932	27.6725	76.6875	58.298	8.46661	19.8983	50.76	14.9788	41.2971	22.2076	6.72639	13.7821	7.18945	41.8884	25.536	20.9772	27.8599	24.0313	36.3519	0	9.52968	31.7309	34.1204	34.6496	20.0022
chr8	25283037	25284096	ENSG00000253476.1	RP11-395I14.2	36.9057	30.4019	34.3764	0.823773	1.53626	-0.279682	0.122099	0.466422	47.2078	44.8528	17.9308	38.4362	35.1111	22.4772	46.5693	30.2832	20.6047	55.4228	34.6117	30.3794	55.345	76.6875	23.3192	25.3998	33.1639	16.92	29.9577	41.2971	38.8633	47.0847	34.4553	28.7578	32.5798	19.152	20.9772	44.5758	24.0313	27.264	34.4	31.7656	31.7309	29.8554	34.6496	31.432
chr9	41961615	42019580	ENSG00000204837.2	RP11-204M4.2	122.029	93.8687	111.078	0.769231	2.04563	-0.37851	0.12267	0.467737	59.0098	70.4829	76.2059	204.993	120.938	76.4225	52.3905	117.768	144.233	103.456	200.748	200.504	175.259	186.241	139.915	237.065	145.921	118.44	59.9154	117.008	77.7266	0	124.039	64.7051	69.8139	70.224	99.6415	44.5758	88.1148	90.8798	86.0001	98.4734	102.244	136.482	173.248	65.7214
chr7	112594701	112635689	ENSG00000234520.1	AC018464.3	13.8109	21.4147	16.7679	1.55056	1.22448	0.632791	0.123197	0.468878	39.3399	44.8528	13.4481	12.8121	7.80247	13.4863	11.6423	23.5536	28.8466	22.1691	3.46117	9.11382	0	0	11.6596	0	0	0	22.4683	0	5.5519	33.6319	34.4553	7.18945	0	6.384	26.2214	55.7197	40.0522	22.72	25.8	22.2359	14.1026	8.53011	19.2498	17.1447
chr4	113614203	113627966	ENSG00000250046.3	RP11-148B6.2	32.8308	23.4465	29.1814	0.71416	1.46511	-0.48568	0.124252	0.47202	11.802	25.6302	44.827	55.5189	11.7037	4.49544	46.5693	30.2832	16.4838	33.2537	51.9176	63.7968	46.1209	32.8661	23.3192	0	33.1639	33.84	14.9788	48.1799	66.6228	26.9055	13.7821	0	13.9628	31.92	20.9772	27.8599	64.0835	22.72	12.9	15.8828	17.6283	21.3253	42.3495	22.8596
chr17	62050280	62066782	ENSG00000263489.1	CTC-264K15.6	1664.59	1450.29	1581.25	0.871261	3.199	-0.198822	0.124443	0.471876	1880.45	1797.31	1761.7	1862.02	2102.77	2027.44	2415.78	1591.55	1850.3	831.343	2097.47	1433.91	765.606	898.339	1457.45	1634.06	2056.16	1666.62	1220.78	1789.54	1449.05	2031.37	2218.92	1603.25	1126.33	1225.73	1227.16	1476.57	1329.73	1685.82	1272.8	1261.09	1389.11	1838.24	1697.83	951.532
chr1	84542014	84543614	ENSG00000271576.1	RP11-486G15.2	118.093	139.822	126.543	1.184	2.10224	0.243671	0.124474	0.471125	59.0098	173.004	80.6886	81.143	46.8148	143.854	168.814	87.4848	111.265	147.794	145.369	118.48	138.363	186.241	116.596	126.999	119.39	101.52	134.81	137.657	105.486	67.2639	62.0195	158.168	176.862	127.68	162.573	94.7235	48.0626	159.04	159.1	158.828	176.283	196.192	169.398	108.583
chr6	147480061	147502128	ENSG00000196634.3	RP3-337D23.3	15.0896	10.7398	13.398	0.711737	1.12704	-0.490584	0.124503	0.470369	11.802	19.2226	4.4827	4.27069	15.6049	22.4772	34.927	13.4592	4.12094	22.1691	20.767	21.2656	18.4483	10.9554	11.6596	8.46661	13.2655	8.46	7.48942	20.6485	11.1038	26.9055	20.6732	7.18945	13.9628	25.536	0	5.57197	0	18.176	12.9	15.8828	17.6283	4.26505	0	8.57236
chr1	149590752	149591762	ENSG00000229801.1	RP11-353N4.1	5170.81	6247.13	5589.38	1.20815	3.74736	0.272804	0.124535	0.46963	2104.68	7926.13	10108.5	6512.8	5691.9	4086.36	4715.14	7109.82	4842.11	5549.67	6662.76	2591.36	2868.72	6288.37	2565.11	7433.68	6566.44	2597.22	1467.93	5946.78	2770.4	7351.94	8145.23	5327.38	6502	8011.92	5191.85	7237.99	5022.54	7143.15	4244.1	7998.58	3652.57	6853.94	6013.63	6114.95
chr13	78513297	78519009	ENSG00000233379.1	RP11-318G21.4	36.1107	28.0551	32.978	0.776919	1.51822	-0.364165	0.124627	0.469116	62.9438	6.40754	31.3789	46.9775	27.3086	40.459	23.2847	37.0128	45.3304	40.6434	20.767	21.2656	18.4483	43.8214	34.9788	67.7329	33.1639	59.22	52.4259	20.6485	33.3114	26.9055	13.7821	0	51.1969	12.768	15.7329	27.8599	24.0313	27.264	30.1	34.9422	38.7822	42.6505	30.7996	42.8618
chr12	119825792	120105884	ENSG00000248636.2	RP11-768F21.1	560.623	450.476	517.788	0.803527	2.71415	-0.315581	0.124879	0.469209	1144.79	519.011	363.099	785.806	729.531	642.848	785.857	262.454	523.359	439.688	591.861	425.312	396.639	241.018	781.194	778.928	543.887	879.84	194.725	357.908	488.567	457.394	482.374	517.641	344.415	727.776	587.36	222.879	456.595	363.519	301	279.537	373.719	588.577	569.793	491.482
chr12	119825792	120105884	ENSG00000248636.2	RP11-768F21.1	560.623	450.476	517.788	0.803527	2.71415	-0.315581	0.124879	0.468354	1144.79	519.011	363.099	785.806	729.531	642.848	785.857	262.454	523.359	439.688	591.861	425.312	396.639	241.018	781.194	778.928	543.887	879.84	194.725	357.908	488.567	457.394	482.374	517.641	344.415	727.776	587.36	222.879	456.595	363.519	301	279.537	373.719	588.577	569.793	491.482
chr12	119825792	120105884	ENSG00000248636.2	RP11-768F21.1	560.623	450.476	517.788	0.803527	2.71415	-0.315581	0.124879	0.467503	1144.79	519.011	363.099	785.806	729.531	642.848	785.857	262.454	523.359	439.688	591.861	425.312	396.639	241.018	781.194	778.928	543.887	879.84	194.725	357.908	488.567	457.394	482.374	517.641	344.415	727.776	587.36	222.879	456.595	363.519	301	279.537	373.719	588.577	569.793	491.482
chr15	30832296	30838172	ENSG00000260693.1	AC026150.8	266.157	231.54	252.695	0.869937	2.4026	-0.201017	0.126036	0.470977	350.125	301.154	318.272	277.595	167.753	242.754	203.741	376.858	313.192	266.03	276.894	224.808	285.949	230.062	209.873	186.265	258.678	397.62	277.109	302.845	233.18	154.707	199.841	258.82	255.984	306.432	110.13	167.159	272.355	209.024	240.8	187.417	253.847	375.325	238.697	165.732
chr1	70910754	70911219	ENSG00000271992.1	RP11-42O15.3	17.0053	26.8265	20.8247	1.57754	1.31858	0.657672	0.126381	0.471411	15.7359	3.20377	40.3443	17.0827	0	17.9818	5.82117	10.0944	0	0	13.8447	36.4553	36.8967	65.7321	34.9788	0	19.8983	33.84	0	0	22.2076	0	6.89106	21.5684	9.30852	44.688	36.71	0	24.0313	27.264	17.2	28.5891	66.9874	4.26505	42.3495	45.7192
chr1	761586	762886	ENSG00000225880.4	LINC00115	37.5849	50.4155	42.5746	1.34138	1.62915	0.423714	0.126857	0.47233	39.3399	57.6679	67.2405	34.1655	27.3086	58.4408	23.2847	13.4592	28.8466	48.0331	41.5341	51.645	27.6725	0	11.6596	25.3998	59.6949	33.84	52.4259	55.0628	49.9671	20.1792	27.5642	28.7578	27.9256	6.384	41.9543	117.011	72.0939	77.2479	73.1001	34.9422	56.4104	59.7107	76.9991	5.71491
chr16	23464079	23468927	ENSG00000260136.1	CTD-2270L9.4	181.646	156.245	171.768	0.860163	2.23494	-0.217318	0.127088	0.472335	141.624	134.558	224.135	128.121	159.951	224.772	186.277	201.888	173.08	210.607	197.287	151.897	193.708	251.973	151.575	279.398	205.616	169.2	194.725	158.305	149.901	107.622	144.712	201.305	125.665	95.76	141.596	195.019	56.073	140.864	193.5	108.003	119.872	268.698	196.348	200.022
chr14	55663445	55665731	ENSG00000258050.2	RP11-698F20.3	14.2044	19.6522	16.323	1.38353	1.2128	0.468356	0.127291	0.47224	35.4059	19.2226	8.9654	4.27069	19.5062	31.4681	17.4635	16.824	20.6047	14.7794	13.8447	24.3035	0	10.9554	11.6596	0	19.8983	8.46	7.48942	20.6485	0	6.72639	6.89106	7.18945	41.8884	25.536	15.7329	22.2879	32.0417	18.176	17.2	12.7062	24.6796	0	30.7996	20.0022
chr5	32174577	32175378	ENSG00000272086.1	CTD-2186M15.3	262.095	219.398	245.491	0.837093	2.39004	-0.256541	0.127958	0.473857	283.247	403.675	215.17	111.038	366.716	377.617	232.847	265.819	239.015	199.522	363.423	233.921	350.518	197.196	163.235	253.998	305.108	219.96	104.852	220.251	255.387	403.583	399.681	129.41	181.516	217.056	157.329	289.743	184.24	195.392	240.8	260.478	179.808	255.903	200.198	180.02
chrX	134229058	134232630	ENSG00000196972.6	LINC00087	158.415	185.934	169.117	1.17372	2.22819	0.231086	0.128087	0.473486	98.3497	156.985	237.583	170.827	222.37	112.386	203.741	235.536	144.233	147.794	183.442	91.1382	101.466	76.6875	139.915	186.265	145.921	135.36	157.278	289.08	127.694	121.075	213.623	186.926	107.048	159.6	131.107	245.167	264.344	149.952	202.1	184.241	190.385	260.168	165.548	142.873
chr1	246853349	246855123	ENSG00000235021.1	RP11-439E19.7	27.8025	17.2904	23.7144	0.621899	1.37501	-0.685247	0.12824	0.473199	66.8778	44.8528	17.9308	34.1655	31.2099	67.4317	5.82117	23.5536	20.6047	0	51.9176	3.03794	18.4483	10.9554	0	33.8664	26.5311	25.38	52.4259	27.5314	22.2076	26.9055	20.6732	0	79.1225	12.768	20.9772	16.7159	8.01043	9.08798	4.3	3.17656	21.1539	0	34.6496	11.4298
chr12	74526946	74796315	ENSG00000251138.2	RP11-81H3.2	28.0998	21.5336	25.5463	0.766324	1.40733	-0.383973	0.128331	0.472689	43.2739	16.0188	31.3789	21.3534	23.4074	49.4499	0	33.648	49.4513	29.5588	17.3059	36.4553	27.6725	21.9107	11.6596	50.7997	26.5311	33.84	29.9577	34.4142	16.6557	13.4528	13.7821	35.9473	37.2341	6.384	26.2214	11.1439	8.01043	40.8959	21.5	22.2359	14.1026	17.0602	26.9497	20.0022
chr16	3038962	3042960	ENSG00000262152.2	LINC00514	35.4067	44.284	38.859	1.25072	1.58949	0.322762	0.128451	0.472287	31.4719	41.649	22.4135	29.8948	11.7037	13.4863	46.5693	43.7424	45.3304	70.2023	17.3059	39.4932	18.4483	32.8661	69.9576	33.8664	39.7966	50.76	22.4683	20.6485	49.9671	26.9055	13.7821	35.9473	51.1969	12.768	31.4657	61.2917	64.0835	59.0719	34.4	50.825	35.2565	59.7107	61.5993	48.5767
chr15	68591128	68593343	ENSG00000261425.1	RP11-709B3.2	40.5856	53.8132	45.7297	1.32592	1.6602	0.40699	0.128614	0.472043	27.5379	64.0754	49.3097	25.6241	70.2222	31.4681	17.4635	40.3776	57.6932	66.5074	72.6846	39.4932	55.345	32.8661	11.6596	8.46661	26.5311	25.38	29.9577	34.4142	72.1747	33.6319	130.93	35.9473	18.617	89.376	36.71	39.0038	80.1043	49.9839	12.9	57.1781	66.9874	25.5903	50.0494	60.0065
chr16	49954641	49958065	ENSG00000261751.1	RP11-305A4.3	9.34332	13.5027	10.9609	1.44517	1.03984	0.531242	0.128988	0.472574	19.6699	16.0188	4.4827	8.54137	7.80247	4.49544	11.6423	23.5536	8.24188	7.38971	13.8447	6.07588	9.22417	0	11.6596	8.46661	6.63277	8.46	22.4683	6.88285	0	0	0	7.18945	4.65426	19.152	15.7329	16.7159	8.01043	36.3519	25.8	19.0594	10.577	8.53011	11.5499	5.71491
chr7	1504133	1507158	ENSG00000273230.1	RP11-1246C19.1	334.985	392.719	357.437	1.17235	2.5532	0.229401	0.129103	0.472156	326.521	474.158	452.753	243.429	386.222	422.572	279.416	225.442	346.159	236.471	470.72	249.111	239.828	251.973	303.15	550.33	417.865	228.42	374.471	309.728	210.972	369.951	303.207	733.324	283.91	319.2	309.413	289.743	416.543	336.255	425.7	432.012	550.001	426.505	346.496	325.75
chr13	31377343	31384782	ENSG00000237879.1	LINC00398	15.0146	24.0685	18.5356	1.60301	1.26801	0.680781	0.129525	0.472859	0	19.2226	0	12.8121	23.4074	13.4863	17.4635	0	24.7256	22.1691	31.1506	3.03794	0	10.9554	46.6384	0	13.2655	42.3	22.4683	13.7657	0	13.4528	20.6732	14.3789	69.8139	0	20.9772	22.2879	40.0522	13.632	0	19.0594	10.577	68.2408	11.5499	25.7171
chr9	96938740	96940174	ENSG00000269929.1	RP11-2B6.2	147.749	179.48	160.089	1.21476	2.20436	0.280674	0.130335	0.474973	196.699	112.132	89.654	111.038	237.975	125.872	192.098	279.278	86.5398	151.489	211.132	273.415	166.035	98.5982	34.9788	126.999	145.921	76.14	187.235	123.891	88.8304	134.528	124.039	194.115	260.639	102.144	225.504	273.027	200.261	213.568	163.4	162.005	176.283	140.747	165.548	111.441
chr17	48986998	48987593	ENSG00000262006.1	RP11-700H6.4	94.825	117.031	103.461	1.23418	2.01478	0.303552	0.131109	0.476948	114.086	76.8905	44.827	200.722	46.8148	152.845	93.1386	127.862	90.6607	162.574	79.607	97.2141	166.035	76.6875	69.9576	59.2663	106.124	33.84	74.8942	82.5942	55.519	73.9903	158.494	158.168	69.8139	108.528	152.084	55.7197	136.177	181.76	133.3	114.356	95.1926	72.5059	130.898	71.4363
chr18	53670844	53858493	ENSG00000206129.3	CTD-2008L17.2	29.8669	21.6009	26.6524	0.72324	1.42574	-0.467454	0.131195	0.476422	27.5379	9.61131	40.3443	64.0603	42.9136	17.9818	34.927	16.824	28.8466	25.864	44.9953	15.1897	55.345	43.8214	46.6384	25.3998	26.5311	25.38	52.4259	6.88285	5.5519	0	27.5642	35.9473	32.5798	25.536	5.24429	27.8599	0	18.176	25.8	9.52968	10.577	12.7952	30.7996	40.0043
chr15	101087972	101090358	ENSG00000270127.1	RP11-526I2.5	52.1156	70.1518	59.1297	1.34608	1.77181	0.428766	0.132562	0.480538	35.4059	19.2226	26.8962	72.6017	42.9136	103.395	64.0328	60.5664	41.2094	29.5588	83.0682	75.9485	64.5692	32.8661	23.3192	25.3998	152.554	16.92	74.8942	27.5314	33.3114	40.3583	75.8016	64.7051	83.7767	70.224	36.71	78.0076	40.0522	118.144	60.2001	50.825	66.9874	17.0602	53.8994	165.732
chr17	40905932	40913121	ENSG00000197291.4	RAMP2-AS1	431.49	377.711	410.576	0.875365	2.61339	-0.192044	0.132659	0.480044	479.946	477.362	416.891	371.55	417.432	418.076	174.635	471.072	436.82	447.078	491.487	534.678	341.294	525.857	501.363	380.997	305.108	397.62	756.431	468.034	383.081	295.961	296.316	452.935	255.984	274.512	492.963	328.746	320.417	304.447	417.1	343.069	500.642	383.855	431.195	485.767
chr8	74964575	75012088	ENSG00000254288.1	RP11-6I2.3	15.0235	25.3276	19.0307	1.68586	1.27945	0.753488	0.132905	0.480089	11.802	19.2226	22.4135	0	11.7037	0	81.4963	3.3648	0	14.7794	3.46117	45.5691	36.8967	0	23.3192	0	26.5311	0	29.9577	0	0	0	0	28.7578	9.30852	51.072	20.9772	22.2879	64.0835	31.8079	12.9	12.7062	14.1026	51.1806	15.3998	20.0022
chr5	133772402	133828210	ENSG00000250994.1	AC005355.1	135.109	110.159	125.406	0.815328	2.09832	-0.294548	0.13327	0.480565	133.756	121.743	233.1	200.722	109.235	103.395	232.847	111.038	115.386	70.2023	141.908	100.252	119.914	54.7768	174.894	186.265	112.757	203.04	67.4048	103.243	155.453	121.075	144.712	186.926	32.5798	108.528	99.6415	94.7235	120.157	77.2479	103.2	162.005	112.821	98.0962	150.148	51.4342
chr7	5465908	5468558	ENSG00000234432.3	RP11-1275H24.1	59.0695	76.5996	65.8868	1.29677	1.8188	0.374924	0.134709	0.484904	102.284	163.392	49.3097	68.331	78.0247	26.9727	58.2117	60.5664	41.2094	51.728	51.9176	54.6829	55.345	54.7768	11.6596	33.8664	46.4294	33.84	37.4471	61.9456	49.9671	107.622	75.8016	50.3262	181.516	76.608	57.6872	105.867	88.1148	49.9839	60.2001	66.7078	95.1926	55.4457	34.6496	74.2938
chr4	8483997	8514337	ENSG00000205959.3	RP11-689P11.2	143.982	179.536	157.809	1.24693	2.19813	0.31838	0.135194	0.485803	180.963	134.558	147.929	239.158	113.136	125.872	360.912	211.982	94.7816	81.2868	128.063	133.669	166.035	54.7768	139.915	101.599	126.023	76.14	164.767	158.305	99.9342	127.801	248.078	143.789	139.628	114.912	330.39	83.5796	208.271	268.096	227.9	130.239	186.859	200.457	76.9991	154.302
chr10	89102493	89117639	ENSG00000224914.2	LINC00863	1178.17	1361.91	1249.62	1.15596	3.09678	0.209092	0.135274	0.485243	1070.04	1714.02	1398.6	1434.95	1314.72	1447.53	1606.64	1356.01	1215.68	258.64	1405.24	680.499	322.846	1500.88	629.619	1286.92	1538.8	1116.72	1318.14	750.23	1254.73	1298.19	1812.35	1308.48	1354.39	1538.54	770.911	924.948	1401.83	1504.06	1388.9	1416.75	1480.77	1441.59	1385.98	1337.29
chr13	48504290	48506757	ENSG00000260388.1	LINC00562	94.5857	77.9257	88.1068	0.823864	1.94501	-0.279523	0.135755	0.48612	125.888	89.7056	62.7578	51.2482	113.136	143.854	29.1058	127.862	140.112	107.151	65.7623	103.29	73.7934	142.42	81.6173	143.932	66.3277	84.6	97.3624	61.9456	27.7595	141.254	82.6927	79.084	60.5054	51.072	41.9543	111.439	96.1252	77.2479	77.4001	73.0609	59.9361	110.891	92.3989	77.1512
chr12	79734985	79897176	ENSG00000257894.1	RP1-78O14.1	132.936	152.779	140.653	1.14927	2.14815	0.200719	0.136495	0.487922	208.501	112.132	94.1367	106.767	140.444	166.331	122.244	174.97	173.08	199.522	110.758	164.049	138.363	65.7321	93.2769	93.1327	66.3277	118.44	157.278	123.891	194.317	100.896	124.039	136.6	130.319	153.216	199.283	167.159	216.282	131.776	163.4	136.592	183.334	106.626	161.698	128.585
chr3	155008977	155011965	ENSG00000242790.1	RP11-451G4.3	363.838	427.633	388.647	1.17534	2.58956	0.233079	0.137883	0.492031	287.181	378.045	403.443	363.008	436.938	296.699	186.277	454.248	424.457	336.232	373.807	346.325	212.156	460.125	419.746	474.13	305.108	219.96	352.003	481.799	449.704	343.046	358.335	230.062	311.836	427.728	624.07	250.739	624.814	249.92	348.3	479.661	430.129	750.649	600.593	300.033
chr2	118889704	118943962	ENSG00000226856.1	AC093901.1	21.9966	9.32471	17.0687	0.423915	1.2322	-1.23815	0.13792	0.491309	3.93399	19.2226	4.4827	0	35.1111	17.9818	0	26.9184	32.9675	3.69486	27.6894	0	18.4483	21.9107	128.256	16.9332	79.5933	8.46	0	13.7657	11.1038	13.4528	13.7821	7.18945	9.30852	0	5.24429	5.57197	0	9.08798	4.3	0	0	4.26505	34.6496	37.1469
chr22	31373502	31373844	ENSG00000269972.1	RP3-430N8.10	631.07	687.553	653.035	1.0895	2.81494	0.123671	0.138052	0.490931	503.55	727.256	578.268	696.122	616.395	701.289	756.752	625.853	593.415	668.769	733.769	735.182	525.778	723.053	314.809	550.33	802.565	668.34	659.069	550.628	594.053	558.29	778.69	596.725	660.905	485.184	671.269	635.205	857.116	667.967	756.801	765.551	765.066	648.288	519.744	817.232
chr6	6692977	6711235	ENSG00000226281.2	RP1-80N2.2	7.60438	14.1451	10.148	1.86012	1.00638	0.895399	0.138444	0.491477	11.802	3.20377	0	0	0	13.4863	17.4635	16.824	0	0	17.3059	15.1897	0	10.9554	0	0	13.2655	8.46	0	6.88285	5.5519	26.9055	0	7.18945	4.65426	6.384	0	22.2879	64.0835	22.72	4.3	0	0	21.3253	30.7996	14.2873
chr3	128578559	128579369	ENSG00000261159.1	RP11-723O4.9	13.7462	21.3264	16.6941	1.55143	1.22256	0.6336	0.138932	0.492361	0	3.20377	0	12.8121	3.90123	13.4863	29.1058	0	20.6047	36.9486	24.2282	18.2276	0	21.9107	0	0	6.63277	50.76	7.48942	20.6485	5.5519	26.9055	6.89106	28.7578	9.30852	25.536	52.4429	27.8599	16.0209	22.72	0	19.0594	17.6283	17.0602	3.84995	51.4342
chr19	54753289	54753907	ENSG00000268164.1	CTD-2337J16.1	36.4246	57.9154	44.7821	1.59001	1.6511	0.669033	0.140128	0.495744	27.5379	44.8528	17.9308	34.1655	27.3086	40.459	5.82117	30.2832	78.2979	40.6434	38.0729	33.4173	9.22417	0	46.6384	76.1995	39.7966	67.68	74.8942	0	27.7595	40.3583	96.4748	0	37.2341	76.608	62.9315	66.8637	16.0209	49.9839	38.7	34.9422	14.1026	29.8554	38.4995	248.598
chr19	49834874	49843865	ENSG00000197813.4	CTC-301O7.4	35.4355	53.2093	42.3475	1.50158	1.62683	0.586483	0.140229	0.495251	55.0758	32.0377	26.8962	29.8948	15.6049	35.9635	23.2847	23.5536	37.0885	14.7794	31.1506	57.7209	36.8967	10.9554	23.3192	25.3998	19.8983	76.14	14.9788	68.8285	99.9342	20.1792	48.2374	21.5684	121.011	31.92	57.6872	44.5758	8.01043	31.8079	38.7	47.6484	49.3591	29.8554	23.0997	191.449
chr19	49834874	49843865	ENSG00000197813.4	CTC-301O7.4	35.4355	53.2093	42.3475	1.50158	1.62683	0.586483	0.140229	0.494403	55.0758	32.0377	26.8962	29.8948	15.6049	35.9635	23.2847	23.5536	37.0885	14.7794	31.1506	57.7209	36.8967	10.9554	23.3192	25.3998	19.8983	76.14	14.9788	68.8285	99.9342	20.1792	48.2374	21.5684	121.011	31.92	57.6872	44.5758	8.01043	31.8079	38.7	47.6484	49.3591	29.8554	23.0997	191.449
chr8	58055248	58152857	ENSG00000253301.1	RP11-513O17.2	15.5881	8.52342	12.8407	0.54679	1.10859	-0.87094	0.140292	0.493782	3.93399	25.6302	17.9308	29.8948	3.90123	0	40.7482	10.0944	12.3628	22.1691	10.3835	39.4932	0	0	58.298	0	19.8983	0	22.4683	0	5.5519	20.1792	0	0	18.617	0	26.2214	5.57197	8.01043	13.632	0	12.7062	21.1539	0	7.69991	5.71491
chr11	97093644	97130987	ENSG00000255039.1	RP11-882G5.1	319.187	251.099	292.708	0.786683	2.46643	-0.346145	0.140454	0.493506	204.567	368.434	358.616	316.031	198.963	575.417	162.993	198.523	712.923	258.64	446.491	230.883	387.415	142.42	151.575	499.53	305.108	355.32	67.4048	316.611	266.491	497.753	110.257	251.631	153.591	427.728	267.459	278.599	280.365	245.376	232.2	266.831	313.783	183.397	304.146	200.022
chr2	95873283	95881351	ENSG00000233757.2	AC092835.2	72.7254	56.2852	66.332	0.773941	1.82172	-0.369705	0.140589	0.493139	74.7458	76.8905	80.6886	29.8948	109.235	44.9544	75.6752	53.8368	70.056	40.6434	103.835	82.0244	46.1209	54.7768	46.6384	135.466	39.7966	169.2	44.9365	68.8285	77.7266	73.9903	48.2374	64.7051	23.2713	0	47.1986	61.2917	80.1043	77.2479	86.0001	9.52968	59.9361	55.4457	69.2992	105.726
chr4	152328703	152329987	ENSG00000251611.1	RP11-610P16.1	35.8812	28.1641	32.8802	0.784926	1.51693	-0.349371	0.140602	0.492347	62.9438	25.6302	26.8962	34.1655	19.5062	22.4772	87.3175	43.7424	41.2094	25.864	27.6894	27.3415	36.8967	32.8661	69.9576	42.333	33.1639	16.92	29.9577	41.2971	27.7595	13.4528	48.2374	28.7578	18.617	31.92	36.71	16.7159	24.0313	31.8079	25.8	19.0594	35.2565	25.5903	34.6496	17.1447
chr17	70068474	70089622	ENSG00000226101.1	AC007461.2	486.904	423.148	462.11	0.869058	2.66475	-0.202475	0.142618	0.498557	444.541	531.826	511.028	380.091	464.247	427.067	384.197	561.922	543.964	391.655	574.555	568.095	691.813	416.303	431.406	414.864	457.661	380.7	576.685	550.628	732.851	275.782	406.572	452.935	181.516	414.96	377.589	512.622	480.626	227.2	524.6	501.897	444.232	767.71	377.296	254.313
chr10	66660894	66684276	ENSG00000224714.2	RP11-179K3.2	14.2241	19.5361	16.2899	1.37345	1.21192	0.457805	0.142677	0.497919	27.5379	19.2226	13.4481	25.6241	11.7037	4.49544	0	26.9184	20.6047	14.7794	3.46117	18.2276	18.4483	21.9107	23.3192	8.46661	19.8983	0	7.48942	20.6485	0	6.72639	48.2374	14.3789	13.9628	19.152	15.7329	11.1439	32.0417	4.54399	17.2	19.0594	3.52565	25.5903	34.6496	14.2873
chr19	15456879	15459228	ENSG00000273218.1	LLNLR-246C6.1	24.556	32.0848	27.4838	1.3066	1.43908	0.385815	0.143203	0.49891	23.6039	12.8151	22.4135	17.0827	39.0123	26.9727	11.6423	43.7424	12.3628	40.6434	24.2282	45.5691	9.22417	43.8214	11.6596	42.333	19.8983	8.46	44.9365	27.5314	5.5519	6.72639	48.2374	21.5684	46.5426	25.536	20.9772	16.7159	56.073	27.264	55.9001	22.2359	38.7822	4.26505	30.7996	34.2894
chr1	234765057	234770526	ENSG00000224939.1	LINC00184	48.5103	27.6498	40.3979	0.569979	1.60636	-0.811021	0.143763	0.500013	47.2078	76.8905	0	29.8948	46.8148	76.4225	0	20.1888	37.0885	18.4743	55.3788	0	46.1209	21.9107	0	135.466	165.819	16.92	157.278	20.6485	61.0709	33.6319	13.7821	43.1367	0	19.152	10.4886	16.7159	16.0209	13.632	86.0001	44.4719	28.2052	46.9156	0	48.5767
chr5	43033818	43034737	ENSG00000272382.1	CTD-2035E11.4	25.3407	34.375	28.854	1.35652	1.46021	0.439906	0.143832	0.499408	39.3399	12.8151	0	76.8723	3.90123	31.4681	17.4635	23.5536	4.12094	40.6434	17.3059	45.5691	36.8967	21.9107	0	25.3998	33.1639	16.92	14.9788	20.6485	61.0709	13.4528	62.0195	21.5684	37.2341	6.384	15.7329	33.4318	48.0626	45.4399	51.6	31.7656	38.7822	29.8554	30.7996	28.5745
chr5	9546312	9550721	ENSG00000250786.1	SNHG18	42.5868	54.2466	47.1212	1.27379	1.67322	0.349126	0.143851	0.498637	39.3399	38.4452	58.2751	42.7069	46.8148	40.459	17.4635	30.2832	70.056	22.1691	27.6894	72.9106	0	43.8214	0	42.333	53.0622	33.84	89.873	82.5942	44.4152	40.3583	48.2374	93.4629	23.2713	38.304	47.1986	50.1478	80.1043	31.8079	51.6	54.0015	42.3078	76.771	30.7996	91.4385
chr16	14396145	14420142	ENSG00000262454.1	RP11-65J21.3	2204.94	2547.65	2338.22	1.15543	3.36888	0.208431	0.144312	0.499394	2116.49	2111.28	2335.49	1951.7	2676.25	2494.97	1973.38	1958.31	2097.56	1300.59	2706.64	2560.98	1475.87	1336.55	2028.77	4114.77	1731.15	2732.58	2254.32	1762.01	2004.24	2784.72	2094.88	1833.31	1656.92	3938.93	2386.15	1766.32	2098.73	2785.47	2928.3	3608.57	1907.38	3714.86	2209.87	2737.44
chr3	49022918	49023396	ENSG00000273211.1	RP13-131K19.7	123.545	107.26	117.212	0.868185	2.06897	-0.203925	0.144426	0.498948	66.8778	156.985	143.446	115.309	109.235	161.836	145.529	151.416	115.386	147.794	131.525	115.442	138.363	87.6428	151.575	110.066	132.655	118.44	67.4048	61.9456	127.694	161.433	103.366	93.4629	107.048	89.376	152.084	78.0076	184.24	72.7039	60.2001	149.298	116.346	89.5661	111.649	94.2959
chrX	133733487	133740284	ENSG00000235813.1	RP11-308B5.2	93.6211	111.375	100.526	1.18964	2.00228	0.250523	0.144598	0.498705	98.3497	105.724	89.654	59.7896	132.642	103.395	75.6752	90.8496	111.265	162.574	48.4564	139.745	101.466	76.6875	104.936	50.7997	112.757	59.22	119.831	68.8285	99.9342	47.0847	55.1285	143.789	97.7395	108.528	188.794	61.2917	160.209	122.688	103.2	88.9437	91.6669	119.421	157.848	60.0065
chr1	61125303	61291256	ENSG00000231252.1	RP11-436K8.1	37.8937	26.6569	33.5238	0.703464	1.52535	-0.507451	0.144697	0.498212	70.8118	76.8905	31.3789	42.7069	3.90123	22.4772	34.927	70.6608	53.5722	14.7794	27.6894	45.5691	9.22417	10.9554	93.2769	42.333	33.1639	16.92	22.4683	27.5314	55.519	26.9055	75.8016	28.7578	18.617	31.92	15.7329	33.4318	40.0522	9.08798	4.3	15.8828	38.7822	34.1204	3.84995	22.8596
chr15	95976324	96051076	ENSG00000259134.1	LINC00924	89.9816	109.438	97.5478	1.21622	1.98922	0.282408	0.144839	0.49787	78.6797	105.724	44.827	34.1655	120.938	89.9089	52.3905	107.674	90.6607	110.846	107.296	103.29	92.2417	164.33	174.894	93.1327	53.0622	59.22	67.4048	103.243	105.486	20.1792	68.9106	129.41	60.5054	134.064	62.9315	94.7235	128.167	136.32	94.6001	101.65	84.6156	123.687	103.949	208.594
chr6	53794820	53862465	ENSG00000236740.2	RP11-411K7.1	37.6689	50.2133	42.5473	1.33302	1.62887	0.414696	0.145013	0.497635	27.5379	16.0188	31.3789	68.331	35.1111	26.9727	23.2847	84.12	45.3304	36.9486	13.8447	24.3035	9.22417	87.6428	69.9576	42.333	19.8983	42.3	37.4471	34.4142	38.8633	13.4528	41.3463	43.1367	51.1969	63.84	41.9543	33.4318	120.157	13.632	25.8	28.5891	42.3078	98.0962	42.3495	57.1491
chr16	73094144	73094658	ENSG00000272250.1	RP11-346C20.4	39.689	54.644	45.5048	1.37681	1.65806	0.461326	0.145341	0.497931	7.86797	38.4452	22.4135	42.7069	15.6049	17.9818	128.066	20.1888	61.8141	36.9486	62.3011	36.4553	73.7934	76.6875	34.9788	33.8664	33.1639	33.84	0	6.88285	55.519	33.6319	34.4553	129.41	51.1969	57.456	31.4657	66.8637	8.01043	54.5279	73.1001	41.2953	38.7822	21.3253	88.549	68.5789
chr21	17442842	17999716	ENSG00000215386.6	LINC00478	1092.83	1211.47	1138.97	1.10856	3.05651	0.148682	0.146495	0.501051	1066.11	1009.19	1412.05	1024.96	1314.72	1038.45	1204.98	1137.3	910.728	779.615	1304.86	1233.4	977.762	514.901	757.875	1176.86	1147.47	1184.4	1565.29	1252.68	1093.72	934.968	826.927	1394.75	1075.13	1347.02	1054.1	880.372	1513.97	1040.57	1449.1	1508.87	976.605	1369.08	1366.73	1157.27
chr11	72887739	72892741	ENSG00000256568.1	RP11-800A3.3	11.8617	18.9809	14.6303	1.60018	1.16525	0.678236	0.146715	0.500971	11.802	19.2226	0	12.8121	23.4074	40.459	0	10.0944	45.3304	0	0	0	0	0	0	0	33.1639	0	37.4471	13.7657	0	13.4528	41.3463	14.3789	9.30852	12.768	41.9543	11.1439	32.0417	13.632	12.9	22.2359	14.1026	17.0602	0	22.8596
chr12	124997768	124999359	ENSG00000214650.2	RP11-83B20.1	56.3249	65.9359	60.0625	1.17063	1.7786	0.227289	0.14686	0.500638	86.5477	57.6679	35.8616	72.6017	54.6173	49.4499	58.2117	87.4848	53.5722	66.5074	20.767	75.9485	64.5692	65.7321	34.9788	50.7997	66.3277	50.76	37.4471	34.4142	61.0709	53.8111	34.4553	79.084	111.702	51.072	47.1986	83.5796	72.0939	63.6159	73.1001	63.5312	45.8335	34.1204	80.8491	82.8661
chr1	94312730	94314495	ENSG00000260464.1	RP4-561L24.3	81.1613	97.324	87.4468	1.19914	1.94174	0.262004	0.146989	0.500249	102.284	99.3169	112.067	34.1655	78.0247	62.9362	93.1386	63.9312	70.056	96.0663	103.835	103.29	64.5692	54.7768	104.936	33.8664	119.39	84.6	97.3624	61.9456	77.7266	67.2639	48.2374	57.5156	69.8139	178.752	120.619	61.2917	144.188	104.512	60.2001	66.7078	74.0387	132.217	150.148	94.2959
chr15	69755365	69863422	ENSG00000245750.3	RP11-279F6.1	16.6487	27.6158	20.9137	1.65873	1.32043	0.730082	0.147386	0.500773	11.802	44.8528	0	12.8121	11.7037	13.4863	0	0	0	22.1691	10.3835	18.2276	0	87.6428	34.9788	25.3998	0	0	29.9577	20.6485	22.2076	0	27.5642	35.9473	9.30852	0	26.2214	11.1439	16.0209	22.72	81.7001	73.0609	24.6796	25.5903	26.9497	5.71491
chr10	43632272	43633782	ENSG00000273008.1	RP11-351D16.3	50.2965	63.3747	55.3825	1.26002	1.74337	0.33345	0.147897	0.50168	35.4059	64.0754	17.9308	64.0603	81.9259	67.4317	69.854	26.9184	24.7256	40.6434	44.9953	30.3794	73.7934	32.8661	34.9788	33.8664	39.7966	50.76	112.341	6.88285	72.1747	80.7166	82.6927	21.5684	79.1225	63.84	57.6872	61.2917	72.0939	31.8079	55.9001	98.4734	45.8335	119.421	34.6496	62.864
chr11	19732480	19734165	ENSG00000270607.1	RP11-359E10.1	9.50987	14.8677	11.5935	1.56339	1.06421	0.644682	0.148725	0.503658	0	9.61131	13.4481	0	11.7037	4.49544	5.82117	10.0944	24.7256	14.7794	13.8447	15.1897	0	0	0	0	0	0	22.4683	20.6485	22.2076	20.1792	0	0	23.2713	31.92	10.4886	11.1439	40.0522	9.08798	17.2	28.5891	0	0	19.2498	17.1447
chr22	41826938	41827379	ENSG00000273424.1	CTA-223H9.9	43.9322	31.9093	39.2566	0.726331	1.59391	-0.461302	0.149682	0.506068	27.5379	22.4264	49.3097	68.331	46.8148	17.9818	34.927	57.2016	8.24188	55.4228	34.6117	109.366	46.1209	0	81.6173	33.8664	39.7966	25.38	67.4048	68.8285	44.4152	26.9055	0	35.9473	46.5426	0	47.1986	50.1478	8.01043	49.9839	68.8001	47.6484	21.1539	12.7952	38.4995	20.0022
chr2	114435279	114461655	ENSG00000227359.1	AC017074.2	33.9783	47.7877	39.3486	1.40642	1.59493	0.492028	0.149873	0.505884	19.6699	64.0754	13.4481	12.8121	62.4198	44.9544	75.6752	10.0944	49.4513	40.6434	27.6894	39.4932	0	10.9554	0	67.7329	53.0622	25.38	7.48942	75.7113	33.3114	13.4528	68.9106	100.652	23.2713	89.376	31.4657	72.4357	40.0522	13.632	8.60001	47.6484	35.2565	85.3011	3.84995	48.5767
chr11	17716569	17718844	ENSG00000254586.1	RP11-358H18.3	19.8343	28.2588	23.1105	1.42474	1.36381	0.510702	0.149887	0.505101	47.2078	25.6302	22.4135	4.27069	15.6049	0	17.4635	0	24.7256	33.2537	10.3835	12.1518	18.4483	0	23.3192	16.9332	53.0622	8.46	52.4259	13.7657	16.6557	20.1792	34.4553	14.3789	60.5054	12.768	5.24429	33.4318	48.0626	9.08798	38.7	38.1187	0	51.1806	15.3998	34.2894
chr21	29488413	29600986	ENSG00000236532.1	AL035610.2	78.6998	99.1855	86.6665	1.2603	1.93785	0.333768	0.149951	0.504494	141.624	80.0942	53.7924	111.038	46.8148	62.9362	46.5693	74.0256	70.056	129.32	17.3059	109.366	55.345	65.7321	34.9788	33.8664	86.226	42.3	232.172	82.5942	61.0709	94.1694	117.148	122.221	102.394	102.144	62.9315	61.2917	96.1252	77.2479	129	47.6484	91.6669	145.012	130.898	102.868
chr3	84687557	84930830	ENSG00000242641.1	LINC00971	10.9431	16.1088	12.952	1.47206	1.11234	0.557833	0.150535	0.505629	11.802	16.0188	17.9308	8.54137	7.80247	22.4772	11.6423	6.7296	8.24188	22.1691	13.8447	12.1518	9.22417	0	0	8.46661	6.63277	0	7.48942	20.6485	22.2076	6.72639	6.89106	0	27.9256	0	36.71	22.2879	0	18.176	4.3	9.52968	45.8335	21.3253	15.3998	17.1447
chr16	30751988	30762702	ENSG00000260899.1	RP11-2C24.4	336.357	375.023	351.394	1.11495	2.54579	0.156984	0.150922	0.506104	275.379	310.766	228.618	388.632	355.012	463.031	366.733	292.738	280.224	321.452	394.574	285.566	387.415	219.107	361.448	296.331	577.051	313.02	254.64	289.08	322.01	417.036	330.771	424.178	214.096	325.584	382.833	334.318	368.48	295.359	399.9	454.248	405.45	447.831	415.795	451.478
chr16	30751988	30762702	ENSG00000260899.1	RP11-2C24.4	336.357	375.023	351.394	1.11495	2.54579	0.156984	0.150922	0.505281	275.379	310.766	228.618	388.632	355.012	463.031	366.733	292.738	280.224	321.452	394.574	285.566	387.415	219.107	361.448	296.331	577.051	313.02	254.64	289.08	322.01	417.036	330.771	424.178	214.096	325.584	382.833	334.318	368.48	295.359	399.9	454.248	405.45	447.831	415.795	451.478
chrX	135923090	135929956	ENSG00000232611.1	RP11-1114A5.4	1082.58	983.898	1044.21	0.908842	3.01879	-0.137898	0.151078	0.504982	1325.75	1002.78	1313.43	1020.69	936.296	1173.31	1152.59	1191.14	927.212	1023.48	1194.1	1178.72	1189.92	613.5	1270.9	931.327	1300.02	871.38	1070.99	922.302	1204.76	1002.23	895.838	1193.45	549.203	963.984	797.132	1142.25	1081.41	895.166	1079.3	1019.68	1004.81	1479.97	989.438	682.931
chr10	134596683	134598269	ENSG00000234531.2	RP11-288G11.3	1486.7	1337.13	1428.53	0.899397	3.15489	-0.152971	0.151529	0.505671	1121.19	1384.03	1837.91	1375.16	1576.1	1748.73	1204.98	1631.93	1471.18	1363.4	1893.26	1567.58	1651.13	1161.27	2005.45	1600.19	1227.06	1302.84	1160.86	1438.52	1598.95	1385.64	1660.75	1804.55	637.634	1513.01	1138.01	1287.13	977.273	995.134	1474.9	1515.22	1413.79	1974.72	1359.03	968.677
chr21	33025906	33031813	ENSG00000234509.1	AP000253.1	37.5373	48.4828	41.7939	1.29159	1.62111	0.369148	0.151712	0.50546	102.284	48.0565	44.827	38.4362	62.4198	31.4681	46.5693	43.7424	53.5722	36.9486	38.0729	21.2656	27.6725	10.9554	0	50.7997	19.8983	0	29.9577	20.6485	44.4152	53.8111	62.0195	35.9473	83.7767	19.152	89.1529	44.5758	64.0835	49.9839	55.9001	38.1187	38.7822	25.5903	23.0997	48.5767
chr17	75559450	75564777	ENSG00000267466.1	RP11-13K12.5	17.18	10.7924	14.696	0.628195	1.1672	-0.670716	0.152648	0.507758	11.802	35.2415	0	12.8121	11.7037	4.49544	0	13.4592	24.7256	18.4743	0	18.2276	0	54.7768	23.3192	16.9332	13.2655	25.38	44.9365	20.6485	27.7595	0	13.7821	0	13.9628	0	10.4886	5.57197	16.0209	13.632	0	9.52968	21.1539	0	26.9497	20.0022
chr19	35340182	35351194	ENSG00000271109.1	CTC-523E23.11	17.3714	24.4477	20.1233	1.40735	1.3037	0.492986	0.152795	0.507428	15.7359	3.20377	40.3443	4.27069	39.0123	0	0	16.824	20.6047	25.864	10.3835	24.3035	36.8967	0	11.6596	0	26.5311	0	22.4683	20.6485	49.9671	13.4528	27.5642	7.18945	41.8884	19.152	20.9772	33.4318	16.0209	18.176	12.9	31.7656	45.8335	4.26505	23.0997	40.0043
chr5	139028584	139029313	ENSG00000250635.1	CTD-3224K15.2	27.4523	36.7009	31.049	1.3369	1.49205	0.418887	0.15343	0.508715	19.6699	22.4264	22.4135	29.8948	27.3086	17.9818	34.927	30.2832	24.7256	40.6434	10.3835	42.5312	36.8967	32.8661	0	25.3998	19.8983	8.46	44.9365	27.5314	44.4152	40.3583	6.89106	35.9473	69.8139	25.536	47.1986	27.8599	0	31.8079	60.2001	12.7062	56.4104	21.3253	92.3989	25.7171
chr15	31508223	31516648	ENSG00000259448.2	RP11-16E12.1	10.5871	16.7829	12.9966	1.58522	1.11383	0.664681	0.153853	0.509299	27.5379	0	13.4481	4.27069	15.6049	17.9818	46.5693	0	16.4838	11.0846	10.3835	21.2656	0	10.9554	23.3192	0	0	8.46	0	0	5.5519	0	41.3463	28.7578	32.5798	0	26.2214	33.4318	8.01043	13.632	12.9	15.8828	3.52565	4.26505	11.5499	2.85745
chr12	70612912	70615642	ENSG00000257613.1	RP11-320P7.1	36.5456	46.7518	40.5147	1.27927	1.60761	0.355326	0.154483	0.510563	59.0098	44.8528	22.4135	21.3534	27.3086	35.9635	52.3905	57.2016	53.5722	11.0846	48.4564	24.3035	9.22417	0	11.6596	67.7329	26.5311	67.68	14.9788	27.5314	33.3114	87.443	55.1285	43.1367	37.2341	57.456	31.4657	66.8637	40.0522	40.8959	30.1	50.825	56.4104	76.771	53.8994	14.2873
chr19	44395956	44405663	ENSG00000267058.1	RP11-15A1.3	152.764	178.82	162.897	1.17056	2.21191	0.227201	0.155574	0.513344	192.765	179.411	143.446	59.7896	234.074	152.845	75.6752	131.227	168.959	140.405	183.442	167.087	175.259	164.33	69.9576	93.1327	198.983	194.58	187.235	206.485	161.005	80.7166	186.059	143.789	83.7767	191.52	94.3972	267.455	168.219	172.672	210.7	216.006	296.155	174.867	157.848	140.015
chr9	13406379	13433052	ENSG00000270547.1	RP11-536O18.2	11.9654	17.811	14.2387	1.48854	1.15347	0.573895	0.155755	0.513121	11.802	22.4264	13.4481	21.3534	46.8148	13.4863	5.82117	10.0944	8.24188	22.1691	10.3835	9.11382	0	10.9554	0	0	0	8.46	22.4683	20.6485	5.5519	0	6.89106	7.18945	51.1969	25.536	15.7329	27.8599	0	18.176	4.3	19.0594	24.6796	17.0602	23.0997	8.57236
chr16	2318156	2323040	ENSG00000260778.2	MIR940	69.4147	56.9669	64.5739	0.820674	1.81006	-0.285119	0.156475	0.514669	55.0758	108.928	35.8616	72.6017	54.6173	103.395	52.3905	74.0256	94.7816	84.9817	62.3011	54.6829	36.8967	32.8661	58.298	118.533	99.4916	67.68	37.4471	41.2971	66.6228	114.349	55.1285	28.7578	41.8884	57.456	47.1986	100.296	48.0626	77.2479	38.7	54.0015	38.7822	98.0962	46.1995	65.7214
chr17	43623170	43640596	ENSG00000267198.1	RP11-798G7.6	56.9173	45.3937	52.4359	0.797537	1.71963	-0.326377	0.157079	0.515829	11.802	38.4452	67.2405	81.143	85.8272	80.918	46.5693	40.3776	45.3304	84.9817	65.7623	57.7209	64.5692	76.6875	93.2769	8.46661	26.5311	42.3	29.9577	48.1799	88.8304	67.2639	89.5838	28.7578	23.2713	25.536	36.71	27.8599	64.0835	40.8959	43	66.7078	74.0387	29.8554	42.3495	42.8618
chr1	143347958	143376699	ENSG00000242569.3	RP11-435B5.3	15.953	21.6623	18.1733	1.35788	1.25943	0.441359	0.157192	0.51538	23.6039	22.4264	4.4827	12.8121	19.5062	4.49544	17.4635	26.9184	12.3628	36.9486	17.3059	15.1897	27.6725	32.8661	0	0	19.8983	0	0	0	16.6557	40.3583	6.89106	7.18945	13.9628	38.304	26.2214	16.7159	24.0313	27.264	17.2	19.0594	35.2565	12.7952	26.9497	31.432
chr16	46656773	46658355	ENSG00000261512.2	RP11-46D6.1	13.1689	20.5717	16.0478	1.56214	1.20541	0.643523	0.157648	0.516054	31.4719	9.61131	8.9654	17.0827	11.7037	22.4772	11.6423	10.0944	32.9675	0	17.3059	9.11382	27.6725	0	11.6596	0	0	0	7.48942	48.1799	5.5519	6.72639	34.4553	35.9473	18.617	0	52.4429	0	8.01043	4.54399	8.60001	6.35312	17.6283	55.4457	23.0997	22.8596
chr7	23140847	23145322	ENSG00000230658.1	KLHL7-AS1	64.3517	46.2596	57.3159	0.718855	1.75828	-0.476228	0.157959	0.516252	31.4719	0	107.585	72.6017	27.3086	76.4225	75.6752	100.944	119.507	14.7794	55.3788	45.5691	18.4483	21.9107	139.915	93.1327	53.0622	84.6	82.3836	41.2971	99.9342	53.8111	0	0	32.5798	31.92	73.4201	22.2879	80.1043	86.3358	94.6001	69.8844	0	38.3855	92.3989	25.7171
chr1	28969740	28975042	ENSG00000229388.1	RP11-442N24__B.1	322.415	277.967	305.129	0.862139	2.48448	-0.214007	0.159454	0.520312	204.567	496.584	367.581	200.722	319.901	328.167	267.774	417.235	259.619	306.673	373.807	282.528	276.725	76.6875	291.49	499.53	351.537	380.7	224.683	364.791	438.6	363.225	248.078	345.094	237.367	325.584	225.504	239.595	280.365	118.144	227.9	266.831	257.372	396.65	377.296	345.752
chr19	16653434	16655625	ENSG00000269399.1	CTD-3222D19.7	88.1033	103.293	94.0104	1.17241	1.97318	0.229472	0.16015	0.521754	70.8118	67.2792	62.7578	123.85	54.6173	116.882	58.2117	74.0256	82.4188	110.846	79.607	112.404	55.345	76.6875	104.936	50.7997	119.39	143.82	104.852	103.243	44.4152	121.075	68.9106	107.842	107.048	102.144	68.1758	55.7197	112.146	99.9678	189.2	127.062	98.7182	89.5661	142.448	77.1512
chrX	67233312	67234743	ENSG00000260118.1	RP6-201G10.2	19.8427	26.0227	22.246	1.31145	1.34725	0.391167	0.160165	0.520978	19.6699	38.4452	0	0	15.6049	31.4681	0	26.9184	16.4838	22.1691	24.2282	18.2276	18.4483	32.8661	23.3192	16.9332	13.2655	25.38	14.9788	41.2971	16.6557	20.1792	41.3463	0	32.5798	6.384	15.7329	33.4318	24.0313	40.8959	30.1	54.0015	14.1026	17.0602	34.6496	20.0022
chr7	49269733	49294412	ENSG00000234686.1	AC010971.1	30.3132	24.4206	28.0217	0.80561	1.44749	-0.311847	0.160248	0.520427	35.4059	28.8339	49.3097	38.4362	23.4074	13.4863	64.0328	16.824	28.8466	22.1691	20.767	27.3415	36.8967	43.8214	11.6596	33.8664	19.8983	16.92	37.4471	20.6485	49.9671	26.9055	20.6732	21.5684	9.30852	19.152	26.2214	44.5758	8.01043	27.264	30.1	19.0594	35.2565	21.3253	30.7996	28.5745
chr13	96300987	96329048	ENSG00000247400.3	DNAJC3-AS1	396.82	467.426	424.278	1.17793	2.62765	0.236251	0.160282	0.519718	464.21	317.173	385.512	316.031	417.432	251.745	285.237	259.09	642.867	454.467	626.472	352.401	258.277	339.616	198.213	787.395	523.989	541.44	262.13	344.142	305.355	396.857	186.059	474.504	335.107	574.56	471.986	579.485	504.657	327.167	417.1	609.9	458.335	626.963	635.243	342.894
chr14	100757454	100760993	ENSG00000258504.2	RP11-638I2.6	194.698	225.578	206.707	1.15861	2.31536	0.21239	0.160682	0.520196	137.69	179.411	206.204	149.474	226.272	251.745	87.3175	218.712	123.628	291.894	162.675	203.542	193.708	295.794	163.235	143.932	291.842	169.2	247.151	89.477	255.387	195.065	254.969	244.441	153.591	165.984	136.352	250.739	176.23	168.128	245.1	266.831	370.193	238.843	180.948	305.747
chr7	5465401	5466032	ENSG00000272953.1	RP11-1275H24.2	35.7905	45.5355	39.5802	1.27228	1.59748	0.347415	0.160783	0.519707	31.4719	19.2226	44.827	46.9775	50.716	44.9544	52.3905	74.0256	20.6047	25.864	55.3788	42.5312	46.1209	10.9554	34.9788	25.3998	33.1639	59.22	0	20.6485	27.7595	20.1792	20.6732	50.3262	27.9256	57.456	57.6872	50.1478	56.073	104.512	12.9	50.825	45.8335	42.6505	46.1995	14.2873
chr14	53635772	54153976	ENSG00000237356.1	AL163953.3	11.4362	16.2159	13.295	1.41794	1.12369	0.503801	0.160846	0.519095	27.5379	22.4264	8.9654	0	7.80247	13.4863	11.6423	13.4592	16.4838	14.7794	17.3059	15.1897	27.6725	0	0	0	6.63277	33.84	7.48942	6.88285	0	0	27.5642	0	18.617	19.152	5.24429	22.2879	24.0313	22.72	17.2	12.7062	14.1026	4.26505	7.69991	31.432
chr11	86438397	86476307	ENSG00000255250.1	CTD-2005H7.2	31.2827	19.0398	26.5216	0.608637	1.4236	-0.716346	0.161106	0.519119	39.3399	41.649	62.7578	12.8121	11.7037	49.4499	0	23.5536	86.5398	25.864	10.3835	18.2276	0	32.8661	0	84.6661	86.226	25.38	0	34.4142	22.2076	20.1792	55.1285	7.18945	13.9628	6.384	5.24429	33.4318	0	22.72	12.9	9.52968	66.9874	4.26505	23.0997	5.71491
chr2	74212259	74213470	ENSG00000235499.1	AC073046.25	14.4651	21.4899	17.197	1.48563	1.23545	0.571079	0.161112	0.518326	19.6699	9.61131	8.9654	4.27069	35.1111	17.9818	11.6423	23.5536	8.24188	22.1691	10.3835	0	0	0	0	33.8664	39.7966	8.46	37.4471	6.88285	0	20.1792	0	28.7578	13.9628	19.152	20.9772	22.2879	0	49.9839	38.7	25.4125	28.2052	0	7.69991	45.7192
chr3	26753798	26754855	ENSG00000234165.1	AC114877.3	101.209	54.2159	82.9336	0.535685	1.91873	-0.900542	0.161125	0.51756	129.822	64.0754	67.2405	230.617	522.765	103.395	244.489	43.7424	98.9026	25.864	13.8447	18.2276	46.1209	0	46.6384	33.8664	139.288	101.52	7.48942	41.2971	38.8633	208.518	82.6927	7.18945	121.011	82.992	10.4886	61.2917	96.1252	109.056	38.7	22.2359	74.0387	4.26505	34.6496	14.2873
chr5	82345195	82346783	ENSG00000271862.1	RP11-343L5.2	17.8687	25.2409	20.7357	1.41258	1.31672	0.498331	0.161407	0.517658	27.5379	6.40754	31.3789	12.8121	7.80247	8.99089	0	20.1888	49.4513	7.38971	10.3835	18.2276	27.6725	32.8661	0	0	0	25.38	22.4683	61.9456	22.2076	0	34.4553	21.5684	37.2341	31.92	31.4657	16.7159	24.0313	0	25.8	34.9422	3.52565	17.0602	34.6496	40.0043
chr18	71878626	71907790	ENSG00000260569.2	RP11-669I1.1	9.0911	12.8023	10.5344	1.40823	1.02261	0.49388	0.162089	0.519038	3.93399	16.0188	13.4481	0	11.7037	4.49544	0	23.5536	16.4838	11.0846	13.8447	12.1518	18.4483	0	0	8.46661	0	8.46	7.48942	13.7657	16.6557	0	27.5642	7.18945	9.30852	19.152	26.2214	5.57197	8.01043	13.632	4.3	3.17656	21.1539	4.26505	15.3998	14.2873
chr19	38307999	38317278	ENSG00000267640.1	CTD-2554C21.2	74.9518	54.527	67.0088	0.727494	1.82613	-0.458994	0.162145	0.518411	94.4157	83.298	98.6194	46.9775	42.9136	112.386	139.708	10.0944	111.265	55.4228	62.3011	51.645	83.0175	76.6875	46.6384	33.8664	53.0622	236.88	37.4471	55.0628	49.9671	67.2639	27.5642	100.652	27.9256	89.376	31.4657	16.7159	56.073	86.3358	17.2	76.2375	74.0387	93.8312	23.0997	42.8618
chrX	134555868	134561999	ENSG00000178947.8	LINC00086	126.7	150.784	136.066	1.19009	2.13375	0.251068	0.162249	0.517938	153.425	214.653	129.998	132.391	132.642	170.827	81.4963	53.8368	131.87	151.489	145.369	103.29	55.345	153.375	69.9576	177.799	92.8588	126.9	142.299	130.774	88.8304	147.981	144.712	43.1367	237.367	242.592	157.329	105.867	96.1252	195.392	129	136.592	84.6156	230.313	119.349	188.592
chr22	38486134	38487566	ENSG00000272720.1	CTA-228A9.3	65.3412	78.369	70.4075	1.19938	1.84762	0.262291	0.163029	0.519624	43.2739	76.8905	49.3097	111.038	70.2222	53.9453	133.887	37.0128	45.3304	62.8126	69.2235	78.9865	27.6725	65.7321	69.9576	67.7329	86.226	50.76	104.852	34.4142	44.4152	53.8111	68.9106	64.7051	69.8139	57.456	47.1986	66.8637	120.157	140.864	64.5001	60.3547	70.513	63.9758	84.699	117.156
chr4	57330324	57330745	ENSG00000270109.1	RP11-393M11.2	16.8646	10.7079	14.4703	0.634935	1.16048	-0.655319	0.163419	0.520062	11.802	35.2415	4.4827	8.54137	7.80247	8.99089	0	26.9184	28.8466	11.0846	6.92235	12.1518	36.8967	0	34.9788	16.9332	19.8983	0	44.9365	34.4142	0	20.1792	6.89106	0	23.2713	19.152	15.7329	0	0	0	4.3	9.52968	10.577	21.3253	7.69991	31.432
chr4	62009374	62019680	ENSG00000240152.2	RP11-16N2.1	24.8201	19.6757	22.8195	0.792733	1.35831	-0.335093	0.163644	0.519973	11.802	22.4264	35.8616	12.8121	23.4074	40.459	23.2847	37.0128	24.7256	36.9486	6.92235	30.3794	27.6725	0	34.9788	25.3998	33.1639	25.38	22.4683	20.6485	16.6557	33.6319	6.89106	7.18945	27.9256	19.152	36.71	5.57197	24.0313	27.264	34.4	25.4125	24.6796	8.53011	7.69991	20.0022
chr2	98086678	98100408	ENSG00000241481.2	AC159540.2	149.503	175.846	159.747	1.17621	2.20343	0.23414	0.163816	0.519719	188.831	147.373	134.481	98.2258	93.6296	197.8	151.35	121.133	90.6607	269.724	176.52	124.556	110.69	164.33	69.9576	262.465	72.9605	236.88	157.278	144.54	127.694	147.981	117.148	244.441	116.357	197.904	204.527	139.299	120.157	149.952	197.8	244.595	250.321	115.156	215.597	148.588
chr16	81419068	81421165	ENSG00000272923.1	RP11-391L3.1	98.0167	111.501	103.261	1.13757	2.01394	0.18596	0.164246	0.52028	74.7458	128.151	121.033	72.6017	81.9259	103.395	122.244	94.2144	65.9351	129.32	128.063	142.783	101.466	76.6875	93.2769	59.2663	126.023	93.06	119.831	96.3599	72.1747	53.8111	144.712	136.6	111.702	102.144	178.306	55.7197	112.146	81.7919	86.0001	127.062	123.398	110.891	96.2489	94.2959
chr18	33296334	33297942	ENSG00000267397.1	RP11-873E20.1	34.6057	21.7387	29.6019	0.628185	1.47132	-0.670739	0.164926	0.521633	19.6699	51.2603	0	25.6241	50.716	125.872	0	33.648	20.6047	7.38971	41.5341	30.3794	55.345	76.6875	0	50.7997	13.2655	0	0	41.2971	49.9671	67.2639	34.4553	0	18.617	6.384	41.9543	33.4318	0	36.3519	25.8	50.825	3.52565	21.3253	23.0997	8.57236
chr3	100080031	100080481	ENSG00000273488.1	RP11-114I8.4	182.885	153.049	171.282	0.836859	2.23371	-0.256943	0.164974	0.520985	153.425	102.521	264.479	136.662	210.667	283.213	279.416	259.09	164.838	162.574	190.365	170.125	156.811	76.6875	69.9576	203.199	298.475	76.14	172.257	178.954	238.732	174.886	158.494	215.684	134.974	178.752	104.886	111.439	144.188	186.304	197.8	114.356	130.449	260.168	130.898	74.2938
chr14	95873606	95875976	ENSG00000229645.4	LINC00341	437.302	518.51	468.883	1.1857	2.67106	0.245742	0.165974	0.52334	295.049	477.362	416.891	358.738	343.309	507.985	512.263	487.896	424.457	495.111	526.098	376.705	498.105	701.142	349.788	457.197	278.576	769.86	426.897	351.025	344.218	221.971	620.195	366.662	702.794	376.656	398.566	334.318	480.626	486.207	589.101	501.897	490.065	268.698	488.944	1154.41
chr17	33640521	33651919	ENSG00000267364.1	RP11-47L3.1	1004.84	1232.07	1093.21	1.22614	3.0387	0.294125	0.166326	0.523648	778.929	983.557	927.919	1067.67	1892.1	1865.61	1303.94	370.128	1528.87	591.177	643.778	586.323	701.037	197.196	1527.41	1168.39	1054.61	1556.64	441.876	653.871	1310.25	955.147	1398.88	1538.54	507.315	1142.74	755.178	1108.82	1169.52	1926.65	1479.2	2195	1114.11	1023.61	1255.09	634.355
chr8	135804263	135810515	ENSG00000259820.1	AC083843.1	405.718	459.743	426.727	1.13316	2.63015	0.180351	0.166349	0.522922	472.078	310.766	318.272	482.587	413.531	310.186	547.19	504.72	473.908	391.655	398.035	656.195	332.07	438.214	443.065	355.598	490.825	423	381.96	261.548	210.972	309.414	351.444	452.935	493.352	351.12	655.536	512.622	480.626	436.223	718.101	457.425	542.95	255.903	319.546	408.616
chr7	27226192	27233067	ENSG00000253508.1	RP1-170O19.14	56.7593	43.3922	51.561	0.764496	1.71232	-0.38742	0.167387	0.525381	62.9438	44.8528	13.4481	38.4362	85.8272	76.4225	98.9598	80.7552	70.056	29.5588	44.9953	33.4173	46.1209	120.509	46.6384	84.6661	19.8983	16.92	44.9365	20.6485	61.0709	107.622	68.9106	14.3789	69.8139	38.304	26.2214	44.5758	40.0522	36.3519	12.9	28.5891	59.9361	76.771	19.2498	71.4363
chr17	58039724	58096336	ENSG00000267104.1	TBC1D3P1-DHX40P1	563.738	507.862	542.009	0.900883	2.73401	-0.150588	0.167495	0.524921	538.956	490.177	721.715	563.73	651.506	481.012	634.507	497.99	428.578	472.942	764.919	589.36	636.468	438.214	478.044	440.264	431.13	896.76	352.003	578.159	616.261	699.544	558.176	395.42	442.155	517.104	555.895	440.186	312.407	495.295	563.301	584.487	627.566	575.782	485.094	557.203
chr17	58039724	58096336	ENSG00000267104.1	TBC1D3P1-DHX40P1	563.738	507.862	542.009	0.900883	2.73401	-0.150588	0.167495	0.524123	538.956	490.177	721.715	563.73	651.506	481.012	634.507	497.99	428.578	472.942	764.919	589.36	636.468	438.214	478.044	440.264	431.13	896.76	352.003	578.159	616.261	699.544	558.176	395.42	442.155	517.104	555.895	440.186	312.407	495.295	563.301	584.487	627.566	575.782	485.094	557.203
chr21	37477179	37481988	ENSG00000233393.1	AP000688.29	25.0335	43.512	32.2196	1.73815	1.50812	0.797555	0.167518	0.523399	39.3399	12.8151	13.4481	25.6241	23.4074	22.4772	11.6423	6.7296	16.4838	59.1177	17.3059	33.4173	9.22417	43.8214	11.6596	0	33.1639	0	89.873	20.6485	0	60.5375	20.6732	21.5684	97.7395	19.152	36.71	50.1478	40.0522	4.54399	12.9	28.5891	31.7309	12.7952	15.3998	217.166
chr1	2477904	2478899	ENSG00000272449.1	RP3-395M20.12	12.4363	18.1859	14.6722	1.46233	1.1665	0.548266	0.168106	0.524438	0	9.61131	35.8616	12.8121	11.7037	13.4863	5.82117	0	12.3628	0	24.2282	24.3035	18.4483	0	0	0	13.2655	42.3	14.9788	34.4142	0	0	27.5642	28.7578	18.617	25.536	10.4886	22.2879	16.0209	0	4.3	9.52968	17.6283	21.3253	15.3998	37.1469
chrY	22627554	22681114	ENSG00000229236.1	TTTY10	18.5923	9.89099	15.2085	0.531994	1.18209	-0.910518	0.168394	0.524544	51.1418	38.4452	0	0	46.8148	17.9818	0	0	53.5722	0	34.6117	0	0	0	0	16.9332	13.2655	16.92	0	41.2971	44.4152	33.6319	0	0	23.2713	6.384	0	22.2879	0	40.8959	0	0	0	17.0602	0	28.5745
chr1	150488233	150490508	ENSG00000228126.1	LINC00568	27.5536	35.5853	30.677	1.29149	1.48681	0.36904	0.168553	0.524246	35.4059	41.649	4.4827	34.1655	15.6049	26.9727	58.2117	3.3648	16.4838	29.5588	38.0729	39.4932	18.4483	0	0	25.3998	6.63277	33.84	29.9577	48.1799	66.6228	33.6319	41.3463	28.7578	37.2341	31.92	47.1986	50.1478	24.0313	18.176	25.8	69.8844	31.7309	29.8554	19.2498	42.8618
chr16	66785655	66788643	ENSG00000246777.1	RP11-61A14.4	13.0333	8.654	11.3302	0.663992	1.05424	-0.590763	0.168811	0.524255	35.4059	22.4264	4.4827	12.8121	11.7037	0	5.82117	10.0944	0	22.1691	3.46117	21.2656	9.22417	21.9107	11.6596	8.46661	19.8983	0	29.9577	13.7657	22.2076	0	6.89106	0	4.65426	0	15.7329	22.2879	8.01043	4.54399	17.2	12.7062	10.577	4.26505	0	14.2873
chr18	56419380	56421709	ENSG00000267010.1	RP11-108P20.1	146.926	172.76	156.973	1.17583	2.19582	0.233675	0.169053	0.524218	129.822	115.336	197.239	149.474	66.321	170.827	104.781	198.523	74.1769	192.133	121.141	273.415	119.914	197.196	69.9576	25.3998	145.921	126.9	262.13	192.72	144.349	154.707	158.494	194.115	200.133	121.296	173.062	172.731	120.157	145.408	176.3	136.592	222.116	140.747	211.748	245.741
chr16	68961450	68982164	ENSG00000260999.1	RP11-521L9.1	139.99	124.138	133.825	0.886767	2.12654	-0.173373	0.169206	0.523902	165.227	144.17	174.825	106.767	113.136	134.863	162.993	100.944	111.265	151.489	173.059	106.328	212.156	197.196	139.915	84.6661	139.288	186.12	119.831	103.243	111.038	141.254	130.93	136.6	74.4682	108.528	104.886	172.731	72.0939	104.512	133.3	152.475	109.295	127.952	150.148	160.017
chr1	111196182	111199662	ENSG00000259834.1	RP11-284N8.3	38.8567	89.7524	58.6495	2.30983	1.76826	1.20779	0.169977	0.525498	11.802	19.2226	0	42.7069	42.9136	31.4681	64.0328	26.9184	45.3304	14.7794	0	21.2656	73.7934	10.9554	104.936	42.333	13.2655	169.2	14.9788	13.7657	77.7266	13.4528	48.2374	21.5684	251.33	38.304	31.4657	5.57197	24.0313	27.264	17.2	47.6484	52.8848	17.0602	53.8994	620.067
chr16	22623864	22624804	ENSG00000260905.1	RP11-105C19.1	19.2025	13.5792	17.0156	0.707156	1.23085	-0.499899	0.169982	0.524726	15.7359	32.0377	8.9654	12.8121	35.1111	22.4772	0	13.4592	4.12094	22.1691	27.6894	30.3794	27.6725	32.8661	0	0	19.8983	33.84	29.9577	27.5314	5.5519	20.1792	6.89106	0	13.9628	6.384	20.9772	39.0038	0	22.72	12.9	9.52968	14.1026	4.26505	30.7996	8.57236
chr16	17634188	17634842	ENSG00000260945.1	RP11-916L7.1	30.0959	24.0568	27.7473	0.799339	1.44322	-0.32312	0.170739	0.526275	19.6699	41.649	35.8616	25.6241	46.8148	35.9635	5.82117	30.2832	49.4513	44.3383	13.8447	18.2276	46.1209	32.8661	34.9788	8.46661	33.1639	25.38	22.4683	20.6485	16.6557	53.8111	27.5642	21.5684	23.2713	19.152	10.4886	50.1478	16.0209	27.264	43	25.4125	17.6283	25.5903	15.3998	14.2873
chr9	22646199	22824212	ENSG00000234840.1	RP11-399D6.2	29.2495	40.7922	33.7383	1.39463	1.52812	0.47988	0.171197	0.526898	47.2078	32.0377	17.9308	25.6241	46.8148	62.9362	46.5693	26.9184	49.4513	3.69486	27.6894	12.1518	0	0	0	76.1995	26.5311	8.46	29.9577	68.8285	27.7595	6.72639	89.5838	28.7578	51.1969	51.072	5.24429	27.8599	40.0522	45.4399	90.3001	12.7062	31.7309	25.5903	11.5499	60.0065
chr5	66675206	67101063	ENSG00000249364.1	RP11-434D9.1	23.3895	33.5343	27.3347	1.43373	1.43671	0.519776	0.171445	0.526874	7.86797	0	35.8616	21.3534	19.5062	0	5.82117	10.0944	0	29.5588	69.2235	27.3415	18.4483	32.8661	23.3192	42.333	33.1639	8.46	67.4048	61.9456	0	0	20.6732	21.5684	0	19.152	0	50.1478	32.0417	54.5279	34.4	44.4719	70.513	51.1806	30.7996	40.0043
chr5	127276118	127418720	ENSG00000245937.3	CTC-228N24.3	2788.56	2522.74	2685.18	0.904676	3.42897	-0.144527	0.172652	0.529793	2690.85	3001.93	2873.41	3254.26	2808.89	3933.51	2782.52	2715.39	3004.17	2582.7	3288.11	2123.52	1771.04	2256.8	1865.54	4182.5	3157.2	2351.88	2141.97	3193.64	2953.61	2414.77	3397.29	2178.4	1796.55	2949.41	1924.65	2847.28	2138.79	2630.97	2266.1	2833.49	2281.1	3096.43	2129.03	2848.88
chr17	4704454	4710308	ENSG00000262165.1	RP11-81A22.5	26.0657	34.246	29.2469	1.31383	1.46608	0.39378	0.172806	0.529475	11.802	3.20377	35.8616	29.8948	42.9136	13.4863	0	16.824	12.3628	33.2537	24.2282	60.7588	55.345	43.8214	46.6384	16.9332	0	16.92	22.4683	34.4142	38.8633	13.4528	34.4553	50.3262	51.1969	12.768	57.6872	16.7159	24.0313	13.632	25.8	41.2953	17.6283	63.9758	38.4995	31.432
chr19	35302493	35305249	ENSG00000261754.2	CTC-523E23.1	42.1802	32.798	38.5316	0.777568	1.58582	-0.362959	0.172958	0.529152	19.6699	19.2226	71.7232	34.1655	78.0247	67.4317	29.1058	26.9184	41.2094	66.5074	20.767	66.8347	46.1209	54.7768	58.298	16.9332	46.4294	16.92	82.3836	34.4142	16.6557	13.4528	27.5642	14.3789	23.2713	31.92	36.71	66.8637	48.0626	31.8079	21.5	19.0594	38.7822	25.5903	30.7996	42.8618
chr11	72281704	72284273	ENSG00000227467.3	RP11-169D4.1	131.545	119.054	126.687	0.905047	2.10273	-0.143936	0.173094	0.528783	133.756	134.558	152.412	119.579	132.642	80.918	162.993	141.322	164.838	110.846	148.83	139.745	119.914	120.509	104.936	110.066	192.35	93.06	97.3624	144.54	161.005	127.801	130.93	107.842	125.665	102.144	146.84	72.4357	96.1252	118.144	133.3	146.122	158.654	76.771	123.199	128.585
chr2	122548020	122554278	ENSG00000224655.1	AC018737.3	9.03654	15.104	11.3961	1.67144	1.05676	0.741091	0.173327	0.528713	0	16.0188	8.9654	8.54137	11.7037	22.4772	0	6.7296	20.6047	0	17.3059	0	0	0	0	0	19.8983	0	0	20.6485	5.5519	40.3583	27.5642	0	0	44.688	0	16.7159	0	36.3519	8.60001	6.35312	3.52565	34.1204	19.2498	14.2873
chr12	65860600	66035937	ENSG00000250748.2	RP11-230G5.2	331.341	276.636	310.067	0.834899	2.49146	-0.260327	0.174093	0.530264	373.729	240.283	564.82	405.715	292.593	525.967	238.668	316.291	259.619	229.081	529.56	391.894	571.899	208.152	291.49	211.665	258.678	262.26	209.704	357.908	327.562	221.971	441.028	496.072	116.357	357.504	183.55	278.599	272.355	222.656	232.2	241.419	215.065	383.855	257.947	174.305
chr7	47661537	47669491	ENSG00000236078.1	AC095067.1	42.2616	50.9943	45.6576	1.20663	1.65951	0.270987	0.174282	0.530055	31.4719	32.0377	71.7232	38.4362	58.5185	40.459	75.6752	50.472	49.4513	25.864	41.5341	63.7968	27.6725	10.9554	34.9788	42.333	26.5311	50.76	44.9365	20.6485	44.4152	47.0847	20.6732	93.4629	41.8884	44.688	36.71	89.1516	48.0626	68.1599	64.5001	60.3547	35.2565	46.9156	26.9497	37.1469
chr20	7127114	7234849	ENSG00000228888.1	RP4-764O22.2	13.5048	8.21895	11.4492	0.608592	1.05878	-0.716452	0.174791	0.530819	11.802	16.0188	8.9654	4.27069	15.6049	31.4681	23.2847	37.0128	24.7256	11.0846	24.2282	0	0	10.9554	0	25.3998	0	25.38	0	0	0	26.9055	20.6732	21.5684	0	19.152	0	5.57197	0	22.72	0	0	0	4.26505	15.3998	5.71491
chr15	52472290	52498071	ENSG00000259577.1	RP11-430B1.2	115.419	94.6311	107.335	0.81989	2.03074	-0.286498	0.17528	0.531518	70.8118	156.985	58.2751	81.143	156.049	215.781	52.3905	131.227	111.265	96.0663	152.292	103.29	147.587	98.5982	58.298	169.332	92.8588	118.44	164.767	75.7113	66.6228	161.433	144.712	35.9473	51.1969	76.608	73.4201	189.447	64.0835	90.8798	107.5	82.5906	56.4104	102.361	103.949	145.73
chr15	52472290	52498071	ENSG00000259577.1	RP11-430B1.2	115.419	94.6311	107.335	0.81989	2.03074	-0.286498	0.17528	0.530737	70.8118	156.985	58.2751	81.143	156.049	215.781	52.3905	131.227	111.265	96.0663	152.292	103.29	147.587	98.5982	58.298	169.332	92.8588	118.44	164.767	75.7113	66.6228	161.433	144.712	35.9473	51.1969	76.608	73.4201	189.447	64.0835	90.8798	107.5	82.5906	56.4104	102.361	103.949	145.73
chr15	50651647	50652391	ENSG00000259715.1	CTD-3110H11.1	48.6551	60.4401	53.2381	1.24221	1.72622	0.312914	0.176271	0.532954	39.3399	51.2603	53.7924	51.2482	85.8272	44.9544	0	30.2832	70.056	81.2868	55.3788	42.5312	0	120.509	46.6384	42.333	26.5311	42.3	59.9154	48.1799	44.4152	33.6319	55.1285	43.1367	116.357	31.92	78.6643	50.1478	64.0835	68.1599	68.8001	60.3547	77.5643	55.4457	19.2498	57.1491
chr9	84304628	84391815	ENSG00000233926.1	RP11-154D17.1	27.1831	19.7396	24.2884	0.726172	1.3854	-0.461617	0.176354	0.532424	35.4059	12.8151	17.9308	68.331	19.5062	0	0	30.2832	41.2094	29.5588	44.9953	33.4173	9.22417	21.9107	23.3192	50.7997	53.0622	16.92	22.4683	34.4142	5.5519	26.9055	34.4553	28.7578	9.30852	12.768	15.7329	50.1478	24.0313	9.08798	4.3	3.17656	21.1539	21.3253	19.2498	22.8596
chr10	77039484	77161004	ENSG00000270087.1	RP11-399K21.11	34.1982	42.9938	37.6187	1.2572	1.5754	0.330208	0.176709	0.532713	15.7359	51.2603	26.8962	25.6241	27.3086	31.4681	23.2847	3.3648	49.4513	44.3383	31.1506	24.3035	18.4483	54.7768	58.298	42.333	79.5933	59.22	22.4683	20.6485	22.2076	20.1792	34.4553	21.5684	60.5054	19.152	47.1986	39.0038	64.0835	18.176	38.7	60.3547	45.8335	46.9156	23.0997	82.8661
chr2	201966105	201967859	ENSG00000232719.1	RP11-13J8.1	15.6734	22.5383	18.3431	1.43799	1.26347	0.524054	0.178429	0.537113	23.6039	9.61131	13.4481	12.8121	7.80247	8.99089	11.6423	37.0128	24.7256	7.38971	6.92235	15.1897	9.22417	54.7768	11.6596	0	39.7966	8.46	7.48942	27.5314	0	6.72639	20.6732	7.18945	32.5798	19.152	5.24429	5.57197	56.073	13.632	30.1	41.2953	28.2052	4.26505	11.5499	40.0043
chr2	168149681	168414843	ENSG00000228222.1	AC074363.1	14.5695	8.98886	12.3993	0.616964	1.0934	-0.696742	0.178521	0.536606	15.7359	3.20377	8.9654	25.6241	39.0123	8.99089	11.6423	3.3648	8.24188	7.38971	34.6117	9.11382	0	0	11.6596	33.8664	0	33.84	14.9788	0	16.6557	33.6319	0	7.18945	13.9628	6.384	0	16.7159	0	31.8079	8.60001	6.35312	3.52565	25.5903	0	5.71491
chr11	86544110	86548657	ENSG00000269895.1	AP000654.4	32.515	23.8899	29.1608	0.734736	1.4648	-0.444703	0.178679	0.536299	51.1418	32.0377	26.8962	21.3534	46.8148	31.4681	29.1058	10.0944	41.2094	77.592	0	54.6829	36.8967	10.9554	0	50.7997	33.1639	25.38	74.8942	27.5314	33.3114	0	34.4553	28.7578	18.617	19.152	36.71	0	24.0313	40.8959	12.9	15.8828	21.1539	42.6505	19.2498	20.0022
chr5	6310554	6339997	ENSG00000250490.1	CTD-2324F15.2	19.1151	27.5751	22.4051	1.44258	1.35035	0.528655	0.178845	0.536014	11.802	32.0377	0	4.27069	23.4074	49.4499	40.7482	30.2832	0	3.69486	31.1506	39.4932	9.22417	0	46.6384	25.3998	0	0	14.9788	41.2971	16.6557	0	68.9106	43.1367	18.617	19.152	36.71	44.5758	16.0209	9.08798	38.7	15.8828	17.6283	0	46.1995	11.4298
chr15	38431796	38519088	ENSG00000259380.1	RP11-346D14.1	1973.85	2211.5	2066.27	1.1204	3.31519	0.164011	0.179359	0.536775	3477.64	2008.76	1537.57	2088.37	2344.64	1771.2	1979.2	2584.17	2221.19	2508.81	1633.67	2472.88	1651.13	1391.33	1142.64	1718.72	2056.16	1717.38	2074.57	1796.42	1687.78	1560.52	2025.97	2401.28	2713.43	1947.12	2276.02	1944.62	2002.61	3407.99	2313.4	1778.87	2690.07	1386.14	2444.72	1628.75
chr5	6868672	6886900	ENSG00000250060.1	RP11-332J15.2	23.0105	14.1365	19.5595	0.61435	1.29136	-0.702868	0.179541	0.536538	11.802	44.8528	13.4481	21.3534	50.716	13.4863	29.1058	0	0	22.1691	24.2282	9.11382	0	43.8214	0	33.8664	0	42.3	14.9788	27.5314	83.2785	20.1792	13.7821	7.18945	18.617	12.768	20.9772	0	0	9.08798	4.3	28.5891	3.52565	21.3253	57.7493	0
chr11	58897606	58910488	ENSG00000245571.2	AP001258.4	78.9632	98.6702	86.6271	1.24957	1.93765	0.321434	0.182484	0.544542	121.954	51.2603	67.2405	72.6017	93.6296	94.4043	58.2117	74.0256	74.1769	70.2023	69.2235	66.8347	18.4483	54.7768	116.596	50.7997	59.6949	152.28	104.852	61.9456	116.59	87.443	151.603	64.7051	83.7767	95.76	78.6643	55.7197	24.0313	140.864	64.5001	69.8844	88.1413	115.156	88.549	260.028
chr1	9561151	9563530	ENSG00000235263.1	RP13-392I16.1	49.6734	67.8476	56.7411	1.36587	1.7539	0.449824	0.182513	0.543841	23.6039	44.8528	53.7924	98.2258	31.2099	31.4681	168.814	30.2832	28.8466	44.3383	34.6117	33.4173	92.2417	21.9107	46.6384	25.3998	26.5311	25.38	29.9577	34.4142	133.246	33.6319	144.712	93.4629	23.2713	82.992	52.4429	39.0038	56.073	36.3519	47.3	133.416	45.8335	76.771	103.949	14.2873
chr14	81908331	81916501	ENSG00000258675.1	RP11-299L17.3	487.054	396.73	451.928	0.814552	2.65507	-0.295922	0.184143	0.547905	566.494	659.977	658.957	431.339	550.074	525.967	227.025	363.398	717.044	236.471	719.924	331.136	202.932	164.33	198.213	753.528	364.802	516.06	224.683	688.285	793.922	820.619	248.078	258.82	186.17	517.104	498.208	507.05	392.511	545.279	163.4	378.011	303.206	618.433	435.045	502.912
chr6	3905144	3912213	ENSG00000260604.1	RP1-140K8.5	343.688	459.902	388.882	1.33814	2.58982	0.420228	0.18516	0.550138	794.665	358.822	381.029	222.076	300.395	67.4317	168.814	457.613	634.625	812.868	121.141	170.125	322.846	635.41	303.15	110.066	119.39	423	404.429	323.494	194.317	235.424	172.276	697.377	111.702	523.488	576.872	250.739	1273.66	245.376	240.8	270.008	652.245	336.939	492.794	594.35
chr16	9056563	9060847	ENSG00000260979.1	RP11-77H9.8	19.7518	27.2282	22.6593	1.37852	1.35525	0.463119	0.185707	0.550968	11.802	0	35.8616	25.6241	3.90123	13.4863	64.0328	26.9184	32.9675	22.1691	3.46117	24.3035	27.6725	0	0	0	46.4294	0	22.4683	27.5314	5.5519	40.3583	27.5642	28.7578	9.30852	44.688	47.1986	33.4318	16.0209	31.8079	43	15.8828	14.1026	12.7952	42.3495	14.2873
chr14	20942948	20945248	ENSG00000258908.1	RP11-203M5.8	64.193	80.6677	70.5998	1.25664	1.8488	0.329574	0.186472	0.552439	31.4719	64.0754	89.654	42.7069	54.6173	62.9362	93.1386	47.1072	53.5722	118.235	51.9176	57.7209	73.7934	98.5982	116.596	16.9332	33.1639	59.22	104.852	20.6485	94.3823	26.9055	48.2374	100.652	130.319	51.072	57.6872	83.5796	88.1148	59.0719	55.9001	44.4719	74.0387	93.8312	42.3495	200.022
chr16	67583117	67597861	ENSG00000261386.2	CTD-2012K14.6	61.6443	78.512	68.204	1.27363	1.83381	0.348944	0.187264	0.55399	188.831	44.8528	44.827	38.4362	109.235	26.9727	29.1058	74.0256	57.6932	81.2868	44.9953	60.7588	0	65.7321	58.298	118.533	26.5311	50.76	74.8942	20.6485	38.8633	100.896	110.257	57.5156	88.431	159.6	68.1758	72.4357	64.0835	54.5279	73.1001	54.0015	88.1413	59.7107	57.7493	91.4385
chr1	931346	933431	ENSG00000272512.1	RP11-54O7.17	132.489	91.0502	116.374	0.68723	2.06585	-0.541136	0.189783	0.560637	94.4157	96.1131	165.86	119.579	35.1111	22.4772	81.4963	80.7552	37.0885	439.688	55.3788	270.377	249.053	186.241	221.533	0	172.452	109.98	239.661	20.6485	183.213	33.6319	117.148	50.3262	32.5798	38.304	68.1758	122.583	144.188	40.8959	43	66.7078	77.5643	226.048	138.598	108.583
chrX	123093083	123095191	ENSG00000232412.1	RP1-315G1.3	58.9642	48.6917	54.9694	0.825784	1.74012	-0.276163	0.189844	0.560012	51.1418	73.6867	76.2059	72.6017	58.5185	40.459	23.2847	57.2016	70.056	59.1177	51.9176	51.645	83.0175	87.6428	34.9788	25.3998	39.7966	67.68	37.4471	117.008	44.4152	73.9903	27.5642	43.1367	32.5798	51.072	57.6872	66.8637	16.0209	45.4399	30.1	34.9422	31.7309	98.0962	69.2992	77.1512
chr15	95819690	95870329	ENSG00000248441.2	CTD-2536I1.1	69.4545	85.1224	75.5476	1.22559	1.87822	0.293471	0.189977	0.559604	59.0098	32.0377	67.2405	64.0603	62.4198	40.459	58.2117	90.8496	107.144	88.6765	124.602	72.9106	36.8967	109.554	46.6384	42.333	46.4294	42.3	89.873	123.891	88.8304	33.6319	89.5838	35.9473	32.5798	114.912	152.084	89.1516	72.0939	99.9678	107.5	54.0015	144.552	34.1204	42.3495	122.87
chr4	129504154	129522555	ENSG00000248802.1	RP11-184M15.2	8.72309	13.5522	10.6011	1.5536	1.02535	0.635617	0.191021	0.561876	7.86797	9.61131	8.9654	17.0827	3.90123	13.4863	5.82117	26.9184	0	18.4743	17.3059	6.07588	0	10.9554	0	0	33.1639	0	0	0	5.5519	6.72639	0	0	32.5798	6.384	36.71	5.57197	8.01043	18.176	8.60001	12.7062	3.52565	8.53011	34.6496	14.2873
chr22	18036250	18037847	ENSG00000272675.1	AC004019.18	1259.06	1355.6	1296.6	1.07668	3.11281	0.106584	0.191197	0.561589	1195.93	1178.99	1246.19	1375.16	1513.68	1708.27	1833.67	1389.66	1289.85	1359.71	1010.66	1166.57	1309.83	964.071	1247.58	1126.06	1028.08	1150.56	1168.35	1121.9	982.687	1331.82	1171.48	1711.09	1238.03	1161.89	1374	1432	1433.87	1304.13	1603.9	1175.33	1512.5	1424.53	1478.38	957.247
chr4	90032651	90033519	ENSG00000271359.1	RP11-84C13.1	79.4578	92.4416	84.5071	1.1634	1.92689	0.218353	0.192436	0.564423	51.1418	99.3169	89.654	89.6844	117.037	80.918	104.781	50.472	53.5722	59.1177	110.758	69.8726	46.1209	32.8661	69.9576	135.466	119.39	67.68	82.3836	55.0628	88.8304	73.9903	165.385	50.3262	88.431	70.224	110.13	89.1516	64.0835	77.2479	124.7	95.2968	56.4104	85.3011	123.199	94.2959
chr14	71075515	71108015	ENSG00000245466.1	CTD-2540L5.6	155.397	213.95	178.168	1.37679	2.25083	0.46131	0.193047	0.565411	200.633	237.079	13.4481	115.309	89.7284	157.341	145.529	53.8368	90.6607	210.607	159.214	30.3794	18.4483	208.152	46.6384	143.932	411.232	329.94	202.214	247.783	172.109	134.528	248.078	21.5684	265.293	172.368	115.374	72.4357	96.1252	109.056	451.5	460.601	98.7182	550.192	242.547	91.4385
chr22	50295876	50298224	ENSG00000273192.1	CITF22-1A6.3	640.53	573.078	614.298	0.894693	2.78838	-0.160535	0.193127	0.564843	409.135	605.513	730.68	448.422	725.63	687.803	844.069	578.746	510.997	624.431	782.225	662.271	590.347	723.053	991.067	922.86	596.949	761.4	449.365	516.214	466.36	464.121	544.394	560.777	451.463	446.88	645.048	429.042	640.835	390.783	584.801	473.308	736.861	840.215	592.893	685.789
chr17	15434087	15434403	ENSG00000266538.1	RP11-385D13.3	14.0898	18.2127	15.6931	1.29261	1.19571	0.370291	0.194419	0.567814	19.6699	6.40754	31.3789	8.54137	15.6049	17.9818	11.6423	23.5536	16.4838	3.69486	10.3835	24.3035	0	0	11.6596	0	26.5311	25.38	7.48942	6.88285	22.2076	20.1792	20.6732	21.5684	18.617	0	26.2214	16.7159	8.01043	31.8079	30.1	22.2359	14.1026	8.53011	19.2498	17.1447
chr17	15434087	15434403	ENSG00000266538.1	RP11-385D13.3	14.0898	18.2127	15.6931	1.29261	1.19571	0.370291	0.194419	0.56701	19.6699	6.40754	31.3789	8.54137	15.6049	17.9818	11.6423	23.5536	16.4838	3.69486	10.3835	24.3035	0	0	11.6596	0	26.5311	25.38	7.48942	6.88285	22.2076	20.1792	20.6732	21.5684	18.617	0	26.2214	16.7159	8.01043	31.8079	30.1	22.2359	14.1026	8.53011	19.2498	17.1447
chr4	165991760	165992156	ENSG00000273097.1	RP11-219C20.3	13.2557	19.9503	15.8592	1.50503	1.20028	0.589792	0.194634	0.566833	19.6699	0	31.3789	0	15.6049	26.9727	0	26.9184	0	18.4743	0	0	18.4483	32.8661	23.3192	0	13.2655	16.92	29.9577	0	11.1038	6.72639	20.6732	7.18945	32.5798	44.688	41.9543	5.57197	0	4.54399	47.3	41.2953	3.52565	4.26505	0	25.7171
chr19	23440057	23457034	ENSG00000269107.1	RP11-15H20.7	52.7472	63.1929	56.8094	1.19803	1.75442	0.260666	0.195155	0.567547	59.0098	35.2415	49.3097	46.9775	58.5185	94.4043	34.927	40.3776	86.5398	92.3714	41.5341	39.4932	46.1209	54.7768	58.298	25.3998	53.0622	93.06	29.9577	27.5314	66.6228	26.9055	55.1285	129.41	83.7767	76.608	57.6872	44.5758	32.0417	49.9839	64.5001	50.825	52.8848	34.1204	73.1491	80.0087
chr7	56560817	56564978	ENSG00000261275.1	RP11-760D2.11	32.3419	59.9066	43.0615	1.85229	1.63409	0.88931	0.195733	0.568425	0	48.0565	26.8962	17.0827	15.6049	4.49544	40.7482	10.0944	12.3628	88.6765	0	60.7588	27.6725	109.554	0	33.8664	13.2655	33.84	59.9154	6.88285	27.7595	73.9903	0	7.18945	46.5426	19.152	220.26	44.5758	16.0209	4.54399	34.4	19.0594	70.513	311.349	30.7996	14.2873
chr1	203256280	203257662	ENSG00000231507.1	RP11-134P9.3	44.9197	56.0548	49.25	1.24789	1.69241	0.319492	0.196086	0.56865	39.3399	54.4641	35.8616	55.5189	11.7037	62.9362	64.0328	60.5664	41.2094	62.8126	44.9953	9.11382	27.6725	10.9554	58.298	59.2663	46.4294	42.3	29.9577	55.0628	88.8304	26.9055	13.7821	79.084	46.5426	51.072	52.4429	22.2879	128.167	49.9839	90.3001	57.1781	17.6283	55.4457	80.8491	40.0043
chr2	32390115	32390826	ENSG00000272716.1	RP11-563N4.1	77.4059	66.3388	73.102	0.857025	1.86393	-0.222591	0.197667	0.572428	94.4157	131.355	67.2405	59.7896	70.2222	94.4043	52.3905	80.7552	74.1769	77.592	103.835	63.7968	92.2417	76.6875	34.9788	84.6661	66.3277	33.84	89.873	61.9456	44.4152	147.981	41.3463	50.3262	41.8884	89.376	89.1529	55.7197	80.1043	81.7919	64.5001	50.825	66.9874	98.0962	50.0494	68.5789
chr12	90102736	90106367	ENSG00000271614.1	LINC00936	327.873	368.124	343.526	1.12277	2.53596	0.167057	0.197719	0.571775	338.323	368.434	403.443	345.926	378.42	400.094	390.018	262.454	403.852	214.302	432.647	258.225	249.053	153.375	198.213	440.264	232.147	473.76	292.087	275.314	238.732	464.121	282.533	323.525	456.118	472.416	293.68	284.171	392.511	490.751	356.9	336.716	222.116	371.06	431.195	440.048
chr11	126030609	126045930	ENSG00000254833.1	RP11-50B3.2	53.8665	40.4908	48.6649	0.751688	1.68722	-0.411794	0.198921	0.574443	161.293	48.0565	49.3097	38.4362	54.6173	98.8998	23.2847	23.5536	45.3304	62.8126	76.1458	36.4553	101.466	32.8661	0	67.7329	59.6949	0	44.9365	61.9456	44.4152	53.8111	48.2374	21.5684	60.5054	51.072	31.4657	33.4318	24.0313	90.8798	34.4	50.825	28.2052	21.3253	42.3495	28.5745
chr14	102018558	102026759	ENSG00000258498.2	DIO3OS	380.568	432.223	400.656	1.13573	2.60277	0.183622	0.199459	0.575192	302.917	390.86	511.028	538.106	366.716	220.277	611.222	528.274	267.861	328.842	418.802	422.274	415.088	164.33	408.086	389.464	371.435	355.32	374.471	289.08	388.633	309.414	723.561	251.631	311.836	357.504	482.475	289.743	560.73	536.191	348.3	381.187	447.758	371.06	411.945	577.205
chr17	65989996	65992547	ENSG00000266176.1	RP11-855A2.5	13.6206	20.0815	16.1332	1.47434	1.20772	0.560074	0.199767	0.575274	0	9.61131	0	21.3534	3.90123	13.4863	17.4635	0	12.3628	11.0846	48.4564	9.11382	9.22417	21.9107	46.6384	0	26.5311	16.92	0	13.7657	11.1038	6.72639	0	57.5156	9.30852	0	10.4886	11.1439	40.0522	18.176	38.7	25.4125	21.1539	12.7952	19.2498	17.1447
chr17	63096930	63107176	ENSG00000263470.1	RP11-160O5.1	80.4135	94.9636	86.0719	1.18094	1.93486	0.239936	0.200146	0.575561	90.4817	115.336	80.6886	102.496	93.6296	103.395	46.5693	84.12	127.749	29.5588	83.0682	75.9485	110.69	120.509	69.9576	93.1327	33.1639	50.76	37.4471	48.1799	44.4152	127.801	110.257	186.926	60.5054	70.224	115.374	78.0076	96.1252	99.9678	51.6	127.062	95.1926	63.9758	88.549	85.7236
chr17	74795126	74802035	ENSG00000267065.1	CTD-2246P4.1	48.9538	56.5592	51.9114	1.15536	1.71526	0.208343	0.200339	0.57531	59.0098	51.2603	44.827	68.331	39.0123	31.4681	23.2847	80.7552	61.8141	51.728	34.6117	91.1382	46.1209	43.8214	69.9576	25.3998	53.0622	42.3	59.9154	41.2971	44.4152	13.4528	34.4553	57.5156	83.7767	51.072	41.9543	61.2917	72.0939	81.7919	51.6	54.0015	52.8848	46.9156	53.8994	48.5767
chr2	112365418	112370095	ENSG00000225744.1	AC017002.4	13.547	18.5496	15.4925	1.36928	1.19012	0.453416	0.200573	0.575181	39.3399	32.0377	17.9308	17.0827	11.7037	17.9818	11.6423	16.824	12.3628	11.0846	6.92235	12.1518	0	10.9554	0	0	6.63277	0	22.4683	27.5314	16.6557	6.72639	20.6732	28.7578	13.9628	6.384	15.7329	33.4318	8.01043	45.4399	17.2	12.7062	7.0513	4.26505	34.6496	11.4298
chr6	141768148	141772143	ENSG00000259828.1	RP11-63E9.1	640.752	839.562	718.067	1.31028	2.85617	0.38987	0.201338	0.576571	220.303	1005.98	479.649	875.491	456.444	413.581	739.288	1356.01	646.988	125.625	1824.04	443.539	184.483	65.7321	198.213	643.462	669.91	727.56	269.619	956.716	1027.1	766.808	585.74	186.926	1917.56	842.688	1211.43	1275.98	560.73	908.798	812.701	1235.68	257.372	1066.26	411.945	480.052
chr2	8861264	8862816	ENSG00000260837.1	RP11-434B12.1	1243.8	1334.2	1278.95	1.07268	3.10686	0.101226	0.202431	0.578896	1392.63	1303.93	1510.67	1182.98	1334.22	1344.14	1624.11	1473.78	1034.36	1030.86	1412.16	1117.96	1143.8	1007.89	1177.62	1083.73	994.916	1057.5	883.751	1459.16	1199.21	1594.15	1522.92	1452.27	977.395	1583.23	1138.01	1270.41	1249.63	1263.23	1462	1486.63	1427.89	1356.29	1474.53	1014.4
chr13	81617805	81618577	ENSG00000229246.1	RP11-521J24.1	38.9263	50.6401	43.4817	1.30092	1.63831	0.379534	0.202524	0.578358	51.1418	12.8151	53.7924	76.8723	31.2099	67.4317	17.4635	26.9184	41.2094	14.7794	34.6117	66.8347	18.4483	21.9107	34.9788	59.2663	66.3277	0	14.9788	55.0628	49.9671	40.3583	48.2374	21.5684	69.8139	25.536	26.2214	39.0038	40.0522	127.232	30.1	12.7062	56.4104	106.626	65.4492	40.0043
chr18	57792265	57828428	ENSG00000267686.1	RP11-795H16.3	24.4912	40.908	30.8755	1.67031	1.48961	0.740117	0.202717	0.578107	0	0	0	0	0	0	0	0	0	0	0	0	46.1209	21.9107	34.9788	59.2663	53.0622	25.38	44.9365	89.477	116.59	47.0847	96.4748	79.084	23.2713	89.376	104.886	66.8637	40.0522	72.7039	0	0	0	0	0	0
chr7	65956083	65958525	ENSG00000223473.1	GS1-124K5.3	55.8959	66.086	59.8587	1.1823	1.77713	0.241601	0.203353	0.579121	74.7458	64.0754	40.3443	59.7896	54.6173	62.9362	40.7482	100.944	28.8466	59.1177	38.0729	54.6829	101.466	65.7321	58.298	25.3998	53.0622	50.76	59.9154	48.1799	61.0709	26.9055	34.4553	28.7578	69.8139	51.072	52.4429	61.2917	88.1148	109.056	64.5001	47.6484	119.872	68.2408	38.4995	91.4385
chr14	50915525	50923460	ENSG00000259113.1	RP11-406H23.2	147.215	128.149	139.8	0.870487	2.14551	-0.200105	0.203909	0.579902	114.086	108.928	188.273	183.639	117.037	179.818	128.066	154.781	127.749	88.6765	145.369	194.428	83.0175	197.196	104.936	203.199	86.226	126.9	142.299	213.368	249.836	100.896	124.039	129.41	107.048	89.376	162.573	55.7197	120.157	122.688	116.1	168.358	116.346	196.192	123.199	162.875
chr7	23245632	23247664	ENSG00000226816.2	AC005082.12	13.1882	6.70114	10.6654	0.508118	1.02798	-0.976764	0.204548	0.580917	0	0	26.8962	17.0827	0	17.9818	0	0	24.7256	14.7794	13.8447	0	9.22417	21.9107	81.6173	8.46661	6.63277	8.46	14.9788	6.88285	16.6557	0	20.6732	0	4.65426	6.384	10.4886	0	8.01043	4.54399	0	19.0594	0	0	0	20.0022
chr10	33247773	33371030	ENSG00000229656.2	RP11-462L8.1	16.7925	11.9901	14.9249	0.714016	1.17391	-0.485972	0.205392	0.582511	15.7359	9.61131	17.9308	12.8121	3.90123	4.49544	23.2847	23.5536	12.3628	36.9486	17.3059	18.2276	18.4483	21.9107	0	16.9332	26.5311	42.3	7.48942	20.6485	5.5519	13.4528	27.5642	7.18945	13.9628	19.152	0	5.57197	0	0	4.3	0	10.577	29.8554	15.3998	34.2894
chr19	39832413	39832585	ENSG00000269246.1	CTC-246B18.10	25.4658	31.1319	27.6693	1.2225	1.442	0.289833	0.205814	0.582903	23.6039	16.0188	31.3789	0	42.9136	40.459	17.4635	37.0128	32.9675	33.2537	31.1506	33.4173	18.4483	0	11.6596	16.9332	46.4294	16.92	22.4683	27.5314	33.3114	26.9055	27.5642	50.3262	32.5798	19.152	57.6872	27.8599	16.0209	31.8079	34.4	31.7656	14.1026	42.6505	38.4995	11.4298
chr5	173134617	173173212	ENSG00000253686.1	CTB-43E15.3	12.4106	17.8154	14.5125	1.43549	1.16174	0.521544	0.205935	0.582446	11.802	9.61131	4.4827	4.27069	0	31.4681	17.4635	3.3648	28.8466	11.0846	17.3059	12.1518	36.8967	0	0	8.46661	26.5311	8.46	0	20.6485	0	20.1792	20.6732	14.3789	9.30852	19.152	20.9772	5.57197	40.0522	18.176	51.6	19.0594	17.6283	4.26505	0	8.57236
chr16	28814097	28829149	ENSG00000251417.1	RP11-1348G14.4	73.5603	85.5441	78.2207	1.16291	1.89332	0.21774	0.20617	0.582309	98.3497	121.743	40.3443	59.7896	46.8148	71.9271	110.602	74.0256	41.2094	81.2868	83.0682	115.442	119.914	21.9107	58.298	33.8664	86.226	67.68	67.4048	41.2971	116.59	60.5375	62.0195	122.221	79.1225	57.456	131.107	61.2917	72.0939	95.4238	90.3001	73.0609	91.6669	89.5661	80.8491	91.4385
chr1	65469153	65469770	ENSG00000272506.1	RP4-535B20.4	8.91992	13.4836	10.6947	1.51163	1.02917	0.596102	0.206806	0.583306	11.802	9.61131	0	25.6241	19.5062	4.49544	11.6423	0	16.4838	7.38971	3.46117	15.1897	0	0	0	8.46661	0	0	0	0	22.2076	40.3583	0	0	18.617	0	20.9772	22.2879	8.01043	18.176	21.5	25.4125	24.6796	4.26505	7.69991	17.1447
chr14	24608654	24609653	ENSG00000259321.1	RP11-468E2.5	282.569	258.089	273.049	0.913366	2.43624	-0.130735	0.20692	0.58283	239.973	301.154	327.237	311.76	202.864	265.231	209.562	299.467	280.224	384.265	276.894	285.566	396.639	284.839	303.15	237.065	238.78	245.34	314.556	337.26	299.803	174.886	344.553	222.873	186.17	229.824	272.703	289.743	160.209	186.304	262.3	276.361	250.321	358.264	296.447	277.173
chr20	46020673	46041071	ENSG00000224565.1	RP1-148H17.1	138.94	92.7639	120.983	0.667655	2.08272	-0.582825	0.208405	0.586211	106.218	51.2603	134.481	55.5189	222.37	152.845	186.277	60.5664	98.9026	44.3383	571.094	36.4553	92.2417	76.6875	11.6596	177.799	252.045	135.36	59.9154	89.477	172.109	269.055	282.533	21.5684	111.702	25.536	36.71	122.583	40.0522	104.512	64.5001	66.7078	45.8335	213.253	123.199	40.0043
chr9	67017400	67032072	ENSG00000182021.5	RP11-381O7.3	63.6171	86.2994	72.438	1.35654	1.85997	0.439936	0.208861	0.586692	23.6039	16.0188	58.2751	25.6241	105.333	152.845	64.0328	23.5536	28.8466	121.93	10.3835	142.783	83.0175	164.33	58.298	25.3998	39.7966	0	157.278	0	44.4152	53.8111	62.0195	57.5156	74.4682	153.216	131.107	33.4318	128.167	18.176	51.6	66.7078	38.7822	149.277	80.8491	162.875
chr1	803451	812283	ENSG00000230368.2	FAM41C	25.0353	16.0736	21.5502	0.642038	1.33345	-0.639269	0.208926	0.586074	15.7359	12.8151	26.8962	4.27069	7.80247	13.4863	52.3905	26.9184	28.8466	40.6434	20.767	24.3035	0	65.7321	0	25.3998	26.5311	76.14	7.48942	41.2971	33.3114	0	6.89106	7.18945	4.65426	0	31.4657	0	0	18.176	30.1	15.8828	17.6283	76.771	7.69991	8.57236
chr2	8699963	8723922	ENSG00000236008.1	AC011747.4	219.864	197.996	211.36	0.900537	2.32502	-0.151142	0.209768	0.587637	302.917	211.449	174.825	217.805	222.37	206.79	221.204	252.36	173.08	284.504	183.442	273.415	138.363	197.196	174.894	143.932	225.514	219.96	262.13	261.548	294.251	195.065	192.95	186.926	130.319	140.448	178.306	183.875	184.24	263.552	176.3	162.005	331.411	157.807	269.497	214.309
chr11	46138129	46138869	ENSG00000254653.1	RP11-702F3.1	89.8905	102.345	94.7337	1.13855	1.9765	0.187194	0.209889	0.587177	86.5477	128.151	44.827	93.9551	97.5309	71.9271	69.854	127.862	107.144	107.151	103.835	75.9485	92.2417	142.42	34.9788	76.1995	92.8588	59.22	149.788	75.7113	72.1747	67.2639	96.4748	115.031	97.7395	108.528	162.573	50.1478	96.1252	90.8798	68.8001	82.5906	109.295	115.156	130.898	108.583
chr9	109879740	109883986	ENSG00000226047.1	RP11-196I18.4	23.1717	16.2237	20.4697	0.700149	1.31111	-0.514267	0.210623	0.58843	3.93399	32.0377	31.3789	4.27069	46.8148	31.4681	0	26.9184	37.0885	0	24.2282	0	27.6725	10.9554	11.6596	59.2663	33.1639	33.84	7.48942	20.6485	33.3114	33.6319	48.2374	21.5684	4.65426	6.384	15.7329	33.4318	16.0209	22.72	0	0	0	0	26.9497	31.432
chr15	32905934	32907312	ENSG00000244952.2	RP11-1000B6.5	27.5611	36.0362	30.857	1.3075	1.48935	0.386816	0.210676	0.587779	39.3399	57.6679	71.7232	17.0827	42.9136	17.9818	17.4635	23.5536	28.8466	18.4743	62.3011	12.1518	9.22417	10.9554	0	8.46661	39.7966	25.38	22.4683	6.88285	33.3114	40.3583	62.0195	28.7578	18.617	25.536	0	72.4357	64.0835	40.8959	34.4	44.4719	28.2052	25.5903	42.3495	17.1447
chr11	61355966	61375022	ENSG00000250230.2	RP11-855O10.2	11.8869	7.07232	10.0146	0.594966	1.00063	-0.74912	0.211503	0.589289	27.5379	16.0188	0	0	19.5062	0	17.4635	0	32.9675	11.0846	0	21.2656	18.4483	21.9107	0	0	0	16.92	44.9365	0	0	13.4528	13.7821	7.18945	4.65426	0	0	0	8.01043	13.632	0	12.7062	17.6283	4.26505	0	17.1447
chr17	19342456	19364048	ENSG00000235979.4	AC004448.5	10.2507	14.1161	11.7539	1.37709	1.07018	0.461627	0.211966	0.58978	19.6699	16.0188	17.9308	4.27069	3.90123	4.49544	0	10.0944	16.4838	11.0846	10.3835	15.1897	0	0	0	33.8664	0	16.92	0	20.6485	11.1038	13.4528	6.89106	14.3789	18.617	6.384	5.24429	11.1439	16.0209	18.176	34.4	22.2359	21.1539	0	11.5499	11.4298
chr3	140583917	140586625	ENSG00000261826.1	RP11-691G17.1	18.8776	23.9618	20.8548	1.26932	1.31921	0.344059	0.212022	0.589141	35.4059	32.0377	4.4827	21.3534	23.4074	13.4863	34.927	10.0944	8.24188	22.1691	24.2282	36.4553	0	10.9554	11.6596	0	33.1639	8.46	29.9577	6.88285	27.7595	20.1792	6.89106	7.18945	27.9256	44.688	15.7329	33.4318	8.01043	31.8079	25.8	28.5891	35.2565	21.3253	23.0997	25.7171
chr19	20929729	20938056	ENSG00000268416.1	CTD-2626G11.2	119.944	103.167	113.419	0.86013	2.05469	-0.217374	0.212044	0.588407	200.633	179.411	98.6194	158.015	74.1235	130.368	98.9598	63.9312	94.7816	151.489	128.063	142.783	83.0175	142.42	186.554	93.1327	46.4294	135.36	134.81	89.477	105.486	100.896	103.366	201.305	74.4682	63.84	73.4201	94.7235	104.136	136.32	68.8001	95.2968	116.346	93.8312	127.049	91.4385
chr11	116645826	116646592	ENSG00000231611.1	AP006216.11	36.904	45.7523	40.345	1.23977	1.60579	0.310068	0.213079	0.590484	86.5477	28.8339	22.4135	34.1655	39.0123	62.9362	17.4635	16.824	24.7256	29.5588	34.6117	21.2656	83.0175	21.9107	11.6596	59.2663	33.1639	33.84	44.9365	34.4142	44.4152	26.9055	89.5838	21.5684	46.5426	44.688	10.4886	61.2917	24.0313	31.8079	34.4	69.8844	49.3591	63.9758	50.0494	42.8618
chr2	58503012	58523683	ENSG00000225226.1	AC007250.4	42.494	33.2606	38.9033	0.782713	1.58999	-0.353444	0.213123	0.589812	27.5379	57.6679	31.3789	51.2482	19.5062	22.4772	29.1058	33.648	53.5722	36.9486	55.3788	45.5691	46.1209	10.9554	0	42.333	33.1639	59.22	97.3624	82.5942	72.1747	26.9055	6.89106	28.7578	4.65426	38.304	36.71	27.8599	48.0626	27.264	8.60001	28.5891	38.7822	63.9758	50.0494	57.1491
chr3	33835136	33835637	ENSG00000271324.1	RP11-10C24.2	22.7057	32.5388	26.5297	1.43307	1.42373	0.519108	0.213195	0.589219	35.4059	0	4.4827	34.1655	19.5062	49.4499	0	13.4592	24.7256	14.7794	79.607	0	46.1209	43.8214	0	16.9332	19.8983	25.38	0	20.6485	44.4152	6.72639	27.5642	0	55.8511	25.536	5.24429	78.0076	24.0313	63.6159	4.3	25.4125	38.7822	0	50.0494	57.1491
chr16	2014960	2015510	ENSG00000255198.3	SNHG9	242.924	278.087	256.599	1.14475	2.40925	0.19503	0.213277	0.588655	326.521	240.283	479.649	256.241	210.667	310.186	267.774	333.115	127.749	166.269	228.437	185.314	332.07	153.375	326.469	287.865	172.452	219.96	209.704	309.728	133.246	67.2639	323.88	244.441	330.453	306.432	335.635	217.307	272.355	231.744	301	174.711	225.642	255.903	396.545	277.173
chr1	156607575	156610796	ENSG00000272068.1	RP11-284F21.9	14.8762	8.65832	12.4582	0.582024	1.09545	-0.78085	0.213446	0.588334	23.6039	3.20377	0	34.1655	15.6049	26.9727	11.6423	16.824	32.9675	3.69486	51.9176	0	0	0	0	0	39.7966	0	22.4683	0	44.4152	0	6.89106	7.18945	9.30852	0	15.7329	27.8599	0	18.176	0	12.7062	0	12.7952	7.69991	2.85745
chr15	94261771	94614049	ENSG00000258754.3	CTD-3049M7.1	41.0171	50.0565	44.5324	1.22038	1.64868	0.28733	0.21355	0.587833	55.0758	48.0565	26.8962	51.2482	58.5185	58.4408	23.2847	63.9312	20.6047	11.0846	55.3788	42.5312	55.345	43.8214	0	33.8664	19.8983	67.68	7.48942	34.4142	77.7266	47.0847	48.2374	50.3262	69.8139	70.224	26.2214	22.2879	88.1148	36.3519	34.4	41.2953	38.7822	34.1204	57.7493	82.8661
chr5	120116913	120126473	ENSG00000248927.1	CTD-2334D19.1	39.1259	26.9666	34.3973	0.689225	1.53652	-0.536953	0.213935	0.588106	19.6699	38.4452	22.4135	51.2482	27.3086	134.863	17.4635	47.1072	0	11.0846	48.4564	42.5312	0	87.6428	34.9788	25.3998	19.8983	76.14	22.4683	41.2971	72.1747	20.1792	41.3463	0	9.30852	25.536	41.9543	27.8599	0	63.6159	12.9	19.0594	31.7309	0	38.4995	65.7214
chr15	20964640	20980123	ENSG00000259383.1	RP11-403B2.6	22.2743	3.70945	15.0546	0.166535	1.17767	-2.5861	0.214903	0.58998	0	0	0	115.309	11.7037	0	0	0	0	0	0	145.821	0	0	0	194.732	0	0	22.4683	0	0	0	0	0	0	19.152	0	0	0	13.632	0	6.35312	0	12.7952	0	0
chr13	111635654	111642911	ENSG00000225760.1	LINC00431	20.5837	11.6714	17.1178	0.567022	1.23345	-0.818523	0.215051	0.589602	0	0	4.4827	55.5189	39.0123	0	0	67.296	0	73.8971	20.767	0	36.8967	21.9107	34.9788	33.8664	6.63277	25.38	7.48942	6.88285	11.1038	6.72639	6.89106	7.18945	23.2713	25.536	31.4657	5.57197	56.073	4.54399	0	0	0	0	0	2.85745
chr14	51422977	51428720	ENSG00000258711.2	RP11-218E20.3	221.55	239.588	228.565	1.08142	2.35901	0.112923	0.21569	0.590567	243.907	256.302	174.825	230.617	241.877	287.708	151.35	235.536	222.531	221.691	249.204	206.58	166.035	230.062	314.809	186.265	218.881	211.5	202.214	158.305	255.387	208.518	234.296	165.357	265.293	165.984	277.947	178.303	264.344	272.64	288.1	266.831	239.744	221.783	296.447	217.166
chr22	27254597	27261749	ENSG00000223704.1	RP1-90L6.2	122.761	140.031	129.477	1.14068	2.11219	0.189897	0.21791	0.595852	145.558	134.558	147.929	76.8723	144.346	112.386	87.3175	151.416	123.628	203.217	134.986	176.201	73.7934	98.5982	104.936	50.7997	92.8588	135.36	104.852	192.72	127.694	80.7166	82.6927	165.357	209.442	121.296	157.329	105.867	144.188	186.304	103.2	123.886	169.231	63.9758	184.798	142.873
chr19	10332111	10333424	ENSG00000175898.4	CTD-2369P2.2	80.5299	100.607	88.3378	1.24932	1.94615	0.321138	0.218548	0.596804	59.0098	76.8905	98.6194	89.6844	97.5309	71.9271	46.5693	63.9312	119.507	70.2023	128.063	63.7968	73.7934	98.5982	81.6173	67.7329	159.187	135.36	29.9577	48.1799	44.4152	47.0847	165.385	35.9473	83.7767	82.992	73.4201	89.1516	216.282	59.0719	86.0001	63.5312	59.9361	59.7107	84.699	248.598
chr12	124066767	124069662	ENSG00000247373.2	RP11-486O12.2	2113.65	1949.69	2049.88	0.922428	3.31173	-0.116492	0.218623	0.596219	1931.59	2108.08	2259.28	2156.7	2407.06	2396.07	1757.99	2126.55	2225.31	1466.86	2609.72	1956.43	2223.03	1216.04	2308.6	2429.92	2129.12	2504.16	1872.35	1996.03	1970.92	2448.4	2549.69	1516.97	1284.58	1417.25	1263.87	2362.52	1810.36	1958.46	2197.3	2055.24	1861.54	2648.6	2217.57	2151.66
chr5	70328995	70330227	ENSG00000254353.1	RP11-195E2.4	29.2952	41.4376	34.0173	1.41448	1.5317	0.500274	0.218787	0.595877	0	0	89.654	12.8121	39.0123	17.9818	0	40.3776	28.8466	0	55.3788	66.8347	9.22417	54.7768	11.6596	0	46.4294	76.14	14.9788	13.7657	66.6228	0	20.6732	0	51.1969	51.072	89.1529	5.57197	64.0835	9.08798	90.3001	50.825	31.7309	42.6505	42.3495	31.432
chr5	8333596	8457671	ENSG00000245729.1	RP11-480D4.1	24.6364	29.0002	26.3335	1.17713	1.42051	0.235271	0.220049	0.598521	3.93399	28.8339	17.9308	38.4362	11.7037	31.4681	23.2847	30.2832	24.7256	33.2537	24.2282	33.4173	9.22417	32.8661	23.3192	25.3998	26.5311	25.38	22.4683	20.6485	27.7595	26.9055	27.5642	28.7578	13.9628	31.92	68.1758	33.4318	24.0313	22.72	34.4	28.5891	17.6283	29.8554	19.2498	25.7171
chr8	61297147	61429339	ENSG00000251396.2	RP11-163N6.2	120.44	141.792	128.744	1.17729	2.10973	0.235466	0.220572	0.599152	78.6797	153.781	112.067	128.121	39.0123	148.35	98.9598	90.8496	115.386	192.133	221.515	118.48	101.466	109.554	93.2769	126.999	92.8588	152.28	179.746	117.008	138.798	40.3583	75.8016	258.82	125.665	242.592	125.863	89.1516	56.073	149.952	116.1	193.77	112.821	166.337	157.848	114.298
chr3	108895285	108896212	ENSG00000261364.1	RP11-59E19.4	26.0351	19.8615	23.6342	0.762873	1.37354	-0.390485	0.221969	0.602153	62.9438	28.8339	40.3443	12.8121	50.716	17.9818	17.4635	16.824	24.7256	7.38971	27.6894	18.2276	36.8967	32.8661	34.9788	0	46.4294	33.84	22.4683	6.88285	5.5519	26.9055	20.6732	35.9473	0	31.92	0	16.7159	40.0522	31.8079	12.9	19.0594	24.6796	21.3253	11.5499	11.4298
chr8	58173785	58179172	ENSG00000253614.1	RP11-513O17.3	9.42534	13.4495	10.9903	1.42695	1.04101	0.512933	0.221973	0.601371	11.802	6.40754	13.4481	0	3.90123	8.99089	0	16.824	8.24188	25.864	17.3059	24.3035	0	0	0	0	0	8.46	22.4683	6.88285	5.5519	26.9055	27.5642	0	18.617	6.384	5.24429	16.7159	0	31.8079	4.3	12.7062	17.6283	12.7952	23.0997	11.4298
chr17	33895139	33901811	ENSG00000267321.1	RP11-1094M14.11	839.464	748.567	804.115	0.89172	2.90532	-0.165338	0.222187	0.601161	755.326	1025.21	708.266	896.844	1080.64	984.502	646.149	713.338	762.374	624.431	1048.74	917.458	876.296	690.187	373.107	1083.73	696.441	981.36	704.005	591.925	854.993	1452.9	654.651	424.178	642.288	1040.59	540.162	819.08	809.054	667.967	692.301	1032.38	592.309	1019.35	708.392	837.234
chr21	47456966	47459721	ENSG00000224413.1	AP001476.2	13.9025	18.6006	15.7295	1.33793	1.19671	0.420004	0.223958	0.605157	11.802	9.61131	8.9654	29.8948	15.6049	26.9727	40.7482	26.9184	4.12094	3.69486	13.8447	15.1897	9.22417	0	11.6596	0	0	0	22.4683	20.6485	27.7595	6.72639	27.5642	0	37.2341	19.152	31.4657	22.2879	24.0313	13.632	4.3	12.7062	24.6796	12.7952	7.69991	22.8596
chr6	1528599	1529146	ENSG00000272279.1	RP11-157J24.2	56.6389	36.8306	48.9357	0.650271	1.68963	-0.620887	0.224484	0.605783	31.4719	44.8528	94.1367	21.3534	42.9136	256.24	5.82117	43.7424	20.6047	3.69486	44.9953	54.6829	27.6725	131.464	0	84.6661	86.226	76.14	112.341	20.6485	22.2076	20.1792	34.4553	7.18945	27.9256	25.536	15.7329	33.4318	80.1043	45.4399	34.4	25.4125	74.0387	55.4457	30.7996	25.7171
chr19	38320191	38322797	ENSG00000229481.1	CTD-2554C21.3	67.6889	48.9523	60.4024	0.723197	1.78105	-0.46754	0.22476	0.605734	27.5379	44.8528	62.7578	25.6241	198.963	94.4043	52.3905	16.824	45.3304	40.6434	58.8399	57.7209	55.345	120.509	93.2769	33.8664	92.8588	186.12	29.9577	20.6485	49.9671	80.7166	20.6732	93.4629	51.1969	19.152	15.7329	5.57197	48.0626	68.1599	98.9001	44.4719	42.3078	127.952	15.3998	34.2894
chr20	61088965	61091152	ENSG00000260542.1	RP13-379O24.2	98.5985	199.121	137.691	2.01951	2.1389	1.01401	0.225691	0.607448	23.6039	368.434	17.9308	38.4362	85.8272	0	29.1058	63.9312	20.6047	166.269	44.9953	118.48	0	21.9107	104.936	67.7329	159.187	693.72	0	34.4142	22.2076	87.443	48.2374	14.3789	414.229	95.76	99.6415	423.47	32.0417	59.0719	86.0001	127.062	28.2052	110.891	0	1248.71
chr5	151104392	151104917	ENSG00000272112.1	CTB-113P19.5	24.0189	16.6483	21.1526	0.693136	1.32536	-0.52879	0.227533	0.611606	7.86797	12.8151	13.4481	0	58.5185	22.4772	29.1058	40.3776	8.24188	14.7794	38.0729	6.07588	0	0	23.3192	33.8664	19.8983	59.22	52.4259	34.4142	33.3114	20.1792	27.5642	35.9473	27.9256	0	15.7329	0	0	0	55.9001	9.52968	14.1026	4.26505	19.2498	22.8596
chr16	66923072	66924664	ENSG00000261088.1	RP11-61A14.3	252.458	282.989	264.331	1.12093	2.42215	0.1647	0.229638	0.616461	137.69	233.875	367.581	230.617	191.16	238.259	227.025	168.24	333.796	288.199	283.816	340.249	276.725	317.705	221.533	253.998	311.74	109.98	269.619	130.774	305.355	316.14	192.95	287.578	172.208	248.976	361.856	345.462	296.386	181.76	305.3	193.77	408.975	277.228	346.496	342.894
chr2	3500727	3501199	ENSG00000271868.1	RP11-1293J14.1	52.5718	64.0693	57.0431	1.2187	1.7562	0.285342	0.230101	0.616899	27.5379	67.2792	40.3443	55.5189	62.4198	98.8998	29.1058	57.2016	65.9351	25.864	62.3011	30.3794	73.7934	21.9107	34.9788	76.1995	66.3277	25.38	14.9788	68.8285	111.038	40.3583	55.1285	107.842	32.5798	44.688	26.2214	72.4357	80.1043	59.0719	60.2001	28.5891	66.9874	106.626	119.349	37.1469
chr3	197387436	197392628	ENSG00000236833.1	AC024560.2	60.4626	87.8938	71.1303	1.45369	1.85205	0.539718	0.230282	0.61658	3.93399	217.856	17.9308	51.2482	7.80247	80.918	5.82117	225.442	28.8466	99.7611	17.3059	18.2276	0	76.6875	46.6384	33.8664	106.124	76.14	0	82.5942	38.8633	94.1694	0	165.357	158.245	0	125.863	133.727	0	172.672	133.3	38.1187	165.706	38.3855	7.69991	91.4385
chr17	78427535	78428529	ENSG00000260369.2	CTD-2526A2.2	14.172	20.7924	16.7466	1.46714	1.22393	0.553008	0.230445	0.616217	15.7359	32.0377	13.4481	17.0827	42.9136	13.4863	0	0	4.12094	11.0846	10.3835	0	0	10.9554	0	50.7997	0	42.3	14.9788	0	5.5519	26.9055	62.0195	21.5684	9.30852	6.384	26.2214	5.57197	16.0209	13.632	17.2	15.8828	38.7822	0	38.4995	20.0022
chr3	167582637	167584402	ENSG00000244214.1	RP11-298O21.7	11.2849	16.342	13.2516	1.44813	1.12227	0.534188	0.230451	0.615434	7.86797	3.20377	4.4827	8.54137	19.5062	8.99089	11.6423	33.648	8.24188	22.1691	3.46117	36.4553	0	0	0	0	13.2655	0	29.9577	0	16.6557	20.1792	20.6732	7.18945	51.1969	19.152	15.7329	27.8599	0	13.632	12.9	3.17656	7.0513	4.26505	23.0997	22.8596
chr16	79246608	79263350	ENSG00000261722.1	RP11-679B19.2	37.8596	27.7107	33.9128	0.731934	1.53036	-0.450215	0.232883	0.621122	66.8778	38.4452	26.8962	25.6241	109.235	76.4225	5.82117	16.824	28.8466	7.38971	27.6894	36.4553	46.1209	32.8661	11.6596	50.7997	39.7966	16.92	0	82.5942	72.1747	13.4528	34.4553	21.5684	4.65426	31.92	31.4657	33.4318	0	63.6159	38.7	9.52968	35.2565	38.3855	19.2498	25.7171
chr15	25277020	25281637	ENSG00000257151.1	PWAR6	4578.07	3828.87	4286.71	0.836349	3.63212	-0.257822	0.233079	0.62084	6809.73	3271.05	4334.77	4672.13	7513.78	6302.61	4697.68	5262.55	4446.5	1910.24	6956.96	3931.1	2822.6	1435.15	1853.88	7721.55	6407.26	3341.7	1617.71	4226.07	5485.28	5697.25	3907.23	2976.43	5533.92	6230.78	2700.81	4117.69	3003.91	4444.02	2786.4	3106.68	1861.54	7433.99	2760.42	2740.3
chr16	1025761	1031298	ENSG00000260807.2	RP11-161M6.2	108.905	132.504	118.082	1.2167	2.07218	0.282971	0.233168	0.620276	70.8118	173.004	147.929	76.8723	85.8272	89.9089	122.244	63.9312	70.056	136.71	131.525	103.29	36.8967	142.42	46.6384	101.599	152.554	118.44	254.64	96.3599	66.6228	107.622	75.8016	115.031	102.394	51.072	167.817	100.296	160.209	181.76	159.1	130.239	109.295	81.036	92.3989	328.607
chr16	1025761	1031298	ENSG00000260807.2	RP11-161M6.2	108.905	132.504	118.082	1.2167	2.07218	0.282971	0.233168	0.619475	70.8118	173.004	147.929	76.8723	85.8272	89.9089	122.244	63.9312	70.056	136.71	131.525	103.29	36.8967	142.42	46.6384	101.599	152.554	118.44	254.64	96.3599	66.6228	107.622	75.8016	115.031	102.394	51.072	167.817	100.296	160.209	181.76	159.1	130.239	109.295	81.036	92.3989	328.607
chr15	57592563	57599959	ENSG00000247982.2	LINC00926	73.2625	86.3596	78.3558	1.17877	1.89407	0.237281	0.233173	0.618691	59.0098	70.4829	67.2405	85.4137	78.0247	85.4134	46.5693	80.7552	148.354	40.6434	79.607	118.48	73.7934	21.9107	58.298	33.8664	72.9605	126.9	52.4259	75.7113	88.8304	47.0847	27.5642	64.7051	153.591	82.992	115.374	72.4357	128.167	95.4238	68.8001	54.0015	63.4617	68.2408	88.549	125.728
chr1	89551	91105	ENSG00000239945.1	RP11-34P13.8	54.566	44.7184	50.7364	0.819528	1.70532	-0.287135	0.233264	0.618134	39.3399	35.2415	53.7924	55.5189	81.9259	62.9362	87.3175	50.472	32.9675	51.728	69.2235	48.6071	83.0175	0	81.6173	59.2663	99.4916	8.46	52.4259	41.2971	72.1747	33.6319	41.3463	35.9473	37.2341	6.384	62.9315	61.2917	48.0626	36.3519	38.7	54.0015	21.1539	93.8312	23.0997	65.7214
chr17	56066400	56072211	ENSG00000264112.1	RP11-159D12.2	928.931	1065.1	981.887	1.14659	2.99206	0.197349	0.233392	0.61768	1396.57	935.501	726.197	965.175	780.247	651.839	890.638	1786.71	741.769	1566.62	695.696	1488.59	737.934	755.919	501.363	364.064	875.526	812.16	1168.35	1121.9	632.917	840.798	909.62	949.008	1089.1	900.144	1473.65	997.383	1113.45	1676.73	1135.2	603.547	1237.5	763.444	1151.14	911.527
chr2	75059782	75061114	ENSG00000272711.1	RP11-259N19.1	30.8201	43.6338	35.8032	1.41576	1.55392	0.501573	0.234125	0.618823	11.802	57.6679	17.9308	34.1655	27.3086	26.9727	0	53.8368	12.3628	73.8971	3.46117	3.03794	92.2417	43.8214	0	8.46661	33.1639	8.46	104.852	0	44.4152	20.1792	62.0195	35.9473	13.9628	0	57.6872	50.1478	72.0939	0	77.4001	63.5312	17.6283	8.53011	46.1995	105.726
chr19	28248092	28251757	ENSG00000261770.1	CTC-459F4.1	70.5499	86.8693	76.8963	1.23132	1.88591	0.300203	0.234221	0.618285	70.8118	86.5018	67.2405	4.27069	81.9259	71.9271	69.854	84.12	140.112	40.6434	55.3788	124.556	36.8967	32.8661	104.936	143.932	72.9605	42.3	59.9154	6.88285	66.6228	87.443	62.0195	201.305	55.8511	63.84	47.1986	139.299	80.1043	81.7919	68.8001	142.945	63.4617	63.9758	76.9991	68.5789
chr2	184079047	184080128	ENSG00000272800.1	RP11-438L19.1	34.9914	27.4959	32.0765	0.785791	1.50619	-0.347783	0.234768	0.618934	11.802	9.61131	31.3789	68.331	58.5185	26.9727	58.2117	50.472	20.6047	11.0846	55.3788	15.1897	55.345	21.9107	46.6384	59.2663	13.2655	16.92	59.9154	27.5314	11.1038	40.3583	20.6732	0	32.5798	6.384	20.9772	39.0038	32.0417	54.5279	25.8	28.5891	35.2565	29.8554	19.2498	40.0043
chr10	44354859	44390881	ENSG00000226808.1	LINC00840	20.5217	27.0081	23.0442	1.31607	1.36256	0.396238	0.234815	0.618267	0	12.8151	49.3097	0	15.6049	17.9818	29.1058	26.9184	41.2094	29.5588	10.3835	21.2656	46.1209	0	0	25.3998	0	25.38	29.9577	0	16.6557	53.8111	20.6732	21.5684	32.5798	25.536	10.4886	16.7159	56.073	31.8079	47.3	12.7062	10.577	29.8554	30.7996	31.432
chr18	1254384	1408345	ENSG00000132204.9	LINC00470	11.6952	15.4904	13.1711	1.3245	1.11962	0.40545	0.234956	0.617846	19.6699	19.2226	4.4827	4.27069	27.3086	13.4863	5.82117	16.824	24.7256	14.7794	17.3059	3.03794	0	0	0	16.9332	13.2655	16.92	7.48942	20.6485	11.1038	0	6.89106	7.18945	18.617	6.384	31.4657	16.7159	32.0417	13.632	34.4	3.17656	10.577	12.7952	11.5499	11.4298
chr7	56601923	56605823	ENSG00000233288.1	RP11-760D2.5	33.421	28.4232	31.4774	0.850461	1.498	-0.233683	0.235004	0.617185	15.7359	28.8339	44.827	51.2482	35.1111	31.4681	34.927	43.7424	37.0885	25.864	6.92235	42.5312	27.6725	54.7768	34.9788	42.333	19.8983	25.38	37.4471	27.5314	33.3114	33.6319	41.3463	7.18945	46.5426	6.384	20.9772	22.2879	32.0417	49.9839	38.7	25.4125	38.7822	21.3253	26.9497	20.0022
chr1	224183659	224197405	ENSG00000185495.6	RP11-504P24.4	349.78	312.483	335.275	0.893372	2.5254	-0.162667	0.235913	0.618783	306.851	413.286	461.718	503.941	440.839	391.104	296.879	299.467	292.587	291.894	432.647	291.642	313.622	339.616	221.533	169.332	351.537	363.78	389.45	268.431	505.223	349.772	509.938	323.525	167.553	204.288	272.703	356.606	256.334	322.623	283.8	447.895	366.668	396.65	223.297	242.883
chr10	81727969	81732969	ENSG00000273372.1	RP11-479O17.10	159.429	191.764	172.004	1.20282	2.23554	0.266417	0.237016	0.620885	298.983	211.449	53.7924	179.369	214.568	148.35	93.1386	178.334	168.959	317.758	176.52	136.707	138.363	65.7321	34.9788	270.931	126.023	101.52	187.235	158.305	138.798	107.622	130.93	100.652	214.096	261.744	194.039	395.61	136.177	299.903	219.3	146.122	112.821	179.132	76.9991	217.166
chr19	42051554	42061621	ENSG00000268027.1	AC006129.2	21.6556	29.7634	24.8086	1.37439	1.3946	0.458796	0.237069	0.620236	35.4059	9.61131	4.4827	25.6241	11.7037	35.9635	0	23.5536	32.9675	29.5588	20.767	21.2656	46.1209	43.8214	0	0	13.2655	67.68	14.9788	20.6485	5.5519	13.4528	6.89106	21.5684	55.8511	12.768	41.9543	33.4318	8.01043	36.3519	25.8	12.7062	14.1026	29.8554	23.0997	94.2959
chr12	76956074	77009211	ENSG00000257526.1	RP11-20E24.1	22.9082	30.6603	25.9229	1.3384	1.41368	0.420508	0.237428	0.620386	0	25.6302	0	25.6241	46.8148	22.4772	5.82117	3.3648	16.4838	18.4743	27.6894	30.3794	18.4483	10.9554	23.3192	16.9332	13.2655	59.22	22.4683	61.9456	27.7595	26.9055	20.6732	28.7578	13.9628	6.384	68.1758	11.1439	48.0626	9.08798	30.1	31.7656	52.8848	68.2408	0	40.0043
chr17	49512788	49523163	ENSG00000267452.1	RP11-1018N14.5	13.5453	9.498	11.9714	0.701202	1.07814	-0.512099	0.237669	0.62023	27.5379	6.40754	8.9654	25.6241	7.80247	35.9635	11.6423	6.7296	4.12094	7.38971	13.8447	21.2656	9.22417	10.9554	11.6596	0	19.8983	0	7.48942	41.2971	0	20.1792	6.89106	0	18.617	6.384	0	16.7159	0	4.54399	12.9	12.7062	7.0513	21.3253	11.5499	14.2873
chr11	28373654	28548588	ENSG00000255322.1	RP11-22P4.1	11.8526	7.66541	10.2243	0.646726	1.00963	-0.628772	0.237685	0.619485	0	9.61131	17.9308	4.27069	0	0	17.4635	26.9184	20.6047	14.7794	24.2282	15.1897	27.6725	43.8214	0	0	6.63277	0	14.9788	0	16.6557	0	6.89106	14.3789	9.30852	12.768	10.4886	0	0	9.08798	0	15.8828	14.1026	0	11.5499	2.85745
chr21	33944548	33948191	ENSG00000186842.4	LINC00846	42.6125	35.7675	39.9506	0.839365	1.60152	-0.252631	0.23769	0.618715	43.2739	41.649	26.8962	46.9775	27.3086	26.9727	23.2847	74.0256	45.3304	25.864	55.3788	57.7209	36.8967	76.6875	23.3192	33.8664	46.4294	59.22	52.4259	48.1799	38.8633	26.9055	75.8016	21.5684	41.8884	38.304	20.9772	39.0038	8.01043	22.72	17.2	28.5891	38.7822	59.7107	53.8994	34.2894
chr9	102348068	102582171	ENSG00000237461.1	RP11-554F20.1	41.4577	33.7971	38.4786	0.81522	1.58522	-0.294739	0.238442	0.619888	51.1418	57.6679	40.3443	25.6241	35.1111	35.9635	58.2117	0	61.8141	33.2537	44.9953	54.6829	18.4483	10.9554	34.9788	67.7329	33.1639	25.38	52.4259	27.5314	88.8304	53.8111	68.9106	21.5684	37.2341	44.688	26.2214	11.1439	16.0209	40.8959	17.2	41.2953	21.1539	51.1806	38.4995	37.1469
chr12	132241511	132242592	ENSG00000255933.1	RP11-495K9.5	8.51049	13.7047	10.5305	1.61033	1.02245	0.687359	0.238753	0.619916	23.6039	19.2226	0	29.8948	3.90123	0	5.82117	3.3648	4.12094	7.38971	13.8447	21.2656	0	0	0	0	19.8983	0	22.4683	6.88285	5.5519	0	48.2374	0	27.9256	0	31.4657	0	0	0	8.60001	9.52968	17.6283	4.26505	38.4995	5.71491
chr2	6506142	6515554	ENSG00000227007.1	AC105253.1	25.4742	30.2252	27.3218	1.1865	1.43651	0.246715	0.239134	0.620123	27.5379	25.6302	17.9308	38.4362	27.3086	26.9727	29.1058	37.0128	20.6047	25.864	10.3835	24.3035	27.6725	43.8214	11.6596	8.46661	46.4294	0	29.9577	41.2971	33.3114	6.72639	41.3463	28.7578	27.9256	25.536	31.4657	16.7159	48.0626	31.8079	34.4	31.7656	42.3078	8.53011	23.0997	31.432
chr3	8615412	8634810	ENSG00000224884.1	AC034187.2	287.858	233.446	266.698	0.810978	2.42602	-0.302266	0.239515	0.620328	161.293	176.207	363.099	269.053	421.333	296.699	174.635	333.115	263.74	181.048	671.468	218.732	387.415	142.42	466.384	101.599	252.045	304.56	89.873	529.979	333.114	195.065	303.207	294.768	32.5798	312.816	194.039	144.871	240.313	281.727	223.6	292.244	84.6156	366.795	408.095	88.581
chr16	60393746	60476149	ENSG00000261436.1	RP11-354I13.2	14.6637	10.2189	12.9352	0.696882	1.11177	-0.521014	0.239931	0.620625	23.6039	9.61131	13.4481	8.54137	11.7037	8.99089	17.4635	23.5536	8.24188	11.0846	51.9176	9.11382	0	10.9554	11.6596	25.3998	6.63277	33.84	29.9577	6.88285	0	0	0	14.3789	0	19.152	15.7329	5.57197	16.0209	27.264	4.3	9.52968	10.577	4.26505	7.69991	8.57236
chr10	31476812	31550839	ENSG00000272381.1	RP11-192P3.4	47.382	38.552	43.9481	0.813642	1.64294	-0.297534	0.240708	0.621855	55.0758	32.0377	53.7924	34.1655	85.8272	62.9362	87.3175	33.648	49.4513	84.9817	58.8399	45.5691	18.4483	54.7768	23.3192	25.3998	26.5311	0	67.4048	48.1799	61.0709	33.6319	27.5642	43.1367	41.8884	44.688	52.4429	27.8599	96.1252	36.3519	17.2	19.0594	24.6796	42.6505	34.6496	31.432
chr9	3674546	3691814	ENSG00000235326.1	RP11-509J21.3	54.9041	64.8083	58.7557	1.18039	1.76905	0.239266	0.242879	0.626676	125.888	41.649	40.3443	68.331	66.321	62.9362	29.1058	63.9312	94.7816	55.4228	55.3788	27.3415	27.6725	43.8214	46.6384	84.6661	59.6949	16.92	14.9788	48.1799	66.6228	67.2639	75.8016	35.9473	102.394	89.376	94.3972	55.7197	48.0626	59.0719	51.6	69.8844	84.6156	34.1204	57.7493	48.5767
chr2	179265561	179267618	ENSG00000260931.1	RP11-65L3.1	170.441	142.085	159.414	0.833631	2.20253	-0.262519	0.243063	0.626367	149.492	169.8	228.618	140.933	296.494	278.717	168.814	235.536	90.6607	33.2537	121.141	185.314	166.035	186.241	81.6173	169.332	126.023	135.36	307.066	234.017	144.349	100.896	82.6927	136.6	302.527	114.912	152.084	27.8599	128.167	136.32	116.1	82.5906	102.244	234.578	192.498	180.02
chr3	188659504	188665428	ENSG00000234076.1	TPRG1-AS1	14.269	20.1395	16.552	1.41142	1.21885	0.497143	0.244223	0.628569	3.93399	12.8151	35.8616	12.8121	11.7037	26.9727	23.2847	26.9184	0	0	17.3059	18.2276	18.4483	10.9554	0	16.9332	0	0	59.9154	0	11.1038	6.72639	13.7821	7.18945	27.9256	6.384	31.4657	16.7159	48.0626	9.08798	34.4	15.8828	0	12.7952	15.3998	42.8618
chr4	3546282	3550523	ENSG00000270090.1	RP11-529E10.7	11.3887	14.9661	12.7799	1.31412	1.10653	0.394099	0.244442	0.628348	15.7359	0	4.4827	4.27069	23.4074	13.4863	29.1058	0	24.7256	14.7794	3.46117	12.1518	27.6725	0	0	8.46661	6.63277	8.46	7.48942	13.7657	5.5519	26.9055	13.7821	21.5684	9.30852	19.152	20.9772	22.2879	8.01043	9.08798	25.8	22.2359	3.52565	12.7952	3.84995	17.1447
chr7	2477398	2487485	ENSG00000175873.3	AC004840.9	374.839	342.048	362.087	0.91252	2.55881	-0.132072	0.244618	0.628017	401.267	329.988	358.616	422.798	222.37	476.517	518.084	333.115	420.336	299.283	463.797	428.35	498.105	328.661	279.831	364.064	523.989	219.96	277.109	316.611	333.114	430.489	344.553	323.525	288.564	293.664	215.016	417.898	424.553	318.079	275.2	330.362	349.039	417.975	427.345	362.897
chr7	5468362	5469303	ENSG00000273084.1	RP11-1275H24.3	40.7855	51.6988	45.0296	1.26758	1.6535	0.342074	0.245779	0.63021	82.6137	64.0754	22.4135	72.6017	85.8272	26.9727	5.82117	57.2016	0	66.5074	20.767	18.2276	27.6725	21.9107	23.3192	50.7997	39.7966	25.38	22.4683	41.2971	61.0709	60.5375	62.0195	43.1367	139.628	31.92	10.4886	33.4318	72.0939	40.8959	55.9001	63.5312	59.9361	25.5903	42.3495	42.8618
chr2	101768122	101771872	ENSG00000272902.1	RP11-299H21.1	57.879	68.7053	62.0893	1.18705	1.79302	0.247381	0.245969	0.629912	27.5379	60.8716	31.3789	42.7069	93.6296	67.4317	69.854	97.5792	65.9351	48.0331	62.3011	12.1518	55.345	98.5982	34.9788	59.2663	66.3277	25.38	59.9154	75.7113	44.4152	73.9903	27.5642	50.3262	111.702	51.072	41.9543	27.8599	104.136	86.3358	124.7	54.0015	45.8335	102.361	65.4492	68.5789
chr6	147708800	147711601	ENSG00000225135.1	RP11-361F15.2	778.245	848.52	805.574	1.0903	2.90611	0.124723	0.246351	0.630108	873.345	611.92	977.228	696.122	741.235	804.684	1065.27	898.402	696.439	605.956	924.133	996.445	894.745	383.437	757.875	897.461	451.028	862.92	516.77	867.239	805.026	793.714	978.53	1013.71	567.82	1034.21	655.536	729.928	953.242	831.55	692.301	752.845	810.9	1087.59	1051.04	720.078
chrX	950956	955100	ENSG00000237531.1	RP11-309M23.1	23.8722	12.0104	19.2593	0.503113	1.28464	-0.991046	0.246895	0.630716	7.86797	3.20377	22.4135	42.7069	54.6173	22.4772	162.993	6.7296	16.4838	14.7794	3.46117	9.11382	0	10.9554	23.3192	0	72.9605	8.46	22.4683	0	0	20.1792	41.3463	7.18945	4.65426	25.536	5.24429	27.8599	8.01043	0	8.60001	6.35312	14.1026	0	19.2498	0
chr14	66679528	66976112	ENSG00000258561.1	RP11-72M17.1	39.9202	32.5355	37.0483	0.815012	1.56877	-0.295106	0.24743	0.631298	35.4059	35.2415	44.827	38.4362	46.8148	35.9635	64.0328	20.1888	37.0885	36.9486	79.607	54.6829	18.4483	10.9554	11.6596	84.6661	26.5311	25.38	59.9154	27.5314	16.6557	67.2639	62.0195	43.1367	41.8884	31.92	31.4657	33.4318	16.0209	31.8079	17.2	31.7656	14.1026	38.3855	42.3495	20.0022
chr11	134605490	134633704	ENSG00000251226.1	RP11-469N6.1	47.9614	71.8671	57.2581	1.49844	1.75784	0.583459	0.247557	0.63084	82.6137	102.521	0	98.2258	81.9259	67.4317	17.4635	60.5664	0	11.0846	20.767	54.6829	73.7934	65.7321	46.6384	160.866	13.2655	0	14.9788	82.5942	0	0	96.4748	35.9473	79.1225	153.216	78.6643	128.155	24.0313	0	0	9.52968	42.3078	12.7952	288.747	57.1491
chr12	103203058	103218177	ENSG00000258169.1	LINC00485	9.06896	13.3458	10.7322	1.47159	1.03069	0.557376	0.248344	0.632066	19.6699	12.8151	4.4827	12.8121	15.6049	0	5.82117	0	12.3628	18.4743	0	15.1897	9.22417	0	11.6596	42.333	6.63277	0	0	6.88285	5.5519	0	6.89106	21.5684	4.65426	0	0	5.57197	24.0313	31.8079	34.4	3.17656	24.6796	12.7952	11.5499	5.71491
chr16	74316313	74321417	ENSG00000261248.1	AC009120.10	9.33731	13.1164	10.8069	1.40473	1.0337	0.49029	0.248507	0.631699	3.93399	22.4264	4.4827	8.54137	3.90123	13.4863	17.4635	13.4592	4.12094	18.4743	13.8447	15.1897	0	0	11.6596	0	0	0	0	27.5314	0	26.9055	20.6732	21.5684	27.9256	6.384	31.4657	0	0	13.632	4.3	6.35312	14.1026	8.53011	11.5499	17.1447
chr19	35414203	35417716	ENSG00000270876.1	CTC-523E23.8	62.0062	69.8794	65.068	1.12697	1.81337	0.172454	0.248912	0.631947	55.0758	64.0754	67.2405	29.8948	35.1111	58.4408	93.1386	77.3904	61.8141	92.3714	38.0729	75.9485	73.7934	54.7768	58.298	33.8664	86.226	50.76	67.4048	68.8285	61.0709	60.5375	55.1285	71.8945	97.7395	82.992	52.4429	78.0076	32.0417	49.9839	94.6001	95.2968	95.1926	34.1204	73.1491	65.7214
chr17	77889051	77900524	ENSG00000262585.1	RP11-353N14.5	54.7614	64.7511	58.6463	1.18242	1.76824	0.241745	0.249477	0.632604	70.8118	99.3169	44.827	51.2482	50.716	35.9635	29.1058	63.9312	0	70.2023	72.6846	48.6071	55.345	43.8214	58.298	76.1995	79.5933	25.38	89.873	48.1799	16.6557	73.9903	68.9106	28.7578	69.8139	70.224	115.374	78.0076	40.0522	22.72	60.2001	85.7672	59.9361	68.2408	38.4995	100.011
chr19	30519648	30520823	ENSG00000267006.1	CTC-448F2.4	24.0716	32.6356	27.402	1.35577	1.43778	0.439118	0.250564	0.634576	11.802	6.40754	31.3789	59.7896	15.6049	8.99089	69.854	37.0128	12.3628	7.38971	27.6894	39.4932	0	0	34.9788	25.3998	19.8983	42.3	0	0	38.8633	40.3583	41.3463	21.5684	18.617	57.456	15.7329	78.0076	0	31.8079	73.1001	44.4719	31.7309	8.53011	23.0997	11.4298
chr5	37840540	37874996	ENSG00000248587.2	GDNF-AS1	256.221	304.113	274.846	1.18692	2.43909	0.247222	0.250845	0.634509	436.673	195.43	318.272	170.827	148.247	341.654	296.879	107.674	111.265	181.048	263.049	349.363	396.639	306.75	139.915	296.331	126.023	262.26	441.876	302.845	127.694	316.14	172.276	194.115	511.969	185.136	230.749	256.311	216.282	222.656	494.5	457.425	275.001	221.783	573.643	245.741
chr5	113391703	113392871	ENSG00000251628.1	RP11-371M22.1	265.735	224.027	249.515	0.843046	2.3971	-0.246316	0.251224	0.634689	310.785	297.951	416.891	375.82	105.333	296.699	349.27	393.682	292.587	155.184	259.588	346.325	166.035	317.705	256.511	126.999	245.413	219.96	262.13	61.9456	266.491	322.867	275.642	424.178	107.048	248.976	199.283	384.466	264.344	86.3358	176.3	181.064	123.398	413.71	200.198	51.4342
chr3	14313873	14345345	ENSG00000255021.1	RP11-536I6.2	21.1667	17.0115	19.5508	0.803693	1.29116	-0.315284	0.251235	0.633937	19.6699	32.0377	13.4481	17.0827	35.1111	17.9818	29.1058	23.5536	12.3628	22.1691	17.3059	27.3415	9.22417	32.8661	34.9788	0	33.1639	25.38	29.9577	20.6485	5.5519	6.72639	6.89106	35.9473	18.617	0	15.7329	5.57197	8.01043	31.8079	25.8	28.5891	21.1539	17.0602	11.5499	11.4298
chr9	45484572	45488153	ENSG00000232116.2	RP11-187C18.2	30.7056	23.149	27.7669	0.753903	1.44353	-0.407548	0.251392	0.633558	31.4719	25.6302	13.4481	21.3534	62.4198	40.459	64.0328	77.3904	24.7256	44.3383	20.767	54.6829	0	10.9554	34.9788	25.3998	53.0622	0	22.4683	0	27.7595	20.1792	20.6732	21.5684	51.1969	19.152	26.2214	39.0038	40.0522	13.632	34.4	6.35312	21.1539	0	19.2498	11.4298
chr9	66553273	66554728	ENSG00000170161.6	RP11-262H14.4	67.1739	49.0568	60.1284	0.730296	1.77908	-0.453447	0.252684	0.636035	121.954	249.894	71.7232	38.4362	54.6173	44.9544	52.3905	50.472	74.1769	62.8126	55.3788	27.3415	9.22417	65.7321	58.298	84.6661	6.63277	59.22	0	48.1799	161.005	80.7166	48.2374	86.2734	0	76.608	83.9086	5.57197	56.073	49.9839	60.2001	47.6484	21.1539	46.9156	38.4995	65.7214
chr4	120330488	120331388	ENSG00000260091.1	RP11-33B1.4	14.2553	20.1073	16.531	1.41051	1.2183	0.496221	0.252978	0.635998	35.4059	9.61131	26.8962	17.0827	0	22.4772	23.2847	23.5536	12.3628	48.0331	13.8447	24.3035	9.22417	0	0	0	33.1639	0	7.48942	6.88285	0	0	6.89106	35.9473	55.8511	0	5.24429	22.2879	40.0522	22.72	8.60001	9.52968	7.0513	12.7952	23.0997	31.432
chr4	7096298	7105107	ENSG00000245468.3	RP11-367J11.3	112.128	126.959	117.895	1.13227	2.0715	0.179215	0.253314	0.636065	125.888	76.8905	138.964	72.6017	101.432	71.9271	110.602	80.7552	111.265	169.963	93.4517	161.011	73.7934	87.6428	116.596	101.599	126.023	93.06	179.746	165.188	127.694	80.7166	55.1285	122.221	153.591	63.84	120.619	128.155	176.23	90.8798	124.7	149.298	204.488	174.867	96.2489	117.156
chr19	22426056	22428149	ENSG00000267872.1	RP11-157B13.7	21.2672	17.3601	19.7478	0.816288	1.29552	-0.29285	0.253462	0.635661	23.6039	22.4264	22.4135	25.6241	23.4074	31.4681	17.4635	10.0944	16.4838	14.7794	24.2282	24.3035	46.1209	21.9107	11.6596	25.3998	19.8983	8.46	0	41.2971	16.6557	20.1792	0	14.3789	4.65426	19.152	26.2214	27.8599	16.0209	9.08798	21.5	25.4125	24.6796	4.26505	26.9497	22.8596
chr5	7373230	7379903	ENSG00000223597.2	CTD-2296D1.5	11.7595	8.45518	10.4745	0.719009	1.02013	-0.475918	0.25372	0.635536	15.7359	6.40754	4.4827	12.8121	11.7037	13.4863	5.82117	20.1888	12.3628	25.864	10.3835	12.1518	9.22417	10.9554	11.6596	0	0	33.84	22.4683	6.88285	5.5519	6.72639	34.4553	7.18945	0	6.384	5.24429	16.7159	8.01043	4.54399	8.60001	9.52968	10.577	4.26505	0	2.85745
chr4	6202460	6240044	ENSG00000249896.1	RP11-586D19.1	29.9415	36.2654	32.4008	1.21121	1.51056	0.276448	0.253735	0.6348	35.4059	28.8339	44.827	46.9775	27.3086	31.4681	5.82117	23.5536	20.6047	33.2537	44.9953	33.4173	9.22417	32.8661	46.6384	25.3998	59.6949	0	52.4259	6.88285	22.2076	26.9055	27.5642	64.7051	27.9256	31.92	57.6872	33.4318	24.0313	36.3519	68.8001	38.1187	24.6796	34.1204	26.9497	11.4298
chr19	56905025	56910537	ENSG00000267454.1	ZNF582-AS1	57.1097	68.7352	61.6307	1.20356	1.7898	0.267314	0.253737	0.634035	47.2078	73.6867	80.6886	42.7069	0	53.9453	104.781	53.8368	37.0885	33.2537	58.8399	85.0623	27.6725	54.7768	34.9788	25.3998	46.4294	135.36	82.3836	75.7113	55.519	47.0847	68.9106	28.7578	121.011	76.608	73.4201	27.8599	64.0835	49.9839	90.3001	120.709	45.8335	42.6505	69.2992	82.8661
chr8	61544068	61548830	ENSG00000228862.3	RP11-91I20.3	45.8312	52.433	48.3986	1.14404	1.68483	0.194143	0.254644	0.63553	51.1418	35.2415	35.8616	68.331	54.6173	35.9635	29.1058	43.7424	28.8466	55.4228	38.0729	42.5312	46.1209	76.6875	58.298	42.333	26.5311	25.38	59.9154	55.0628	72.1747	26.9055	68.9106	43.1367	27.9256	25.536	52.4429	44.5758	56.073	49.9839	73.1001	63.5312	45.8335	93.8312	57.7493	31.432
chr2	25450724	25451090	ENSG00000272048.1	RP11-458N5.1	117.825	100.322	111.018	0.851449	2.04539	-0.232009	0.254699	0.634897	102.284	80.0942	156.894	106.767	117.037	143.854	128.066	114.403	173.08	144.099	152.292	69.8726	129.138	98.5982	69.9576	110.066	59.6949	152.28	119.831	158.305	77.7266	127.801	27.5642	230.062	107.048	108.528	141.596	61.2917	104.136	45.4399	90.3001	101.65	35.2565	200.457	65.4492	85.7236
chr7	66800963	66805011	ENSG00000235475.1	RP11-166O4.5	4219	3779.56	4048.11	0.895844	3.60725	-0.15868	0.255852	0.636999	5035.5	4081.6	4074.77	3540.4	5375.9	6410.5	2759.23	3684.46	4973.98	3510.11	4378.38	3542.24	2721.13	2267.76	2961.54	5096.9	3230.16	5812.02	3272.88	5141.49	6312.51	4634.48	2852.9	1912.39	3881.65	3804.86	3293.41	4323.85	3019.93	5339.19	4794.5	4999.91	2598.4	4567.87	3518.86	4006.15
chr16	31460856	31464814	ENSG00000261474.1	RP11-452L6.1	43.9376	35.6508	40.715	0.811396	1.60975	-0.301521	0.256462	0.637747	62.9438	25.6302	40.3443	72.6017	39.0123	31.4681	87.3175	20.1888	65.9351	25.864	55.3788	27.3415	36.8967	43.8214	0	59.2663	72.9605	16.92	44.9365	68.8285	55.519	13.4528	62.0195	14.3789	55.8511	31.92	31.4657	16.7159	32.0417	49.9839	21.5	66.7078	28.2052	12.7952	26.9497	48.5767
chr2	105049725	105137290	ENSG00000235597.1	AC013402.2	21.8549	17.7675	20.2653	0.812978	1.30675	-0.298711	0.257138	0.638658	31.4719	25.6302	13.4481	12.8121	23.4074	8.99089	29.1058	16.824	28.8466	29.5588	6.92235	33.4173	0	32.8661	34.9788	33.8664	19.8983	25.38	22.4683	27.5314	16.6557	6.72639	34.4553	28.7578	27.9256	0	20.9772	5.57197	24.0313	13.632	4.3	9.52968	14.1026	12.7952	26.9497	25.7171
chr1	221002018	221002553	ENSG00000272823.1	RP11-295M18.6	83.7155	66.6576	77.0819	0.79624	1.88695	-0.328725	0.257529	0.638857	98.3497	150.577	22.4135	59.7896	152.148	139.359	128.066	0	78.2979	59.1177	121.141	75.9485	27.6725	65.7321	58.298	194.732	92.8588	84.6	7.48942	41.2971	116.59	67.2639	110.257	21.5684	69.8139	108.528	62.9315	111.439	40.0522	54.5279	43	79.414	52.8848	81.036	57.7493	40.0043
chr7	65958693	65960461	ENSG00000237310.1	GS1-124K5.4	155.324	133.507	146.84	0.859534	2.16684	-0.218373	0.257753	0.638644	121.954	195.43	219.652	98.2258	226.272	170.827	116.423	117.768	135.991	229.081	145.369	136.707	175.259	186.241	128.256	220.132	165.819	279.18	104.852	96.3599	66.6228	80.7166	124.039	122.221	121.011	108.528	225.504	189.447	104.136	59.0719	176.3	133.416	112.821	93.8312	61.5993	237.169
chr4	185286336	185303418	ENSG00000249096.2	RP11-290F5.1	17.6324	22.9734	19.7095	1.30291	1.29467	0.381736	0.258051	0.638614	51.1418	16.0188	22.4135	17.0827	11.7037	8.99089	5.82117	23.5536	16.4838	14.7794	17.3059	45.5691	9.22417	10.9554	0	8.46661	6.63277	25.38	7.48942	34.4142	27.7595	6.72639	6.89106	43.1367	46.5426	25.536	26.2214	0	0	27.264	38.7	19.0594	24.6796	12.7952	30.7996	20.0022
chr16	48657347	48778553	ENSG00000260086.1	RP11-42I10.1	27.3633	21.6998	25.1608	0.793025	1.40072	-0.334562	0.25811	0.637993	31.4719	12.8151	22.4135	25.6241	54.6173	35.9635	5.82117	16.824	28.8466	48.0331	10.3835	39.4932	27.6725	65.7321	11.6596	8.46661	6.63277	50.76	7.48942	27.5314	16.6557	47.0847	34.4553	21.5684	23.2713	12.768	20.9772	22.2879	24.0313	13.632	12.9	25.4125	17.6283	21.3253	19.2498	34.2894
chr3	179113877	179115965	ENSG00000269728.1	RP11-145M9.4	584.293	686.092	623.882	1.17423	2.7951	0.23171	0.258823	0.63899	456.343	579.882	555.855	529.565	678.815	624.867	570.474	595.57	539.843	583.787	488.025	622.778	728.709	635.41	384.767	406.397	451.028	888.3	771.41	708.933	710.643	343.046	571.958	258.82	772.608	408.576	713.223	434.614	704.918	836.094	580.501	654.372	634.617	614.168	512.044	1908.78
chrX	53122892	53124040	ENSG00000234019.1	RP11-236P24.3	24.9919	30.7858	27.2451	1.23183	1.43529	0.300803	0.258859	0.638312	19.6699	19.2226	22.4135	25.6241	35.1111	40.459	34.927	40.3776	16.4838	14.7794	10.3835	18.2276	18.4483	10.9554	46.6384	33.8664	13.2655	50.76	29.9577	13.7657	27.7595	6.72639	13.7821	64.7051	41.8884	19.152	31.4657	22.2879	24.0313	27.264	0	38.1187	63.4617	25.5903	19.2498	40.0043
chr21	25801054	25920256	ENSG00000237484.5	AP000476.1	161.422	181.153	169.095	1.12224	2.22813	0.166377	0.259469	0.639051	287.181	173.004	147.929	170.827	171.654	206.79	122.244	181.699	168.959	210.607	110.758	197.466	138.363	109.554	58.298	135.466	165.819	203.04	194.725	123.891	172.109	100.896	137.821	129.41	195.479	140.448	241.237	217.307	152.198	277.183	215	95.2968	183.334	119.421	234.847	197.164
chr8	57408805	57472145	ENSG00000246430.2	LINC00968	171.316	144.172	160.76	0.841555	2.20618	-0.248871	0.25967	0.638781	129.822	156.985	174.825	76.8723	175.556	301.195	180.456	141.322	210.168	110.846	342.656	197.466	193.708	109.554	116.596	211.665	205.616	228.42	59.9154	117.008	133.246	195.065	144.712	93.4629	246.676	268.128	57.6872	44.5758	160.209	181.76	146.2	120.709	70.513	170.602	73.1491	240.026
chr12	34190373	34209675	ENSG00000256538.1	RP11-847H18.3	16.0553	11.3259	14.2161	0.705431	1.15278	-0.503423	0.259704	0.638104	11.802	12.8151	4.4827	17.0827	0	26.9727	17.4635	10.0944	12.3628	11.0846	10.3835	12.1518	18.4483	0	11.6596	33.8664	46.4294	8.46	7.48942	27.5314	5.5519	47.0847	0	21.5684	9.30852	0	5.24429	16.7159	0	9.08798	4.3	9.52968	21.1539	4.26505	23.0997	34.2894
chr19	41960074	42006554	ENSG00000267107.2	AC011526.1	340.715	295.419	323.1	0.867058	2.50934	-0.2058	0.260629	0.639612	247.841	394.064	206.204	388.632	335.506	368.626	331.806	457.613	370.885	314.063	401.496	449.615	424.312	525.857	244.852	287.865	205.616	313.02	516.77	282.197	166.557	262.329	124.039	237.252	228.059	319.2	340.879	523.765	384.501	168.128	395.6	225.536	137.5	341.204	150.148	560.061
chr15	50786215	50789277	ENSG00000259618.1	RP11-562A8.5	139.788	129.021	135.601	0.922975	2.13226	-0.115637	0.263111	0.644936	114.086	144.17	165.86	132.391	128.741	166.331	110.602	131.227	123.628	147.794	193.826	151.897	110.69	153.375	93.2769	126.999	119.39	143.82	149.788	178.954	194.317	94.1694	96.4748	107.842	130.319	178.752	99.6415	105.867	104.136	136.32	120.4	139.769	119.872	174.867	146.298	145.73
chr8	29672520	29712059	ENSG00000248964.2	RP11-94H18.1	14.4482	20.6398	16.8561	1.42853	1.22676	0.514535	0.26328	0.644582	7.86797	3.20377	22.4135	17.0827	11.7037	31.4681	11.6423	16.824	16.4838	0	24.2282	6.07588	0	0	23.3192	0	19.8983	0	37.4471	41.2971	0	26.9055	20.6732	43.1367	41.8884	0	20.9772	0	24.0313	4.54399	47.3	28.5891	3.52565	0	0	54.2916
chr7	100107340	100117549	ENSG00000225807.1	RP11-44M6.1	23.559	18.932	21.7596	0.803603	1.33765	-0.315445	0.264662	0.647195	31.4719	12.8151	13.4481	34.1655	31.2099	17.9818	23.2847	13.4592	16.4838	14.7794	13.8447	33.4173	36.8967	43.8214	11.6596	25.3998	6.63277	33.84	37.4471	20.6485	38.8633	6.72639	6.89106	0	18.617	38.304	15.7329	11.1439	8.01043	22.72	25.8	12.7062	45.8335	17.0602	30.7996	11.4298
chr1	142803224	142816004	ENSG00000234978.1	RP11-423O2.5	43.6516	28.8517	37.8961	0.660954	1.57859	-0.597378	0.26593	0.649525	23.6039	48.0565	26.8962	12.8121	27.3086	13.4863	23.2847	43.7424	140.112	147.794	13.8447	9.11382	36.8967	153.375	93.2769	42.333	33.1639	42.3	0	0	22.2076	6.72639	34.4553	64.7051	23.2713	6.384	41.9543	22.2879	0	18.176	12.9	25.4125	31.7309	29.8554	38.4995	54.2916
chr4	111516671	111536614	ENSG00000250103.1	RP11-380D23.2	19.4163	14.4384	17.4805	0.743624	1.24255	-0.427356	0.26788	0.653512	11.802	51.2603	31.3789	0	11.7037	4.49544	0	37.0128	28.8466	14.7794	13.8447	18.2276	27.6725	43.8214	23.3192	8.46661	33.1639	16.92	0	6.88285	16.6557	26.9055	6.89106	7.18945	9.30852	31.92	26.2214	33.4318	0	9.08798	17.2	22.2359	10.577	12.7952	3.84995	11.4298
chr7	128330505	128331771	ENSG00000271344.1	RP11-274B21.9	21.481	28.9484	24.385	1.34763	1.38712	0.430422	0.268069	0.653201	31.4719	22.4264	4.4827	34.1655	3.90123	4.49544	23.2847	3.3648	4.12094	59.1177	27.6894	21.2656	46.1209	87.6428	0	8.46661	19.8983	0	44.9365	0	5.5519	20.1792	0	28.7578	32.5798	19.152	36.71	16.7159	24.0313	54.5279	21.5	28.5891	38.7822	34.1204	26.9497	42.8618
chr1	224196429	224198314	ENSG00000263182.1	RP11-504P24.6	326.235	294.163	313.763	0.901689	2.4966	-0.149299	0.268992	0.654673	287.181	390.86	430.339	452.693	413.531	364.131	285.237	279.278	276.103	258.64	404.957	273.415	304.398	350.571	233.192	177.799	278.576	355.32	344.513	268.431	438.6	309.414	516.829	294.768	153.591	172.368	256.97	334.318	248.323	308.991	266.6	409.776	334.937	379.59	204.048	237.169
chr6	169826515	169827164	ENSG00000272848.1	RP1-137D17.2	18.1637	12.8139	16.0832	0.705468	1.20637	-0.503348	0.269949	0.656228	15.7359	32.0377	0	17.0827	0	44.9544	0	23.5536	16.4838	3.69486	24.2282	18.2276	27.6725	0	0	16.9332	33.1639	42.3	29.9577	41.2971	5.5519	6.72639	20.6732	0	18.617	31.92	10.4886	16.7159	0	4.54399	0	12.7062	0	25.5903	3.84995	34.2894
chr2	82706252	82765835	ENSG00000237498.2	AC010105.1	8.96416	17.0065	12.0917	1.89716	1.08249	0.923844	0.270007	0.655595	3.93399	0	13.4481	12.8121	11.7037	0	0	20.1888	0	0	69.2235	3.03794	18.4483	0	0	0	0	0	0	0	44.4152	0	0	14.3789	46.5426	89.376	15.7329	16.7159	0	4.54399	4.3	0	0	42.6505	3.84995	0
chr18	10405130	10414367	ENSG00000260913.1	RP11-243E13.1	19.7614	16.0223	18.3073	0.810789	1.26262	-0.302601	0.270226	0.655354	23.6039	3.20377	13.4481	34.1655	15.6049	22.4772	23.2847	30.2832	24.7256	14.7794	10.3835	21.2656	9.22417	0	23.3192	25.3998	13.2655	42.3	22.4683	6.88285	27.7595	26.9055	0	0	4.65426	19.152	10.4886	16.7159	24.0313	22.72	21.5	22.2359	24.6796	25.5903	15.3998	17.1447
chr7	152160871	152162634	ENSG00000261455.1	LINC01003	1812.49	1629.42	1741.3	0.898999	3.24087	-0.153609	0.271462	0.657576	1746.69	2338.75	1649.63	1738.17	2196.4	2571.39	1420.36	1645.39	1603.05	1422.52	2782.78	1749.85	1835.61	755.919	1609.03	2133.59	1518.9	2250.36	786.389	1197.62	2709.33	2212.98	2143.12	1538.54	1335.77	2023.73	1541.82	1911.19	1538	1086.01	1264.2	1610.52	1452.57	2269.01	1462.98	1634.46
chr11	82783108	82817761	ENSG00000246067.3	RAB30-AS1	547.632	595.078	566.083	1.08664	2.75288	0.119872	0.27171	0.657404	597.966	477.362	421.374	597.896	655.407	633.858	355.091	720.067	667.592	587.482	401.496	467.843	470.433	449.169	792.853	533.396	530.622	566.82	501.791	536.862	510.775	571.743	647.759	373.852	484.043	861.84	508.696	351.034	680.887	445.311	649.301	689.314	606.412	558.722	773.841	700.076
chr14	30421603	30766249	ENSG00000248975.2	CTD-2251F13.1	21.3088	24.9346	22.7188	1.17016	1.35639	0.226703	0.272428	0.658369	31.4719	19.2226	17.9308	21.3534	11.7037	8.99089	23.2847	26.9184	12.3628	29.5588	20.767	15.1897	0	32.8661	11.6596	33.8664	33.1639	33.84	22.4683	34.4142	27.7595	0	20.6732	35.9473	18.617	25.536	15.7329	22.2879	24.0313	31.8079	17.2	22.2359	17.6283	25.5903	34.6496	37.1469
chr1	104615645	104619709	ENSG00000215869.3	RP11-364B6.1	33.9176	28.3483	31.7518	0.8358	1.50177	-0.25877	0.27306	0.659121	39.3399	38.4452	4.4827	38.4362	35.1111	4.49544	64.0328	26.9184	4.12094	44.3383	44.9953	27.3415	46.1209	76.6875	34.9788	42.333	33.1639	42.3	29.9577	20.6485	27.7595	20.1792	48.2374	21.5684	37.2341	19.152	20.9772	22.2879	32.0417	22.72	34.4	25.4125	31.7309	25.5903	26.9497	28.5745
chr19	57047525	57049944	ENSG00000267421.2	AC005498.3	16.729	22.8917	19.1256	1.36838	1.28162	0.45247	0.273223	0.658741	27.5379	25.6302	13.4481	0	15.6049	0	0	10.0944	12.3628	33.2537	31.1506	27.3415	0	21.9107	0	0	39.7966	16.92	0	13.7657	38.8633	40.3583	13.7821	28.7578	13.9628	6.384	10.4886	50.1478	16.0209	40.8959	60.2001	25.4125	10.577	0	3.84995	40.0043
chr7	130538479	130613408	ENSG00000233559.1	AC016831.7	52.8674	62.7058	56.6935	1.18609	1.75353	0.24622	0.274782	0.661725	129.822	51.2603	49.3097	38.4362	66.321	44.9544	64.0328	77.3904	57.6932	73.8971	55.3788	66.8347	55.345	65.7321	11.6596	25.3998	19.8983	8.46	82.3836	20.6485	44.4152	53.8111	82.6927	79.084	97.7395	57.456	62.9315	83.5796	40.0522	54.5279	38.7	47.6484	109.295	34.1204	50.0494	40.0043
chr4	124571422	124851509	ENSG00000249464.1	RP11-93L9.1	1072.09	1275.45	1151.18	1.18969	3.06114	0.250587	0.2752	0.661959	759.26	1864.59	448.27	1208.6	1743.85	2360.11	1170.05	1389.66	1730.8	325.147	671.468	856.699	322.846	317.705	769.534	897.461	1658.19	1514.34	464.344	812.176	888.304	1412.54	1226.61	984.955	2313.17	1129.97	1746.35	585.057	1978.58	1254.14	864.301	1308.74	1131.73	814.625	1443.73	1074.4
chr7	69060944	69062434	ENSG00000234215.2	RP5-942I16.1	14.8908	20.6166	17.1175	1.38452	1.23344	0.469385	0.275207	0.661202	3.93399	35.2415	4.4827	0	31.2099	4.49544	0	0	0	0	20.767	21.2656	9.22417	21.9107	11.6596	8.46661	26.5311	16.92	14.9788	13.7657	22.2076	60.5375	0	21.5684	37.2341	6.384	10.4886	33.4318	8.01043	27.264	4.3	44.4719	0	34.1204	38.4995	22.8596
chr9	66513488	66553531	ENSG00000234665.4	RP11-262H14.3	57.4241	36.3371	49.2236	0.632785	1.69217	-0.660212	0.275559	0.661278	157.359	288.339	80.6886	29.8948	27.3086	35.9635	29.1058	74.0256	41.2094	33.2537	44.9953	18.2276	9.22417	43.8214	46.6384	33.8664	26.5311	33.84	0	27.5314	127.694	53.8111	27.5642	93.4629	0	38.304	152.084	5.57197	8.01043	40.8959	47.3	25.4125	7.0513	8.53011	23.0997	31.432
chr4	185427614	185458708	ENSG00000271538.1	RP11-326I11.4	19.9932	26.3375	22.4604	1.31732	1.35142	0.39761	0.275872	0.661257	23.6039	9.61131	22.4135	0	11.7037	22.4772	0	23.5536	37.0885	33.2537	0	42.5312	27.6725	0	23.3192	0	13.2655	59.22	14.9788	13.7657	27.7595	33.6319	20.6732	14.3789	23.2713	38.304	0	11.1439	48.0626	49.9839	21.5	9.52968	24.6796	63.9758	34.6496	8.57236
chr7	66367844	66371284	ENSG00000273142.1	RP11-458F8.4	252.331	283.553	264.473	1.12374	2.42238	0.168304	0.277258	0.663806	259.643	378.045	228.618	307.489	312.099	373.122	203.741	316.291	284.345	199.522	166.136	224.808	239.828	109.554	198.213	101.599	238.78	211.5	179.746	289.08	305.355	423.762	310.098	323.525	367.687	159.6	220.26	289.743	376.49	268.096	210.7	432.012	363.142	213.253	169.398	265.743
chr12	8388011	8395160	ENSG00000215241.3	RP11-266K4.9	37.4608	30.7509	34.8514	0.820883	1.54222	-0.284752	0.27741	0.663399	39.3399	35.2415	17.9308	64.0603	3.90123	13.4863	29.1058	63.9312	28.8466	55.4228	24.2282	72.9106	36.8967	32.8661	34.9788	42.333	53.0622	25.38	7.48942	41.2971	61.0709	40.3583	20.6732	14.3789	65.1597	6.384	36.71	16.7159	24.0313	31.8079	25.8	41.2953	42.3078	17.0602	53.8994	34.2894
chr20	36305312	36311636	ENSG00000204117.1	RP4-640H8.2	20.8188	25.1391	22.4989	1.20752	1.35216	0.272045	0.277571	0.663014	7.86797	32.0377	8.9654	25.6241	19.5062	13.4863	34.927	23.5536	28.8466	22.1691	13.8447	45.5691	9.22417	10.9554	34.9788	50.7997	19.8983	8.46	7.48942	27.5314	5.5519	6.72639	27.5642	21.5684	32.5798	38.304	36.71	16.7159	24.0313	22.72	25.8	15.8828	31.7309	8.53011	26.9497	22.8596
chr6	133861922	133862312	ENSG00000272428.1	RP11-704J17.5	16.0974	10.2836	13.8365	0.638834	1.14103	-0.646487	0.277967	0.663192	0	0	44.827	34.1655	39.0123	0	0	0	0	0	38.0729	3.03794	18.4483	43.8214	11.6596	0	6.63277	25.38	29.9577	41.2971	11.1038	6.72639	0	28.7578	32.5798	6.384	5.24429	5.57197	8.01043	4.54399	0	0	3.52565	4.26505	30.7996	14.2873
chr17	53246184	53250993	ENSG00000261589.1	CTC-462L7.1	55.9298	65.7864	59.7629	1.17623	1.77643	0.234172	0.278086	0.662706	70.8118	16.0188	44.827	72.6017	66.321	80.918	46.5693	90.8496	45.3304	11.0846	83.0682	82.0244	83.0175	76.6875	46.6384	50.7997	46.4294	67.68	82.3836	27.5314	38.8633	0	117.148	57.5156	37.2341	44.688	68.1758	44.5758	64.0835	122.688	73.1001	57.1781	56.4104	85.3011	50.0494	42.8618
chr22	18260088	18262247	ENSG00000269220.1	LINC00528	8.65858	13.0495	10.3661	1.50711	1.01562	0.591788	0.278274	0.662389	0	9.61131	0	12.8121	11.7037	22.4772	40.7482	0	4.12094	14.7794	0	0	0	0	23.3192	16.9332	0	0	14.9788	0	5.5519	13.4528	41.3463	14.3789	32.5798	0	10.4886	5.57197	16.0209	4.54399	0	0	0	12.7952	19.2498	25.7171
chr22	20308262	20308726	ENSG00000273139.1	XXbac-B444P24.14	18.182	13.6897	16.435	0.75293	1.21577	-0.409413	0.27986	0.665395	15.7359	12.8151	8.9654	8.54137	19.5062	17.9818	11.6423	43.7424	8.24188	7.38971	13.8447	9.11382	46.1209	32.8661	0	25.3998	19.8983	42.3	7.48942	20.6485	27.7595	0	0	7.18945	27.9256	19.152	15.7329	5.57197	0	13.632	12.9	28.5891	7.0513	12.7952	15.3998	25.7171
chr12	22613453	22616848	ENSG00000256973.1	RP11-359J14.2	20.9415	26.0191	22.9161	1.24247	1.36014	0.313207	0.280701	0.666625	35.4059	9.61131	40.3443	12.8121	3.90123	0	46.5693	26.9184	37.0885	36.9486	27.6894	18.2276	27.6725	0	0	25.3998	26.5311	8.46	22.4683	0	27.7595	26.9055	55.1285	21.5684	37.2341	19.152	10.4886	22.2879	40.0522	22.72	17.2	22.2359	31.7309	12.7952	23.0997	28.5745
chr17	29291953	29292518	ENSG00000265743.1	RP11-848P1.3	14.1568	21.8434	17.146	1.54296	1.23416	0.625705	0.280713	0.665886	11.802	9.61131	4.4827	4.27069	11.7037	26.9727	0	0	12.3628	25.864	0	12.1518	55.345	10.9554	11.6596	16.9332	0	25.38	0	13.7657	11.1038	47.0847	20.6732	14.3789	4.65426	19.152	47.1986	0	32.0417	4.54399	0	3.17656	14.1026	17.0602	23.0997	105.726
chr19	44298461	44299810	ENSG00000268601.1	AC115522.3	12.2607	8.6215	10.8455	0.703181	1.03525	-0.508033	0.281674	0.667395	19.6699	3.20377	13.4481	4.27069	15.6049	4.49544	46.5693	13.4592	4.12094	14.7794	3.46117	21.2656	18.4483	10.9554	0	8.46661	0	0	22.4683	13.7657	11.1038	20.1792	6.89106	21.5684	23.2713	0	0	16.7159	8.01043	0	4.3	3.17656	0	12.7952	15.3998	8.57236
chr8	68256210	68257322	ENSG00000271966.1	RP11-7F18.2	13.6975	18.6175	15.6108	1.35919	1.19343	0.442746	0.281957	0.667298	3.93399	25.6302	8.9654	21.3534	19.5062	22.4772	29.1058	0	8.24188	11.0846	17.3059	12.1518	0	0	0	0	0	33.84	0	27.5314	33.3114	26.9055	20.6732	0	27.9256	25.536	31.4657	22.2879	32.0417	0	17.2	47.6484	7.0513	0	23.0997	5.71491
chr9	131766781	131767277	ENSG00000267834.1	RP11-167N5.5	8.89252	12.2835	10.2112	1.38133	1.00908	0.466059	0.282079	0.666821	23.6039	6.40754	0	4.27069	7.80247	8.99089	11.6423	3.3648	12.3628	18.4743	13.8447	12.1518	0	32.8661	0	0	6.63277	0	7.48942	0	5.5519	20.1792	6.89106	7.18945	27.9256	6.384	26.2214	0	0	13.632	8.60001	12.7062	10.577	29.8554	7.69991	14.2873
chr2	13850656	14541087	ENSG00000230448.1	LINC00276	13.4639	10.0837	12.1494	0.748943	1.08456	-0.417073	0.283938	0.670445	15.7359	6.40754	17.9308	17.0827	15.6049	13.4863	17.4635	23.5536	8.24188	22.1691	0	30.3794	9.22417	10.9554	0	25.3998	0	0	29.9577	6.88285	5.5519	20.1792	6.89106	0	4.65426	19.152	0	0	24.0313	18.176	4.3	9.52968	17.6283	4.26505	15.3998	17.1447
chr13	33929343	34250905	ENSG00000230490.2	RP11-141M1.3	53.9039	64.63	58.0751	1.19899	1.76399	0.261814	0.284721	0.671524	35.4059	64.0754	80.6886	89.6844	74.1235	44.9544	0	67.296	49.4513	70.2023	27.6894	42.5312	101.466	32.8661	58.298	76.1995	13.2655	50.76	67.4048	41.2971	44.4152	53.8111	68.9106	86.2734	4.65426	102.144	52.4429	39.0038	112.146	40.8959	55.9001	34.9422	45.8335	46.9156	134.748	80.0087
chr2	74213653	74220867	ENSG00000255989.1	RP11-711M9.1	9.97133	14.6378	11.7861	1.46799	1.07137	0.553839	0.285673	0.672999	11.802	3.20377	4.4827	17.0827	11.7037	13.4863	46.5693	13.4592	16.4838	3.69486	0	3.03794	9.22417	0	0	8.46661	0	42.3	7.48942	6.88285	0	0	34.4553	7.18945	0	0	15.7329	27.8599	0	31.8079	30.1	12.7062	14.1026	4.26505	3.84995	22.8596
chr13	38624954	38717369	ENSG00000223685.1	LINC00571	20.0401	15.9751	18.4593	0.797157	1.26621	-0.327064	0.285848	0.672641	27.5379	12.8151	4.4827	38.4362	11.7037	17.9818	17.4635	13.4592	16.4838	25.864	24.2282	27.3415	18.4483	0	46.6384	33.8664	19.8983	25.38	14.9788	13.7657	16.6557	13.4528	0	14.3789	37.2341	25.536	5.24429	16.7159	32.0417	13.632	0	3.17656	24.6796	21.3253	15.3998	14.2873
chr18	316737	319165	ENSG00000264514.1	RP11-720L2.4	65.8857	53.9124	61.2294	0.818271	1.78696	-0.28935	0.285868	0.67192	35.4059	121.743	53.7924	55.5189	85.8272	58.4408	29.1058	30.2832	57.6932	121.93	58.8399	36.4553	64.5692	65.7321	58.298	25.3998	72.9605	25.38	164.767	34.4142	105.486	87.443	34.4553	71.8945	23.2713	44.688	73.4201	39.0038	80.1043	13.632	68.8001	73.0609	35.2565	68.2408	34.6496	94.2959
chr7	38365671	38369244	ENSG00000272908.1	RP11-121A8.1	9.44228	14.9065	11.5672	1.57869	1.06323	0.658732	0.286141	0.671795	0	0	0	12.8121	23.4074	4.49544	0	20.1888	4.12094	0	10.3835	0	0	0	23.3192	0	0	33.84	29.9577	20.6485	11.1038	13.4528	34.4553	0	18.617	6.384	5.24429	0	32.0417	4.54399	25.8	15.8828	0	0	0	65.7214
chr7	7592093	7606627	ENSG00000272894.1	RP5-1159O4.1	289.967	328.251	304.855	1.13203	2.48409	0.178913	0.28713	0.67335	275.379	378.045	354.133	474.046	276.988	341.654	407.482	195.158	271.982	118.235	411.88	282.528	387.415	109.554	314.809	194.732	165.819	228.42	419.407	220.251	255.387	295.961	427.246	230.062	488.698	319.2	267.459	306.459	184.24	499.839	305.3	476.484	278.526	371.06	269.497	171.447
chr10	18940195	18948196	ENSG00000152487.6	ARL5B-AS1	84.5299	76.0021	81.2135	0.899116	1.90963	-0.153421	0.287355	0.673111	137.69	67.2792	98.6194	102.496	85.8272	53.9453	87.3175	87.4848	70.056	70.2023	103.835	54.6829	92.2417	54.7768	104.936	93.1327	66.3277	118.44	82.3836	137.657	49.9671	40.3583	75.8016	71.8945	69.8139	44.688	73.4201	89.1516	72.0939	72.7039	107.5	69.8844	91.6669	59.7107	88.549	77.1512
chr10	18940195	18948196	ENSG00000152487.6	ARL5B-AS1	84.5299	76.0021	81.2135	0.899116	1.90963	-0.153421	0.287355	0.672347	137.69	67.2792	98.6194	102.496	85.8272	53.9453	87.3175	87.4848	70.056	70.2023	103.835	54.6829	92.2417	54.7768	104.936	93.1327	66.3277	118.44	82.3836	137.657	49.9671	40.3583	75.8016	71.8945	69.8139	44.688	73.4201	89.1516	72.0939	72.7039	107.5	69.8844	91.6669	59.7107	88.549	77.1512
chr19	21770234	21777430	ENSG00000268240.1	RP11-678G14.4	15.9485	11.6889	14.292	0.732911	1.15509	-0.448291	0.287357	0.671588	27.5379	6.40754	4.4827	12.8121	3.90123	22.4772	17.4635	3.3648	24.7256	22.1691	17.3059	30.3794	36.8967	10.9554	11.6596	42.333	33.1639	8.46	7.48942	6.88285	0	0	20.6732	7.18945	0	0	5.24429	5.57197	0	27.264	17.2	22.2359	28.2052	12.7952	11.5499	5.71491
chr19	54265215	54265684	ENSG00000269842.2	MIR519A2	74.3728	65.8448	71.0563	0.885335	1.8516	-0.175704	0.287591	0.671372	82.6137	86.5018	40.3443	81.143	105.333	53.9453	52.3905	84.12	78.2979	55.4228	79.607	88.1003	147.587	65.7321	69.9576	59.2663	46.4294	67.68	59.9154	61.9456	55.519	114.349	41.3463	57.5156	69.8139	51.072	57.6872	94.7235	64.0835	59.0719	55.9001	47.6484	116.346	55.4457	65.4492	85.7236
chr3	57678932	57682323	ENSG00000241933.1	RP11-755B10.3	14.3345	18.5204	15.9624	1.29202	1.2031	0.369626	0.28796	0.671471	19.6699	3.20377	22.4135	0	15.6049	17.9818	0	13.4592	16.4838	44.3383	20.767	15.1897	9.22417	0	11.6596	8.46661	19.8983	25.38	0	6.88285	11.1038	33.6319	48.2374	0	27.9256	25.536	15.7329	11.1439	8.01043	13.632	21.5	12.7062	24.6796	12.7952	23.0997	14.2873
chr21	38593720	38610045	ENSG00000242553.1	AP001432.14	20.1517	27.7172	23.0938	1.37543	1.3635	0.45988	0.289035	0.673216	55.0758	3.20377	40.3443	38.4362	7.80247	31.4681	17.4635	23.5536	12.3628	3.69486	3.46117	18.2276	46.1209	32.8661	0	0	46.4294	0	22.4683	0	0	40.3583	20.6732	64.7051	32.5798	0	36.71	33.4318	0	45.4399	25.8	12.7062	3.52565	17.0602	15.3998	80.0087
chr2	43324884	43329829	ENSG00000230587.1	AC093609.1	53.0883	63.0642	56.9678	1.18791	1.75563	0.248427	0.289324	0.673128	59.0098	44.8528	22.4135	68.331	54.6173	17.9818	81.4963	53.8368	61.8141	66.5074	86.5293	27.3415	0	21.9107	69.9576	67.7329	72.9605	67.68	127.32	27.5314	27.7595	40.3583	48.2374	57.5156	60.5054	51.072	73.4201	50.1478	56.073	99.9678	38.7	54.0015	56.4104	34.1204	76.9991	125.728
chr13	24040710	24061603	ENSG00000232977.2	LINC00327	294.263	332.89	309.284	1.13127	2.49036	0.17794	0.289518	0.672819	145.558	358.822	349.651	204.993	331.605	301.195	256.131	403.776	412.094	280.809	131.525	285.566	322.846	460.125	349.788	253.998	470.927	363.78	224.683	227.134	210.972	127.801	192.95	366.662	418.884	351.12	262.214	278.599	280.365	181.76	369.8	397.07	183.334	464.891	581.343	331.465
chr1	1344476	1345998	ENSG00000272455.1	RP4-758J18.13	113.841	127.701	119.231	1.12175	2.07639	0.16575	0.289916	0.672985	86.5477	80.0942	138.964	106.767	156.049	107.891	81.4963	111.038	98.9026	177.353	148.83	88.1003	156.811	142.42	81.6173	101.599	152.554	118.44	82.3836	68.8285	83.2785	134.528	75.8016	158.168	125.665	121.296	83.9086	117.011	64.0835	213.568	146.2	117.533	95.1926	98.0962	165.548	205.737
chr11	129872833	129874251	ENSG00000233220.3	LINC00167	15.2447	19.2559	16.8046	1.26313	1.22543	0.336997	0.290185	0.672851	7.86797	3.20377	0	17.0827	7.80247	17.9818	23.2847	13.4592	24.7256	11.0846	27.6894	6.07588	9.22417	32.8661	11.6596	25.3998	19.8983	0	7.48942	20.6485	27.7595	20.1792	27.5642	0	32.5798	31.92	5.24429	0	24.0313	4.54399	21.5	25.4125	10.577	38.3855	19.2498	28.5745
chr10	6660678	6667308	ENSG00000225948.2	RP11-554I8.1	18.3296	23.9564	20.5178	1.30698	1.31213	0.386234	0.290206	0.672142	31.4719	9.61131	17.9308	12.8121	35.1111	31.4681	5.82117	37.0128	16.4838	7.38971	10.3835	30.3794	0	10.9554	58.298	25.3998	33.1639	8.46	7.48942	6.88285	0	6.72639	0	57.5156	23.2713	25.536	36.71	0	24.0313	27.264	25.8	22.2359	42.3078	17.0602	30.7996	2.85745
chr1	147762996	147767966	ENSG00000231196.3	RP11-495P10.8	17.188	11.184	14.8531	0.650688	1.17182	-0.619961	0.290444	0.671937	23.6039	19.2226	0	0	27.3086	26.9727	0	0	57.6932	3.69486	24.2282	9.11382	18.4483	0	0	50.7997	6.63277	42.3	0	0	27.7595	40.3583	13.7821	0	27.9256	25.536	5.24429	0	0	13.632	0	0	10.577	25.5903	0	34.2894
chr1	98676303	98738214	ENSG00000226053.1	RP5-1070A16.1	36.542	29.6974	33.8802	0.812694	1.52995	-0.299216	0.290564	0.67146	43.2739	44.8528	31.3789	38.4362	7.80247	31.4681	11.6423	26.9184	53.5722	62.8126	24.2282	45.5691	36.8967	87.6428	11.6596	33.8664	53.0622	59.22	37.4471	34.4142	27.7595	0	0	28.7578	18.617	38.304	41.9543	27.8599	24.0313	22.72	68.8001	19.0594	45.8335	21.3253	38.4995	20.0022
chr17	66587937	66760023	ENSG00000267659.1	RP11-118B18.1	11.4398	14.9183	12.7925	1.30407	1.10696	0.383025	0.291703	0.673336	3.93399	12.8151	13.4481	21.3534	23.4074	13.4863	17.4635	13.4592	12.3628	11.0846	6.92235	6.07588	9.22417	0	11.6596	25.3998	6.63277	8.46	0	0	27.7595	6.72639	20.6732	28.7578	13.9628	19.152	36.71	5.57197	0	4.54399	8.60001	6.35312	10.577	4.26505	15.3998	34.2894
chr12	74432866	74439608	ENSG00000258332.1	RP11-711C17.2	9.63822	12.6968	10.8277	1.31734	1.03453	0.397625	0.292102	0.673503	15.7359	19.2226	13.4481	8.54137	3.90123	8.99089	5.82117	30.2832	8.24188	22.1691	6.92235	21.2656	0	0	11.6596	8.46661	6.63277	8.46	0	0	5.5519	6.72639	20.6732	21.5684	18.617	25.536	15.7329	0	0	18.176	21.5	3.17656	14.1026	4.26505	11.5499	2.85745
chr8	123792210	123793069	ENSG00000272384.1	RP11-44N11.2	77.8172	65.916	73.1889	0.847062	1.86445	-0.23946	0.293026	0.674878	90.4817	102.521	103.102	89.6844	70.2222	31.4681	64.0328	77.3904	41.2094	81.2868	65.7623	18.2276	166.035	43.8214	151.575	67.7329	59.6949	50.76	104.852	89.477	88.8304	53.8111	34.4553	71.8945	9.30852	57.456	89.1529	44.5758	72.0939	49.9839	94.6001	104.827	42.3078	89.5661	65.4492	97.1534
chr7	15728003	15735116	ENSG00000229108.1	AC005550.4	160.776	139.325	152.434	0.866577	2.18308	-0.206601	0.293257	0.674655	102.284	237.079	143.446	111.038	163.852	139.359	110.602	185.064	185.442	96.0663	228.437	185.314	110.69	175.286	104.936	186.265	79.5933	219.96	284.598	123.891	283.147	80.7166	82.6927	86.2734	69.8139	165.984	162.573	111.439	160.209	168.128	133.3	79.414	246.796	110.891	150.148	222.881
chr21	44866481	44873773	ENSG00000188660.3	LINC00319	17.175	23.4446	19.6132	1.36505	1.29255	0.448951	0.293404	0.674239	43.2739	9.61131	4.4827	17.0827	42.9136	17.9818	11.6423	6.7296	28.8466	7.38971	0	27.3415	9.22417	0	34.9788	25.3998	0	33.84	22.4683	6.88285	27.7595	0	0	43.1367	74.4682	25.536	20.9772	0	8.01043	22.72	17.2	9.52968	10.577	42.6505	7.69991	45.7192
chr11	43965337	43968756	ENSG00000244953.1	RP11-613D13.8	49.7529	57.0773	52.6013	1.14721	1.721	0.198136	0.293985	0.674821	78.6797	60.8716	58.2751	25.6241	31.2099	49.4499	40.7482	50.472	78.2979	59.1177	38.0729	39.4932	73.7934	43.8214	58.298	76.1995	19.8983	50.76	37.4471	55.0628	55.519	13.4528	41.3463	35.9473	88.431	25.536	62.9315	39.0038	88.1148	72.7039	86.0001	47.6484	42.3078	55.4457	30.7996	82.8661
chr14	35916209	35916831	ENSG00000259017.1	RP11-561B11.6	10.1989	13.4634	11.4685	1.32008	1.0595	0.400629	0.294721	0.675759	19.6699	12.8151	22.4135	4.27069	0	4.49544	17.4635	13.4592	24.7256	3.69486	3.46117	15.1897	18.4483	0	0	8.46661	6.63277	8.46	14.9788	0	5.5519	20.1792	0	43.1367	9.30852	12.768	15.7329	11.1439	8.01043	13.632	12.9	25.4125	3.52565	12.7952	11.5499	8.57236
chr9	74872252	74872699	ENSG00000235523.1	RP11-63P12.7	11.1748	14.0871	12.3073	1.26061	1.09016	0.334121	0.294803	0.675194	27.5379	19.2226	0	0	3.90123	13.4863	29.1058	3.3648	4.12094	18.4743	3.46117	9.11382	18.4483	21.9107	11.6596	8.46661	6.63277	8.46	0	20.6485	11.1038	6.72639	20.6732	14.3789	13.9628	12.768	10.4886	5.57197	8.01043	9.08798	17.2	12.7062	21.1539	4.26505	26.9497	20.0022
chr11	74204411	74209578	ENSG00000254837.1	AP001372.2	955.714	853.451	915.945	0.892999	2.96187	-0.16327	0.295917	0.676992	680.58	922.686	959.298	990.799	1213.28	1222.76	780.036	982.522	1244.52	653.99	1567.91	792.903	654.916	372.482	1037.71	1515.52	709.707	837.54	741.452	1025.54	1204.76	914.789	751.125	754.892	465.426	1398.1	650.292	1025.24	552.72	1199.61	722.401	1035.56	528.848	972.432	920.139	971.534
chr11	74204411	74209578	ENSG00000254837.1	AP001372.2	955.714	853.451	915.945	0.892999	2.96187	-0.16327	0.295917	0.676241	680.58	922.686	959.298	990.799	1213.28	1222.76	780.036	982.522	1244.52	653.99	1567.91	792.903	654.916	372.482	1037.71	1515.52	709.707	837.54	741.452	1025.54	1204.76	914.789	751.125	754.892	465.426	1398.1	650.292	1025.24	552.72	1199.61	722.401	1035.56	528.848	972.432	920.139	971.534
chr8	48102395	48104885	ENSG00000255366.1	RP11-1134I14.8	22.2672	16.8381	20.1559	0.756185	1.3044	-0.403189	0.29647	0.676753	27.5379	16.0188	0	0	35.1111	31.4681	23.2847	16.824	57.6932	18.4743	0	15.1897	27.6725	10.9554	34.9788	42.333	0	42.3	22.4683	27.5314	33.3114	6.72639	0	28.7578	9.30852	31.92	10.4886	5.57197	8.01043	22.72	30.1	0	0	17.0602	34.6496	37.1469
chr3	21453714	21455436	ENSG00000272511.1	RP11-180N14.1	92.0412	106.37	97.6135	1.15568	1.98951	0.20874	0.297941	0.679359	66.8778	86.5018	156.894	72.6017	117.037	94.4043	98.9598	144.686	53.5722	107.151	65.7623	127.594	119.914	43.8214	81.6173	59.2663	145.921	76.14	59.9154	82.5942	116.59	47.0847	103.366	100.652	186.17	70.224	162.573	128.155	32.0417	95.4238	73.1001	50.825	66.9874	183.397	96.2489	140.015
chr19	781002	781862	ENSG00000272473.1	AC006273.4	23.1814	27.672	24.9278	1.19371	1.39668	0.255458	0.298943	0.680889	35.4059	12.8151	13.4481	42.7069	19.5062	17.9818	29.1058	20.1888	16.4838	22.1691	20.767	48.6071	18.4483	43.8214	0	8.46661	39.7966	8.46	0	13.7657	44.4152	33.6319	34.4553	28.7578	37.2341	19.152	15.7329	39.0038	16.0209	36.3519	25.8	22.2359	21.1539	34.1204	23.0997	34.2894
chr1	75164453	75165017	ENSG00000272864.1	RP11-17E13.2	50.438	62.4989	55.1284	1.23912	1.74138	0.309321	0.299294	0.680936	23.6039	19.2226	67.2405	34.1655	39.0123	31.4681	0	23.5536	107.144	62.8126	96.9129	39.4932	18.4483	32.8661	104.936	84.6661	46.4294	42.3	52.4259	123.891	38.8633	20.1792	96.4748	50.3262	18.617	38.304	52.4429	117.011	24.0313	31.8079	120.4	76.2375	66.9874	76.771	76.9991	28.5745
chr11	61513965	61525121	ENSG00000124915.6	RP11-467L20.10	67.7415	55.8486	63.1165	0.824437	1.80014	-0.278519	0.299487	0.680621	62.9438	92.9093	89.654	34.1655	62.4198	35.9635	145.529	47.1072	78.2979	70.2023	128.063	39.4932	110.69	98.5982	23.3192	33.8664	86.226	84.6	67.4048	13.7657	11.1038	73.9903	117.148	50.3262	37.2341	57.456	52.4429	78.0076	72.0939	54.5279	4.3	63.5312	17.6283	68.2408	34.6496	74.2938
chr11	61513965	61525121	ENSG00000124915.6	RP11-467L20.10	67.7415	55.8486	63.1165	0.824437	1.80014	-0.278519	0.299487	0.679871	62.9438	92.9093	89.654	34.1655	62.4198	35.9635	145.529	47.1072	78.2979	70.2023	128.063	39.4932	110.69	98.5982	23.3192	33.8664	86.226	84.6	67.4048	13.7657	11.1038	73.9903	117.148	50.3262	37.2341	57.456	52.4429	78.0076	72.0939	54.5279	4.3	63.5312	17.6283	68.2408	34.6496	74.2938
chr16	88121647	88134565	ENSG00000205037.2	RP11-863P13.4	22.4811	29.2789	25.1247	1.30238	1.4001	0.381149	0.299824	0.679887	11.802	35.2415	8.9654	12.8121	50.716	17.9818	29.1058	6.7296	24.7256	14.7794	20.767	60.7588	9.22417	0	46.6384	25.3998	39.7966	42.3	29.9577	6.88285	0	0	0	57.5156	32.5798	19.152	20.9772	16.7159	32.0417	77.2479	21.5	38.1187	10.577	12.7952	19.2498	51.4342
chr8	424455	427966	ENSG00000272005.1	RP11-91J19.4	424.824	450.987	434.998	1.06159	2.63849	0.0862204	0.300718	0.681165	409.135	378.045	448.27	286.136	503.259	494.499	477.336	535.003	469.787	432.298	366.884	510.374	276.725	438.214	396.427	397.931	470.927	304.56	441.876	502.448	355.322	450.668	503.047	503.262	502.66	300.048	440.52	401.182	448.584	377.151	503.1	457.425	567.63	452.096	354.196	502.912
chr11	67385750	67394775	ENSG00000255318.1	RP11-655M14.13	18.4938	12.7008	16.241	0.686762	1.21061	-0.542118	0.301285	0.6817	19.6699	0	4.4827	21.3534	0	26.9727	0	33.648	12.3628	36.9486	10.3835	33.4173	27.6725	21.9107	11.6596	8.46661	66.3277	0	52.4259	6.88285	5.5519	6.72639	27.5642	28.7578	4.65426	12.768	0	0	0	13.632	0	22.2359	0	12.7952	15.3998	40.0043
chr4	122791738	122794003	ENSG00000261501.1	RP11-63B13.1	45.1534	51.8581	47.7608	1.14849	1.67907	0.199732	0.301612	0.68169	98.3497	48.0565	44.827	46.9775	62.4198	49.4499	34.927	50.472	45.3304	44.3383	27.6894	39.4932	36.8967	43.8214	11.6596	25.3998	53.0622	33.84	67.4048	27.5314	61.0709	40.3583	55.1285	28.7578	55.8511	31.92	83.9086	55.7197	24.0313	77.2479	73.1001	57.1781	45.8335	21.3253	73.1491	42.8618
chr7	1609709	1629257	ENSG00000230487.3	PSMG3-AS1	998.069	1101.76	1038.4	1.1039	3.01636	0.142605	0.301713	0.681169	975.629	1162.97	842.747	858.408	1201.58	1015.97	826.605	985.886	1364.03	938.493	1370.62	656.195	1272.94	602.544	559.661	1066.79	1260.23	981.36	913.709	1651.88	843.889	605.375	923.402	769.271	935.507	1730.06	881.041	768.932	1329.73	1008.77	1044.9	870.378	1085.9	1471.44	1039.49	1565.88
chr2	3579403	3584463	ENSG00000242282.2	AC108488.4	559.998	483.21	530.136	0.862879	2.72439	-0.21277	0.302047	0.681178	790.731	679.199	627.578	435.61	550.074	404.59	465.693	511.45	502.755	454.467	588.399	625.816	479.657	219.107	699.576	778.928	1028.08	499.14	262.13	509.331	555.19	652.46	289.424	215.684	288.564	434.112	445.765	858.084	528.689	463.487	369.8	568.605	271.475	1215.54	404.245	411.473
chr3	128882449	128882783	ENSG00000273437.1	RP11-434H6.7	43.9259	50.4678	46.47	1.14893	1.66717	0.200292	0.302078	0.680501	47.2078	35.2415	62.7578	29.8948	46.8148	53.9453	75.6752	53.8368	45.3304	48.0331	55.3788	30.3794	83.0175	43.8214	23.3192	16.9332	26.5311	59.22	37.4471	41.2971	16.6557	33.6319	68.9106	64.7051	27.9256	57.456	36.71	66.8637	72.0939	49.9839	34.4	57.1781	63.4617	4.26505	65.4492	37.1469
chr12	122233173	122241812	ENSG00000212694.4	AC084018.1	870.388	957.908	904.424	1.10055	2.95637	0.138229	0.302401	0.680485	1132.99	461.343	694.818	1379.43	975.309	1195.79	1012.88	895.037	787.1	672.464	827.22	1275.94	654.916	449.169	734.555	888.994	722.972	989.82	576.685	929.184	977.135	914.789	571.958	934.629	1033.25	606.48	938.728	908.232	1289.68	1554.05	842.801	1003.79	934.297	989.492	943.239	860.093
chr6	164007615	164009197	ENSG00000228692.2	RP5-826L7.1	84.6881	95.7332	88.9834	1.13042	1.94931	0.17686	0.302629	0.680254	70.8118	115.336	98.6194	85.4137	78.0247	103.395	116.423	117.768	57.6932	44.3383	107.296	39.4932	27.6725	76.6875	34.9788	110.066	79.5933	109.98	127.32	89.477	105.486	67.2639	151.603	71.8945	83.7767	146.832	73.4201	55.7197	88.1148	77.2479	111.8	85.7672	88.1413	153.542	92.3989	60.0065
chr1	203267886	203274387	ENSG00000233791.1	RP11-134P9.1	27.9392	34.0339	30.3094	1.21814	1.48158	0.284682	0.302653	0.679566	31.4719	32.0377	22.4135	21.3534	23.4074	8.99089	29.1058	43.7424	32.9675	33.2537	13.8447	18.2276	101.466	10.9554	23.3192	33.8664	19.8983	25.38	14.9788	13.7657	33.3114	26.9055	41.3463	28.7578	41.8884	38.304	31.4657	5.57197	48.0626	22.72	30.1	25.4125	24.6796	29.8554	65.4492	42.8618
chr10	11721674	11722513	ENSG00000271046.1	RP11-138I18.2	26.2872	30.0327	27.7438	1.14248	1.44317	0.192175	0.302913	0.679409	31.4719	32.0377	17.9308	42.7069	23.4074	31.4681	29.1058	37.0128	20.6047	40.6434	44.9953	21.2656	27.6725	10.9554	23.3192	8.46661	19.8983	8.46	37.4471	6.88285	22.2076	40.3583	41.3463	28.7578	18.617	38.304	26.2214	22.2879	40.0522	36.3519	25.8	22.2359	21.1539	34.1204	42.3495	22.8596
chr19	37264614	37266810	ENSG00000267353.1	CTD-2162K18.3	30.003	24.8268	27.9901	0.827476	1.447	-0.27321	0.304036	0.681187	47.2078	25.6302	26.8962	12.8121	19.5062	26.9727	34.927	33.648	57.6932	59.1177	27.6894	30.3794	27.6725	0	11.6596	25.3998	26.5311	33.84	0	27.5314	44.4152	60.5375	6.89106	21.5684	41.8884	31.92	26.2214	44.5758	24.0313	27.264	12.9	31.7656	24.6796	21.3253	15.3998	17.1447
chr7	135853	149362	ENSG00000242474.1	AC093627.9	85.9936	72.9453	80.9193	0.848264	1.90805	-0.237414	0.304096	0.68058	66.8778	134.558	49.3097	72.6017	66.321	206.79	46.5693	53.8368	94.7816	84.9817	89.9905	82.0244	101.466	109.554	81.6173	143.932	46.4294	101.52	37.4471	48.1799	72.1747	100.896	130.93	43.1367	69.8139	57.456	57.6872	139.299	24.0313	54.5279	68.8001	63.5312	59.9361	106.626	65.4492	80.0087
chr15	25332808	25334042	ENSG00000261069.2	SNORD116-20	750.337	647.59	710.38	0.863067	2.85149	-0.212456	0.305008	0.681881	971.695	595.901	188.273	931.009	1256.2	1087.9	745.109	841.2	927.212	343.622	1138.73	756.447	442.76	186.241	559.661	931.327	1220.43	617.58	396.939	1094.37	1032.65	242.15	820.036	416.988	744.682	746.928	576.872	601.773	584.762	908.798	769.701	603.547	465.386	912.721	519.744	394.328
chr3	122605788	122611243	ENSG00000273033.1	RP11-67L2.2	4680.28	4400.03	4571.3	0.940121	3.66004	-0.0890814	0.306349	0.684135	4720.78	5061.96	5096.83	4697.75	5902.57	6432.98	6286.86	4391.06	4825.62	4792.23	4302.24	3742.74	3874.15	2695.02	5071.93	4190.97	4609.78	3781.62	4688.38	4948.77	4419.31	4432.69	6174.39	4213.02	3779.26	3894.24	4420.94	4279.28	3845.01	4698.49	4364.5	5101.56	4960.59	4546.55	4119.45	3203.2
chr2	219840321	219844382	ENSG00000236445.2	LINC00608	38.1402	44.0345	40.4324	1.15454	1.60673	0.207322	0.306447	0.683613	31.4719	32.0377	49.3097	68.331	31.2099	31.4681	34.927	40.3776	16.4838	55.4228	27.6894	63.7968	36.8967	32.8661	69.9576	25.3998	39.7966	8.46	37.4471	34.4142	44.4152	26.9055	48.2374	21.5684	37.2341	57.456	20.9772	44.5758	88.1148	54.5279	55.9001	25.4125	24.6796	55.4457	42.3495	40.0043
chr9	93881420	93925369	ENSG00000237422.1	RP11-305L7.3	18.0048	26.2155	21.1978	1.45603	1.32629	0.542042	0.307224	0.684604	27.5379	35.2415	4.4827	17.0827	11.7037	31.4681	23.2847	30.2832	20.6047	14.7794	0	3.03794	18.4483	0	0	33.8664	26.5311	16.92	14.9788	41.2971	11.1038	13.4528	13.7821	7.18945	116.357	12.768	15.7329	16.7159	16.0209	31.8079	12.9	9.52968	3.52565	0	19.2498	91.4385
chr12	93484298	93501376	ENSG00000257746.1	RP11-202G11.2	12.8367	16.1987	14.1441	1.26191	1.15058	0.335606	0.307831	0.685216	11.802	9.61131	35.8616	21.3534	19.5062	17.9818	11.6423	3.3648	4.12094	22.1691	6.92235	12.1518	18.4483	0	0	16.9332	19.8983	0	14.9788	0	22.2076	13.4528	27.5642	7.18945	18.617	0	15.7329	16.7159	8.01043	27.264	25.8	12.7062	35.2565	12.7952	7.69991	11.4298
chr2	158734195	158735077	ENSG00000270557.1	RP11-546J1.1	26.9756	21.0341	24.665	0.779745	1.39208	-0.358926	0.307955	0.684751	11.802	9.61131	26.8962	17.0827	35.1111	35.9635	46.5693	26.9184	70.056	36.9486	38.0729	12.1518	18.4483	21.9107	58.298	16.9332	26.5311	8.46	0	0	55.519	20.1792	20.6732	7.18945	51.1969	25.536	15.7329	11.1439	40.0522	22.72	25.8	15.8828	0	29.8554	11.5499	17.1447
chr8	325931	333174	ENSG00000182366.5	FAM87A	12.8787	9.30412	11.4886	0.722444	1.06027	-0.469043	0.308499	0.685222	23.6039	25.6302	13.4481	4.27069	27.3086	26.9727	5.82117	16.824	12.3628	11.0846	10.3835	6.07588	0	0	0	25.3998	0	0	29.9577	27.5314	16.6557	0	0	0	0	19.152	5.24429	16.7159	8.01043	18.176	8.60001	6.35312	7.0513	8.53011	3.84995	28.5745
chr7	28997283	28998961	ENSG00000228421.2	AC005013.5	50.7153	40.6558	46.8033	0.801649	1.67028	-0.318958	0.309194	0.686024	35.4059	57.6679	58.2751	17.0827	39.0123	94.4043	58.2117	33.648	65.9351	29.5588	83.0682	42.5312	73.7934	32.8661	34.9788	16.9332	26.5311	33.84	104.852	75.7113	61.0709	40.3583	13.7821	35.9473	27.9256	12.768	20.9772	33.4318	136.177	36.3519	55.9001	12.7062	14.1026	55.4457	30.7996	82.8661
chr10	101190948	101197874	ENSG00000224934.2	RP11-441O15.3	794.2	739.049	772.753	0.930558	2.88804	-0.103832	0.309348	0.685627	649.108	730.46	909.988	1089.02	955.802	1047.44	908.102	750.35	820.067	653.99	771.842	823.282	470.433	547.768	699.576	677.329	636.746	1006.74	718.984	743.348	705.091	1156.94	599.522	783.65	600.4	836.304	687.002	819.08	704.918	813.375	657.901	949.792	902.566	601.372	750.741	640.069
chr2	219934076	219934531	ENSG00000272644.1	RP11-33O4.1	82.7112	68.74	77.2779	0.831084	1.88806	-0.266934	0.310512	0.687467	55.0758	76.8905	80.6886	93.9551	70.2222	80.918	250.31	50.472	53.5722	73.8971	83.0682	97.2141	73.7934	87.6428	58.298	33.8664	33.1639	126.9	112.341	110.126	49.9671	67.2639	103.366	86.2734	88.431	76.608	26.2214	111.439	32.0417	54.5279	4.3	76.2375	63.4617	85.3011	76.9991	77.1512
chr21	44778027	44782229	ENSG00000237989.1	AP001046.5	28.5044	36.8033	31.7318	1.29114	1.50149	0.368651	0.310549	0.68681	51.1418	22.4264	13.4481	21.3534	23.4074	22.4772	0	10.0944	32.9675	55.4228	31.1506	33.4173	36.8967	0	0	16.9332	79.5933	50.76	29.9577	27.5314	27.7595	40.3583	55.1285	14.3789	74.4682	12.768	15.7329	39.0038	16.0209	31.8079	43	25.4125	35.2565	34.1204	3.84995	114.298
chr18	48872619	49088939	ENSG00000227115.2	RP11-267C16.1	28.9943	32.8856	30.5076	1.13421	1.48441	0.181684	0.310948	0.686955	19.6699	16.0188	26.8962	12.8121	35.1111	26.9727	34.927	30.2832	32.9675	40.6434	38.0729	30.3794	27.6725	32.8661	11.6596	42.333	33.1639	33.84	37.4471	20.6485	33.3114	20.1792	27.5642	21.5684	27.9256	25.536	31.4657	11.1439	24.0313	40.8959	51.6	34.9422	31.7309	34.1204	69.2992	28.5745
chr12	30947977	30955645	ENSG00000235884.2	LINC00941	30.5861	42.2653	35.128	1.38184	1.54565	0.466595	0.311632	0.687728	82.6137	102.521	8.9654	17.0827	7.80247	26.9727	29.1058	23.5536	32.9675	18.4743	34.6117	60.7588	27.6725	10.9554	0	8.46661	26.5311	8.46	67.4048	34.4142	16.6557	26.9055	34.4553	7.18945	176.862	6.384	26.2214	50.1478	48.0626	49.9839	43	63.5312	24.6796	8.53011	26.9497	25.7171
chr4	153241696	153242196	ENSG00000270750.1	RP11-461L13.3	21.3265	27.6041	23.7678	1.29436	1.37599	0.372237	0.311672	0.68708	19.6699	0	26.8962	8.54137	35.1111	26.9727	11.6423	33.648	8.24188	14.7794	3.46117	51.645	36.8967	0	0	33.8664	19.8983	25.38	37.4471	48.1799	0	26.9055	0	57.5156	37.2341	25.536	26.2214	33.4318	32.0417	0	73.1001	25.4125	38.7822	17.0602	11.5499	8.57236
chr16	25078258	25080264	ENSG00000262155.1	RP11-266L9.5	115.718	132.536	122.259	1.14533	2.08728	0.195766	0.312121	0.687334	55.0758	134.558	125.516	128.121	109.235	125.872	75.6752	47.1072	135.991	158.879	110.758	136.707	73.7934	98.5982	46.6384	177.799	132.655	279.18	52.4259	117.008	116.59	107.622	117.148	150.978	102.394	114.912	89.1529	94.7235	168.219	104.512	167.7	114.356	162.18	98.0962	242.547	128.585
chr22	23775751	23777258	ENSG00000234928.1	AP000344.3	8.91699	11.9555	10.0986	1.34075	1.00426	0.423042	0.312845	0.688192	19.6699	9.61131	26.8962	17.0827	15.6049	4.49544	0	10.0944	12.3628	0	0	9.11382	9.22417	10.9554	11.6596	0	6.63277	0	0	13.7657	5.5519	13.4528	6.89106	35.9473	4.65426	19.152	0	16.7159	24.0313	18.176	0	3.17656	0	12.7952	11.5499	14.2873
chr7	65841031	65866325	ENSG00000179406.6	LINC00174	285.721	315.734	297.393	1.10504	2.47333	0.144102	0.312903	0.687585	275.379	240.283	381.029	269.053	284.79	314.681	477.336	326.386	342.038	221.691	273.433	364.553	230.604	208.152	256.511	253.998	331.639	313.02	254.64	309.728	188.765	168.16	344.553	301.957	460.772	248.976	225.504	217.307	328.428	513.471	172	266.831	433.655	255.903	219.447	431.475
chr17	71171622	71172772	ENSG00000260248.1	RP11-143K11.1	27.2961	31.7979	29.0468	1.16492	1.4631	0.220236	0.312928	0.686908	31.4719	28.8339	17.9308	21.3534	27.3086	44.9544	17.4635	40.3776	20.6047	33.2537	20.767	30.3794	27.6725	32.8661	23.3192	33.8664	19.8983	16.92	37.4471	6.88285	33.3114	33.6319	6.89106	7.18945	23.2713	31.92	52.4429	39.0038	40.0522	36.3519	68.8001	28.5891	14.1026	17.0602	42.3495	37.1469
chr1	700237	714006	ENSG00000228327.2	RP11-206L10.2	41.9343	35.2005	39.3156	0.839419	1.59456	-0.252536	0.312977	0.686284	59.0098	44.8528	35.8616	55.5189	19.5062	35.9635	69.854	37.0128	20.6047	51.728	44.9953	60.7588	0	0	81.6173	8.46661	59.6949	59.22	44.9365	48.1799	44.4152	40.3583	6.89106	43.1367	37.2341	6.384	26.2214	50.1478	48.0626	36.3519	30.1	25.4125	56.4104	38.3855	42.3495	45.7192
chr11	115624966	115631345	ENSG00000246100.3	LINC00900	56.4797	63.9877	59.3995	1.13293	1.77378	0.180062	0.313012	0.685629	70.8118	70.4829	40.3443	51.2482	66.321	44.9544	46.5693	37.0128	24.7256	66.5074	55.3788	72.9106	46.1209	54.7768	58.298	76.1995	53.0622	42.3	52.4259	82.5942	55.519	73.9903	75.8016	79.084	83.7767	12.768	36.71	44.5758	64.0835	40.8959	103.2	50.825	77.5643	46.9156	53.8994	125.728
chr16	16752084	16757992	ENSG00000260126.1	RP11-14N9.2	46.3733	53.6087	49.1871	1.15602	1.69185	0.209172	0.314152	0.687395	82.6137	41.649	62.7578	55.5189	81.9259	26.9727	58.2117	60.5664	65.9351	44.3383	17.3059	66.8347	36.8967	0	11.6596	25.3998	59.6949	42.3	37.4471	55.0628	33.3114	53.8111	89.5838	28.7578	88.431	31.92	57.6872	55.7197	72.0939	45.4399	47.3	57.1781	59.9361	34.1204	42.3495	40.0043
chr11	65190245	65212028	ENSG00000245532.4	NEAT1	60855.1	69517.6	64223.8	1.14235	4.8077	0.191999	0.315668	0.689979	92791	69509	54527.6	88992.5	64959.5	38993.5	89203.5	75482.6	51829.1	101132	34192.9	64507.6	57365.1	31441.9	39234.6	39124.2	61777.6	40650.3	45206.1	40147.6	91395.4	66349.1	61833.5	54834	83846.5	31498.6	87050	67504.5	96750	107302	74562.1	49732.2	129042	23410.9	64640.7	41238.8
chr8	141530255	141539600	ENSG00000259758.1	CASC7	6886.77	6500.28	6736.47	0.943879	3.82843	-0.0833258	0.315701	0.68932	6750.72	6087.16	7069.22	7247.35	7720.54	8339.05	10542.1	7163.66	5353.1	6484.47	6988.11	7075.36	5912.69	5127.1	7450.49	6688.62	6725.63	5499	6785.41	6456.11	7161.95	6881.09	6987.53	8131.27	4994.02	6773.42	5401.62	6474.63	5479.14	5848.12	8221.61	5250.86	6607.07	7399.87	7788.46	5646.33
chr2	174833079	174834146	ENSG00000271151.1	RP11-394I13.2	11.5755	7.92994	10.1578	0.685061	1.0068	-0.545695	0.316653	0.690666	0	3.20377	26.8962	17.0827	15.6049	4.49544	0	3.3648	12.3628	14.7794	17.3059	15.1897	0	43.8214	23.3192	0	13.2655	8.46	29.9577	0	5.5519	0	20.6732	0	18.617	0	5.24429	5.57197	8.01043	4.54399	0	12.7062	24.6796	4.26505	3.84995	2.85745
chr1	12678906	12679250	ENSG00000272482.1	RP11-474O21.5	17.4348	22.6808	19.4749	1.30089	1.28948	0.379501	0.317345	0.691442	0	22.4264	4.4827	0	0	22.4772	0	10.0944	24.7256	22.1691	20.767	9.11382	9.22417	43.8214	46.6384	25.3998	13.2655	16.92	37.4471	34.4142	0	20.1792	6.89106	21.5684	32.5798	12.768	0	5.57197	40.0522	13.632	21.5	22.2359	17.6283	25.5903	34.6496	62.864
chr8	71383369	71397922	ENSG00000253967.1	RP11-333A23.4	14.4139	10.5134	12.897	0.729396	1.11049	-0.455225	0.317915	0.691953	11.802	35.2415	8.9654	17.0827	7.80247	17.9818	11.6423	3.3648	4.12094	29.5588	13.8447	12.1518	27.6725	32.8661	0	0	33.1639	0	22.4683	20.6485	0	6.72639	0	7.18945	23.2713	0	15.7329	0	32.0417	13.632	4.3	3.17656	10.577	0	11.5499	25.7171
chr12	117537286	117579896	ENSG00000258285.1	RP11-103B5.2	11.884	7.64295	10.2347	0.64313	1.01007	-0.636817	0.31832	0.692102	0	9.61131	4.4827	0	19.5062	0	34.927	10.0944	12.3628	0	0	24.3035	0	32.8661	46.6384	0	6.63277	25.38	0	6.88285	27.7595	0	0	14.3789	0	12.768	15.7329	0	8.01043	4.54399	0	0	10.577	25.5903	15.3998	0
chr1	149576594	149577296	ENSG00000233368.2	RP11-277L2.3	52.0512	63.9001	56.6591	1.22764	1.75327	0.295886	0.319638	0.694236	39.3399	96.1131	22.4135	68.331	113.136	17.9818	40.7482	16.824	65.9351	66.5074	51.9176	21.2656	27.6725	21.9107	11.6596	76.1995	106.124	42.3	37.4471	20.6485	99.9342	80.7166	151.603	28.7578	69.8139	70.224	31.4657	39.0038	32.0417	45.4399	107.5	108.003	17.6283	72.5059	57.7493	62.864
chr8	136246374	136311962	ENSG00000254083.1	RP11-452N4.1	13.5743	20.5377	16.2823	1.51298	1.21172	0.597397	0.319676	0.693586	0	22.4264	0	17.0827	0	22.4772	0	10.0944	4.12094	18.4743	27.6894	15.1897	0	98.5982	0	0	6.63277	16.92	7.48942	6.88285	11.1038	13.4528	34.4553	21.5684	9.30852	25.536	20.9772	5.57197	32.0417	0	21.5	15.8828	24.6796	0	73.1491	2.85745
chr5	72742184	72742811	ENSG00000247993.2	RP11-79P5.2	8.32263	13.5932	10.3723	1.63328	1.01588	0.707774	0.320963	0.695645	0	12.8151	26.8962	4.27069	0	0	5.82117	13.4592	0	0	0	3.03794	0	0	0	0	46.4294	0	7.48942	13.7657	22.2076	26.9055	20.6732	0	0	12.768	5.24429	0	8.01043	36.3519	17.2	0	17.6283	0	3.84995	68.5789
chr2	118591513	118596965	ENSG00000236255.1	AC009404.2	130.763	116.219	125.107	0.888776	2.09728	-0.170108	0.321133	0.695282	86.5477	121.743	80.6886	115.309	152.148	62.9362	110.602	215.347	168.959	110.846	152.292	227.846	147.587	175.286	93.2769	59.2663	112.757	143.82	127.32	117.008	194.317	100.896	96.4748	100.652	167.553	51.072	104.886	178.303	72.0939	131.776	107.5	142.945	141.026	102.361	84.699	145.73
chr12	8448582	8549399	ENSG00000226091.3	LINC00937	47.7012	56.6436	51.1788	1.18747	1.70909	0.247888	0.321139	0.694565	51.1418	41.649	31.3789	34.1655	42.9136	40.459	46.5693	67.296	32.9675	73.8971	34.6117	63.7968	147.587	0	58.298	50.7997	33.1639	50.76	29.9577	34.4142	49.9671	33.6319	48.2374	35.9473	83.7767	63.84	52.4429	55.7197	48.0626	31.8079	30.1	79.414	56.4104	55.4457	34.6496	117.156
chr1	17215033	17216144	ENSG00000238142.1	RP11-108M9.4	196.98	167.573	185.544	0.850711	2.26845	-0.23326	0.322072	0.695852	98.3497	112.132	277.927	269.053	117.037	193.304	87.3175	275.914	230.773	155.184	297.661	112.404	138.363	186.241	221.533	50.7997	444.396	177.66	194.725	247.783	122.142	322.867	186.059	237.252	130.319	121.296	173.062	50.1478	96.1252	109.056	180.6	212.83	190.385	255.903	100.099	302.89
chr21	35552978	35561367	ENSG00000227456.3	LINC00310	610.421	729.547	656.747	1.19515	2.8174	0.257196	0.322177	0.695349	298.983	554.252	1210.33	563.73	889.481	498.994	739.288	1292.08	622.262	291.894	851.449	322.022	498.105	492.991	489.704	736.595	563.786	228.42	172.257	770.879	366.425	975.326	427.246	891.492	376.995	1155.5	356.612	596.201	817.064	1654.01	451.5	435.189	511.219	1113.18	1158.84	268.601
chr1	200311672	200343482	ENSG00000203721.1	LINC00862	11.6558	15.1637	13.02	1.30095	1.11461	0.379567	0.322644	0.695628	3.93399	3.20377	17.9308	12.8121	0	17.9818	40.7482	20.1888	4.12094	14.7794	3.46117	15.1897	9.22417	10.9554	0	0	6.63277	42.3	14.9788	6.88285	11.1038	0	13.7821	14.3789	9.30852	0	20.9772	16.7159	16.0209	18.176	17.2	12.7062	17.6283	25.5903	26.9497	2.85745
chr17	45956838	45959764	ENSG00000266821.1	RP11-6N17.2	23.1485	27.2244	24.7336	1.17608	1.39329	0.233981	0.322779	0.695191	47.2078	25.6302	26.8962	17.0827	11.7037	22.4772	23.2847	30.2832	20.6047	44.3383	13.8447	12.1518	9.22417	43.8214	11.6596	25.3998	19.8983	33.84	0	27.5314	22.2076	20.1792	34.4553	35.9473	32.5798	31.92	20.9772	27.8599	0	45.4399	34.4	9.52968	28.2052	21.3253	38.4995	20.0022
chr1	246845410	246848377	ENSG00000260698.1	RP11-439E19.9	15.2362	19.2398	16.7932	1.26277	1.22513	0.336593	0.322855	0.694628	11.802	12.8151	13.4481	17.0827	27.3086	4.49544	5.82117	20.1888	12.3628	3.69486	31.1506	27.3415	9.22417	10.9554	0	25.3998	26.5311	0	22.4683	20.6485	5.5519	26.9055	6.89106	14.3789	27.9256	6.384	26.2214	55.7197	16.0209	13.632	12.9	38.1187	17.6283	0	19.2498	14.2873
chr11	78135028	78140882	ENSG00000251323.2	RP11-452H21.4	13.0929	18.2145	15.0847	1.39118	1.17854	0.476305	0.322887	0.693971	27.5379	38.4452	0	8.54137	11.7037	44.9544	0	3.3648	8.24188	25.864	20.767	3.03794	0	0	0	25.3998	19.8983	0	0	0	16.6557	33.6319	20.6732	21.5684	46.5426	19.152	0	0	0	45.4399	38.7	12.7062	21.1539	12.7952	7.69991	8.57236
chr21	40378574	40383255	ENSG00000237721.1	AF064858.11	14.091	10.1584	12.5616	0.720913	1.09905	-0.472103	0.322975	0.693437	11.802	0	0	38.4362	3.90123	13.4863	17.4635	13.4592	12.3628	11.0846	27.6894	12.1518	9.22417	0	0	0	26.5311	25.38	37.4471	20.6485	22.2076	6.72639	27.5642	28.7578	13.9628	0	0	11.1439	0	0	4.3	3.17656	10.577	25.5903	0	17.1447
chr1	95940293	95944912	ENSG00000233907.1	RP4-617C6.1	108.612	119.593	112.883	1.1011	2.05263	0.138951	0.32361	0.694077	98.3497	121.743	112.067	106.767	187.259	89.9089	93.1386	168.24	90.6607	118.235	72.6846	100.252	138.363	87.6428	69.9576	59.2663	126.023	126.9	157.278	96.3599	94.3823	73.9903	75.8016	86.2734	172.208	95.76	131.107	117.011	120.157	145.408	154.8	95.2968	126.923	68.2408	142.448	142.873
chr1	95940293	95944912	ENSG00000233907.1	RP4-617C6.1	108.612	119.593	112.883	1.1011	2.05263	0.138951	0.32361	0.693355	98.3497	121.743	112.067	106.767	187.259	89.9089	93.1386	168.24	90.6607	118.235	72.6846	100.252	138.363	87.6428	69.9576	59.2663	126.023	126.9	157.278	96.3599	94.3823	73.9903	75.8016	86.2734	172.208	95.76	131.107	117.011	120.157	145.408	154.8	95.2968	126.923	68.2408	142.448	142.873
chr20	5476713	5485259	ENSG00000205181.5	LINC00654	310.598	362.209	330.669	1.16617	2.51939	0.221775	0.323775	0.692985	239.973	246.69	649.991	175.098	237.975	274.222	180.456	218.712	375.006	188.438	297.661	188.352	461.209	230.062	174.894	304.798	358.17	253.8	464.344	406.088	322.01	585.196	199.841	201.305	544.549	440.496	162.573	206.163	208.271	177.216	511.7	657.548	606.412	405.18	281.047	468.622
chrX	49641327	49643844	ENSG00000234390.4	USP27X-AS1	92.1102	104.645	96.9847	1.13608	1.9867	0.184065	0.32423	0.69324	137.69	89.7056	80.6886	64.0603	113.136	89.9089	64.0328	94.2144	70.056	44.3383	128.063	115.442	147.587	98.5982	139.915	33.8664	66.3277	25.38	97.3624	130.774	94.3823	100.896	82.6927	172.547	51.1969	76.608	62.9315	133.727	112.146	109.056	73.1001	82.5906	91.6669	191.927	96.2489	128.585
chr21	18015848	18017384	ENSG00000270093.1	AP000473.8	50.4843	62.8286	55.2849	1.24452	1.74261	0.315586	0.324732	0.693592	19.6699	16.0188	35.8616	140.933	81.9259	26.9727	81.4963	67.296	20.6047	40.6434	34.6117	97.2141	27.6725	0	34.9788	50.7997	59.6949	42.3	37.4471	130.774	16.6557	47.0847	34.4553	100.652	55.8511	146.832	41.9543	16.7159	96.1252	54.5279	55.9001	41.2953	52.8848	55.4457	26.9497	100.011
chr6	116601362	116691436	ENSG00000240050.1	RP1-93H18.1	48.0317	41.7933	45.6057	0.87012	1.65902	-0.200714	0.324998	0.69344	59.0098	41.649	58.2751	4.27069	66.321	67.4317	34.927	47.1072	28.8466	62.8126	38.0729	66.8347	27.6725	54.7768	46.6384	67.7329	19.8983	50.76	97.3624	48.1799	27.7595	40.3583	20.6732	50.3262	51.1969	57.456	26.2214	22.2879	48.0626	49.9839	60.2001	41.2953	31.7309	59.7107	23.0997	42.8618
chrX	27193037	27417106	ENSG00000228933.3	RP11-268G12.1	13.8157	11.443	12.893	0.828262	1.11035	-0.271842	0.325506	0.693806	15.7359	19.2226	17.9308	17.0827	19.5062	17.9818	0	20.1888	20.6047	18.4743	17.3059	12.1518	0	10.9554	0	8.46661	19.8983	16.92	7.48942	20.6485	16.6557	6.72639	13.7821	7.18945	9.30852	19.152	0	16.7159	8.01043	13.632	25.8	9.52968	14.1026	0	11.5499	11.4298
chr2	47452933	47466364	ENSG00000226087.1	AC106869.2	23.3079	33.3927	27.2298	1.43268	1.43504	0.518713	0.326192	0.694549	47.2078	35.2415	26.8962	21.3534	35.1111	35.9635	0	0	41.2094	11.0846	34.6117	0	46.1209	0	0	0	33.1639	50.76	44.9365	0	22.2076	26.9055	0	21.5684	83.7767	127.68	15.7329	0	0	22.72	8.60001	22.2359	0	46.9156	15.3998	102.868
chr10	75463493	75473267	ENSG00000272140.2	RP11-574K11.29	78.3299	68.6174	74.5528	0.876005	1.87246	-0.190989	0.326269	0.693996	78.6797	89.7056	62.7578	102.496	46.8148	89.9089	128.066	121.133	57.6932	118.235	55.3788	82.0244	36.8967	76.6875	81.6173	101.599	66.3277	8.46	59.9154	96.3599	122.142	40.3583	68.9106	57.5156	79.1225	25.536	94.3972	78.0076	64.0835	81.7919	73.1001	54.0015	77.5643	17.0602	92.3989	97.1534
chr1	47562325	47644943	ENSG00000225506.2	CYP4A22-AS1	49.9018	55.6675	52.1441	1.11554	1.7172	0.157743	0.326331	0.693411	82.6137	35.2415	58.2751	38.4362	62.4198	58.4408	46.5693	57.2016	74.1769	59.1177	48.4564	48.6071	83.0175	0	46.6384	59.2663	46.4294	42.3	29.9577	48.1799	38.8633	33.6319	62.0195	57.5156	69.8139	44.688	73.4201	50.1478	32.0417	86.3358	51.6	38.1187	42.3078	55.4457	61.5993	54.2916
chr1	47562325	47644943	ENSG00000225506.2	CYP4A22-AS1	49.9018	55.6675	52.1441	1.11554	1.7172	0.157743	0.326331	0.692696	82.6137	35.2415	58.2751	38.4362	62.4198	58.4408	46.5693	57.2016	74.1769	59.1177	48.4564	48.6071	83.0175	0	46.6384	59.2663	46.4294	42.3	29.9577	48.1799	38.8633	33.6319	62.0195	57.5156	69.8139	44.688	73.4201	50.1478	32.0417	86.3358	51.6	38.1187	42.3078	55.4457	61.5993	54.2916
chr3	112455294	112468166	ENSG00000240893.1	RP11-572C15.5	18.2103	21.8023	19.6072	1.19725	1.29242	0.259726	0.326704	0.692773	43.2739	9.61131	8.9654	21.3534	15.6049	13.4863	34.927	16.824	20.6047	18.4743	10.3835	18.2276	27.6725	10.9554	0	25.3998	33.1639	0	7.48942	20.6485	16.6557	26.9055	27.5642	7.18945	23.2713	6.384	31.4657	16.7159	40.0522	22.72	17.2	15.8828	14.1026	21.3253	38.4995	22.8596
chr8	54427731	54436491	ENSG00000237807.3	RP11-400K9.4	154.115	200.177	172.028	1.29888	2.2356	0.377269	0.326897	0.692471	86.5477	118.539	161.377	85.4137	113.136	166.331	116.423	60.5664	210.168	96.0663	245.743	82.0244	83.0175	164.33	303.15	42.333	271.944	177.66	419.407	172.071	99.9342	114.349	199.841	64.7051	321.144	76.608	78.6643	89.1516	208.271	145.408	163.4	187.417	162.18	183.397	119.349	802.944
chr1	227581292	227618736	ENSG00000234277.2	CTD-2090I13.1	50.7944	43.103	47.8033	0.848577	1.67946	-0.236882	0.327252	0.69251	35.4059	51.2603	26.8962	59.7896	35.1111	49.4499	5.82117	43.7424	49.4513	51.728	86.5293	54.6829	92.2417	54.7768	46.6384	59.2663	59.6949	42.3	14.9788	41.2971	55.519	100.896	27.5642	50.3262	9.30852	44.688	36.71	78.0076	32.0417	27.264	64.5001	3.17656	31.7309	63.9758	76.9991	57.1491
chr14	73525139	73526123	ENSG00000258813.1	RP11-109N23.4	186.009	201.805	192.152	1.08492	2.28364	0.117585	0.328117	0.693627	121.954	160.188	197.239	158.015	230.173	184.313	145.529	255.725	148.354	177.353	218.054	203.542	119.914	131.464	128.256	169.332	291.842	262.26	202.214	192.72	205.42	188.339	234.296	100.652	153.591	191.52	204.527	167.159	216.282	163.584	266.6	200.123	267.949	255.903	200.198	202.879
chr12	122018697	122031409	ENSG00000256742.1	RP13-941N14.1	34.0587	28.7582	31.9974	0.844373	1.50511	-0.244047	0.328693	0.694131	19.6699	22.4264	13.4481	12.8121	50.716	40.459	52.3905	26.9184	45.3304	25.864	24.2282	21.2656	83.0175	43.8214	23.3192	59.2663	19.8983	25.38	29.9577	27.5314	27.7595	53.8111	13.7821	14.3789	18.617	19.152	36.71	44.5758	24.0313	18.176	38.7	22.2359	49.3591	42.6505	23.0997	37.1469
chr12	44112796	44117803	ENSG00000257742.1	RP11-350F4.2	434.586	401.226	421.613	0.923236	2.62491	-0.115229	0.329176	0.694441	538.956	394.064	457.235	529.565	394.025	615.876	436.587	538.368	403.852	369.486	446.491	537.715	396.639	131.464	349.788	355.598	603.582	465.3	434.386	364.791	460.808	336.319	220.514	438.557	474.735	402.192	424.787	434.614	488.636	449.855	335.4	454.248	341.988	405.18	246.397	500.054
chr12	6852151	6852807	ENSG00000269892.1	RP4-761J14.10	12.9506	16.6473	14.3882	1.28545	1.15801	0.362269	0.329234	0.693852	11.802	12.8151	17.9308	4.27069	19.5062	40.459	5.82117	10.0944	12.3628	3.69486	0	3.03794	9.22417	32.8661	0	8.46661	13.2655	16.92	14.9788	13.7657	0	33.6319	13.7821	21.5684	9.30852	25.536	0	5.57197	24.0313	9.08798	30.1	9.52968	24.6796	12.7952	38.4995	8.57236
chr5	115638051	115639831	ENSG00000250015.1	CTC-339F2.2	17.9388	22.0831	19.5505	1.23103	1.29116	0.299862	0.329532	0.69377	23.6039	25.6302	35.8616	0	11.7037	17.9818	5.82117	33.648	4.12094	14.7794	13.8447	12.1518	0	32.8661	0	16.9332	13.2655	16.92	29.9577	20.6485	11.1038	53.8111	27.5642	21.5684	18.617	12.768	15.7329	16.7159	24.0313	22.72	4.3	31.7656	28.2052	46.9156	15.3998	22.8596
chr16	53407405	53418657	ENSG00000261804.1	RP11-44F14.2	84.5335	73.3782	80.1953	0.868037	1.90415	-0.204172	0.329585	0.693171	98.3497	89.7056	26.8962	106.767	152.148	76.4225	98.9598	94.2144	107.144	77.592	79.607	69.8726	9.22417	32.8661	58.298	135.466	72.9605	109.98	67.4048	89.477	105.486	100.896	62.0195	50.3262	125.665	82.992	31.4657	55.7197	88.1148	90.8798	34.4	50.825	102.244	51.1806	138.598	62.864
chr3	122996200	122996751	ENSG00000273454.1	RP11-797D24.3	18.9615	23.8555	20.8647	1.25811	1.31941	0.331252	0.330187	0.69373	11.802	19.2226	17.9308	4.27069	15.6049	22.4772	52.3905	10.0944	12.3628	14.7794	38.0729	33.4173	0	21.9107	23.3192	33.8664	0	16.92	14.9788	48.1799	5.5519	0	41.3463	14.3789	27.9256	38.304	31.4657	22.2879	40.0522	9.08798	12.9	0	21.1539	42.6505	3.84995	28.5745
chr1	8086798	8182762	ENSG00000238290.1	RP11-431K24.1	21.4536	26.2887	23.3339	1.22537	1.36799	0.293221	0.332733	0.698366	35.4059	12.8151	35.8616	12.8121	19.5062	8.99089	5.82117	33.648	37.0885	22.1691	6.92235	21.2656	9.22417	32.8661	46.6384	16.9332	6.63277	0	0	55.0628	38.8633	13.4528	20.6732	21.5684	46.5426	25.536	20.9772	22.2879	8.01043	36.3519	17.2	28.5891	31.7309	25.5903	11.5499	51.4342
chr6	2854896	2881641	ENSG00000230438.5	RP11-420G6.4	125.919	169.659	142.929	1.34737	2.15512	0.430145	0.333511	0.699287	43.2739	265.913	134.481	38.4362	144.346	53.9453	291.058	53.8368	24.7256	402.739	242.282	54.6829	258.277	54.7768	58.298	93.1327	59.6949	8.46	254.64	137.657	88.8304	6.72639	509.938	93.4629	339.761	38.304	351.367	78.0076	72.0939	81.7919	64.5001	98.4734	52.8848	110.891	80.8491	402.901
chr5	149855094	149865531	ENSG00000254333.1	CTC-367J11.1	41.7573	48.6507	44.438	1.16508	1.64775	0.220431	0.333667	0.698901	15.7359	48.0565	40.3443	42.7069	35.1111	53.9453	23.2847	30.2832	20.6047	48.0331	20.767	48.6071	27.6725	32.8661	69.9576	42.333	86.226	33.84	22.4683	55.0628	33.3114	87.443	62.0195	21.5684	46.5426	31.92	26.2214	39.0038	56.073	36.3519	81.7001	69.8844	42.3078	34.1204	96.2489	37.1469
chr7	42940871	42942238	ENSG00000261019.1	RP11-111K18.2	33.4896	26.8137	30.8934	0.800655	1.48987	-0.320746	0.334522	0.69998	59.0098	19.2226	22.4135	42.7069	19.5062	44.9544	17.4635	23.5536	53.5722	59.1177	27.6894	54.6829	36.8967	43.8214	0	0	33.1639	42.3	67.4048	0	22.2076	47.0847	62.0195	43.1367	32.5798	19.152	15.7329	22.2879	0	31.8079	38.7	0	21.1539	63.9758	7.69991	17.1447
chr2	111953927	112252625	ENSG00000172965.10	MIR4435-1HG	138.793	166.246	149.469	1.1978	2.17455	0.260382	0.335274	0.700841	98.3497	128.151	103.102	98.2258	175.556	116.882	128.066	185.064	86.5398	144.099	138.447	142.783	92.2417	153.375	116.596	84.6661	139.288	84.6	329.534	117.008	155.453	235.424	199.841	35.9473	158.245	197.904	94.3972	156.015	96.1252	149.952	129	165.181	126.923	153.542	138.598	525.771
chr1	109642815	109643234	ENSG00000270066.2	SCARNA2	184.449	161.29	175.443	0.874441	2.24414	-0.193566	0.335791	0.701211	251.775	237.079	192.756	222.076	245.778	188.809	122.244	235.536	193.684	203.217	128.063	239.997	249.053	131.464	139.915	296.331	99.4916	236.88	157.278	103.243	183.213	0	96.4748	100.652	176.862	140.448	241.237	144.871	168.219	177.216	197.8	111.18	278.526	68.2408	284.897	71.4363
chr18	5232875	5238525	ENSG00000265091.1	RP11-835E18.5	909.731	847.828	885.658	0.931955	2.94727	-0.101668	0.336623	0.702237	688.448	1057.24	914.471	943.821	928.494	1209.27	657.792	1039.72	951.937	812.868	879.138	859.737	793.279	810.696	909.449	1244.59	815.831	955.98	674.048	874.122	943.823	1049.32	978.53	661.43	502.66	1040.59	513.94	1142.25	736.96	617.983	847.101	806.847	796.797	1224.07	1120.34	880.095
chr1	147767899	147769378	ENSG00000244252.1	RP11-495P10.7	14.2659	9.70442	12.492	0.680253	1.09663	-0.555856	0.339509	0.70754	11.802	32.0377	0	12.8121	39.0123	13.4863	0	3.3648	28.8466	0	10.3835	0	0	0	0	42.333	19.8983	50.76	0	0	22.2076	26.9055	0	7.18945	23.2713	19.152	10.4886	0	16.0209	4.54399	21.5	15.8828	3.52565	0	0	14.2873
chr17	77681075	77686081	ENSG00000214105.2	CTD-2116F7.1	34.461	40.2481	36.7115	1.16793	1.5648	0.223954	0.340354	0.708583	35.4059	35.2415	40.3443	21.3534	35.1111	31.4681	64.0328	53.8368	4.12094	73.8971	27.6894	27.3415	0	10.9554	58.298	33.8664	39.7966	33.84	29.9577	6.88285	61.0709	33.6319	48.2374	35.9473	46.5426	19.152	68.1758	33.4318	32.0417	36.3519	55.9001	28.5891	59.9361	42.6505	30.7996	25.7171
chr12	58959743	59175529	ENSG00000257259.1	RP11-767I20.1	15.515	20.1052	17.3001	1.29586	1.23805	0.373908	0.341187	0.709601	15.7359	19.2226	31.3789	8.54137	15.6049	8.99089	0	33.648	12.3628	18.4743	34.6117	18.2276	9.22417	32.8661	0	0	6.63277	0	52.4259	0	16.6557	6.72639	20.6732	28.7578	37.2341	6.384	47.1986	5.57197	24.0313	4.54399	30.1	22.2359	3.52565	4.26505	26.9497	20.0022
chr6	44184676	44185835	ENSG00000262179.2	RP1-302G2.5	12.1222	18.3494	14.5439	1.5137	1.16268	0.598082	0.34127	0.709056	0	32.0377	17.9308	0	15.6049	17.9818	0	0	0	0	24.2282	0	0	0	23.3192	25.3998	19.8983	16.92	59.9154	0	0	13.4528	0	28.7578	18.617	19.152	5.24429	0	48.0626	0	30.1	0	0	0	26.9497	80.0087
chr6	58228887	58229426	ENSG00000271761.1	XXbac-BPGBPG55C20.3	11.2541	15.1622	12.7739	1.34726	1.10632	0.430029	0.344947	0.715974	7.86797	6.40754	22.4135	8.54137	3.90123	31.4681	5.82117	10.0944	24.7256	40.6434	10.3835	9.11382	0	0	0	0	0	25.38	0	20.6485	0	20.1792	41.3463	21.5684	4.65426	19.152	0	0	24.0313	22.72	8.60001	9.52968	7.0513	8.53011	30.7996	14.2873
chr5	17354019	17355008	ENSG00000248223.1	CTD-2139B15.2	56.6376	72.0823	62.6439	1.27269	1.79688	0.347886	0.345381	0.716152	43.2739	19.2226	80.6886	21.3534	85.8272	148.35	17.4635	23.5536	78.2979	29.5588	124.602	39.4932	83.0175	65.7321	46.6384	67.7329	26.5311	33.84	29.9577	48.1799	72.1747	60.5375	62.0195	273.199	9.30852	44.688	62.9315	50.1478	16.0209	72.7039	81.7001	88.9437	52.8848	85.3011	69.2992	40.0043
chr11	65265481	65265876	ENSG00000270117.1	AP000769.7	55.2328	65.003	59.0324	1.17689	1.77109	0.23498	0.34573	0.716156	90.4817	60.8716	44.827	38.4362	58.5185	89.9089	11.6423	94.2144	74.1769	18.4743	65.7623	36.4553	9.22417	0	46.6384	76.1995	53.0622	76.14	52.4259	68.8285	27.7595	121.075	6.89106	107.842	41.8884	82.992	47.1986	83.5796	40.0522	68.1599	77.4001	104.827	70.513	59.7107	84.699	34.2894
chr16	74481325	74483790	ENSG00000260539.1	RP11-252A24.7	3003.43	3209.68	3083.64	1.06867	3.48906	0.0958212	0.34589	0.715766	2226.64	2739.22	3572.71	2711.89	3955.85	3816.63	4406.62	2843.26	2917.63	2135.63	3533.86	3235.41	2370.61	2410.18	3567.84	2666.98	2898.52	2817.18	3160.53	2732.49	3109.06	2246.61	2694.4	3285.58	5110.38	2457.84	2889.6	2663.4	2907.79	3117.18	3070.2	3624.46	3285.91	2580.36	3576.61	3671.83
chr14	39218545	39417477	ENSG00000259070.1	LINC00639	147.327	128.179	139.881	0.870033	2.14576	-0.200859	0.34645	0.716204	125.888	156.985	210.687	136.662	85.8272	121.377	98.9598	121.133	259.619	214.302	117.68	82.0244	55.345	164.33	116.596	93.1327	179.085	211.5	307.066	165.188	83.2785	134.528	68.9106	107.842	74.4682	108.528	89.1529	217.307	120.157	131.776	120.4	69.8844	105.77	200.457	165.548	214.309
chr6	53426087	53481805	ENSG00000231683.2	RP1-27K12.2	40.4685	45.8029	42.543	1.13182	1.62883	0.178642	0.34645	0.715486	43.2739	22.4264	44.827	46.9775	70.2222	44.9544	34.927	43.7424	28.8466	55.4228	17.3059	42.5312	55.345	32.8661	58.298	42.333	66.3277	33.84	22.4683	27.5314	22.2076	33.6319	27.5642	57.5156	55.8511	51.072	41.9543	44.5758	8.01043	77.2479	21.5	28.5891	49.3591	63.9758	65.4492	48.5767
chr7	86954541	86974831	ENSG00000182165.13	TP53TG1	1373.25	1277.59	1336.05	0.930338	3.12582	-0.104173	0.349046	0.720126	1180.2	1515.38	1210.33	1191.52	1622.91	1892.58	1140.95	1154.13	1561.84	1352.32	1820.58	1364.04	1558.88	1106.49	1585.71	1117.59	1147.47	1463.58	913.709	1521.11	1532.32	1257.83	1564.27	776.461	865.693	2087.57	949.216	1437.57	1017.33	1104.19	1333	1359.57	1103.53	1706.02	1335.93	1245.85
chr9	105902805	106087316	ENSG00000225564.2	RP11-341A22.2	16.9827	21.5544	18.7605	1.2692	1.27325	0.343916	0.349953	0.721274	23.6039	12.8151	8.9654	17.0827	23.4074	13.4863	11.6423	16.824	16.4838	3.69486	31.1506	42.5312	27.6725	0	0	8.46661	26.5311	0	52.4259	0	16.6557	20.1792	41.3463	0	23.2713	19.152	20.9772	39.0038	0	36.3519	4.3	3.17656	38.7822	25.5903	26.9497	22.8596
chr15	92186247	92192344	ENSG00000258765.1	RP11-692C24.2	57.735	50.326	54.8537	0.871673	1.73921	-0.198141	0.351281	0.723287	118.02	67.2792	40.3443	72.6017	62.4198	53.9453	64.0328	94.2144	70.056	88.6765	17.3059	51.645	0	10.9554	58.298	67.7329	72.9605	25.38	67.4048	61.9456	44.4152	60.5375	34.4553	43.1367	55.8511	38.304	73.4201	66.8637	40.0522	68.1599	43	34.9422	56.4104	42.6505	61.5993	45.7192
chr18	14946266	14973769	ENSG00000266554.1	RP11-527H14.2	22.0221	25.7234	23.4615	1.16807	1.37036	0.224127	0.351324	0.722653	35.4059	9.61131	13.4481	21.3534	23.4074	17.9818	17.4635	30.2832	20.6047	33.2537	13.8447	30.3794	9.22417	10.9554	46.6384	0	39.7966	42.3	22.4683	6.88285	5.5519	33.6319	6.89106	21.5684	37.2341	25.536	20.9772	27.8599	24.0313	31.8079	43	28.5891	28.2052	21.3253	23.0997	20.0022
chr21	26934221	26946356	ENSG00000234883.2	MIR155HG	21.1485	37.9744	27.6919	1.79561	1.44235	0.844472	0.351438	0.722167	11.802	6.40754	26.8962	4.27069	7.80247	17.9818	40.7482	16.824	41.2094	29.5588	10.3835	3.03794	9.22417	10.9554	0	0	19.8983	160.74	7.48942	0	33.3114	6.72639	55.1285	21.5684	51.1969	0	31.4657	0	24.0313	4.54399	8.60001	25.4125	10.577	8.53011	7.69991	282.888
chr5	90598846	90610219	ENSG00000248323.1	LUCAT1	129.029	147.023	136.027	1.13945	2.13362	0.188344	0.3519	0.722396	59.0098	108.928	134.481	153.745	140.444	116.882	256.131	141.322	41.2094	125.625	89.9905	88.1003	166.035	208.152	116.596	126.999	126.023	152.28	217.193	75.7113	133.246	60.5375	124.039	57.5156	125.665	159.6	104.886	55.7197	224.292	131.776	215	120.709	102.244	255.903	180.948	200.022
chr19	36795482	36803570	ENSG00000267053.2	CTD-3162L10.1	50.6263	42.9608	47.6452	0.848588	1.67802	-0.236864	0.352544	0.722997	78.6797	67.2792	22.4135	59.7896	39.0123	22.4772	46.5693	20.1888	37.0885	73.8971	48.4564	85.0623	36.8967	65.7321	0	84.6661	26.5311	50.76	44.9365	96.3599	66.6228	40.3583	62.0195	0	23.2713	25.536	36.71	44.5758	32.0417	77.2479	55.9001	25.4125	63.4617	76.771	38.4995	40.0043
chr1	1185157	1186714	ENSG00000260179.1	RP5-902P8.12	34.3681	39.4403	36.3406	1.14758	1.56039	0.198601	0.352914	0.723035	51.1418	28.8339	35.8616	21.3534	39.0123	8.99089	34.927	37.0128	28.8466	29.5588	31.1506	42.5312	9.22417	54.7768	11.6596	42.333	46.4294	67.68	22.4683	27.5314	44.4152	40.3583	34.4553	50.3262	51.1969	19.152	15.7329	55.7197	32.0417	13.632	47.3	69.8844	42.3078	55.4457	19.2498	45.7192
chr1	31984036	31989190	ENSG00000223907.1	RP11-439L8.4	31.516	26.7122	29.6478	0.847575	1.47199	-0.238586	0.353527	0.723571	62.9438	28.8339	35.8616	34.1655	35.1111	44.9544	0	37.0128	16.4838	40.6434	20.767	27.3415	9.22417	65.7321	11.6596	50.7997	39.7966	25.38	44.9365	13.7657	27.7595	20.1792	27.5642	7.18945	23.2713	19.152	31.4657	33.4318	8.01043	45.4399	30.1	19.0594	35.2565	38.3855	38.4995	17.1447
chr7	39773231	39832691	ENSG00000188185.7	LINC00265	205.517	228.598	214.493	1.11231	2.33141	0.153555	0.353595	0.722991	251.775	205.041	282.41	166.557	163.852	170.827	372.555	208.618	296.708	217.997	173.059	218.732	184.483	120.509	104.936	237.065	198.983	270.72	142.299	220.251	105.486	208.518	124.039	179.736	251.33	306.432	162.573	289.743	232.303	368.063	163.4	165.181	271.475	93.8312	257.947	334.322
chr6	29942889	29946183	ENSG00000204625.6	HCG9	13.5513	9.06192	11.8054	0.668713	1.07208	-0.58054	0.35362	0.722324	11.802	19.2226	4.4827	0	19.5062	22.4772	0	13.4592	8.24188	55.4228	6.92235	42.5312	0	0	0	8.46661	0	8.46	22.4683	0	27.7595	26.9055	0	7.18945	18.617	44.688	0	16.7159	0	0	4.3	15.8828	7.0513	0	3.84995	8.57236
chr12	1609691	1616484	ENSG00000249628.2	LINC00942	10.8531	15.5259	12.6703	1.43056	1.10279	0.516578	0.353933	0.722248	23.6039	0	13.4481	21.3534	3.90123	4.49544	17.4635	3.3648	12.3628	0	0	12.1518	36.8967	10.9554	11.6596	16.9332	26.5311	16.92	0	0	0	6.72639	0	43.1367	13.9628	12.768	20.9772	0	0	9.08798	12.9	3.17656	14.1026	4.26505	11.5499	71.4363
chr10	26932098	26942377	ENSG00000231976.3	LINC00202-2	16.9356	20.7946	18.4363	1.22786	1.26567	0.29615	0.354405	0.722495	3.93399	19.2226	4.4827	12.8121	3.90123	4.49544	34.927	20.1888	12.3628	25.864	31.1506	21.2656	9.22417	10.9554	0	16.9332	33.1639	25.38	14.9788	55.0628	5.5519	6.72639	0	14.3789	18.617	25.536	31.4657	22.2879	32.0417	27.264	25.8	3.17656	24.6796	17.0602	23.0997	25.7171
chr18	47025760	47028230	ENSG00000264464.1	RP11-110H1.8	43.1649	48.1627	45.1085	1.11578	1.65426	0.158057	0.354464	0.721901	74.7458	48.0565	31.3789	34.1655	46.8148	35.9635	58.2117	26.9184	45.3304	55.4228	27.6894	33.4173	46.1209	32.8661	46.6384	25.3998	39.7966	33.84	37.4471	68.8285	33.3114	67.2639	27.5642	64.7051	37.2341	44.688	31.4657	33.4318	40.0522	81.7919	77.4001	44.4719	56.4104	55.4457	53.8994	25.7171
chr5	133842243	133844920	ENSG00000251169.2	AC005355.2	14.0179	10.0884	12.4897	0.719679	1.09655	-0.474575	0.354518	0.721296	3.93399	16.0188	17.9308	21.3534	11.7037	4.49544	0	10.0944	20.6047	14.7794	0	45.5691	18.4483	54.7768	23.3192	16.9332	0	0	14.9788	0	0	13.4528	13.7821	0	9.30852	12.768	26.2214	11.1439	0	18.176	0	12.7062	17.6283	12.7952	3.84995	2.85745
chr12	54538853	54541009	ENSG00000260470.1	RP11-834C11.11	8.87369	11.949	10.0696	1.34657	1.00301	0.429285	0.354733	0.721021	7.86797	25.6302	0	12.8121	0	8.99089	0	16.824	16.4838	25.864	6.92235	9.11382	27.6725	0	11.6596	0	0	25.38	0	0	0	0	0	0	23.2713	19.152	15.7329	16.7159	0	22.72	17.2	6.35312	7.0513	8.53011	7.69991	22.8596
chr1	113362792	113392437	ENSG00000215866.3	RP11-426L16.8	43.0556	37.8278	41.0226	0.878579	1.61302	-0.186756	0.355958	0.722798	43.2739	32.0377	40.3443	64.0603	39.0123	85.4134	46.5693	40.3776	37.0885	33.2537	58.8399	42.5312	9.22417	43.8214	11.6596	59.2663	59.6949	8.46	37.4471	34.4142	66.6228	53.8111	48.2374	43.1367	41.8884	51.072	52.4429	39.0038	24.0313	22.72	38.7	31.7656	45.8335	34.1204	42.3495	14.2873
chr19	58939999	58942515	ENSG00000268912.1	CTD-2619J13.17	401.261	376.187	391.51	0.937513	2.59274	-0.09309	0.35612	0.722416	354.059	397.267	542.407	448.422	397.926	368.626	390.018	467.707	407.973	288.199	363.423	519.488	433.536	460.125	408.086	338.664	477.56	279.18	329.534	516.214	316.458	322.867	323.88	481.693	246.676	363.888	440.52	384.466	320.417	304.447	468.7	447.895	525.322	294.289	327.246	337.179
chr6	157097494	157098211	ENSG00000271551.1	RP11-230C9.2	19.1315	24.9439	21.3919	1.30381	1.33025	0.382737	0.356277	0.722022	11.802	12.8151	13.4481	12.8121	0	22.4772	0	26.9184	20.6047	33.2537	44.9953	9.11382	18.4483	21.9107	0	0	0	59.22	37.4471	34.4142	27.7595	13.4528	13.7821	28.7578	65.1597	19.152	15.7329	11.1439	0	9.08798	43	41.2953	3.52565	34.1204	61.5993	2.85745
chr8	42409933	42410336	ENSG00000272233.1	RP11-503E24.3	13.426	17.8017	15.1276	1.32591	1.17977	0.406982	0.357359	0.723503	19.6699	0	13.4481	0	31.2099	0	0	16.824	12.3628	0	17.3059	15.1897	27.6725	0	0	33.8664	33.1639	42.3	7.48942	13.7657	11.1038	0	41.3463	0	9.30852	6.384	26.2214	11.1439	24.0313	9.08798	4.3	34.9422	14.1026	29.8554	38.4995	0
chr16	88210904	88219696	ENSG00000261327.3	RP11-863P13.3	73.8112	64.939	70.3609	0.879799	1.84733	-0.184754	0.357417	0.722909	78.6797	64.0754	31.3789	68.331	136.543	71.9271	81.4963	77.3904	78.2979	70.2023	96.9129	103.29	36.8967	87.6428	58.298	76.1995	72.9605	16.92	44.9365	82.5942	61.0709	127.801	41.3463	71.8945	79.1225	108.528	52.4429	111.439	56.073	40.8959	55.9001	41.2953	38.7822	38.3855	61.5993	111.441
chr1	205425057	205438152	ENSG00000224717.1	RP11-576D8.4	81.4039	70.6802	77.2336	0.868266	1.88781	-0.20379	0.357435	0.722236	157.359	32.0377	58.2751	76.8723	85.8272	112.386	46.5693	90.8496	90.6607	77.592	103.835	85.0623	46.1209	98.5982	0	177.799	92.8588	101.52	37.4471	61.9456	83.2785	73.9903	55.1285	79.084	46.5426	114.912	73.4201	89.1516	56.073	54.5279	98.9001	76.2375	49.3591	93.8312	42.3495	60.0065
chrX	68399400	68429767	ENSG00000215162.1	LINC00269	17.5417	21.4705	19.0695	1.22397	1.28034	0.291571	0.358345	0.723366	31.4719	12.8151	4.4827	12.8121	15.6049	26.9727	0	20.1888	24.7256	25.864	10.3835	36.4553	27.6725	32.8661	0	25.3998	19.8983	8.46	22.4683	20.6485	0	6.72639	20.6732	21.5684	23.2713	6.384	5.24429	22.2879	64.0835	31.8079	17.2	19.0594	14.1026	12.7952	19.2498	22.8596
chr7	77286977	77325579	ENSG00000214293.4	RSBN1L-AS1	466.878	504.221	481.4	1.07998	2.68251	0.111011	0.358523	0.723015	424.871	554.252	443.787	555.189	592.988	355.14	372.555	430.694	519.239	413.824	411.88	604.55	581.123	635.41	489.704	567.263	238.78	600.66	277.109	426.737	371.977	403.583	420.355	460.125	367.687	491.568	540.162	713.213	536.699	290.815	434.3	552.722	401.924	729.324	465.845	654.357
chr17	30738236	30739439	ENSG00000266385.1	RP11-227G15.8	15.3088	20.4809	17.3202	1.33785	1.23855	0.419912	0.35956	0.724397	62.9438	12.8151	4.4827	12.8121	7.80247	13.4863	5.82117	13.4592	28.8466	22.1691	17.3059	42.5312	27.6725	0	0	25.3998	6.63277	0	0	6.88285	5.5519	20.1792	0	21.5684	69.8139	0	20.9772	16.7159	24.0313	31.8079	21.5	9.52968	17.6283	12.7952	34.6496	5.71491
chr1	63604921	63628824	ENSG00000203605.3	RP11-335E6.2	33.5515	39.0603	35.6938	1.16419	1.55259	0.219325	0.359585	0.723739	43.2739	12.8151	13.4481	29.8948	11.7037	35.9635	40.7482	57.2016	20.6047	59.1177	24.2282	51.645	36.8967	43.8214	58.298	8.46661	0	33.84	37.4471	13.7657	44.4152	60.5375	41.3463	57.5156	55.8511	25.536	15.7329	39.0038	48.0626	18.176	47.3	31.7656	38.7822	21.3253	69.2992	37.1469
chr20	50448336	50479451	ENSG00000227964.1	RP5-1112F19.2	20.3682	16.9268	19.0299	0.831042	1.27944	-0.267007	0.360452	0.724776	15.7359	19.2226	22.4135	25.6241	31.2099	8.99089	23.2847	16.824	24.7256	29.5588	10.3835	27.3415	0	0	46.6384	33.8664	26.5311	8.46	22.4683	6.88285	27.7595	20.1792	20.6732	35.9473	18.617	6.384	26.2214	5.57197	24.0313	27.264	17.2	12.7062	24.6796	4.26505	7.69991	5.71491
[truncated: 1,035 more rows]
