# Supplementary material for: Human myofiber‐enriched aging‐induced lncRNA FRAIL1 promotes loss of skeletal muscle function
Source: Aging Cell. 2024 Jan 31;23(4):e14097. doi: 10.1111/acel.14097 (PMC11019130; doi:10.1111/acel.14097)
Supplement: Supplementary file 7 — Table S2. [file ACEL-23-e14097-s005.xlsx]

## Sheet: Sheet1
Table S2. TMT-Mass spectrometry data from tibialis anterior muscles of C57BL/6 mice transfected with either empty plasmid (Control) or plasmid encoding FRAIL1.
		Raw intensities log2 transformed and quantile normalized
Protein Name	Gene Symbol	Control_1	Control_2	Control_3	Control_4	Control_5	FRAIL1_1	FRAIL1_2	FRAIL1_3	FRAIL1_4	FRAIL1_5	log2(FC)	P-value	P-adj (FDR)
Aladin	Aaas	14.938	14.856	14.8572	14.8963	14.4824	14.6549	15.0766	15.0428	15.0063	14.7391	0.0979575	0.416502	0.58915
Acetoacetyl-CoA synthetase	Aacs	15.3958	15.382	15.4176	15.6523	15.5092	15.4149	15.3671	15.3214	15.3758	15.4042	-0.0947249	0.0599723	0.22311
AP2-associated protein kinase 1	Aak1	15.3611	15.3861	15.4075	15.4085	15.3641	15.4427	15.3136	15.3813	15.2488	15.4143	-0.0253397	0.514074	0.670339
Mth938 domain-containing protein	Aamdc	18.7718	18.7832	18.8073	18.9457	18.7097	18.484	18.7599	18.8816	18.9322	18.7769	-0.0366512	0.657285	0.778431
Protein AAR2 homolog	Aar2	12.3621	12.6062	12.6355	12.9556	12.4251	12.7135	12.5287	12.7675	12.5158	12.0815	-0.0755169	0.646278	0.77038
Alanine--tRNA ligase, cytoplasmic	Aars	19.8096	19.8824	19.8698	19.8096	19.7825	19.8052	19.8698	19.8133	19.9131	19.8647	0.022415	0.447595	0.616668
Alanine--tRNA ligase, mitochondrial	Aars2	14.5765	14.6765	14.8865	14.8404	14.8138	14.5166	14.6412	14.7743	14.974	14.7646	-0.0245991	0.705976	0.813092
Alanyl-tRNA editing protein Aarsd1	Aarsd1	17.3475	17.1185	17.466	17.2581	17.2225	16.8506	17.2946	17.1841	17.1778	17.1017	-0.16075	0.109036	0.285195
L-aminoadipate-semialdehyde dehydrogenase-phosphopantetheinyl transferase	Aasdhppt	15.9695	15.7151	15.9857	16.3308	16.1306	15.5434	15.8575	15.8584	16.1504	15.9293	-0.158567	0.131896	0.310343
4-aminobutyrate aminotransferase, mitochondrial	Abat	13.2216	13.3395	13.7281	13.9909	13.5013	13.2982	13.6572	13.4822	13.7338	13.3066	-0.0606975	0.705979	0.813092
Phospholipid-transporting ATPase ABCA1	Abca1	11.3017	10.7592	10.8147	11.0439	10.887	11.4218	11.0601	10.3749	11.202	11.1672	0.0839036	0.691011	0.803259
Cholesterol transporter ABCA5	Abca5	13.5904	13.592	13.3252	13.4297	13.5649	13.7111	13.6808	13.6209	13.3777	13.277	0.0330422	0.678814	0.794119
ATP-binding cassette sub-family A member 7	Abca7	12.1212	12.4506	12.5049	12.4036	12.1291	11.6789	11.7837	12.4768	11.9298	12.3127	-0.285502	0.0950623	0.267315
ABC-type organic anion transporter ABCA8B	Abca8b	13.304	13.0433	13.7026	13.7498	13.304	12.7269	13.1089	13.0452	14.0194	14.1324	-0.0141919	0.951697	0.973501
ATP-binding cassette sub-family A member 9	Abca9	14.5166	14.4063	14.5524	14.6037	14.6349	14.9169	13.9443	14.5951	14.3917	14.5335	-0.0664599	0.703244	0.811849
ATP-binding cassette sub-family B member 10, mitochondrial	Abcb10	16.5212	16.4992	16.5911	16.4151	16.4485	16.145	16.527	16.4935	16.3357	16.3518	-0.124416	0.117384	0.294802
ATP-dependent translocase ABCB1	Abcb1a	16.1824	15.9293	16.1898	16.1177	16.0703	15.6731	16.1382	16.1229	16.17	15.9949	-0.0780913	0.45676	0.624022
Phosphatidylcholine translocator ABCB4	Abcb4	12.6617	12.2987	12.157	12.6453	12.309	11.8651	12.4985	11.5848	12.1882	11.7965	-0.427706	0.0309697	0.168937
ATP-binding cassette sub-family B member 6	Abcb6	15.369	15.0388	15.3611	15.073	15.0747	14.9119	15.0088	15.2095	15.1558	14.9	-0.146117	0.150461	0.332037
Iron-sulfur clusters transporter ABCB7, mitochondrial	Abcb7	18.3779	18.164	18.2866	18.2496	18.2194	17.516	18.2296	18.1325	18.1133	17.932	-0.274802	0.0469	0.202531
Mitochondrial potassium channel ATP-binding subunit	Abcb8	18.1874	17.8638	17.5573	18.0377	17.9579	17.0978	17.9592	17.3429	17.7949	17.7049	-0.340899	0.0852123	0.255888
Multidrug resistance-associated protein 1	Abcc1	16.8746	16.6465	16.8086	16.8214	16.6699	16.027	16.726	16.7356	16.5953	16.4935	-0.248725	0.0838566	0.254261
ATP-binding cassette sub-family C member 4	Abcc4	16.2799	16.0307	16.0718	16.0788	15.9602	15.3513	16.0573	16.0496	15.9152	15.7262	-0.264341	0.0816116	0.251509
ATP-binding cassette sub-family C member 5	Abcc5	11.976	11.5179	12.1882	11.3128	12.0255	12.4386	12.2545	11.8089	11.8924	11.8318	0.241145	0.238137	0.424598
ATP-binding cassette sub-family C member 9	Abcc9	19.0016	18.8177	19.034	18.9804	18.7345	18.0075	18.7391	18.7375	18.6491	18.3971	-0.407578	0.0111779	0.104996
ATP-binding cassette sub-family D member 1	Abcd1	15.2256	14.9245	15.3341	14.9283	15.0063	14.9819	14.9625	14.9724	15.018	14.8543	-0.12596	0.149014	0.330098
ATP-binding cassette sub-family D member 2	Abcd2	17.179	16.8962	17.0577	16.9236	16.8557	16.3721	16.8962	16.7726	16.8418	16.6097	-0.283937	0.0172519	0.129013
ATP-binding cassette sub-family D member 3	Abcd3	16.9851	16.938	17.0276	16.8566	16.9902	16.9788	17.0833	16.9668	17.0557	17.1185	0.0810905	0.0619895	0.225961
Lysosomal cobalamin transporter ABCD4	Abcd4	14.1514	14.2499	14.1336	13.864	13.917	14.0263	14.2186	13.8098	13.8098	13.9731	-0.0956285	0.269287	0.453062
ATP-binding cassette sub-family E member 1	Abce1	19.3663	19.3456	19.3815	19.4571	19.264	19.0781	19.3629	19.3109	19.264	19.2193	-0.11583	0.0592658	0.221981
ATP-binding cassette sub-family F member 1	Abcf1	17.0222	17.0593	17.0682	16.9967	17.0222	17.3399	17.1099	17.1298	17.0672	17.1261	0.120891	0.00660303	0.0777433
ATP-binding cassette sub-family F member 2	Abcf2	18.6043	18.5104	18.5796	18.4819	18.5088	18.3548	18.4919	18.5234	18.4775	18.3779	-0.0919111	0.02941	0.165408
ATP-binding cassette sub-family F member 3	Abcf3	17.344	17.2698	17.3703	17.2254	17.2216	17.344	17.3344	17.3029	17.3475	17.3475	0.0490433	0.108568	0.285195
Broad substrate specificity ATP-binding cassette transporter ABCG2	Abcg2	15.5652	15.5861	15.457	15.4948	15.5053	15.1444	15.4011	15.6143	15.365	15.3879	-0.139169	0.0920631	0.263162
Palmitoyl-protein thioesterase ABHD10, mitochondrial	Abhd10	14.706	14.5095	14.8324	14.5772	14.5926	14.4486	14.6753	14.4003	14.6115	14.697	-0.0769978	0.377467	0.55597
Protein ABHD11	Abhd11	17.4865	17.2488	17.3955	17.4107	17.3344	16.3927	17.3528	17.2848	17.1621	17.0432	-0.328067	0.0706248	0.235286
Lysophosphatidylserine lipase ABHD12	Abhd12	16.133	16.2377	16.0798	16.1249	16.1072	16.2752	16.0738	15.9223	16.0217	16.167	-0.0445342	0.505729	0.663612
Protein ABHD14B	Abhd14b	14.3237	14.1228	14.3619	14.5129	14.1253	14.2281	14.4264	14.7795	14.4003	14.2765	0.132829	0.308638	0.490158
Phosphatidylserine lipase ABHD16A	Abhd16a	17.6139	17.5722	17.6373	17.6043	17.4758	17.0095	17.5761	17.5132	17.4808	17.4107	-0.182672	0.0939782	0.266492
Alpha/beta hydrolase domain-containing protein 17B	Abhd17b	12.2817	12.2411	12.6015	12.0775	12.1315	12.0647	12.4848	12.3002	12.259	12.5767	0.0703897	0.604006	0.73985
1-acylglycerol-3-phosphate O-acyltransferase ABHD5	Abhd5	12.4673	12.1096	12.1843	12.2373	12.2501	11.4255	12.4639	12.0402	12.0927	11.2536	-0.394556	0.103356	0.278567
Monoacylglycerol lipase ABHD6	Abhd6	12.1014	12.0026	12.334	12.7925	11.8089	11.6332	12.2139	12.2606	12.5229	12.0175	-0.0782349	0.733792	0.8342
Abl interactor 1	Abi1	16.2979	16.4222	16.2979	16.2674	16.4161	16.8301	16.3764	16.3881	16.4758	16.5436	0.182507	0.0489455	0.206158
Abl interactor 2	Abi2	11.7425	10.5558	11.5071	11.5121	11.1029	11.0344	11.7425	11.7451	12.2011	11.5121	0.362959	0.220361	0.406654
Protein Abitram	Abitram	13.1263	12.9609	13.074	12.8336	13.1073	12.6374	12.8987	13.1165	12.7118	12.8707	-0.173391	0.102666	0.277949
Actin-binding LIM protein 1	Ablim1	16.826	16.7687	16.8373	16.7412	16.8873	16.7578	16.8006	16.7578	16.6896	16.6581	-0.0793185	0.0335642	0.174397
Actin-binding LIM protein 2	Ablim2	18.0377	17.86	18.0125	17.9755	17.8585	17.3727	17.8338	17.8927	17.847	17.5795	-0.243682	0.0316994	0.170494
Actin-binding LIM protein 3	Ablim3	15.1265	15.1552	15.5074	15.4577	15.1994	15.1881	15.3466	15.2166	15.429	15.0801	-0.0371762	0.727172	0.830245
Active breakpoint cluster region-related protein	Abr	15.9978	16.3959	16.133	16.0295	16.1492	16.965	16.0431	16.1314	16.1298	16.522	0.217159	0.263022	0.448012
Actin-binding Rho-activating protein	Abra	15.8093	15.7467	15.7539	15.9268	15.8421	15.3997	16.0989	16.0352	15.7779	15.8909	0.0247423	0.846534	0.907698
Costars family protein ABRACL	Abracl	15.1189	15.5555	15.1444	15.4801	15.236	16.5338	15.285	15.5358	15.8664	15.918	0.520826	0.032177	0.171232
BRISC complex subunit Abraxas 2	Abraxas2	15.7171	15.8625	15.8744	15.8139	15.6844	15.9097	16.0718	15.8333	15.8567	15.9144	0.126691	0.0290642	0.164306
Activator of basal transcription 1	Abt1	13.2682	13.3311	13.4287	13.4615	13.6784	13.2081	13.1003	12.8361	13.084	13.4409	-0.299663	0.00428723	0.0605852
3-ketoacyl-CoA thiolase A, peroxisomal	Acaa1a	16.0824	16.2771	16.2892	16.2649	16.3577	16.339	16.3108	16.2785	16.237	16.3146	0.0417168	0.380851	0.558877
3-ketoacyl-CoA thiolase, mitochondrial	Acaa2	20.3463	20.164	20.342	20.4135	20.3196	19.8182	20.4135	20.342	20.4135	20.1349	-0.0926391	0.445565	0.615206
Acetyl-CoA carboxylase 1	Acaca	16.5656	16.3676	16.6457	16.3553	16.527	16.3466	16.4992	16.4095	16.4948	16.4284	-0.056552	0.404009	0.579056
Acetyl-CoA carboxylase 2	Acacb	19.6997	19.5177	19.6025	19.5744	19.5435	18.7345	19.5357	19.4724	19.5566	19.4571	-0.236318	0.131193	0.309171
Acyl-CoA dehydrogenase family member 10	Acad10	18.4456	18.2693	18.4713	18.351	18.2609	17.3528	18.3151	18.2296	18.0852	18.0091	-0.361239	0.0480772	0.205224
Acyl-CoA dehydrogenase family member 11	Acad11	16.5318	16.3357	16.5573	16.4597	16.485	15.8125	16.383	16.433	16.3134	16.2837	-0.228774	0.0490926	0.206332
Isobutyryl-CoA dehydrogenase, mitochondrial	Acad8	18.8025	18.6538	18.7478	18.7813	18.6931	18.164	18.8073	18.8002	18.6581	18.4819	-0.153389	0.238473	0.424639
Complex I assembly factor ACAD9, mitochondrial	Acad9	19.4466	19.3293	19.4161	19.3409	19.3729	18.9219	19.3701	19.3387	19.2826	19.1627	-0.165994	0.062628	0.226343
Long-chain specific acyl-CoA dehydrogenase, mitochondrial	Acadl	20.4533	20.334	20.3542	20.4477	20.3077	19.7846	20.4205	20.3972	20.3705	20.1544	-0.153935	0.234037	0.42021
Medium-chain specific acyl-CoA dehydrogenase, mitochondrial	Acadm	20.3911	20.2274	20.334	20.3851	20.3294	19.8519	20.334	20.2892	20.3605	20.1469	-0.136893	0.166968	0.348634
Short-chain specific acyl-CoA dehydrogenase, mitochondrial	Acads	19.5725	19.4198	19.5846	19.6085	19.5725	19.1306	19.5495	19.5566	19.5846	19.5217	-0.0829826	0.309706	0.491114
Short/branched chain specific acyl-CoA dehydrogenase, mitochondrial	Acadsb	18.1937	18.129	18.2153	18.3183	18.129	17.4732	18.0774	18.0455	18.1325	17.8391	-0.283509	0.0250452	0.153791
Very long-chain specific acyl-CoA dehydrogenase, mitochondrial	Acadvl	21.1362	21.0331	21.169	21.1362	21.0935	20.3851	21.1163	21.1083	21.0424	20.8713	-0.208938	0.136914	0.317208
Arf-GAP with coiled-coil, ANK repeat and PH domain-containing protein 2	Acap2	15.2593	15.2999	15.4707	15.2211	15.3599	15.7094	15.3364	15.3658	15.5454	15.5251	0.174241	0.042677	0.194009
Acetyl-CoA acetyltransferase, mitochondrial	Acat1	20.7359	20.5953	20.7124	20.7509	20.6373	20.2081	20.6774	20.6951	20.8036	20.6373	-0.0820553	0.424732	0.596601
Acetyl-CoA acetyltransferase, cytosolic	Acat2	15.4834	15.3767	15.5542	15.7689	15.5961	15.3474	15.4483	15.555	15.5644	15.486	-0.0756505	0.213274	0.399433
Golgi resident protein GCP60	Acbd3	15.9144	15.9124	15.8327	15.7422	16.025	16.4315	15.9109	15.9331	16.0183	16.0555	0.18453	0.0877029	0.258151
Acyl-CoA-binding domain-containing protein 5	Acbd5	15.6782	15.4692	15.7151	15.4358	15.604	15.4927	15.5349	15.5609	15.5198	15.452	-0.0683983	0.260366	0.444994
Acyl-CoA-binding domain-containing protein 6	Acbd6	11.4255	11.1672	11.58	11.966	11.534	11.4673	11.3168	12.0738	12.0255	12.0896	0.260036	0.104123	0.279388
Angiotensin-converting enzyme	Ace	18.3164	18.2377	18.3405	18.3392	18.2442	18.2635	18.2672	18.2866	18.3164	18.335	-0.00187142	0.945518	0.971908
Acetylcholinesterase	Ache	16.3532	16.0939	16.2154	16.2154	16.133	15.7539	16.1918	16.0217	16.1492	15.9103	-0.19679	0.0442965	0.197329
Apoptotic chromatin condensation inducer in the nucleus	Acin1	17.8001	17.9241	17.8585	17.8576	17.8788	18.406	17.9819	17.9579	17.9557	18.0559	0.207669	0.0177392	0.129781
ATP-citrate synthase	Acly	17.0891	17.0662	17.0476	16.9025	17.0159	17.323	16.9739	17.0577	16.9287	17.0682	0.0460138	0.488937	0.652077
Cytoplasmic aconitate hydratase	Aco1	19.4615	19.3426	19.4487	19.5357	19.4083	19.2367	19.3557	19.5553	19.4335	19.3984	-0.0434329	0.465918	0.631967
Aconitate hydratase, mitochondrial	Aco2	22.3989	22.2695	22.3685	22.2197	22.1595	21.6164	22.2197	22.2197	22.2197	22.0626	-0.215632	0.103256	0.278567
Acyl-coenzyme A thioesterase 11	Acot11	13.7217	13.7295	13.7486	13.4427	13.5266	14.053	13.7957	13.8867	13.5582	13.4615	0.117191	0.103562	0.278875
Acyl-coenzyme A thioesterase 13	Acot13	18.2153	17.8039	18.2672	18.1489	18.1342	17.1997	18.1436	18.2108	18.0871	17.8665	-0.212385	0.290798	0.472044
Acyl-coenzyme A thioesterase 2, mitochondrial	Acot2	18.4579	18.335	18.4979	18.4456	18.2496	17.6582	18.3847	18.5016	18.3093	18.1852	-0.189415	0.237359	0.424175
Cytosolic acyl coenzyme A thioester hydrolase	Acot7	16.4503	16.7346	16.481	16.4431	16.4935	16.8158	16.309	16.3781	16.433	16.6331	-0.00669572	0.952528	0.973974
Acyl-coenzyme A thioesterase 8	Acot8	15.0685	15.0312	15.0614	15.2058	14.9889	14.8464	15.2553	15.0113	15.0834	15.0778	-0.0163303	0.83591	0.900236
Acyl-coenzyme A thioesterase 9, mitochondrial	Acot9	18.6963	18.7313	18.6963	18.5387	18.7599	18.9085	18.8777	18.848	18.7285	18.7857	0.145168	0.00235104	0.0416431
Peroxisomal acyl-coenzyme A oxidase 1	Acox1	17.0529	17.0407	17.2883	17.266	17.3327	16.8269	17.2266	17.3266	17.4503	17.3191	0.0338098	0.664601	0.783715
Peroxisomal acyl-coenzyme A oxidase 3	Acox3	15.9385	16.069	16.0236	16.0284	16.0026	15.873	15.9312	15.9041	15.9124	15.896	-0.109096	7.07362e-06	0.000593398
Low molecular weight phosphotyrosine protein phosphatase	Acp1	16.965	16.941	17.0364	17.1815	16.9757	16.3939	16.941	17.039	16.9273	16.8894	-0.181807	0.104624	0.279944
Lysosomal acid phosphatase	Acp2	14.5569	14.6779	14.5977	14.503	14.527	15.2921	14.4471	14.6469	14.7505	14.8586	0.226562	0.125677	0.303272
Lysophosphatidic acid phosphatase type 6	Acp6	17.0451	16.9687	17.0282	17.086	16.9135	16.117	16.9184	16.9559	16.8527	16.6683	-0.305843	0.0581365	0.221757
Medium-chain acyl-CoA ligase ACSF2, mitochondrial	Acsf2	14.6091	14.6926	14.4471	14.7772	14.7151	15.0941	14.6195	14.8586	14.7788	14.6558	0.153138	0.151963	0.333282
Malonate--CoA ligase ACSF3, mitochondrial	Acsf3	17.3145	17.132	17.2872	17.1153	17.2307	16.9748	17.1017	17.3006	17.2254	17.272	-0.0410209	0.56972	0.713331
Long-chain-fatty-acid--CoA ligase 1	Acsl1	21.558	21.4757	21.5448	21.4549	21.5353	20.6648	21.4549	21.4757	21.3873	21.28	-0.261216	0.0852887	0.255909
Fatty acid CoA ligase Acsl3	Acsl3	16.839	16.8651	16.9255	17.0171	16.798	16.7055	16.7755	16.753	16.8754	16.6989	-0.127287	0.0152657	0.123961
Long-chain-fatty-acid--CoA ligase 4	Acsl4	17.051	17.0334	17.0672	17.051	17.1306	16.9373	17.1361	17.051	16.9485	17.0241	-0.0472595	0.259751	0.444596
Long-chain-fatty-acid--CoA ligase 5	Acsl5	14.3619	14.6594	14.1052	14.4288	14.2625	14.6842	14.3891	14.2879	14.352	14.5021	0.0795132	0.489058	0.652077
Long-chain-fatty-acid--CoA ligase 6	Acsl6	16.8151	16.6442	16.8597	16.8349	16.7614	16.3134	16.8873	16.6848	16.6575	16.5522	-0.164008	0.124514	0.301791
Acetyl-coenzyme A synthetase 2-like, mitochondrial	Acss1	16.631	16.3473	16.7268	16.7815	16.5853	15.8584	16.4779	16.6645	16.6331	16.3632	-0.214937	0.167539	0.349119
Acetyl-coenzyme A synthetase, cytoplasmic	Acss2	17.6802	17.5262	17.6929	17.6945	17.6256	17.8652	17.7867	17.7666	17.7934	17.5998	0.118475	0.0240288	0.150398
Acyl-CoA synthetase short-chain family member 3, mitochondrial	Acss3	12.1076	12.1843	12.7855	11.7773	11.94	11.1273	12.2373	12.0896	12.1212	12.1315	-0.217576	0.43578	0.606015
Actin, alpha skeletal muscle	Acta1	27.6131	27.6131	27.6131	27.6131	27.6131	27.6131	27.6131	27.6131	27.6131	27.6131	3.52377e-15	1	1
Actin, cytoplasmic 1	Actb	19.352	19.3909	19.3786	19.4246	19.6464	20.3463	19.7398	19.8052	19.8287	19.9931	0.50412	0.000103907	0.00479085
Beta-actin-like protein 2	Actbl2	16.6585	16.3666	16.2837	16.3955	16.436	15.3775	16.2487	15.9742	16.2083	16.0888	-0.448573	0.0100477	0.0998161
Actin, alpha cardiac muscle 1	Actc1	19.5253	19.0062	19.5644	19.8963	19.0734	18.5558	19.4724	19.1708	19.2736	18.9892	-0.320771	0.181897	0.363146
Actin-like protein 6A	Actl6a	16.2574	16.2594	16.2103	16.1836	16.2136	16.4542	16.219	16.2306	16.3754	16.1658	0.0641459	0.208339	0.39324
Alpha-actinin-1	Actn1	19.9745	19.9851	20.1035	20.0651	19.9745	19.7473	20.0245	19.8824	19.9851	19.8598	-0.120721	0.0372786	0.182591
Alpha-actinin-2	Actn2	23.9307	23.8862	24.0455	23.7854	24.0455	24.5381	24.0455	23.9831	24.0455	23.9831	0.180405	0.111091	0.287041
Alpha-actinin-3	Actn3	24.8781	24.8781	24.8781	24.5381	24.5127	24.2869	24.5381	24.5902	24.5381	24.5127	-0.243844	0.0182783	0.131743
Alpha-actinin-4	Actn4	19.7757	19.9376	19.8724	19.7757	20.0156	20.6087	19.9549	19.9685	20.0674	20.1435	0.273192	0.0431067	0.194566
Actin-related protein 10	Actr10	17.339	17.344	17.4354	17.2567	17.3715	17.3006	17.4219	17.344	17.3	17.217	-0.0326177	0.459676	0.626031
Alpha-centractin	Actr1a	18.1659	18.1342	18.2496	18.1893	18.1245	18.1259	18.2429	18.1393	18.1937	18.1042	-0.0114801	0.746228	0.841212
Beta-centractin	Actr1b	15.921	15.9894	16.071	15.9124	15.7996	15.4457	15.8186	15.8421	15.9504	15.6453	-0.198272	0.0601089	0.223146
Actin-related protein 2	Actr2	18.3703	18.6506	18.3303	18.283	18.4693	18.961	18.5069	18.4979	18.5016	18.6911	0.211016	0.0608429	0.223872
Actin-related protein 3	Actr3	18.4896	18.811	18.5025	18.5234	18.7579	19.0919	18.7062	18.6845	18.6538	18.8816	0.186742	0.102103	0.277685
Actin-related protein 3B	Actr3b	11.118	9.51509	10.7781	11.2112	11.5121	9.94706	11.2327	10.7015	11.0953	10.5754	-0.11651	0.770754	0.857971
Actin-related protein 8	Actr8	9.82029	10.8484	10.4936	11.4122	10.8347	10.5407	10.2664	10.4324	11.2536	10.445	-0.094226	0.737366	0.836531
Activin receptor type-1	Acvr1	11.9808	11.4482	11.8997	11.959	11.9086	11.9115	11.4198	11.7506	11.7743	11.3289	-0.202263	0.199571	0.383522
Activin receptor type-1B	Acvr1b	11.6359	12.0152	11.8569	11.95	11.7054	10.8109	11.8784	11.6285	11.4339	11.534	-0.375532	0.0559879	0.217031
Aminoacylase-1	Acy1	16.9358	16.7076	16.9332	17.0465	16.7676	16.3487	16.9037	16.8853	16.9056	16.6887	-0.131715	0.300728	0.482059
N-acyl-aromatic-L-amino acid amidohydrolase (carboxylate-forming)	Acy3	13.8474	13.866	13.7917	14.1025	13.864	13.7872	13.8538	13.8876	13.608	13.7406	-0.118872	0.126126	0.30349
Acylphosphatase-1	Acyp1	17.1256	16.8894	17.1325	17.082	16.9945	16.3494	16.9447	17.1691	16.9701	16.9151	-0.175131	0.222896	0.409582
Acylphosphatase-2	Acyp2	18.5558	18.345	18.476	18.6815	18.2587	17.2677	18.3971	18.4579	18.3971	18.1414	-0.33113	0.164935	0.346788
Adenosine deaminase	Ada	14.2401	14.1402	14.1847	14.0487	14.2023	14.3926	13.9978	14.1761	14.3583	14.3064	0.0830562	0.327261	0.507356
Adenosine deaminase-like protein	Adal	14.588	14.3011	14.6736	14.6513	14.1228	14.0562	14.3171	14.6893	14.1402	14.2523	-0.176314	0.281643	0.463426
Disintegrin and metalloproteinase domain-containing protein 10	Adam10	13.8288	14.0263	14.0411	14.1742	14.2076	14.2852	14.0355	14.2775	13.9903	14.1833	0.0987554	0.273415	0.457571
Disintegrin and metalloproteinase domain-containing protein 15	Adam15	12.3503	12.4789	11.6071	12.5337	11.9729	11.971	11.9743	11.3663	12.0313	12.3111	-0.257803	0.30184	0.483585
Disintegrin and metalloproteinase domain-containing protein 17	Adam17	14.9397	15.1072	15.1189	15.0621	15.0365	15.113	15.1461	14.9719	15.1841	15.0692	0.0440027	0.394161	0.569542
Disintegrin and metalloproteinase domain-containing protein 9	Adam9	15.0719	14.8887	14.9889	15.1037	15.018	15.1602	15.1472	15.1841	15.1236	15.0928	0.127359	0.00312032	0.0498592
ADAMTS-like protein 4	Adamtsl4	11.0643	10.4936	11.3866	10.9191	10.8658	11.5939	12.0313	11.8244	10.7519	10.7723	0.448874	0.116518	0.293604
Double-stranded RNA-specific adenosine deaminase	Adar	13.8028	13.9155	13.4922	13.7364	14.0515	13.8003	13.9919	13.6999	14.5335	14.7609	0.357634	0.0652453	0.22925
AarF domain-containing protein kinase 1	Adck1	17.0276	16.6867	16.9506	16.891	16.8214	16.2931	16.9902	17.021	16.753	16.6349	-0.13698	0.375008	0.553873
Uncharacterized aarF domain-containing protein kinase 5	Adck5	13.1305	13.341	12.9786	12.5709	13.0104	12.444	13.1392	12.75	12.8045	12.9009	-0.198549	0.26818	0.451955
Adenylate cyclase type 2	Adcy2	14.0608	14.0678	14.2615	14.4276	13.7515	13.7265	14.1761	14.1663	13.7161	13.9119	-0.174442	0.278711	0.461225
Adenylate cyclase type 9	Adcy9	16.3894	16.371	16.3855	16.3204	16.1483	15.6132	16.2548	16.1948	16.1094	15.9628	-0.295923	0.024602	0.152726
Alpha-adducin	Add1	17.2946	17.286	17.4002	17.3497	17.3528	17.313	17.1841	17.3119	17.2537	17.2816	-0.0678048	0.0367374	0.18188
Gamma-adducin	Add3	16.504	16.5911	16.7022	16.6536	16.5025	16.6097	16.5035	16.5412	16.5698	16.5606	-0.0337433	0.467307	0.633205
Adhesion G protein-coupled receptor E1	Adgre1	14.2186	14.624	13.7861	14.1987	14.583	15.1182	14.5574	14.4034	14.2951	14.8622	0.365139	0.109878	0.285914
Adhesion G protein-coupled receptor E5	Adgre5	15.8367	16.0073	16.0524	15.8735	15.9436	16.3266	15.9033	15.8047	16.0847	16.0538	0.091918	0.37312	0.552094
Adhesion G protein-coupled receptor F5	Adgrf5	10.2664	10.6067	10.8717	11.1329	10.2788	9.92112	11.1717	11.142	10.6537	10.7592	0.0982417	0.732637	0.833357
Adhesion G protein-coupled receptor L4	Adgrl4	11.7602	11.9974	11.9057	12.0946	11.6666	12.5731	12.0111	11.9448	11.8678	11.7095	0.136384	0.341199	0.520068
Alcohol dehydrogenase 1	Adh1	18.7285	18.6226	18.6857	18.9055	18.5931	17.9893	18.548	18.763	18.7031	18.5694	-0.192534	0.173153	0.354929
Alcohol dehydrogenase class-3	Adh5	20.164	20.0811	20.117	20.2363	20.0972	19.7048	20.0551	20.2015	20.1595	20.0114	-0.112638	0.209854	0.395481
All-trans-retinol dehydrogenase [NAD(+)] ADH7	Adh7	12.0255	11.8852	11.9115	12.9161	11.9974	11.7983	12.2483	12.1172	11.5121	11.9521	-0.221562	0.369454	0.54882
Hydroxyacid-oxoacid transhydrogenase, mitochondrial	Adhfe1	16.0374	15.6303	15.9747	16.1819	15.7779	14.4502	15.7388	15.7335	15.6642	15.3466	-0.533788	0.044593	0.197329
1,2-dihydroxy-3-keto-5-methylthiopentene dioxygenase	Adi1	15.3466	15.1506	15.2869	15.6722	15.2504	14.7822	15.3953	15.4133	15.2318	15.1861	-0.139565	0.336537	0.516171
Adiponectin	Adipoq	17.2064	16.9862	17.1983	17.2316	17.0442	16.6658	17.0171	17.1567	17.0724	16.9596	-0.159002	0.109752	0.285857
Adenosine kinase	Adk	18.7248	18.5677	18.7656	18.7329	18.6241	18.1785	18.5045	18.7532	18.6214	18.54	-0.163496	0.10448	0.279849
Activity-dependent neuroprotector homeobox protein	Adnp	14.1336	13.6937	13.7364	13.8204	14.0632	14.0218	13.7587	14.0437	14.1336	14.0794	0.117963	0.302917	0.484283
2-aminoethanethiol dioxygenase	Ado	17.1654	17.0891	17.155	17.2733	17.1724	16.77	17.2548	16.9475	16.9918	16.9146	-0.195311	0.0289529	0.164048
ADP-dependent glucokinase	Adpgk	15.4499	15.3526	15.4127	15.4119	15.1723	15.5198	15.3898	15.365	15.1651	15.3784	0.00375235	0.950214	0.972926
[Protein ADP-ribosylarginine] hydrolase	Adprh	18.1574	18.0102	18.1414	18.0681	18.0229	18.0455	17.9831	18.0726	18.1223	17.9253	-0.0502502	0.273825	0.457695
[Protein ADP-ribosylarginine] hydrolase-like protein 1	Adprhl1	17.4912	17.4636	17.5582	17.4823	17.6053	17.2093	17.4095	17.601	17.3668	17.4688	-0.109047	0.0848815	0.255448
ADP-ribose glycohydrolase ARH3	Adprs	15.452	15.1182	15.2682	15.3384	15.1245	14.9346	15.4577	15.4259	15.2895	15.2064	0.002574	0.983073	0.99161
Proteasomal ubiquitin receptor ADRM1	Adrm1	16.3908	16.3079	16.3754	16.3274	16.3128	16.5385	16.2574	16.2028	16.3231	16.2771	-0.0231084	0.681197	0.795574
Adenylosuccinate lyase	Adsl	19.6439	19.5597	19.6739	19.7264	19.5553	18.8073	19.5725	19.5813	19.5148	19.3663	-0.263409	0.0776454	0.245633
Adenylosuccinate synthetase isozyme 2	Adss	15.8169	16.1492	15.9504	16.0948	16.076	16.5347	16.0307	16.0073	16.0682	16.141	0.138935	0.251211	0.437772
Adenylosuccinate synthetase isozyme 1	Adssl1	21.0424	20.9389	20.9707	21.1163	20.9258	19.8963	20.901	20.8687	20.9258	20.7671	-0.32706	0.0885636	0.259294
Adipocyte enhancer-binding protein 1	Aebp1	16.6146	16.4779	16.5212	16.5573	16.5515	16.4365	16.4304	16.4123	16.3676	16.4671	-0.121729	3.97283e-05	0.0023073
Actin filament-associated protein 1-like 1	Afap1l1	14.5951	14.2977	14.3678	14.4223	14.1999	14.5129	14.309	14.0997	14.3303	14.1365	-0.0988597	0.191831	0.375578
Afadin	Afdn	17.5219	17.3668	17.5251	17.539	17.3613	17.2613	17.5219	17.4884	17.5012	17.3791	-0.0324443	0.632321	0.760648
AF4/FMR2 family member 4	Aff4	10.3161	10.0183	10.3161	9.69339	10.4324	11.2751	10.0183	10.189	10.1186	9.69339	0.10361	0.703591	0.811939
AFG1-like ATPase	Afg1l	16.9013	16.6409	16.806	16.7064	16.8196	15.9685	16.7587	16.7492	16.5791	16.3754	-0.288665	0.074879	0.24121
AFG3-like protein 1	Afg3l1	14.4528	14.5197	14.4904	14.3171	14.7703	14.4834	14.4311	14.535	14.6349	14.236	-0.0459422	0.663771	0.783502
AFG3-like protein 2	Afg3l2	19.4335	19.3608	19.4615	19.3929	19.4309	19.2229	19.5332	19.4161	19.4534	19.3293	-0.0249922	0.673881	0.790759
Afamin	Afm	17.266	17.3429	17.2108	17.4472	17.3934	17.7415	17.216	17.389	17.1923	17.3171	0.0391147	0.726892	0.830106
Uncharacterized protein C11orf96 homolog	Ag2	11.9729	12.0313	11.4879	12.0555	11.795	11.7482	11.8178	11.113	11.7095	11.9558	-0.199638	0.298051	0.479626
N(4)-(beta-N-acetylglucosaminyl)-L-asparaginase	Aga	15.2821	15.1677	15.4483	15.3658	15.3128	14.9089	15.2769	15.2928	15.3794	15.2641	-0.090925	0.268541	0.452301
Cytosolic carboxypeptidase 4	Agbl1	13.3694	12.9543	13.3354	13.4398	13.456	12.6202	13.6987	13.2843	13.2019	12.9338	-0.163201	0.441495	0.611613
Arf-GAP domain and FG repeat-containing protein 1	Agfg1	15.8584	15.9742	15.7307	16.0097	15.9171	16.0965	15.9558	16.0192	15.8231	15.9379	0.0684503	0.325959	0.506116
Arf-GAP domain and FG repeat-containing protein 2	Agfg2	11.3728	11.3456	11.2719	11.8178	11.7451	11.4924	11.1029	11.2678	11.7905	11.0601	-0.167874	0.349925	0.527106
Acylglycerol kinase, mitochondrial	Agk	16.4747	16.3754	16.5173	16.2558	16.421	16.3034	16.3808	16.4662	16.3959	16.3231	-0.0349709	0.536069	0.688173
submitted name: 4-alpha-glucanotransferase	Agl	22.1072	21.9685	22.0626	21.9685	21.9685	21.28	21.9685	21.8611	21.9685	21.6924	-0.260953	0.058999	0.221757
Protein argonaute-1	Ago1	12.2606	12.1882	12.3522	12.0339	12.469	12.3176	12.2446	12.1251	12.0896	12.0738	-0.0906435	0.321556	0.502687
Protein argonaute-2	Ago2	18.2648	18.227	18.2393	18.3198	18.345	18.0574	18.1588	18.1186	18.2406	18.1268	-0.138696	9.64701e-06	0.000747025
Protein argonaute-3	Ago3	14.0545	13.8749	14.1891	13.9551	14.0218	13.5366	13.9402	14.1236	13.7295	13.5466	-0.243784	0.0684903	0.232536
1-acyl-sn-glycerol-3-phosphate acyltransferase alpha	Agpat1	16.2091	16.1051	15.9915	16.1545	15.9949	15.4658	16.0631	15.9424	15.8635	15.7171	-0.280611	0.0185582	0.133059
1-acyl-sn-glycerol-3-phosphate acyltransferase gamma	Agpat3	18.827	18.9004	18.86	18.7391	18.9128	19.2518	19.0314	18.8025	19.0825	18.827	0.15118	0.0776229	0.245633
1-acyl-sn-glycerol-3-phosphate acyltransferase delta	Agpat4	11.5767	12.1212	11.7687	11.8495	11.3205	12.8773	11.7266	12.0339	11.9609	12.2669	0.445812	0.0584973	0.221757
1-acyl-sn-glycerol-3-phosphate acyltransferase epsilon	Agpat5	14.6246	14.4697	14.6115	14.5643	14.4093	14.0097	14.6581	14.5977	14.5078	14.4015	-0.100942	0.43605	0.606015
Alkyldihydroxyacetonephosphate synthase, peroxisomal	Agps	16.1948	16.1382	16.2493	16.2931	16.2211	16.3128	16.2005	16.1874	16.2821	16.162	0.00964793	0.81694	0.888106
Agrin	Agrn	17.3613	17.3052	17.2123	17.3045	17.3829	17.4083	17.4748	17.291	17.323	17.3685	0.0598663	0.190311	0.373815
Angiotensinogen	Agt	14.0401	13.9706	14.1245	14.4199	13.8798	14.2879	14.0833	14.0164	13.9494	14.0299	-0.0136161	0.904194	0.946749
Protein ELYS	Ahctf1	14.9169	14.9319	14.9024	14.766	14.6246	14.8622	14.527	14.7287	14.8622	14.7718	-0.0779967	0.360913	0.539716
Adenosylhomocysteinase	Ahcy	20.1224	20.2461	20.164	20.1932	20.1301	20.1595	20.1698	20.1884	20.2363	20.1698	0.0135789	0.629331	0.758557
S-adenosylhomocysteine hydrolase-like protein 1	Ahcyl1	17.2465	17.2452	17.217	17.2051	17.1544	17.3955	17.1983	17.3528	17.2837	17.2872	0.0898307	0.0112056	0.104996
Putative adenosylhomocysteinase 3	Ahcyl2	15.4597	15.2593	15.4049	15.2112	15.4066	15.3758	15.2895	15.5454	15.5661	15.4768	0.102378	0.164727	0.346552
AT-hook DNA-binding motif-containing protein 1	Ahdc1	11.935	11.7586	12.0991	12.3968	12.4831	12.5576	12.9214	12.5511	12.5803	12.4947	0.486502	0.00146304	0.030577
submitted name: AHNAK nucleoprotein (desmoyokin)	Ahnak	22.4286	22.5731	22.5731	22.2695	22.6051	23.4824	22.5731	22.5731	22.635	22.7928	0.321404	0.081156	0.251459
Activator of 90 kDa heat shock protein ATPase homolog 1	Ahsa1	18.5176	18.54	18.4856	18.4693	18.5144	18.7097	18.6362	18.5964	18.5176	18.642	0.114997	0.000274011	0.0097687
Activator of 90 kDa heat shock protein ATPase homolog 2	Ahsa2	16.5718	16.5306	16.5328	16.442	16.4253	16.631	16.3996	16.5515	16.5046	16.527	0.022247	0.605303	0.740553
Alpha-2-HS-glycoprotein	Ahsg	19.3409	19.5468	19.3759	19.6439	19.5332	20.1435	19.4837	19.6439	19.509	19.7398	0.215832	0.123742	0.300656
Axin interactor, dorsalization-associated protein	Aida	10.7015	9.88001	11.214	10.6435	10.6911	10.6911	11.1364	9.96561	11.3806	10.8222	0.173162	0.60789	0.742348
Allograft inflammatory factor 1	Aif1	16.831	17.4715	16.4558	16.6645	17.1053	17.5695	17.1002	16.9757	16.6919	17.4354	0.248922	0.316896	0.498601
Allograft inflammatory factor 1-like	Aif1l	15.8812	16.6767	16.1658	16.2521	16.4293	17.021	16.4324	16.4739	16.7142	16.6848	0.384224	0.0330595	0.173375
Apoptosis-inducing factor 1, mitochondrial	Aifm1	19.7444	19.5553	19.7473	19.7048	19.6869	19.0887	19.6997	19.6482	19.5873	19.4083	-0.201329	0.0953317	0.267437
Ferroptosis suppressor protein 1	Aifm2	16.0605	15.8278	16.0408	16.0026	15.9762	15.6396	15.9789	15.9458	15.7373	15.7917	-0.162918	0.0443249	0.197329
Androgen-induced gene 1 protein	Aig1	13.9249	13.9164	13.6829	13.8444	13.9868	13.7145	14.0247	13.8204	13.766	13.5582	-0.0943216	0.317977	0.499501
Aminoacyl tRNA synthase complex-interacting multifunctional protein 1	Aimp1	18.6452	18.7345	18.6615	18.6452	18.6815	18.6169	18.7184	18.6362	18.5947	18.5558	-0.0492014	0.111276	0.287041
Aminoacyl tRNA synthase complex-interacting multifunctional protein 2	Aimp2	18.421	18.3894	18.4819	18.345	18.4084	18.2538	18.4108	18.3566	18.2467	18.2958	-0.0963869	0.0168728	0.128191
AH receptor-interacting protein	Aip	16.5035	16.553	16.5502	16.5104	16.4414	16.5183	16.6564	16.509	16.6063	16.5183	0.0499375	0.171543	0.352901
Adenylate kinase isoenzyme 1	Ak1	23.5515	23.4824	23.4824	23.7502	23.4824	22.8751	23.5515	23.5515	23.4824	23.5515	-0.147401	0.264225	0.44867
Adenylate kinase 2, mitochondrial	Ak2	18.0397	17.9505	18.0091	17.9347	17.9095	18.2336	18.0943	18.1825	18.1259	18.0249	0.163569	4.10108e-08	9.19439e-06
GTP:AMP phosphotransferase AK3, mitochondrial	Ak3	18.4633	18.2929	18.4108	18.4279	18.283	17.9505	18.3655	18.3879	18.361	18.1751	-0.127579	0.188385	0.37136
Adenylate kinase 4, mitochondrial	Ak4	15.3203	14.9105	14.9466	15.3245	15.2538	14.4955	15.1773	15.2031	15.3535	14.99	-0.107287	0.528499	0.682079
Adenylate kinase isoenzyme 5	Ak5	15.7388	15.0814	15.6743	15.5725	15.2417	14.2053	15.3548	15.2834	15.1824	14.8674	-0.483086	0.0642478	0.227466
Adenylate kinase isoenzyme 6	Ak6	15.6132	15.2579	15.4821	15.4066	15.0312	14.7564	15.3775	15.4948	15.3431	15.1495	-0.133953	0.442115	0.61205
A-kinase anchor protein 1, mitochondrial	Akap1	17.5407	17.2556	17.5468	17.3451	17.4808	17.441	17.5446	17.4503	17.3642	17.3829	0.00280719	0.967019	0.982652
A-kinase anchor protein 12	Akap12	16.6225	16.5046	16.5201	16.5075	16.5888	16.5928	16.5347	16.4769	16.5239	16.4168	-0.039678	0.238471	0.424639
A-kinase anchor protein 13	Akap13	16.193	16.3518	16.142	16.1681	16.1808	16.5617	16.2512	16.2266	16.4042	16.7208	0.225748	0.0347102	0.177519
A-kinase anchor protein 2	Akap2	16.0236	15.676	15.8354	15.7482	15.9136	15.6416	15.6955	15.7032	15.6432	15.5861	-0.185428	0.00567215	0.0713745
A-kinase anchor protein 3	Akap3	13.2925	12.8063	13.4484	12.9786	13.2064	12.3887	12.8601	13.1238	12.8817	12.9199	-0.311584	0.0636006	0.226992
A-kinase anchor protein 8	Akap8	15.1005	15.0627	15.2745	15.1328	15.1799	15.6769	15.3395	15.1961	15.4143	15.2921	0.233672	0.0111391	0.104996
A-kinase anchor protein 8-like	Akap8l	14.8694	14.7524	14.8761	14.9798	14.8081	14.653	14.9834	14.7216	14.8719	14.5598	-0.0991943	0.271616	0.455803
A-kinase anchor protein 9	Akap9	16.5836	16.6383	16.7346	16.6594	16.6474	16.725	16.6056	16.7099	16.7483	16.6919	0.0434923	0.211193	0.397384
Aldo-keto reductase family 1 member A1	Akr1a1	18.4279	18.5947	18.4937	18.4882	18.5016	18.7285	18.4293	18.5694	18.5905	18.7062	0.103584	0.103726	0.278921
Aldo-keto reductase family 1 member B1	Akr1b1	21.1232	21.1801	21.1459	21.3154	21.152	20.7753	21.1362	21.2615	21.193	21.193	-0.0715195	0.375549	0.554329
Aldo-keto reductase family 1 member B7	Akr1b7	17.1347	16.8382	16.9568	17.155	16.8651	16.2613	16.8235	16.9116	16.8186	16.6937	-0.288231	0.0370085	0.182255
Aldose reductase-related protein 2	Akr1b8	16.7198	16.7191	16.7862	16.8631	16.7653	17.0766	16.7815	16.917	17.0095	16.8269	0.151626	0.0200006	0.137121
1,5-anhydro-D-fructose reductase	Akr1e2	17.5686	17.4467	17.5868	17.7089	17.6373	17.0081	17.458	17.6347	17.405	17.4446	-0.199601	0.0469108	0.202531
Aflatoxin B1 aldehyde reductase member 2	Akr7a2	18.7184	18.5516	18.6491	18.6671	18.588	18.0638	18.5448	18.6214	18.588	18.5025	-0.170741	0.106315	0.282394
RAC-alpha serine/threonine-protein kinase	Akt1	16.5761	16.8726	16.764	16.6575	16.8343	17.086	16.7085	16.7676	16.7687	16.8245	0.0901643	0.325854	0.506084
Proline-rich AKT1 substrate 1	Akt1s1	15.5045	15.204	15.3229	15.2788	15.2738	14.9673	15.1336	15.0834	15.113	15.0342	-0.250502	4.18094e-05	0.00236008
RAC-beta serine/threonine-protein kinase	Akt2	18.2558	18.5841	18.4896	18.3576	18.4882	18.7612	18.258	18.4279	18.4979	18.4331	0.040585	0.702822	0.811736
Delta-aminolevulinic acid dehydratase	Alad	16.8952	16.859	16.8418	16.9596	16.9668	16.4342	16.9836	16.8718	16.8783	16.7346	-0.123957	0.204313	0.388922
5-aminolevulinate synthase, nonspecific, mitochondrial	Alas1	15.1515	14.7795	15.2449	15.2764	15.329	14.8224	15.073	15.0342	14.856	15.1506	-0.169002	0.106101	0.282064
Albumin	Alb	24.2869	24.5381	24.4481	24.5127	24.8781	26.3172	24.5902	24.8781	24.8781	24.8781	0.575574	0.0865284	0.257127
Aldehyde dehydrogenase family 16 member A1	Aldh16a1	15.5787	15.7482	15.4394	15.4213	15.5083	15.85	15.7185	15.7246	15.51	15.9252	0.206484	0.0287912	0.163592
Delta-1-pyrroline-5-carboxylate synthase	Aldh18a1	16.3034	16.421	16.4431	16.2021	16.3949	17.0241	16.553	16.5474	16.5059	16.831	0.339419	0.00328009	0.0513257
Aldehyde dehydrogenase 1A1	Aldh1a1	18.4775	18.6595	18.5677	18.9195	18.5045	17.5296	18.6538	18.5635	18.822	18.2922	-0.253504	0.279238	0.461584
Retinal dehydrogenase 2	Aldh1a2	16.2613	16.5075	16.2964	16.237	16.3308	17.1128	16.2432	16.7333	16.4872	16.7743	0.343569	0.0334198	0.173992
Aldehyde dehydrogenase X, mitochondrial	Aldh1b1	14.7533	14.8594	14.8152	14.7958	14.8847	14.941	14.9198	15.0312	14.9	15.0215	0.141034	2.25217e-05	0.00151145
Cytosolic 10-formyltetrahydrofolate dehydrogenase	Aldh1l1	15.6057	15.6408	16.0316	15.7491	15.5883	15.2977	15.687	15.7628	15.5315	15.5088	-0.165542	0.172937	0.354803
Mitochondrial 10-formyltetrahydrofolate dehydrogenase	Aldh1l2	16.833	16.7558	17.0295	16.7676	16.88	16.6518	16.7142	16.8245	16.854	16.802	-0.0839068	0.159489	0.341721
Aldehyde dehydrogenase, mitochondrial	Aldh2	20.0972	20.1698	20.2519	20.2629	20.2015	19.9745	20.1595	20.2363	20.218	20.0972	-0.0595513	0.238355	0.424639
Aldehyde dehydrogenase family 3 member A2	Aldh3a2	16.2211	15.9963	16.092	16.0858	16.071	16.1051	16.1999	16.2656	16.0902	16.145	0.0679098	0.176921	0.358591
Aldehyde dehydrogenase family 3 member B1	Aldh3b1	15.0157	15.0685	14.8639	14.7533	14.6789	15.0548	14.7151	14.7231	14.4199	14.6833	-0.156833	0.0466241	0.202283
Delta-1-pyrroline-5-carboxylate dehydrogenase, mitochondrial	Aldh4a1	19.8424	19.6195	19.7677	19.8598	19.6275	18.8397	19.6705	19.6805	19.6572	19.3966	-0.29449	0.0909658	0.26144
Succinate-semialdehyde dehydrogenase, mitochondrial	Aldh5a1	17.5189	17.2548	17.4369	17.3551	17.3255	16.6268	17.3759	17.479	17.2733	17.1901	-0.189221	0.241514	0.427284
Methylmalonate-semialdehyde dehydrogenase [acylating], mitochondrial	Aldh6a1	19.7048	19.4941	19.7035	19.7999	19.5217	18.5732	19.5287	19.5148	19.4789	19.264	-0.37288	0.0519491	0.210231
Alpha-aminoadipic semialdehyde dehydrogenase	Aldh7a1	18.9322	18.7579	18.9561	18.9531	18.8496	18.4108	18.751	18.8905	18.6699	18.6562	-0.214093	0.0174522	0.129091
4-trimethylaminobutyraldehyde dehydrogenase	Aldh9a1	17.2796	17.5623	17.3052	17.4597	17.4544	17.9579	17.3517	17.555	17.646	17.7666	0.243176	0.0463109	0.201911
Fructose-bisphosphate aldolase A	Aldoa	25.9931	25.9082	25.9931	25.9082	25.9931	25.9082	25.9082	25.9931	25.9931	25.9931	-3.52377e-15	1	1
Fructose-bisphosphate aldolase B	Aldob	11.5471	10.9534	11.5285	11.5528	10.7435	10.189	11.1273	10.9118	10.6251	10.9654	-0.501322	0.0500117	0.208012
Fructose-bisphosphate aldolase C	Aldoc	11.7165	12.5187	12.1505	12.2669	12.5158	12.3503	12.259	12.3372	11.9808	12.3539	0.0225393	0.891661	0.938264
Chitobiosyldiphosphodolichol beta-mannosyltransferase	Alg1	14.9868	15.2287	15.0355	15.0365	15.0428	15.1173	15.4176	15.0699	15.1789	14.9847	0.0876283	0.300207	0.481479
GDP-Man:Man(3)GlcNAc(2)-PP-Dol alpha-1,2-mannosyltransferase	Alg11	14.941	14.7873	14.8602	14.9474	14.7772	14.4665	14.948	14.9319	14.9089	14.5897	-0.0936084	0.41219	0.585673
Dol-P-Man:Man(7)GlcNAc(2)-PP-Dol alpha-1,6-mannosyltransferase	Alg12	12.8045	12.7193	12.6047	12.6274	12.5287	12.3996	12.7058	12.7479	12.5079	12.4894	-0.0867948	0.280645	0.462761
Putative bifunctional UDP-N-acetylglucosamine transferase and deubiquitinase ALG13	Alg13	13.3515	13.1108	12.9977	13.1627	13.3102	12.5851	13.1627	13.133	13.3311	13.27	-0.0901891	0.50691	0.66444
UDP-N-acetylglucosamine transferase subunit ALG14 homolog	Alg14	13.3066	12.8974	13.2786	13.2682	13.0042	12.5337	13.0547	12.8436	12.9214	13.0201	-0.276279	0.033264	0.173651
Alpha-1,3/1,6-mannosyltransferase ALG2	Alg2	12.9062	12.5803	12.7402	12.309	12.3942	12.2186	12.8077	12.2647	12.7774	12.2411	-0.124056	0.47336	0.639075
Dol-P-Man:Man(5)GlcNAc(2)-PP-Dol alpha-1,3-mannosyltransferase	Alg3	12.1557	12.8636	12.3242	12.536	12.1014	12.0968	11.8479	12.4057	11.5071	12.0647	-0.411752	0.0534538	0.212798
Dolichyl-phosphate beta-glucosyltransferase	Alg5	14.6539	14.7858	14.7593	14.5721	14.6803	14.7374	14.7593	14.5914	14.5785	14.5078	-0.0553881	0.271675	0.455803
Probable dolichyl pyrophosphate Glc1Man9GlcNAc2 alpha-1,3-glucosyltransferase	Alg8	12.2545	11.6513	12.6997	12.1315	12.2606	11.2719	11.7482	11.7482	11.7078	11.8784	-0.528639	0.00566881	0.0713745
Alpha-1,2-mannosyltransferase ALG9	Alg9	15.0009	14.9169	15.0964	15.1587	14.9506	14.8386	14.9466	14.6803	14.8386	14.8374	-0.196427	0.00304918	0.0491121
Alpha-ketoglutarate-dependent dioxygenase alkB homolog 3	Alkbh3	16.2531	16.24	16.3458	16.4901	16.1973	15.9714	16.5502	16.3798	16.4222	16.1959	-0.001347	0.990945	0.994796
RNA demethylase ALKBH5	Alkbh5	12.8636	12.8681	12.501	13.0402	12.8662	12.4506	12.8817	12.8601	13.1591	12.7421	-0.00908545	0.949865	0.972926
Alpha-ketoglutarate-dependent dioxygenase alkB homolog 7, mitochondrial	Alkbh7	13.7009	13.3765	13.8126	13.4275	13.56	13.5183	13.6971	13.5786	13.6209	13.4809	0.00365964	0.969019	0.983841
Polyunsaturated fatty acid lipoxygenase ALOX15	Alox15	15.5596	15.7528	15.8846	15.3535	15.8341	15.7315	15.3013	16.1	15.7574	15.9932	0.0997731	0.558154	0.704633
Arachidonate 5-lipoxygenase-activating protein	Alox5ap	15.7653	16.2028	15.5905	15.8327	15.8664	16.0496	16.0359	16.1058	15.7491	16.3197	0.200465	0.165552	0.34732
Alpha-protein kinase 2	Alpk2	14.8176	14.6842	14.6989	14.9517	14.7718	14.225	14.726	14.7468	14.3891	14.459	-0.275682	0.0193013	0.135072
Alkaline phosphatase, tissue-nonspecific isozyme	Alpl	15.7582	15.6334	15.6677	15.6815	15.6826	15.1245	15.5754	15.5275	15.5149	15.5305	-0.23014	0.00659286	0.0777433
Alsin	Als2	14.4264	14.5224	14.6381	14.1118	14.5664	14.527	14.3628	14.6007	14.5419	14.4334	0.0401232	0.710029	0.816871
THO complex subunit 4	Alyref	15.1773	15.2395	15.0847	14.9601	15.1005	15.3611	15.3384	15.1288	15.2002	15.1198	0.11723	0.0156319	0.125128
Alpha-methylacyl-CoA racemase	Amacr	17.3985	17.1646	17.3738	17.2837	17.3171	17.1099	17.3399	17.3344	17.2548	17.2071	-0.058315	0.357242	0.535419
Protein AMBP	Ambp	16.375	16.5227	16.3918	16.5166	16.5538	16.7475	16.5147	16.5573	16.4747	16.5751	0.101861	0.109271	0.285219
S-adenosylmethionine decarboxylase proenzyme 2	Amd2	17.3961	16.7046	16.9739	17.0937	16.3553	14.486	16.4948	16.4576	16.3274	15.7962	-0.992313	0.0254613	0.15487
N-acetylglucosamine-6-phosphate deacetylase	Amdhd2	15.1948	15.1472	15.2504	15.3431	15.0894	15.5589	15.457	15.0801	15.2914	15.3557	0.143632	0.12341	0.300443
E3 ubiquitin-protein ligase AMFR	Amfr	13.7861	14.726	14.3021	14.1761	14.4502	14.7991	14.2817	14.1905	14.0039	14.5811	0.0831802	0.711491	0.817661
Angiomotin	Amot	12.8399	12.8274	12.3637	12.4251	12.5749	12.7774	12.9582	12.7341	12.6821	12.6701	0.158194	0.0866424	0.257127
Angiomotin-like protein 1	Amotl1	12.9918	12.8694	13.3311	13.2392	13.3005	13.1313	12.9119	13.0695	13.238	12.938	-0.088655	0.404381	0.579056
AMP deaminase 1	Ampd1	21.8994	21.7731	21.7358	21.8112	21.576	20.7883	21.576	21.5353	21.4757	21.3712	-0.409795	0.0117938	0.108095
AMP deaminase 2	Ampd2	12.5851	12.6453	13.1313	11.8903	12.9936	13.5904	12.7269	12.4985	13.0589	12.9772	0.321259	0.283585	0.464997
AMP deaminase 3	Ampd3	15.9445	16.5853	16.5075	16.4844	16.2694	16.4558	16.3159	16.3657	16.2955	16.3553	-0.000586563	0.996292	0.998772
Alpha-amylase 1	Amy1	14.7351	14.6152	14.7201	14.8708	14.5472	13.9527	14.4334	14.5721	14.5105	14.1543	-0.373073	0.00657585	0.0777433
Anaphase-promoting complex subunit 1	Anapc1	15.2464	14.9089	15.1861	15.0328	15.0548	15.6259	14.7688	15.1021	15.1121	15.2084	0.0776418	0.616557	0.74864
Anaphase-promoting complex subunit 2	Anapc2	13.7957	13.8815	13.5828	13.762	13.7079	13.4484	13.8344	13.7553	13.9028	13.733	-0.0112119	0.907768	0.948122
Anaphase-promoting complex subunit 4	Anapc4	14.2179	14.3159	14.4539	14.459	14.4697	14.4539	14.4123	14.4093	14.3695	14.1417	-0.0259348	0.745538	0.841212
Anaphase-promoting complex subunit 5	Anapc5	12.8198	12.7561	13.2827	12.6732	12.9735	13.3885	12.8887	12.7157	13.1281	12.9077	0.104651	0.53043	0.683458
Angiogenin	Ang	13.0714	12.8773	13.0402	13.0189	13.0469	13.6766	12.8831	13.2081	13.225	13.1412	0.215838	0.116895	0.294181
Protein angel homolog 2	Angel2	14.6513	14.6133	14.486	14.4334	14.646	14.4334	14.2786	14.5524	14.225	14.3224	-0.203619	0.00641564	0.076776
Angiopoietin-related protein 2	Angptl2	15.1403	15.3573	15.5305	15.5138	15.5589	16.1083	15.1275	15.5422	15.6083	15.7939	0.215881	0.244793	0.431065
Angiopoietin-related protein 7	Angptl7	14.4123	13.9965	14.9446	13.5534	15.2183	13.6756	12.1618	14.3434	14.5052	15.5854	-0.370764	0.508807	0.666347
Ankyrin-1	Ank1	18.6241	18.7747	18.548	18.9219	18.5467	17.7295	18.5537	18.3726	18.2922	18.345	-0.424497	0.00798296	0.0876674
Ankyrin-2	Ank2	17.4988	17.3171	17.3899	17.2689	17.5407	17.5132	17.3992	17.5012	17.3791	17.4002	0.0355061	0.567559	0.71225
Ankyrin-3	Ank3	19.3187	19.2066	19.4552	19.3162	19.1856	18.8451	19.2162	19.2787	19.2113	19.0593	-0.174333	0.072517	0.238164
Rabankyrin-5	Ankfy1	17.1621	17.3466	17.1628	17.0593	17.2266	17.4715	17.3145	17.2369	17.1707	17.365	0.12023	0.0845923	0.255214
Progressive ankylosis protein	Ankh	14.1552	13.9854	14.1141	14.0794	14.0896	13.3452	14.246	14.0515	13.9656	13.864	-0.190288	0.233127	0.419267
Ankyrin repeat and LEM domain-containing protein 2	Ankle2	15.4427	15.6815	15.6859	15.4011	15.6791	15.5772	15.6236	15.4667	15.4948	15.5001	-0.0455492	0.544531	0.693436
Ankyrin repeat and MYND domain-containing protein 2	Ankmy2	13.0942	12.6564	12.7421	12.453	12.6102	13.4782	12.5481	12.8003	12.8484	12.9469	0.213187	0.211963	0.397966
Ankyrin repeat domain-containing protein 1	Ankrd1	14.4673	15.8076	14.974	15.0239	15.3658	15.365	14.7703	15.2572	15.0074	15.5672	0.0657059	0.804986	0.880353
Ankyrin repeat domain-containing protein 13A	Ankrd13a	13.0031	13.0826	13.2546	13.2232	13.2719	13.4624	13.3558	13.241	13.074	13.1477	0.0891122	0.336977	0.516453
Ankyrin repeat domain-containing protein 17	Ankrd17	16.4584	16.5366	16.5515	16.3458	16.5156	16.8173	16.4688	16.645	16.3818	16.5953	0.100054	0.230862	0.417646
Ankyrin repeat domain-containing protein 2	Ankrd2	19.3218	19.1662	19.3852	19.1033	19.4246	18.9477	19.2031	19.3759	19.0943	19.1958	-0.116858	0.225842	0.412608
Ankyrin repeat domain-containing protein 23	Ankrd23	10.2788	9.69339	10.5407	11.113	10.9774	9.36677	11.2678	11.0129	10.5295	10.9608	0.106871	0.762284	0.852581
Ankyrin repeat domain-containing protein 26	Ankrd26	12.3748	12.0339	12.0468	13.1803	13.2643	11.4578	12.1457	12.5375	16.6806	16.6357	1.31144	0.108681	0.285195
Serine/threonine-protein phosphatase 6 regulatory ankyrin repeat subunit A	Ankrd28	15.689	15.4336	15.6533	15.6677	15.4768	15.2211	15.6782	15.6432	15.4728	15.3641	-0.108198	0.314698	0.496546
Ankyrin repeat domain-containing protein 40	Ankrd40	14.624	14.7096	14.3807	14.2817	14.8072	14.5484	14.6115	14.4082	14.569	14.3695	-0.0593525	0.605841	0.740894
Serine/threonine-protein phosphatase 6 regulatory ankyrin repeat subunit B	Ankrd44	14.7216	14.8572	14.5569	14.4069	14.5166	14.8238	14.5964	14.6091	14.6246	14.5977	0.0384531	0.574304	0.717138
Ankyrin repeat domain-containing protein 49	Ankrd49	11.4292	11.1029	11.7191	11.0083	11.2179	10.3987	11.3866	11.0489	10.0913	10.9482	-0.520749	0.0642281	0.227466
Serine/threonine-protein phosphatase 6 regulatory ankyrin repeat subunit C	Ankrd52	13.6628	13.6168	13.4398	13.4976	13.385	13.9955	13.385	13.7806	13.324	13.2925	0.0351297	0.754933	0.84723
Ankyrin repeat and SAM domain-containing protein 1A	Anks1	13.6032	13.2296	13.4493	13.5695	13.4615	13.6902	13.9164	13.1477	13.3867	13.4599	0.0575564	0.699154	0.808672
Ankyrin repeat and zinc finger domain-containing protein 1	Ankzf1	13.5612	12.9338	13.2758	12.8045	12.8245	13.1569	13.1437	13.1073	13.5428	12.7058	0.0513246	0.774666	0.860582
Anoctamin-10	Ano10	17.3629	17.141	17.2283	17.2326	17.096	16.7503	17.2527	17.179	17.1114	16.9679	-0.159915	0.13355	0.312532
Anoctamin-6	Ano6	15.5869	15.7347	15.7621	15.5987	15.676	15.676	15.646	15.671	15.6317	15.4917	-0.0483888	0.322338	0.503267
Acidic leucine-rich nuclear phosphoprotein 32 family member A	Anp32a	17.9347	18.2108	17.8876	18.1414	18.1659	18.6387	18.2216	18.2791	18.3111	18.342	0.290449	0.00544985	0.0701857
Acidic leucine-rich nuclear phosphoprotein 32 family member B	Anp32b	16.5474	16.8235	16.6349	16.7578	16.7483	17.3266	16.7665	16.6713	16.8566	16.8651	0.194829	0.131004	0.308912
Acidic leucine-rich nuclear phosphoprotein 32 family member E	Anp32e	15.2799	15.4443	15.4404	15.5215	15.2788	15.8394	15.5405	15.4119	15.5987	15.604	0.205915	0.0203148	0.138343
Aminopeptidase N	Anpep	16.8881	17.0529	16.9959	16.882	17.0874	17.7934	16.9779	17.2316	17.3006	17.3255	0.344522	0.018894	0.134101
Adenine nucleotide translocase lysine N-methyltransferase	Antkmt	14.7564	14.653	14.5078	14.7632	14.5078	14.4212	14.623	14.3628	14.703	14.4223	-0.131171	0.151523	0.332921
Anthrax toxin receptor 2	Antxr2	13.9322	13.8538	13.7204	14.0632	13.856	14.0752	14.1742	13.8186	14.0668	13.7281	0.0874244	0.386938	0.563408
Annexin A1	Anxa1	17.957	18.4807	18.2761	18.2761	18.5796	19.4534	18.4153	18.548	18.7329	18.9334	0.502707	0.0252204	0.154494
Annexin A11	Anxa11	19.3109	19.3024	19.4198	19.3946	19.2863	18.9035	19.1391	19.2765	19.2282	19.182	-0.196954	0.00256391	0.043275
Annexin A2	Anxa2	20.0004	20.2736	20.1884	20.2081	20.2892	21.193	20.2736	20.4757	20.6373	20.7255	0.46906	0.00677283	0.0792788
Annexin A3	Anxa3	18.2429	18.2243	18.3894	18.2884	18.3894	18.3796	18.1544	18.3576	18.1951	18.4807	0.00659678	0.922498	0.956055
Annexin A4	Anxa4	18.994	19.3043	19.1548	19.1756	19.2282	19.4789	19.261	19.3162	19.3024	19.4789	0.196087	0.00581753	0.0721517
Annexin A5	Anxa5	20.2736	20.48	20.4135	20.3077	20.5277	21.3712	20.2848	20.5953	20.646	20.9258	0.364141	0.0711149	0.236397
Annexin A6	Anxa6	22.5005	22.4286	22.4525	22.3422	22.3685	22.6051	22.3685	22.3685	22.4525	22.3422	0.00890754	0.833274	0.898906
Annexin A7	Anxa7	18.4014	18.5658	18.448	18.6184	18.5303	18.5025	18.5025	18.4819	18.602	18.5578	0.0165581	0.674028	0.790759
Annexin A8	Anxa8	9.7311	10.7164	11.1273	10.4324	9.88001	10.8947	10.5905	10.8811	9.88001	11.0733	0.286486	0.421984	0.594538
Membrane primary amine oxidase	Aoc3	17.5664	17.2872	17.6697	17.6021	17.4332	17.4905	17.4905	17.3955	17.3845	17.441	-0.0713325	0.349202	0.526506
Aldehyde oxidase 1	Aox1	13.9211	13.8595	14.0299	13.7889	13.9417	13.7983	14.2053	14.0233	13.9231	13.7983	0.0414184	0.649227	0.77294
AP-1 complex subunit beta-1	Ap1b1	19.6358	19.8218	19.7264	19.7136	19.8287	20.1349	19.6959	19.8519	19.7999	19.8824	0.127732	0.14029	0.320605
AP-1 complex subunit gamma-1	Ap1g1	17.6288	17.7458	17.6491	17.5623	17.7199	18.0296	17.6373	17.7183	17.7113	17.7784	0.113804	0.138786	0.318846
AP-1 complex subunit gamma-like 2	Ap1g2	13.6661	14.0021	13.6136	13.8434	13.6439	13.9701	13.6937	13.9045	13.7422	14.0592	0.120111	0.265229	0.449482
AP-1 complex subunit mu-1	Ap1m1	17.2581	17.2837	17.2051	17.096	17.2418	17.4977	17.1646	17.2025	17.1306	17.2427	0.0306766	0.64486	0.769298
AP-1 complex subunit sigma-1A	Ap1s1	15.2829	15.5477	15.4978	15.5288	15.5114	15.5529	15.4613	15.6132	15.5632	15.464	0.0572154	0.320201	0.50162
AP-1 complex subunit sigma-2	Ap1s2	13.5776	13.5727	13.6818	13.3483	13.9112	13.1281	13.3377	13.2137	13.8111	13.2652	-0.267134	0.0710972	0.236397
AP-2 complex subunit alpha-1	Ap2a1	19.1838	19.2113	19.1856	19.1213	19.1728	19.4439	19.1571	19.2341	19.2448	19.281	0.0972289	0.0505437	0.208371
AP-2 complex subunit alpha-2	Ap2a2	17.5241	17.6169	17.6546	17.6288	17.6523	17.6817	17.5525	17.7282	17.5623	17.6959	0.0288042	0.506859	0.66444
AP-2 complex subunit beta	Ap2b1	17.086	17.1128	17.1087	16.9945	17.0305	17.4516	16.9843	17.1244	17.2677	17.1646	0.132049	0.108801	0.285195
AP-2 complex subunit mu	Ap2m1	18.3437	18.4344	18.3615	18.3327	18.4937	18.6896	18.4618	18.4494	18.406	18.5016	0.108434	0.075183	0.241778
AP-2 complex subunit sigma	Ap2s1	15.684	15.7689	15.6898	15.7284	15.725	15.9789	15.6476	15.6469	15.6533	15.7528	0.0166727	0.803219	0.879044
AP-3 complex subunit beta-1	Ap3b1	16.7022	16.77	16.7225	16.6735	16.7755	17.1286	16.8321	16.8038	16.7475	16.8924	0.15214	0.0266522	0.158251
AP-3 complex subunit delta-1	Ap3d1	17.004	17.1244	17.0593	16.9225	17.2427	17.6347	17.1256	17.2825	17.177	17.3636	0.246111	0.0271631	0.159237
AP-3 complex subunit mu-1	Ap3m1	16.5147	16.4524	16.4161	16.4351	16.4284	17.0352	16.4184	16.5201	16.4479	16.6594	0.16688	0.135333	0.314636
AP-3 complex subunit sigma-1	Ap3s1	12.039	12.5676	12.5337	12.2519	12.1357	13.0498	12.3833	12.2446	12.5049	12.6047	0.251869	0.158917	0.340859
AP-3 complex subunit sigma-2	Ap3s2	12.3111	12.945	12.1703	12.3265	12.6179	12.9199	13.0372	12.6081	12.938	12.7296	0.372399	0.0263521	0.157747
AP-4 complex subunit beta-1	Ap4b1	13.7161	13.641	13.5786	13.4024	13.3614	13.4648	13.7307	13.2344	13.4599	13.447	-0.072549	0.415562	0.587959
AP-4 complex subunit epsilon-1	Ap4e1	14.648	14.5242	14.535	15.0567	14.4919	14.3377	14.9517	14.2803	14.5977	14.294	-0.158887	0.368935	0.548453
AP-4 complex subunit mu-1	Ap4m1	13.1003	13.2883	13.277	13.0314	13.0563	13.1459	13.27	12.8616	13.3021	13.1658	-0.00155648	0.987681	0.993603
Apoptotic protease-activating factor 1	Apaf1	12.8831	13.2356	12.4349	12.2251	12.7118	13.0633	12.8941	12.6969	12.689	12.8484	0.140218	0.413641	0.586476
Amyloid-beta A4 precursor protein-binding family A member 3	Apba3	14.526	14.258	14.2147	14.4366	14.309	13.9211	14.4104	14.1833	14.3619	14.2817	-0.117208	0.282786	0.464505
Amyloid beta A4 precursor protein-binding family B member 1-interacting protein	Apbb1ip	15.5977	15.8973	15.5014	15.4176	15.8076	16.1216	15.6118	15.6334	15.5529	15.9574	0.131118	0.388232	0.563954
Acylamino-acid-releasing enzyme	Apeh	18.7656	18.6815	18.7718	18.8289	18.6671	18.3914	18.7204	18.6686	18.6184	18.5677	-0.149694	0.0269513	0.15879
DNA-(apurinic or apyrimidinic site) endonuclease	Apex1	17.291	17.4808	17.4129	17.381	17.3881	17.86	17.4467	17.5241	17.5664	17.5428	0.197217	0.0130094	0.114543
Apoptosis inhibitor 5	Api5	17.2254	17.248	17.2225	17.1185	17.2781	17.5508	17.141	17.1646	17.2527	17.2507	0.0534826	0.497156	0.657303
Methylthioribulose-1-phosphate dehydratase	Apip	15.1428	15.3061	15.2076	15.6157	15.303	15.115	15.3296	15.3061	15.3274	15.1937	-0.0606947	0.493952	0.655315
Amyloid beta precursor like protein 2	Aplp2	13.2581	13.3614	13.3788	13.1685	13.1598	13.4427	13.7477	13.1703	13.3206	13.4942	0.169798	0.113731	0.290778
Adipocyte plasma membrane-associated protein	Apmap	17.9736	17.8368	17.86	17.8638	17.8927	17.4837	17.8868	17.7756	17.6689	17.641	-0.194182	0.011247	0.104996
Apolipoprotein A-I	Apoa1	19.9787	20.3463	20.0811	20.2578	20.3542	21.0576	20.218	20.4996	20.1544	20.5277	0.287856	0.123512	0.300543
Apolipoprotein A-II	Apoa2	13.631	13.8772	13.6845	13.9965	14.0658	14.6719	13.9427	14.1987	13.9353	14.1474	0.328191	0.053007	0.212169
Apolipoprotein A-IV	Apoa4	18.8933	18.9989	18.8842	19.034	18.8832	19.9549	18.8984	19.1466	18.994	19.0314	0.266329	0.151847	0.333282
Apolipoprotein B-100	Apob	14.367	14.6399	14.4692	14.7843	14.4846	14.2606	14.383	14.3237	14.1774	14.3732	-0.245405	0.00420098	0.0597033
C->U-editing enzyme APOBEC-2	Apobec2	18.4183	18.2296	18.3327	18.5437	18.3591	17.6491	18.4244	18.2761	18.2791	18.1544	-0.220031	0.12278	0.300287
Apolipoprotein B receptor	Apobr	12.6418	12.6251	12.7439	12.4458	12.9808	12.8063	13.2854	12.9403	12.721	12.8974	0.242594	0.0815052	0.251509
Apolipoprotein C-I	Apoc1	16.2931	16.172	16.0174	16.6848	16.4616	17.3111	16.1083	16.7208	16.5311	16.6879	0.346048	0.150889	0.332374
Apolipoprotein C-III	Apoc3	11.6531	11.8089	11.3575	12.0752	11.1798	11.4086	11.917	11.6	11.913	11.9855	0.149936	0.466912	0.632888
Apolipoprotein D	Apod	15.6476	15.5644	15.5486	15.7841	15.7388	15.8288	15.5339	15.6166	15.691	15.8521	0.0477543	0.525829	0.680088
Apolipoprotein E	Apoe	17.5612	18.1703	17.9802	18.0774	18.3392	20.2699	17.3947	18.1806	18.3052	18.8314	0.570682	0.280051	0.462288
Beta-2-glycoprotein 1	Apoh	17.313	17.4649	17.608	17.6227	17.5203	17.9755	17.5998	17.5423	17.4267	17.4884	0.100753	0.382823	0.560138
Apolipoprotein M	Apom	14.3461	14.4755	14.2803	14.473	14.4768	14.6058	14.2008	14.2852	13.9336	14.5105	-0.103176	0.440829	0.611111
MICOS complex subunit Mic26	Apoo	17.014	16.87	16.9025	17.1378	16.6806	16.1692	17.1114	16.6989	16.8097	16.5083	-0.261514	0.160589	0.342389
MICOS complex subunit Mic27	Apool	18.7031	18.4856	18.6287	18.5677	18.6031	18.1806	18.5677	18.4807	18.52	18.3521	-0.177419	0.0331861	0.173398
Amyloid-beta precursor protein	App	15.5833	15.7939	15.7819	15.6594	15.651	15.9628	15.7162	15.7703	15.6984	15.8354	0.102704	0.117235	0.294551
DCC-interacting protein 13-alpha	Appl1	16.6244	16.6097	16.6919	16.6929	16.5698	16.4758	16.5656	16.6558	16.6225	16.5046	-0.0728888	0.0999021	0.274152
DCC-interacting protein 13-beta	Appl2	13.8507	13.8734	14.0658	13.6661	13.615	13.4942	13.7204	13.5886	13.8394	13.3377	-0.218121	0.0644601	0.227684
Adenine phosphoribosyltransferase	Aprt	18.4543	18.381	18.5045	18.5163	18.4543	18.4807	18.4392	18.6169	18.5796	18.5421	0.0696426	0.061752	0.225503
Aquaporin-1	Aqp1	18.867	18.6169	18.8302	18.8397	18.8046	17.5677	18.4608	18.7813	18.4272	18.4618	-0.451908	0.0235267	0.148953
Aquaporin-4	Aqp4	14.8776	14.5785	14.6984	14.4755	14.4245	13.2344	14.3392	14.4184	14.395	14.0194	-0.529655	0.0357497	0.180057
Serine/threonine-protein kinase A-Raf	Araf	16.9687	16.88	16.8962	16.854	17.0265	16.9447	16.9657	16.8512	16.88	16.9263	-0.0115001	0.777281	0.862793
Arf-GAP with Rho-GAP domain, ANK repeat and PH domain-containing protein 1	Arap1	15.4613	15.5596	15.2166	15.5014	15.5905	15.8154	15.4801	15.51	15.5946	15.7373	0.161629	0.101451	0.276892
Arf-GAP with Rho-GAP domain, ANK repeat and PH domain-containing protein 3	Arap3	14.2081	13.5963	14.028	14.1011	13.6352	13.7698	14.1236	13.9903	15.1451	15.3886	0.569743	0.0754698	0.241952
Coatomer subunit delta	Arcn1	17.7445	17.87	17.8121	17.7458	17.8265	18.3894	17.8681	17.8537	17.87	17.9855	0.193539	0.0630934	0.226701
ADP-ribosylation factor 3	Arf3	17.2379	17.2507	17.1446	17.1138	17.1888	17.2806	17.142	17.0855	17.0891	17.1446	-0.0388259	0.285614	0.467383
ADP-ribosylation factor 4	Arf4	15.0884	15.3611	15.0146	15.1358	15.4948	15.9558	15.0225	15.1558	15.3097	15.4213	0.154076	0.433098	0.60344
ADP-ribosylation factor 5	Arf5	17.608	17.6357	17.7183	17.4636	17.7282	18.1223	17.6032	17.79	17.7124	17.9095	0.196718	0.0665357	0.230169
ADP-ribosylation factor 6	Arf6	15.5689	15.6588	15.499	15.6588	15.8083	16.0122	15.7859	15.7048	15.7007	15.8457	0.171088	0.0384382	0.184993
ADP-ribosylation factor GTPase-activating protein 1	Arfgap1	16.866	16.9605	16.9037	16.938	16.9209	17.2134	16.802	16.9346	16.831	16.9975	0.0378898	0.629451	0.758557
ADP-ribosylation factor GTPase-activating protein 2	Arfgap2	18.3151	18.2991	18.3548	18.297	18.406	18.4534	18.381	18.2922	18.3615	18.3125	0.0257465	0.485425	0.649431
ADP-ribosylation factor GTPase-activating protein 3	Arfgap3	15.3268	15.6275	15.6283	15.4384	15.5762	16.3022	15.3503	15.4577	15.5883	15.8252	0.185327	0.330193	0.51072
Brefeldin A-inhibited guanine nucleotide-exchange protein 1	Arfgef1	15.141	15.1937	15.2417	15.2287	15.3573	15.2641	15.2625	15.2329	14.8808	15.2526	-0.0538787	0.542266	0.692568
Brefeldin A-inhibited guanine nucleotide-exchange protein 2	Arfgef2	17.2388	17.3138	17.3155	17.0539	17.2452	17.4076	17.1936	17.2071	17.1914	17.2706	0.0206254	0.7361	0.836141
Arfaptin-1	Arfip1	16.6029	16.7549	17.3574	16.6518	16.8006	17.0638	16.5128	16.7839	16.7569	16.9161	-0.0268254	0.877777	0.927695
Arginase-1	Arg1	11.6103	12.243	12.0815	13.0572	12.5461	12.5024	12.402	12.4478	11.7586	13.6225	0.23899	0.485462	0.649431
Arginine and glutamate-rich protein 1	Arglu1	17.153	17.3006	17.2266	17.1807	17.2548	17.613	17.286	17.2689	17.2975	17.3029	0.130491	0.0606984	0.223642
Rho GTPase-activating protein 1	Arhgap1	16.1575	16.3231	16.2028	16.1437	16.3959	16.6887	16.1286	16.2594	16.126	16.3666	0.0693031	0.56843	0.71254
Rho GTPase-activating protein 10	Arhgap10	16.4184	16.3684	16.4461	16.4524	16.3589	16.0843	16.3881	16.3701	16.3881	16.2219	-0.118353	0.0747673	0.241108
Rho GTPase-activating protein 12	Arhgap12	12.9637	13.0169	13.0498	12.5608	12.7987	12.9735	12.5187	13.0826	13.1108	13.0826	0.0756268	0.621486	0.752863
Rho GTPase-activating protein 17	Arhgap17	16.5183	16.7099	16.4901	16.4485	16.5806	16.712	16.6349	16.5261	16.5147	16.5656	0.0411537	0.456859	0.624022
Rho GTPase-activating protein 18	Arhgap18	14.7573	14.9325	14.7216	14.7287	14.7419	15.1744	14.8622	14.7834	14.7991	14.748	0.0970049	0.16419	0.346024
Rho GTPase-activating protein 24	Arhgap24	14.5445	14.246	14.5598	14.3852	14.2775	14.3807	14.0804	14.1156	14.0782	14.2803	-0.215558	0.0167198	0.127524
Rho GTPase-activating protein 25	Arhgap25	13.9955	14.2863	14.0738	13.592	13.8394	14.5977	14.0545	13.9263	14.0573	14.3636	0.242475	0.136322	0.316078
Rho GTPase-activating protein 27	Arhgap27	12.4558	12.5576	12.8361	12.3572	12.5099	12.0896	12.8123	11.795	11.9558	12.3968	-0.333433	0.112562	0.289184
Rho GTPase-activating protein 30	Arhgap30	13.4725	13.9187	13.5904	13.6818	13.8696	13.411	13.7217	13.4992	13.6493	13.768	-0.0967491	0.310827	0.492109
Rho GTPase-activating protein 31	Arhgap31	13.2356	12.8616	12.9293	12.8694	12.7774	13.0452	12.7456	12.9338	12.2446	13.1089	-0.119046	0.492445	0.654571
Rho GTPase-activating protein 45	Arhgap45	15.4404	15.7873	15.1907	15.3274	15.5184	15.8826	15.6743	15.6107	15.5014	15.9171	0.264395	0.0503765	0.208264
Rho GDP-dissociation inhibitor 1	Arhgdia	19.6739	19.7169	19.7999	19.7868	19.6739	20.0075	19.7974	19.8598	19.8133	19.7999	0.125318	0.00921566	0.0949874
Rho GDP-dissociation inhibitor 2	Arhgdib	18.0943	18.3829	17.9706	17.9086	18.12	18.5766	18.1574	18.3071	18.2519	18.4244	0.248195	0.0264863	0.157924
Rho guanine nucleotide exchange factor 1	Arhgef1	16.4242	16.5522	16.5003	16.4019	16.5354	16.7111	16.4485	16.5318	16.4769	16.5967	0.0701818	0.235015	0.421339
Rho guanine nucleotide exchange factor 10-like protein	Arhgef10l	15.8878	15.7141	15.8552	15.8394	15.7062	15.7996	15.7307	15.8219	15.8789	15.6984	-0.0146647	0.772593	0.859227
Rho guanine nucleotide exchange factor 12	Arhgef12	14.2977	14.2281	14.3926	14.4955	13.9978	13.9773	14.2488	14.1681	14.2186	14.2694	-0.105897	0.315386	0.497112
Rho guanine nucleotide exchange factor 17	Arhgef17	14.2125	14.2135	13.9685	14.1156	13.8669	14.5944	14.2499	14.2076	14.0694	14.0466	0.1582	0.015119	0.123961
Rho guanine nucleotide exchange factor 2	Arhgef2	16.2432	16.509	16.172	16.0647	16.2738	17.0855	16.4009	16.3984	16.4168	16.6575	0.339278	0.0223074	0.145977
Rho guanine nucleotide exchange factor 25	Arhgef25	13.2155	13.3066	12.915	13.1785	12.769	13.5072	13.1867	13.0352	12.788	13.1867	0.0638425	0.603943	0.73985
Rho guanine nucleotide exchange factor 40	Arhgef40	11.4086	10.3749	11.4893	10.9356	10.9191	11.1226	11.163	11.917	10.8947	11.4442	0.28279	0.320855	0.502324
Rho guanine nucleotide exchange factor 6	Arhgef6	16.2964	16.3412	16.1848	16.1391	16.2377	16.5424	16.2194	16.1513	16.3407	16.4616	0.103255	0.223765	0.410605
Rho guanine nucleotide exchange factor 7	Arhgef7	16.8362	17.0276	16.9317	16.8574	16.9549	17.1502	16.9236	16.8428	16.8938	17.096	0.0597245	0.418713	0.591724
AT-rich interactive domain-containing protein 1A	Arid1a	13.2786	13.1527	12.988	13.2427	13.12	13.6922	12.9918	12.7987	12.9358	13.2472	-0.0232675	0.888227	0.935349
AT-rich interactive domain-containing protein 1B	Arid1b	14.3079	14.3474	13.6741	14.1749	14.204	14.1011	13.7983	13.8078	13.9685	13.9443	-0.217668	0.119956	0.298407
AT-rich interactive domain-containing protein 2	Arid2	11.1978	11.7837	12.0175	10.1186	11.0489	10.8556	11.0687	10.5798	11.1949	11.3575	-0.221977	0.559221	0.70512
E3 ubiquitin-protein ligase ARIH1	Arih1	17.9787	17.957	17.9347	17.9379	17.9468	17.8565	17.9787	17.9787	17.9379	17.9625	-0.00814737	0.748596	0.843568
E3 ubiquitin-protein ligase ARIH2	Arih2	16.4602	16.2558	16.3174	16.3871	16.2594	15.7755	16.1638	16.114	16.2054	16.1558	-0.253088	0.00449039	0.0619222
ADP-ribosylation factor-like protein 1	Arl1	15.6291	15.5661	15.6852	15.6533	15.5542	15.7388	15.603	15.481	15.4366	15.5263	-0.0604559	0.246584	0.433207
ARL14 effector protein	Arl14ep	11.4578	11.7506	12.1731	12.0914	11.5043	12.334	11.5451	11.8274	11.6285	11.7386	0.0192649	0.927813	0.959416
ADP-ribosylation factor-like protein 2	Arl2	12.4298	11.9915	12.3968	11.9378	12.1043	12.3111	12.4751	11.7354	12.4653	11.8157	-0.0115492	0.949321	0.972926
ADP-ribosylation factor-like protein 2-binding protein	Arl2bp	13.4448	13.5366	13.6289	13.3885	13.6209	13.1996	13.1281	13.5995	13.3102	13.4275	-0.190942	0.0391417	0.186154
ADP-ribosylation factor-like protein 3	Arl3	15.6011	15.6443	15.5174	15.6859	15.6259	15.9268	15.6057	15.7689	15.9252	15.6179	0.153971	0.0547123	0.214865
ADP-ribosylation factor-like protein 5A	Arl5a	11.7224	12.0697	11.7642	11.9828	10.8484	11.5	11.6071	11.1082	11.7482	11.7425	-0.136289	0.594612	0.7331
ADP-ribosylation factor-like protein 6	Arl6	12.0896	12.7421	12.852	12.9077	12.7058	13.0609	13.0958	12.9136	12.8773	12.9255	0.315179	0.0440754	0.197313
ADP-ribosylation factor-like protein 6-interacting protein 1	Arl6ip1	15.295	15.6663	15.5661	15.3183	15.684	15.9978	15.5814	15.7212	15.5088	15.5946	0.174801	0.166736	0.348351
ADP-ribosylation factor-like protein 6-interacting protein 4	Arl6ip4	12.5803	12.8032	12.4332	12.5187	12.7241	13.6187	12.9009	13.1884	12.5287	13.1641	0.46827	0.0154371	0.124819
PRA1 family protein 3	Arl6ip5	18.5104	18.7233	18.54	18.4557	18.5732	19.1377	18.6646	18.5069	18.7599	18.6315	0.179619	0.105	0.280372
ADP-ribosylation factor-like protein 8A	Arl8a	13.0221	13.3558	13.2344	13.5128	13.1044	13.5415	13.5208	13.4548	12.9009	13.4795	0.133601	0.39711	0.572308
ADP-ribosylation factor-like protein 8B	Arl8b	17.9592	17.9706	17.9604	17.835	17.9279	18.0229	17.9579	18.0818	17.9706	18.0473	0.0855034	0.0166477	0.127494
Armadillo repeat-containing protein 1	Armc1	16.2713	16.2116	16.2122	16.3494	16.3955	16.2122	16.3444	16.436	16.2574	16.069	-0.0241864	0.753716	0.846687
Armadillo repeat-containing protein 10	Armc10	15.0215	15.0443	15.1581	15.1336	15.0778	15.3341	15.1677	15.1782	15.0884	14.8857	0.0437632	0.542361	0.692568
Armadillo repeat-containing protein 6	Armc6	16.4645	16.6146	16.5769	16.6019	16.4431	16.6048	16.5135	16.5688	16.6171	16.4272	0.00609014	0.904764	0.946749
Armadillo repeat-containing protein 8	Armc8	16.1874	16.126	16.3159	16.1208	16.1743	16.1898	16.2164	16.0563	16.092	16.114	-0.0511904	0.273435	0.457571
Armadillo repeat-containing X-linked protein 2	Armcx2	11.7743	11.9057	11.9193	11.7558	12.3907	13.8615	11.5528	12.0423	13.0452	12.4768	0.646552	0.146859	0.328164
Armadillo repeat-containing X-linked protein 3	Armcx3	14.7277	14.623	14.3171	14.703	14.6469	15.1616	14.3619	14.7858	14.4311	14.8434	0.11323	0.509133	0.666396
Armadillo-like helical domain-containing protein 3	Armh3	14.9446	14.6989	15.0088	14.6694	14.7524	14.8793	14.5197	14.9588	14.8004	14.7811	-0.0269502	0.799585	0.876037
Damage-control phosphatase ARMT1	Armt1	17.731	17.4138	17.6842	17.791	17.4844	16.9428	17.6357	17.7469	17.6373	17.466	-0.135147	0.410548	0.58468
Aryl hydrocarbon receptor nuclear translocator	Arnt	11.9314	11.6711	11.7707	11.694	11.6483	11.6201	12.0835	11.1949	12.039	11.2869	-0.0982186	0.61115	0.744757
Actin-related protein 2/3 complex subunit 1A	Arpc1a	17.5853	17.4781	17.5446	17.62	17.4999	17.2084	17.6139	17.4844	17.4195	17.4758	-0.1052	0.156537	0.338868
Actin-related protein 2/3 complex subunit 1B	Arpc1b	17.5142	17.9221	17.6557	17.5087	17.8553	18.5176	17.7652	17.7214	17.791	18.1574	0.299317	0.107672	0.284613
Actin-related protein 2/3 complex subunit 2	Arpc2	18.4153	18.6799	18.3576	18.3779	18.5947	18.9804	18.5437	18.5592	18.5677	18.7693	0.198985	0.0764118	0.24355
Actin-related protein 2/3 complex subunit 3	Arpc3	16.6268	16.9517	16.4948	16.6244	16.7962	17.248	16.8997	16.6742	16.8436	16.8746	0.209213	0.0921539	0.263172
Actin-related protein 2/3 complex subunit 4	Arpc4	18.5387	18.8093	18.5344	18.4153	18.6999	19.0857	18.5893	18.7248	18.6437	18.8691	0.183002	0.122064	0.300067
Actin-related protein 2/3 complex subunit 5	Arpc5	16.4872	16.891	16.4653	16.3166	16.841	17.2488	16.6409	16.5751	16.5474	16.9926	0.200766	0.286531	0.468502
Actin-related protein 2/3 complex subunit 5-like protein	Arpc5l	16.2853	16.18	16.2361	16.1918	16.193	16.1191	16.3781	16.1005	16.1146	16.1129	-0.0521987	0.349561	0.526784
Arpin	Arpin	16.2028	16.167	16.3034	16.1905	16.2505	16.4992	16.1658	16.3553	16.2329	16.3881	0.105426	0.120672	0.299126
cAMP-regulated phosphoprotein 19	Arpp19	16.2154	16.0418	16.2752	16.4009	16.1129	16.0546	16.5402	16.4844	16.2902	16.4009	0.14482	0.184241	0.365937
cAMP-regulated phosphoprotein 21	Arpp21	10.0183	10.9412	11.6303	10.998	11.4965	12.6545	10.6911	12.305	12.0175	11.598	0.836332	0.067079	0.230634
Beta-arrestin-1	Arrb1	14.9024	14.5315	14.5926	14.624	14.6451	14.4999	14.5242	14.5765	14.3557	14.4809	-0.171681	0.0157178	0.125203
Beta-arrestin-2	Arrb2	15.3806	15.6132	15.3942	15.4677	15.4414	15.5511	15.3831	15.3431	15.3658	15.5225	-0.0262801	0.680056	0.794938
Arylsulfatase A	Arsa	13.8826	14.0752	13.9978	13.922	13.8595	14.7315	13.9757	14.1324	14.1417	14.1336	0.275527	0.0348558	0.177812
Arylsulfatase B	Arsb	14.0299	14.4528	13.922	14.2429	14.3745	14.588	13.9881	14.5607	14.1514	14.2899	0.111201	0.498038	0.657806
GPI-linked NAD(P)(+)--arginine ADP-ribosyltransferase 1	Art1	17.0064	16.8506	16.941	17.0652	16.8938	16.4602	17.032	17.0081	17.0903	16.8766	-0.0579593	0.627601	0.757729
Ecto-ADP-ribosyltransferase 3	Art3	17.9025	17.6582	17.8576	17.7784	17.6674	16.5917	17.5423	17.5566	17.5169	17.2527	-0.480775	0.0146369	0.121941
Armadillo repeat protein deleted in velo-cardio-facial syndrome homolog	Arvcf	17.7173	12.7042	14.2435	15.4686	13.5582	13.4098	14.7551	13.6661	13.6391	15.7094	-0.502472	0.627576	0.757729
Arsenite methyltransferase	As3mt	18.2672	18.3437	18.3995	18.3995	18.2377	18.129	18.2478	18.361	18.2734	18.2194	-0.0834087	0.113633	0.290778
Acid ceramidase	Asah1	16.0798	16.4042	16.2487	16.1483	16.3146	16.938	16.3266	16.162	16.5522	16.7099	0.298649	0.0603652	0.223315
Ankyrin repeat and SOCS box protein 10	Asb10	13.6071	13.2598	13.846	13.4686	13.0452	13.2854	13.7448	13.3377	13.2682	13.177	-0.0827622	0.605149	0.740553
Ankyrin repeat and SOCS box protein 11	Asb11	12.0815	11.4578	10.7164	10.9284	11.1765	10.6656	11.0401	11.4772	11.0766	11.118	-0.196636	0.480645	0.646281
Ankyrin repeat and SOCS box protein 13	Asb13	16.126	16.1743	16.0948	16.4711	16.213	15.5745	16.3321	16.292	16.1575	16.0496	-0.134725	0.36236	0.541344
Ankyrin repeat and SOCS box protein 14	Asb14	13.7338	13.7393	13.6056	13.8143	13.4305	12.2691	13.5501	13.6628	13.4275	13.2274	-0.437283	0.103639	0.278911
Ankyrin repeat and SOCS box protein 15	Asb15	13.2565	12.7709	12.9255	13.262	12.9338	11.9558	13.3085	12.6769	13.0498	12.2722	-0.377083	0.183819	0.36534
Ankyrin repeat and SOCS box protein 16	Asb16	14.5664	14.4989	14.4972	14.6091	14.3049	13.9919	14.503	14.4597	14.3852	14.4288	-0.14154	0.206235	0.39147
Ankyrin repeat and SOCS box protein 2	Asb2	16.4002	16.145	16.3434	16.241	16.0824	15.5422	16.0284	16.0847	15.8584	15.7703	-0.385604	0.00139766	0.0296279
Ankyrin repeat and SOCS box protein 4	Asb4	14.1749	13.9249	13.9141	14.1164	13.7648	13.0897	13.9494	13.8785	13.6971	13.5636	-0.343349	0.0581018	0.221757
Ankyrin repeat and SOCS box protein 5	Asb5	14.4383	14.2391	14.5897	14.4652	14.4683	13.262	14.1905	14.5367	13.8785	13.9723	-0.472109	0.0318135	0.170707
Activating signal cointegrator 1 complex subunit 2	Ascc2	14.1703	14.1922	14.43	14.4348	14.1065	14.4199	15.1021	14.3557	14.1523	14.3279	0.204816	0.260492	0.445084
Activating signal cointegrator 1 complex subunit 3	Ascc3	15.2269	15.3312	15.382	15.0342	15.4866	15.4743	15.3155	15.2526	15.3493	15.4133	0.068838	0.452345	0.620223
Set1/Ash2 histone methyltransferase complex subunit ASH2	Ash2l	14.0515	13.9893	13.9929	14.0873	13.8265	14.1141	13.9112	14.0873	14.0928	13.9929	0.0501832	0.394574	0.569878
Argininosuccinate lyase	Asl	17.3922	17.416	17.3829	17.3829	17.466	17.5805	17.3727	17.4544	17.4107	17.4068	0.0370035	0.366274	0.546246
Asparagine synthetase [glutamine-hydrolyzing]	Asns	14.602	15.0055	14.7419	14.5765	15.0757	15.9809	14.9828	14.9868	15.1403	15.5092	0.519683	0.0246947	0.152726
Aspartoacylase	Aspa	16.3285	16.2882	16.5227	16.5928	16.3473	15.9223	16.44	16.4177	16.4705	16.2674	-0.112314	0.317675	0.499286
Aspartyl/asparaginyl beta-hydroxylase	Asph	17.4243	17.6491	17.5959	17.4332	17.5785	18.2377	17.6053	17.6032	17.6186	17.7684	0.230419	0.0799863	0.249931
Asporin	Aspn	18.6169	18.6726	18.6774	18.7073	18.7049	18.5344	18.5611	18.6562	18.6141	18.6971	-0.0632482	0.000500194	0.0150307
Tether containing UBX domain for GLUT4	Aspscr1	15.9232	15.8947	15.9661	15.9574	15.8973	15.6642	15.676	15.7528	15.8909	15.6353	-0.203927	6.2242e-05	0.00332692
Isoaspartyl peptidase/L-asparaginase	Asrgl1	18.7857	18.642	18.8177	18.8832	18.6214	17.6855	18.6799	18.8302	18.6931	18.5117	-0.269944	0.197401	0.382148
Argininosuccinate synthase	Ass1	17.3934	17.817	17.1518	17.1864	17.6762	18.3458	17.5587	17.477	17.4211	18.0365	0.322861	0.169907	0.351091
Outer mitochondrial transmembrane helix translocase	Atad1	17.4171	17.2194	17.3111	17.2598	17.1621	17.0451	17.4569	17.5054	17.2959	17.2465	0.036096	0.71349	0.818671
ATPase family AAA domain-containing protein 3	Atad3a	19.0299	18.8302	18.9892	18.9152	18.9403	18.6857	18.9258	18.9035	18.86	18.7718	-0.111579	0.0626036	0.226343
Arginyl-tRNA--protein transferase 1	Ate1	16.0745	15.94	16.1129	16.0431	15.8846	15.8521	15.9436	15.8854	15.9511	15.8278	-0.119009	0.0167546	0.127614
Cyclic AMP-dependent transcription factor ATF-1	Atf1	15.4344	15.5324	15.2136	15.5787	15.3711	15.6021	15.486	15.4677	15.4176	15.3312	0.0348718	0.641792	0.767179
Activating transcription factor 7-interacting protein 1	Atf7ip	11.142	11.2822	11.5179	11.7921	11.5767	12.501	11.3017	11.4007	12.0946	12.208	0.439021	0.0984505	0.271705
Ubiquitin-like protein ATG12	Atg12	14.5299	14.3505	14.3328	14.5335	14.446	14.7188	14.5393	14.6246	14.474	14.5129	0.135393	0.025328	0.154683
Autophagy-related protein 13	Atg13	10.6005	10.5295	10.2243	11.3063	11.4631	10.633	11.2966	10.0913	10.4177	10.1577	-0.305505	0.372804	0.551833
Autophagy-related protein 16-1	Atg16l1	16.1314	16.1177	16.1727	16.2656	16.0954	15.8559	16.1857	16.0431	16.2634	16.1568	-0.055581	0.437384	0.60745
Autophagy-related protein 2 homolog A	Atg2a	9.84334	11.4893	11.0899	10.5905	11.0129	10.2011	10.5798	11.0643	10.862	10.5905	-0.145614	0.638045	0.764793
Ubiquitin-like-conjugating enzyme ATG3	Atg3	16.0778	16.0555	15.9472	16.087	15.8947	16.0316	15.9015	15.9574	15.8973	15.9584	-0.0631933	0.126615	0.304
Cysteine protease ATG4A	Atg4a	16.2778	16.0236	16.2315	16.0418	16.0524	15.8314	16.092	16.1391	16.1808	16.1108	-0.0545965	0.52798	0.681702
Cysteine protease ATG4B	Atg4b	13.4624	13.7123	13.8757	13.8681	13.8734	13.5718	13.7238	13.8474	13.7983	13.884	0.00666018	0.900122	0.94437
Autophagy protein 5	Atg5	15.3861	15.3908	15.5045	15.6021	15.5477	15.2648	15.3167	15.3466	15.3806	15.2318	-0.178158	0.000106783	0.00484938
Ubiquitin-like modifier-activating enzyme ATG7	Atg7	16.8532	16.831	16.998	16.8196	16.8532	16.5156	16.806	16.8047	16.7492	16.7419	-0.147535	0.0207288	0.139579
Autophagy-related protein 9A	Atg9a	16.0948	15.9058	16.117	16.0496	15.8354	15.6588	15.9007	15.7852	15.9482	15.7141	-0.199129	0.015469	0.12491
Bifunctional purine biosynthesis protein ATIC	Atic	19.2555	19.3759	19.3136	19.2992	19.3909	19.2974	19.2391	19.3729	19.3239	19.3608	-0.00818534	0.785608	0.866206
Atlastin-2	Atl2	19.4571	19.3348	19.4868	19.428	19.3786	18.5714	19.3136	19.2694	19.2043	18.9989	-0.345524	0.0163369	0.126183
Atlastin-3	Atl3	16.9428	17.0442	16.9543	16.9836	17.1691	17.3304	16.87	16.8086	16.8726	17.0489	-0.032712	0.767014	0.855701
Copper transport protein ATOX1	Atox1	16.6594	16.8321	16.628	16.9926	16.5474	16.9485	16.8269	16.8873	17.079	16.9332	0.203047	0.0346811	0.177519
Phospholipid-transporting ATPase IH	Atp11a	10.7592	10.0913	11.5558	10.725	10.9725	11.1798	10.9774	10.5131	10.1343	10.7015	-0.119513	0.704938	0.812708
Phospholipid-transporting ATPase IF	Atp11b	11.9743	12.7296	12.4861	12.8887	12.6355	12.721	12.7578	12.8458	12.5851	12.7024	0.179569	0.2598	0.444596
Endoplasmic reticulum transmembrane helix translocase	Atp13a1	17.0621	17.0489	16.9851	16.9701	17.0282	16.9287	16.9358	16.9209	16.9851	16.8532	-0.0941513	0.000364848	0.0121082
Sodium/potassium-transporting ATPase subunit alpha-1	Atp1a1	18.7693	18.9085	18.7857	18.6615	18.8582	19.0438	18.8302	18.7233	18.806	18.8777	0.0595555	0.386856	0.563408
Sodium/potassium-transporting ATPase subunit alpha-2	Atp1a2	21.1459	21.018	21.0818	21.0818	21.0076	20.7426	21.0935	21.0331	21.0076	20.9147	-0.108725	0.123551	0.300543
Sodium/potassium-transporting ATPase subunit beta-1	Atp1b1	19.9614	19.8879	19.9236	19.9589	19.9685	19.6248	20.0309	19.9236	19.9589	19.7825	-0.0759275	0.323484	0.504076
Sodium/potassium-transporting ATPase subunit beta-2	Atp1b2	17.9519	17.7585	17.818	17.8565	17.5241	17.1923	17.63	17.5118	17.477	17.3973	-0.340126	0.00130962	0.0282503
Sodium/potassium-transporting ATPase subunit beta-3	Atp1b3	17.0081	17.179	17.1378	17.0257	17.1654	17.6069	17.2283	17.2556	17.3715	17.3727	0.263825	0.0010686	0.0241735
Protein ATP1B4	Atp1b4	15.7552	16.2902	16.0147	15.8341	16.4844	18.0681	16.0393	16.2136	16.628	16.826	0.679269	0.0945546	0.266817
Sarcoplasmic/endoplasmic reticulum calcium ATPase 1	Atp2a1	26.6966	26.7672	26.6966	26.6966	26.5948	26.6966	26.7672	26.6966	26.6966	26.5948	0	1	1
Sarcoplasmic/endoplasmic reticulum calcium ATPase 2	Atp2a2	18.7681	19.2892	19.0943	18.9172	19.2921	20.2629	19.2113	19.1419	19.5058	19.5553	0.46324	0.0518021	0.209849
Sarcoplasmic/endoplasmic reticulum calcium ATPase 3	Atp2a3	15.3376	15.4866	15.4119	15.6202	15.2727	15.3395	15.6275	15.5233	15.6221	15.2859	0.0538795	0.588489	0.729422
Plasma membrane calcium-transporting ATPase 1	Atp2b1	18.4331	18.548	18.5437	18.4633	18.548	18.4309	18.4358	18.5578	18.4819	18.5274	-0.0204549	0.513257	0.669997
Plasma membrane calcium-transporting ATPase 4	Atp2b4	15.2377	15.1624	15.1089	15.3968	15.332	15.2256	15.1695	15.1665	15.1021	15.2058	-0.0736812	0.207881	0.392946
Calcium-transporting ATPase type 2C member 1	Atp2c1	14.9346	14.706	15.1367	14.8674	14.845	15.1021	14.9334	14.974	14.8094	15.0259	0.0710508	0.430792	0.601472
ATP synthase subunit alpha, mitochondrial	Atp5a1	23.375	23.4265	23.4265	23.3133	23.4265	23.4265	23.4824	23.4265	23.375	23.4265	0.0338341	0.2498	0.436208
ATP synthase subunit beta, mitochondrial	Atp5b	23.726	23.5972	23.726	23.5972	23.8381	23.812	23.812	23.7854	23.7854	23.7502	0.0920625	0.0658743	0.230066
ATP synthase subunit gamma	Atp5c1	22.1595	21.8611	22.1072	21.8753	21.9222	21.576	22.0626	21.9222	21.8994	21.8326	-0.126491	0.241295	0.427021
ATP synthase subunit delta, mitochondrial	Atp5d	16.4123	16.1781	16.3146	16.3357	16.6331	15.6955	16.3684	16.7055	16.4365	16.0682	-0.11989	0.520383	0.675503
ATP synthase subunit epsilon, mitochondrial	Atp5e	17.571	17.313	17.6659	17.6897	17.5942	16.9605	17.87	17.4076	17.3497	17.2781	-0.193598	0.253727	0.439943
ATP synthase F(0) complex subunit C2, mitochondrial	Atp5g2	19.4941	19.1627	19.2583	19.2921	19.1489	19.1756	19.6439	19.6464	19.7582	19.2555	0.224708	0.110344	0.286656
ATP synthase subunit d, mitochondrial	Atp5h	21.169	21.1083	21.1232	21.193	21.0424	20.6373	21.28	21.1163	21.152	20.901	-0.109875	0.37268	0.551833
ATP synthase-coupling factor 6, mitochondrial	Atp5j	19.405	18.6452	19.0299	19.631	19.5813	19.4246	19.4909	19.9078	20.1035	19.7229	0.471488	0.0175684	0.129091
ATP synthase subunit f, mitochondrial	Atp5j2	16.5751	16.2521	16.3737	16.4161	16.2083	15.651	16.4479	16.3068	16.2194	15.8584	-0.268379	0.117607	0.295116
ATP synthase subunit e, mitochondrial	Atp5k	19.9685	19.7398	19.9315	19.9809	19.8647	19.4837	20.117	20.0004	20.0347	19.7048	-0.028978	0.828463	0.895126
ATP synthase subunit g, mitochondrial	Atp5l	17.7537	17.575	17.7329	17.8585	17.6959	17.1691	17.9997	17.6997	17.8629	17.6105	-0.0548153	0.717453	0.821813
ATP synthase membrane subunit K, mitochondrial	Atp5md	16.4168	16.2219	16.292	16.2536	16.3079	15.2999	16.3657	16.0788	16.0989	15.9832	-0.333165	0.0753948	0.241938
ATP synthase subunit ATP5MJ, mitochondrial	Atp5mpl	18.3548	18.2519	18.4557	18.5315	17.9691	17.7684	18.5947	18.7062	19.1548	19.1548	0.363185	0.143377	0.324085
ATP synthase subunit O, mitochondrial	Atp5o	20.8851	20.7971	20.7971	20.8687	20.8851	20.4637	20.9707	21.018	20.8449	20.8303	-0.0210914	0.832833	0.898591
ATP synthase F(0) complex subunit B1, mitochondrial	Atp5pb	20.8937	20.7671	20.901	20.7314	20.7971	20.3749	20.8851	20.901	20.8185	20.7201	-0.0781279	0.467356	0.633205
ATP synthase subunit a	ATP6	14.4471	13.8385	14.2656	14.0752	14.1011	13.0589	13.6947	13.7009	13.8507	13.5995	-0.564565	0.00143477	0.0301952
V-type proton ATPase subunit S1	Atp6ap1	15.2553	15.4713	15.4958	15.4237	15.3747	15.3794	15.4093	15.4276	15.236	15.4049	-0.0327267	0.576815	0.718936
V-type proton ATPase 116 kDa subunit a1	Atp6v0a1	16.7558	16.8997	16.8301	16.7031	16.8086	17.1509	16.7954	16.8471	16.9209	16.8853	0.120464	0.084418	0.255214
V-type proton ATPase 116 kDa subunit a2	Atp6v0a2	13.2137	13.1803	13.3777	13.2652	13.3738	13.5128	13.4922	13.2643	13.2643	13.5415	0.132869	0.0893882	0.260321
V-type proton ATPase 16 kDa proteolipid subunit	Atp6v0c	13.2472	13.6869	13.2307	13.334	13.5963	14.4788	13.5546	13.7123	13.9868	13.8406	0.49558	0.010864	0.104822
V-type proton ATPase subunit d 1	Atp6v0d1	15.3922	15.7561	15.5575	15.7007	15.6101	16.3	15.8125	15.6221	15.8033	16.0236	0.308985	0.028143	0.161749
V-type proton ATPase catalytic subunit A	Atp6v1a	18.9906	19.1466	19.0715	18.9561	19.0943	19.261	18.9739	19.0272	19.0686	19.1352	0.0413593	0.519665	0.675006
V-type proton ATPase subunit B, brain isoform	Atp6v1b2	17.3035	17.4516	17.389	17.3565	17.4528	17.7799	17.5582	17.5279	17.4381	17.6357	0.197261	0.00359258	0.0542605
V-type proton ATPase subunit C 1	Atp6v1c1	17.2933	17.4557	17.3881	17.339	17.4129	17.7556	17.4243	17.3791	17.3727	17.5067	0.109893	0.162083	0.34349
V-type proton ATPase subunit D	Atp6v1d	16.3294	16.4351	16.3197	16.3589	16.3596	16.65	16.2837	16.5014	16.3458	16.5354	0.102736	0.161251	0.342822
V-type proton ATPase subunit E 1	Atp6v1e1	17.6719	17.8927	17.8327	17.7568	17.7684	18.0903	17.7199	17.6897	17.7374	17.8788	0.0387003	0.655831	0.77723
V-type proton ATPase subunit E 2	Atp6v1e2	10.862	10.2788	11.6971	11.2492	14.653	9.96561	11.6531	13.398	13.8648	14.2081	0.869928	0.129613	0.308091
V-type proton ATPase subunit F	Atp6v1f	15.2845	15.6179	15.6221	15.6118	15.6432	15.687	15.7382	15.6609	15.7284	15.5434	0.115709	0.141724	0.322295
V-type proton ATPase subunit G 1	Atp6v1g1	13.1741	13.4855	13.2667	12.7897	13.1489	13.2786	13.2581	13.1089	13.0433	13.3812	0.0410467	0.753748	0.846687
V-type proton ATPase subunit H	Atp6v1h	15.8702	16.2674	15.7653	15.8528	15.8812	15.6743	15.6898	15.5529	15.5053	15.8412	-0.274691	0.0140528	0.119405
Copper-transporting ATPase 1	Atp7a	12.259	12.4057	12.0723	11.4841	12.5511	12.5099	11.9828	12.0775	12.0555	12.6969	0.110105	0.659393	0.780469
ATP synthase protein 8	ATP8	14.8857	14.4692	14.9283	14.7403	14.8238	13.8271	14.7351	14.9169	14.4972	14.225	-0.329189	0.134689	0.313973
Phospholipid-transporting ATPase IA	Atp8a1	17.3077	17.1761	17.3063	17.0567	17.1002	16.7031	17.076	16.98	16.9668	16.9236	-0.259515	0.00241494	0.0417943
Probable phospholipid-transporting ATPase IIA	Atp9a	12.4506	11.9609	12.8032	12.1653	12.3127	11.9149	12.0647	12.1618	12.4673	12.1076	-0.195306	0.266671	0.450544
Probable phospholipid-transporting ATPase IIB	Atp9b	10.3749	11.5121	12.1681	11.0567	11.6971	11.5848	11.0489	11.639	11.976	12.0723	0.302423	0.326801	0.507033
ATP synthase mitochondrial F1 complex assembly factor 1	Atpaf1	15.9985	15.7574	15.9424	15.8596	15.9346	15.3193	15.9952	15.7506	15.8528	15.725	-0.169913	0.170158	0.351369
ATP synthase mitochondrial F1 complex assembly factor 2	Atpaf2	16.0703	15.7779	15.9282	15.9857	15.848	15.8635	15.9894	16.0504	16.069	15.7768	0.0278099	0.725946	0.829339
ATPase inhibitor, mitochondrial	Atpif1	17.0766	17.1678	17.1864	17.0442	17.2806	17.8576	17.0766	17.1639	17.3574	17.3096	0.20189	0.176131	0.35747
ATP synthase subunit C lysine N-methyltransferase	Atpsckmt	10.5905	10.9482	11.3634	11.0293	11.4122	10.887	10.887	10.7435	10.1577	10.5295	-0.427821	0.0485462	0.20604
All-trans retinoic acid-induced differentiation factor	Atraid	12.3438	13.1846	13.1354	13.2155	13.3558	13.3608	12.8138	13.3166	12.9255	13.0958	0.0554654	0.78714	0.866312
Transcriptional regulator ATRX	Atrx	15.6425	15.8412	15.7262	15.6578	15.918	16.4161	15.9584	15.8992	15.9136	16.142	0.308703	0.00912515	0.094821
Ataxin-10	Atxn10	17.0691	17.1923	17.1099	17.014	17.2032	17.7139	16.9862	17.1969	17.0064	17.3411	0.131187	0.361117	0.539888
Ataxin-2	Atxn2	17.2369	17.2527	17.2748	17.2933	17.2147	17.5327	17.3629	17.2404	17.3517	17.244	0.091835	0.0638572	0.227014
Ataxin-2-like protein	Atxn2l	17.4614	17.4945	17.3961	17.4678	17.5142	17.6523	17.5132	17.5203	17.4243	17.601	0.0754389	0.106365	0.282394
Ataxin-3	Atxn3	13.6987	13.6352	14.062	13.8507	13.592	13.7957	13.9263	13.609	13.7947	13.9588	0.0491561	0.661813	0.782107
Methylglutaconyl-CoA hydratase, mitochondrial	Auh	18.6726	18.3548	18.4392	18.4679	18.3071	17.5118	18.3437	18.3687	18.2065	18.0156	-0.359068	0.0469705	0.202644
Lipid droplet-regulating VLDL assembly factor AUP1	Aup1	16.9959	16.9748	16.9939	17.0638	16.8436	16.4779	16.8766	16.8251	17.4977	17.4291	0.0468984	0.783034	0.864661
Aurora kinase A-interacting protein	Aurkaip1	12.1172	11.7743	12.3488	12.0231	11.7165	12.1882	12.1935	12.1902	11.9539	12.1228	0.133746	0.278603	0.461225
Cell death regulator Aven	Aven	14.5078	14.6105	14.5095	14.5964	14.5785	14.9038	14.7942	14.8611	14.9283	14.583	0.253555	0.000166451	0.00670244
Zinc-alpha-2-glycoprotein	Azgp1	16.9748	16.98	17.0874	17.1997	17.2134	17.3819	17.0415	17.1138	17.0407	17.1378	0.0520846	0.544434	0.693436
Beta-2-microglobulin	B2m	17.4426	17.8093	17.1185	17.3376	17.6069	17.5364	17.7597	17.2637	17.1502	17.4965	-0.0216403	0.895009	0.940803
UDP-GalNAc:beta-1,3-N-acetylgalactosaminyltransferase 2	B3galnt2	13.8544	13.9701	13.9088	14.065	13.4956	13.2019	13.6289	13.6869	13.3166	13.4155	-0.408809	0.0036024	0.0542605
Beta-1,3-glucosyltransferase	B3glct	14.7374	14.6893	14.8847	14.4854	14.9049	15.1037	14.5977	14.8572	14.7277	14.8684	0.0906102	0.452781	0.620416
Beta-1,4-galactosyltransferase 1	B4galt1	11.1949	10.8347	11.39	10.6836	10.0183	11.7532	11.5152	11.3487	11.694	11.1765	0.67321	0.00115723	0.0258877
Beta-1,4-galactosyltransferase 7	B4galt7	12.4231	12.2323	12.1251	12.3592	12.6527	12.1843	12.1228	12.1228	11.8811	11.9264	-0.310976	0.00691975	0.0799145
Beta-1,4-glucuronyltransferase 1	B4gat1	12.6969	12.5543	12.3942	13.0942	12.9847	12.8616	13.1182	13.277	12.8662	13.249	0.329542	0.023247	0.148143
BRISC and BRCA1-A complex member 1	Babam1	14.653	14.8684	14.8112	14.8719	14.7582	14.998	14.9049	14.9275	14.8404	14.8536	0.112344	0.0320446	0.171131
BRISC and BRCA1-A complex member 2	Babam2	16.1146	16.1999	16.2462	16.2136	16.142	16.3434	16.3666	16.3532	16.3079	16.3721	0.165412	4.58498e-09	1.73083e-06
BAG family molecular chaperone regulator 1	Bag1	16.4431	16.4584	16.6409	16.4927	16.5502	16.7996	16.4503	16.6081	16.6585	16.6658	0.119433	0.0913659	0.261913
BAG family molecular chaperone regulator 2	Bag2	17.8145	17.8202	17.7139	17.7684	17.818	18.2903	17.9557	17.9414	17.9075	17.9925	0.23045	0.000735828	0.0188322
BAG family molecular chaperone regulator 3	Bag3	18.1533	18.0214	18.1522	18.1088	18.0143	17.9117	18.2128	18.0746	18.1475	18.0257	-0.0155291	0.808693	0.883115
BAG family molecular chaperone regulator 5	Bag5	16.0307	15.9511	15.9707	16.0594	15.8674	16.0824	15.8812	15.9103	15.9985	15.8178	-0.0378247	0.458069	0.624969
Large proline-rich protein BAG6	Bag6	16.6617	16.6364	16.7333	16.5474	16.6097	16.8214	16.7326	16.6286	16.6692	16.5899	0.0506239	0.189641	0.37339
Bcl-2 homologous antagonist/killer	Bak1	15.8154	15.6166	15.7032	15.568	15.8154	15.6236	15.8033	15.7324	15.6844	15.7682	0.0186811	0.767969	0.856292
Barrier-to-autointegration factor	Banf1	17.177	17.1707	17.0843	17.5232	17.2404	17.575	17.5643	17.761	17.9095	17.6161	0.446051	3.01562e-06	0.00033117
Chromatin complexes subunit BAP18	Bap18	13.1182	13.0919	12.9425	13.3283	13.0332	12.8198	13.0416	12.9901	12.6062	12.9715	-0.216975	0.0458213	0.20043
Brain acid soluble protein 1	Basp1	15.8973	16.5448	16.1216	16.1455	16.2794	17.4503	16.241	16.3294	16.4184	16.8196	0.454057	0.0820202	0.251509
Apoptosis regulator BAX	Bax	14.5811	14.9193	14.6719	14.6558	14.8512	15.3176	14.8112	14.9997	14.6091	15.0567	0.222989	0.117669	0.295151
Tyrosine-protein kinase BAZ1B	Baz1b	16.199	16.3146	16.0767	16.2103	16.2266	16.7346	16.2713	16.2451	16.1714	16.3444	0.147916	0.147846	0.329395
Basal cell adhesion molecule	Bcam	17.8039	17.763	17.7295	17.9221	17.8901	17.8106	17.9139	17.8421	17.894	17.7983	0.0300576	0.490222	0.652765
B-cell receptor-associated protein 29	Bcap29	18.0347	17.9802	17.9139	17.9855	17.8193	17.3035	17.9531	17.6913	17.8234	17.539	-0.284678	0.0250694	0.153791
B-cell receptor-associated protein 31	Bcap31	19.1122	19.0734	19.0151	18.8426	18.9457	19.0016	18.9531	19.0314	18.8842	18.9457	-0.0345971	0.410858	0.584728
Breast carcinoma-amplified sequence 1 homolog	Bcas1	13.615	13.27	13.4855	13.8126	13.393	12.7759	13.4526	13.5252	13.2274	13.304	-0.258187	0.117433	0.294804
Pre-mRNA-splicing factor SPF27	Bcas2	14.7811	14.974	14.776	15.0137	14.998	15.2859	14.9662	14.9346	15.0259	15.0536	0.144693	0.0975395	0.27
BCAS3 microtubule associated cell migration factor	Bcas3	16.343	16.5311	16.5412	16.5779	16.5402	16.4948	16.6434	16.6581	16.5173	16.5318	0.062376	0.244363	0.430558
Branched-chain-amino-acid aminotransferase, mitochondrial	Bcat2	19.4909	19.2942	19.509	19.5813	19.352	18.6931	19.308	19.4818	19.3348	19.2341	-0.23513	0.101382	0.276828
BRCA2 and CDKN1A-interacting protein	Bccip	15.1937	15.3658	15.0548	15.2395	15.3229	15.2031	15.2031	15.3747	15.4066	15.3214	0.0664093	0.322445	0.503267
Cholinesterase	Bche	15.0814	14.8651	15.0928	14.7564	14.9788	14.9325	15.1161	14.9245	15.0685	14.9245	0.0383359	0.628452	0.757957
2-oxoisovalerate dehydrogenase subunit alpha, mitochondrial	Bckdha	17.0577	17.0295	17.1485	17.0932	16.9151	16.2219	17.0241	17.0053	16.9184	16.6772	-0.279413	0.0862261	0.257127
2-oxoisovalerate dehydrogenase subunit beta, mitochondrial	Bckdhb	15.6523	15.5469	15.7185	15.669	15.6555	14.726	15.7514	15.5589	15.6179	15.2706	-0.263488	0.162611	0.343669
[3-methyl-2-oxobutanoate dehydrogenase [lipoamide]] kinase, mitochondrial	Bckdk	17.9117	17.646	17.8265	17.7923	17.6546	16.7653	17.516	17.3881	17.4332	17.2637	-0.492933	0.00100881	0.0234354
B-cell lymphoma/leukemia 10	Bcl10	12.9715	13.5331	12.2558	12.4506	12.4411	12.2519	12.9511	11.801	12.4831	12.5405	-0.324915	0.281633	0.463426
Bcl-2-like protein 13	Bcl2l13	18.3071	18.2478	18.3392	18.2815	18.3033	17.8927	18.2942	18.2558	18.272	18.0852	-0.135817	0.092126	0.263172
B-cell CLL/lymphoma 7 protein family member C	Bcl7c	14.0729	14.1118	14.1742	13.9368	13.8111	14.4873	14.1357	14.0487	14.0942	14.1552	0.162868	0.0385864	0.185035
Bcl-2-associated transcription factor 1	Bclaf1	16.4009	16.6225	16.5046	16.4822	16.4769	17.3181	16.5843	16.4151	16.7676	16.8506	0.289744	0.0752153	0.241778
Mitochondrial chaperone BCS1	Bcs1l	16.7924	16.7215	16.8214	16.6908	16.7284	16.3294	16.6133	16.7536	16.6423	16.5566	-0.171858	0.0264213	0.157848
D-beta-hydroxybutyrate dehydrogenase, mitochondrial	Bdh1	18.5334	18.2312	18.9099	18.5744	18.642	17.4138	18.5931	18.9457	18.4679	18.118	-0.270463	0.341664	0.520409
Beclin-1	Becn1	13.3085	13.3631	13.0609	13.3395	13.2177	13.7436	13.3608	13.5415	13.2546	13.5091	0.223968	0.0228088	0.147342
BET1 homolog	Bet1	12.0927	11.5848	11.4631	11.8516	11.9521	11.1565	12.0896	11.7032	11.3663	11.3407	-0.257607	0.230881	0.417646
BET1-like protein	Bet1l	11.3407	10.998	11.4609	11.7734	10.8109	12.243	11.39	11.6711	12.3372	11.3698	0.525469	0.0608637	0.223872
Bifunctional apoptosis regulator	Bfar	13.2742	13.2427	13.0781	12.9469	12.8293	13.2177	13.3812	13.2019	13.2719	13.0897	0.158203	0.0120857	0.109671
Biglycan	Bgn	18.588	18.8073	18.8289	18.6066	18.9172	18.8093	18.4399	18.8842	18.8451	19.1063	0.0673672	0.538024	0.689507
Protein bicaudal D homolog 2	Bicd2	15.0388	14.8512	14.9066	14.7718	14.992	15.0639	14.8512	14.8512	14.8912	14.9139	0.00220261	0.971681	0.984822
Myc box-dependent-interacting protein 1	Bin1	20.646	20.8036	20.6087	20.7063	20.6902	20.6902	20.6951	20.6087	20.7124	20.7063	-0.00840895	0.835658	0.900192
Bridging integrator 2	Bin2	15.7621	16.0475	15.5893	15.6083	15.7962	15.8992	15.7438	15.7185	15.5225	15.94	0.00412466	0.971491	0.984822
Baculoviral IAP repeat-containing protein 2	Birc2	12.5443	12.8336	12.8449	12.4386	12.6997	12.4768	12.5243	12.6236	12.8959	12.444	-0.0792834	0.513941	0.670309
Baculoviral IAP repeat-containing protein 6	Birc6	17.0855	17.1778	17.177	17.0397	17.086	17.3899	17.0567	17.0937	17.1761	17.1751	0.0651204	0.309711	0.491114
UPF0696 protein C11orf68 homolog	Bles03	16.8597	16.9209	16.9346	16.9494	16.764	16.661	16.8151	16.9037	16.8718	16.7463	-0.0861304	0.145697	0.326885
Bleomycin hydrolase	Blmh	18.4309	18.52	18.4775	18.5334	18.4293	18.5611	18.3687	18.4713	18.5104	18.5611	0.0162813	0.710859	0.817558
Biogenesis of lysosome-related organelles complex 1 subunit 2	Bloc1s2	14.1804	13.83	14.1125	14.0391	13.9298	13.8876	14.2081	14.0833	14.0658	13.8815	0.00691202	0.93988	0.967925
Biliverdin reductase A	Blvra	18.7978	18.7248	18.7375	18.848	18.7031	18.3757	18.6699	18.6857	18.5841	18.5635	-0.186462	0.00384677	0.0562578
Flavin reductase (NADPH)	Blvrb	17.817	18.4108	17.87	18.4108	18.1553	17.817	17.8876	18.0473	17.706	18.1325	-0.214684	0.144777	0.325785
BMP-2-inducible protein kinase	Bmp2k	14.3119	14.0632	13.9368	13.9187	14.2297	13.8394	13.884	13.9868	13.7515	13.8356	-0.232609	0.00971832	0.097436
Bone morphogenetic protein receptor type-2	Bmpr2	12.469	11.7707	12.1865	12.2271	11.8353	11.694	12.1902	11.4086	11.8479	12.0991	-0.249767	0.221173	0.407779
Vesicle transport protein SEC20	Bnip1	17.1936	17.0855	17.2071	17.1567	17.0843	16.6815	17.0884	16.9862	16.941	16.9632	-0.21338	0.00501332	0.0672899
BCL2/adenovirus E1B 19 kDa protein-interacting protein 2	Bnip2	14.493	14.1999	14.399	14.1719	14.0097	13.7806	13.9942	14.065	13.9211	14.1212	-0.278288	0.0111755	0.104996
BCL2/adenovirus E1B 19 kDa protein-interacting protein 3	Bnip3	16.4977	16.2451	16.3721	16.3632	16.41	15.5275	16.3185	16.287	16.1281	16.1545	-0.294523	0.0500891	0.208012
Biorientation of chromosomes in cell division protein 1	Bod1	11.6695	11.1456	11.6635	11.6332	11.4841	10.9356	11.3973	11.2784	11.6823	11.4007	-0.180315	0.233026	0.419267
Biorientation of chromosomes in cell division protein 1-like 1	Bod1l	14.006	13.6439	14.0632	13.8798	14.2544	14.0049	14.2269	14.3367	14.416	13.9713	0.221715	0.103668	0.278911
BolA-like protein 1	Bola1	15.8929	15.7728	15.9436	16.1513	15.7628	15.4033	15.8093	15.9136	15.7596	15.8394	-0.159606	0.149078	0.330098
BolA-like protein 2	Bola2	16.1063	16.3348	16.2771	16.6442	16.3657	16.3068	16.5899	16.6234	16.6133	16.4376	0.168588	0.0834643	0.253711
BolA-like protein 3	Bola3	16.8618	16.7907	16.8612	17.0159	16.6955	16.4901	16.833	16.9907	16.8349	16.7215	-0.0709522	0.491542	0.653916
Ribosome biogenesis protein BOP1	Bop1	13.4893	13.8226	13.8012	13.6071	13.643	13.6439	13.766	13.8065	13.6297	13.56	0.00858873	0.916406	0.953505
BLOC-1-related complex subunit 5	Borcs5	13.1658	13.2643	13.3515	13.4169	13.3311	12.7106	13.6797	13.5108	13.19	12.8795	-0.111807	0.576066	0.718466
BLOC-1-related complex subunit 6	Borcs6	14.5926	14.3767	14.446	14.2899	14.4383	14.1253	14.236	14.442	14.4135	14.4692	-0.091502	0.28379	0.465154
Bisphosphoglycerate mutase	Bpgm	18.1852	18.487	18.2336	18.7913	18.2884	17.2883	18.2815	18.1489	18.1456	18.0928	-0.405698	0.0406786	0.189729
Valacyclovir hydrolase	Bphl	18.5611	18.3914	18.5467	18.5448	18.4991	17.9037	18.5366	18.4775	18.2929	18.2942	-0.207615	0.0810998	0.251459
3'(2'),5'-bisphosphate nucleotidase 1	Bpnt1	17.5785	17.4243	17.6043	17.6582	17.4597	17.2379	17.3685	17.4267	17.4354	17.3694	-0.17743	0.00222179	0.0402986
Golgi-resident adenosine 3',5'-bisphosphate 3'-phosphatase	Bpnt2	16.4461	16.3285	16.2586	16.3847	16.1533	15.7373	16.1836	16.2432	16.0767	16.0738	-0.251351	0.0201783	0.138073
BRCA1-associated protein	Brap	14.6657	14.5858	14.5914	14.5977	14.5157	14.2499	14.7074	14.585	14.5367	14.2826	-0.118921	0.215279	0.401195
BRCA1-associated ATM activator 1	Brat1	11.4924	10.4324	10.616	11.0153	11.0733	10.862	11.2784	11.5728	10.5905	11.2751	0.189872	0.484425	0.649052
Lys-63-specific deubiquitinase BRCC36	Brcc3	14.9303	14.7743	14.9517	14.8094	14.5858	14.9434	14.856	14.9224	14.7302	14.7958	0.0392488	0.501277	0.660112
Bromodomain-containing protein 2	Brd2	12.2219	12.1557	12.0489	11.7661	12.1865	12.1653	11.9448	12.2219	12.3031	12.4048	0.13212	0.267606	0.45176
Bromodomain-containing protein 3	Brd3	14.1287	14.0466	13.8936	13.968	14.0355	14.8374	14.0132	14.1749	14.2803	14.3025	0.307166	0.0320011	0.171072
Bromodomain-containing protein 4	Brd4	14.7231	14.6539	14.3917	14.6262	14.395	14.754	14.5799	14.6133	14.6558	14.5456	0.071765	0.252205	0.438667
Bromodomain-containing protein 7	Brd7	11.0601	10.3987	10.7723	10.8556	10.4177	11.3487	11.0643	10.6537	10.804	11.6259	0.398458	0.0858914	0.257078
BRI3-binding protein	Bri3bp	13.9164	14.0928	13.9443	13.9066	13.8474	13.9881	13.7973	13.9773	13.7123	13.8615	-0.0742377	0.231283	0.418123
Ribosome biogenesis protein BRX1 homolog	Brix1	15.1732	15.1723	15.2275	15.2435	15.1651	15.3457	15.0536	15.3409	15.3953	15.2076	0.0723405	0.289775	0.471482
BRO1 domain-containing protein BROX	Brox	15.9915	15.8992	16.0381	15.9908	15.8552	16.2058	15.8878	16.0647	16.162	15.9971	0.108527	0.114148	0.290778
BSD domain-containing protein 1	Bsdc1	14.6629	14.6287	14.5157	14.6082	14.7216	14.2125	14.5021	14.3461	14.4665	14.2488	-0.272224	0.000121827	0.00547092
Basigin	Bsg	18.1806	17.9398	18.1133	18.1371	17.9379	17.4369	18.1414	18.0903	18.0276	17.8638	-0.149695	0.30212	0.483808
Bone marrow stromal antigen 2	Bst2	16.9596	17.0191	16.6585	16.7587	16.98	16.7022	17.2108	16.7815	16.6665	17.0064	-0.00171534	0.98972	0.994572
BTB/POZ domain-containing protein 1	Btbd1	12.8707	13.2719	13.19	12.8584	13.1138	13.0623	13.0264	13.3467	12.9936	13.0352	0.0318984	0.778038	0.863058
Biotinidase	Btd	14.8941	14.5299	14.7164	14.5944	14.7468	14.4362	14.4673	14.6513	14.4528	14.6367	-0.167463	0.0463892	0.201911
Transcription factor BTF3	Btf3	17.3357	17.405	17.4905	17.3657	17.7214	17.7816	17.3029	17.6323	17.4426	17.4171	0.0516521	0.659307	0.780469
Transcription factor BTF3 homolog 4	Btf3l4	15.7355	15.6955	15.7528	15.6275	15.7162	15.8688	15.7082	15.684	15.8083	15.6942	0.0471887	0.252837	0.439211
Tyrosine-protein kinase BTK	Btk	13.249	13.1027	13.0332	13.1073	13.0372	12.8887	13.039	12.9609	12.8974	13.241	-0.100482	0.21183	0.397956
F-box/WD repeat-containing protein 1A	Btrc	14.1156	14.1523	14.4362	14.0515	14.099	14.1311	14.2147	14.3119	14.203	14.2449	0.050239	0.526644	0.680704
Mitotic checkpoint protein BUB3	Bub3	16.8223	16.9584	16.8506	16.87	16.9102	17.3255	16.8471	16.9779	17.0375	17.0424	0.163816	0.0569739	0.219186
Probable 18S rRNA (guanine-N(7))-methyltransferase	Bud23	11.7809	11.9448	11.7734	11.5285	11.8759	12.5973	12.1315	12.1865	11.9314	12.1457	0.417805	0.000461383	0.0142911
Protein BUD31 homolog	Bud31	15.1328	15.4499	15.141	15.2633	15.5138	15.889	15.452	15.4587	15.5358	15.5381	0.27457	0.0223534	0.145991
Blood vessel epicardial substance	Bves	17.2548	17.1017	17.1306	17.1017	17.082	16.8047	17.0691	17.1342	17.039	17.0305	-0.118698	0.0815648	0.251509
Bystin	Bysl	14.7772	14.8434	14.8404	14.9119	14.7895	15.0983	14.8428	14.9056	14.8277	15.0709	0.116575	0.0776754	0.245633
Basic leucine zipper and W2 domain-containing protein 1	Bzw1	18.3847	18.55	18.4593	18.3949	18.4331	18.811	18.3615	18.5421	18.5045	18.5811	0.115659	0.156698	0.338868
Basic leucine zipper and W2 domain-containing protein 2	Bzw2	19.4388	19.3852	19.4439	19.4124	19.3608	18.9961	19.4674	19.4024	19.3701	19.332	-0.0946425	0.273882	0.457695
Complement C1q subcomponent subunit A	C1qa	14.7338	14.8941	14.3732	14.7096	14.8094	15.1645	14.8922	14.7931	14.3474	14.9367	0.122747	0.451704	0.619652
Complement C1q subcomponent subunit B	C1qb	15.9521	16.3955	15.848	15.7025	16.1888	17.0407	16.1808	16.2255	15.8341	16.6244	0.363743	0.140229	0.320605
Complement component 1 Q subcomponent-binding protein, mitochondrial	C1qbp	15.2869	15.2296	15.4204	15.2933	15.2593	15.1558	15.1581	15.1892	15.3268	15.1089	-0.110143	0.0362286	0.181594
Complement C1q subcomponent subunit C	C1qc	13.9005	14.1742	13.5128	13.249	14.3434	14.7468	13.7422	13.9745	13.3395	14.3843	0.20148	0.547006	0.695414
Complement C1q tumor necrosis factor-related protein 3	C1qtnf3	14.6694	14.8081	14.3461	14.4034	14.9024	16.1808	14.4955	14.7374	14.831	15.5241	0.527883	0.127569	0.305437
Complement C1q and tumor necrosis factor-related protein 9	C1qtnf9	11.9435	12.3621	11.8537	12.305	12.1124	11.8811	12.3265	12.6029	12.2251	11.639	0.0196004	0.925284	0.958449
Complement C1r-A subcomponent	C1ra	16.1692	16.237	16.1208	16.0878	16.2219	16.5128	16.0199	16.1216	15.8265	16.1824	-0.0346874	0.76199	0.852457
Complement C1s-A subcomponent	C1s1	15.1552	15.2084	15.2095	15.1089	15.3794	15.83	15.2834	15.2237	14.9466	15.3872	0.121918	0.429871	0.600607
Complement C2	C2	13.9187	13.7861	13.4297	13.8271	13.8098	13.7765	14.0658	13.9402	13.8337	13.968	0.16255	0.122355	0.300287
C2 domain-containing protein 2	C2cd2	16.3775	16.0511	16.3079	16.193	16.2231	15.2504	16.1298	16.0381	15.8854	15.9195	-0.385872	0.0221029	0.145268
Phospholipid transfer protein C2CD2L	C2cd2l	11.214	10.9774	11.2433	11.3728	11.1857	11.2536	11.6483	11.3236	10.8484	11.2822	0.0725619	0.630242	0.759083
C2 domain-containing protein 5	C2cd5	13.1423	12.9786	13.1423	12.9136	12.7042	12.9543	12.8449	12.852	12.9044	13.1073	-0.0435891	0.650986	0.773066
Complement C3	C3	20.7124	20.8449	20.7314	20.6087	20.9147	21.2991	20.5656	20.9868	20.4313	20.9707	0.0882778	0.611589	0.744757
Complement C4-B	C4b	18.2194	18.1133	18.1723	18.0619	18.3164	18.4032	17.9468	18.2693	17.6449	18.283	-0.0672094	0.662444	0.782547
C4b-binding protein	C4bp	15.2738	15.0766	15.2318	14.9149	15.4472	15.8011	14.9066	15.4978	14.8536	15.5014	0.123214	0.57307	0.716041
Complement C5	C5	17.286	17.4298	17.2816	17.3881	17.516	17.593	17.2216	17.4905	17.0766	17.3497	-0.0340393	0.754408	0.846956
Lys-63-specific deubiquitinase BRCC36-like	C6.1al	14.6646	14.4919	14.4528	14.4149	14.5556	14.4904	14.3002	14.4123	14.4597	14.4212	-0.0991759	0.0785147	0.247123
Complement component C8 alpha chain	C8a	16.3518	16.3798	16.2278	16.406	16.5377	16.7839	16.141	16.4948	16.4031	16.497	0.0833628	0.495283	0.655892
Complement component C8 beta chain	C8b	16.2058	16.1857	15.9882	16.3159	16.1819	16.7375	15.9618	16.3625	16.114	16.2931	0.118276	0.421294	0.593982
Complement component C8 gamma chain	C8g	14.8055	14.8112	14.7688	15.0029	14.9635	14.9646	14.835	15.0157	14.7137	14.8277	0.000943911	0.990097	0.994572
Complement component C9	C9	17.0705	16.9399	16.8938	17.1011	16.9851	16.9549	16.8651	16.7755	16.8373	16.8006	-0.15139	0.00242592	0.0418645
Guanine nucleotide exchange C9orf72 homolog	C9orf72	12.9136	13.0264	13.0649	13.2629	13.067	13.0314	13.2427	12.945	13.1958	12.9314	0.00234319	0.979184	0.989517
Calcium-binding protein 39	Cab39	19.0092	18.8557	18.9195	18.8792	18.8642	18.55	18.9055	18.9354	18.8397	18.7345	-0.112553	0.161927	0.34349
Calcium-binding protein 39-like	Cab39l	13.7849	13.7265	13.7454	13.7338	13.6297	13.385	13.7917	13.7231	13.4648	13.5718	-0.136755	0.107383	0.284134
Calcium channel flower homolog	Cacfd1	13.4226	13.4704	13.6641	13.3738	13.4725	13.5398	13.2081	13.1003	13.3996	13.3228	-0.166539	0.0825213	0.252114
Voltage-dependent L-type calcium channel subunit alpha-1S	Cacna1s	20.0075	19.9131	19.9376	19.9447	19.7677	18.7892	19.794	19.6248	19.7444	19.405	-0.442639	0.024381	0.152445
Voltage-dependent calcium channel subunit alpha-2/delta-1	Cacna2d1	20.7971	20.7426	20.7426	20.8713	20.5797	19.605	20.5797	20.5097	20.5204	20.2578	-0.452155	0.0196435	0.136063
Voltage-dependent L-type calcium channel subunit beta-1	Cacnb1	18.9561	18.7718	18.8958	18.9302	18.6726	17.6152	18.7612	18.6043	18.5387	18.3033	-0.480761	0.0281943	0.161749
Voltage-dependent calcium channel gamma-1 subunit	Cacng1	13.08	13.2472	12.8795	12.6138	12.259	12.4713	12.2237	12.2987	12.6957	12.5881	-0.360374	0.0597881	0.222639
Voltage-dependent calcium channel gamma-6 subunit	Cacng6	16.2077	15.9558	16.1314	16.0199	15.8625	15.1695	15.8406	15.7611	15.7291	15.4692	-0.441544	0.00263361	0.0443092
Cactin	Cactin	12.8551	13.1569	13.1658	13.4893	12.8758	11.9448	12.8379	12.7135	12.6274	12.4639	-0.591083	0.00272925	0.0454124
Calcyclin-binding protein	Cacybp	17.244	17.4062	17.3629	17.2241	17.3181	17.8962	17.5887	17.3155	17.2806	17.3804	0.181222	0.0824397	0.251992
CAD protein	Cad	17.7652	17.9379	17.7856	17.687	17.8565	18.4679	17.7961	17.8039	17.9997	18.0012	0.207364	0.114651	0.291356
Cell adhesion molecule 3	Cadm3	13.5343	13.3531	13.7265	13.8373	13.6856	13.365	13.5776	13.6585	13.6987	13.6032	-0.0467515	0.55955	0.70512
Calcium-binding and coiled-coil domain-containing protein 1	Calcoco1	14.4223	14.3978	14.5393	14.0962	14.3212	14.9423	14.5811	14.2223	14.4471	14.4049	0.164185	0.17043	0.351714
Calcium homeostasis modulator protein 6	Calhm6	13.3558	13.4493	13.1165	13.2903	13.365	12.938	13.4195	13.0547	13.398	13.4326	-0.066828	0.574113	0.717048
Calmodulin-2	Calm2	20.9955	21.0576	21.0424	21.3421	21.0331	21.1163	21.0742	21.3712	21.4924	21.2477	0.166198	0.0692477	0.233793
Calmodulin-4	Calm4	13.7742	14.0179	14.1011	14.2391	13.5428	12.9668	13.6599	14.1784	13.3714	13.8826	-0.323163	0.195869	0.380647
Calreticulin	Calr	20.2578	20.4313	20.2629	20.1698	20.2767	20.8303	20.3463	20.4205	20.4033	20.4757	0.215516	0.018432	0.132535
Calumenin	Calu	18.611	18.73	18.6931	18.6931	18.6471	18.825	18.611	18.7681	18.6999	18.7031	0.0465825	0.28884	0.470622
Calcium/calmodulin-dependent protein kinase type 1	Camk1	16.1177	15.9789	16.1051	16.1063	16.0073	15.848	15.85	15.9046	15.9223	15.8528	-0.18749	1.05877e-07	2.0629e-05
Calcium/calmodulin-dependent protein kinase type 1D	Camk1d	14.2435	14.526	14.2223	14.5289	14.3452	14.3461	14.6176	14.4972	14.3002	14.569	0.0928307	0.329851	0.510367
Calcium/calmodulin-dependent protein kinase type II subunit alpha	Camk2a	16.6762	16.3984	16.833	16.4948	16.4623	15.7514	16.5836	16.286	16.2122	15.9338	-0.419559	0.0166487	0.127494
Calcium/calmodulin-dependent protein kinase type II subunit beta	Camk2b	20.4692	20.6215	20.5797	20.5513	20.5451	20.3638	20.5277	20.5277	20.4996	20.4692	-0.0757422	0.0561263	0.217031
Calcium/calmodulin-dependent protein kinase type II subunit delta	Camk2d	18.1061	18.1102	18.0584	17.9265	17.9819	18.0511	18.118	18.0347	18.0214	18.0574	0.0199223	0.534909	0.687269
Calcium/calmodulin-dependent protein kinase type II subunit gamma	Camk2g	17.0884	16.9757	16.9146	17.2011	16.9605	16.0573	17.096	16.7157	16.8343	16.6692	-0.353598	0.0554004	0.216302
Guided entry of tail-anchored proteins factor CAMLG	Caml	13.3143	13.3608	13.2643	13.4087	13.4855	13.6526	13.3942	13.0871	13.1515	13.1255	-0.0845221	0.448292	0.617207
Calmodulin-regulated spectrin-associated protein 1	Camsap1	14.9089	14.6803	14.8622	14.7021	14.5944	14.1774	14.5484	14.5315	14.6367	14.1962	-0.331526	0.00484811	0.0658492
Cullin-associated NEDD8-dissociated protein 1	Cand1	18.7233	18.8206	18.7681	18.6999	18.8557	19.4309	18.822	18.8073	18.8618	18.9561	0.20212	0.0973996	0.269859
Cullin-associated NEDD8-dissociated protein 2	Cand2	20.1469	20.1544	20.1595	20.1091	20.164	20.0245	20.1544	20.0674	20.0716	20.0551	-0.0721958	0.00431611	0.0606263
Calnexin	Canx	19.8782	20.1035	19.9614	19.8925	20.0651	20.4313	20.0872	20.117	20.0972	20.2015	0.206717	0.0124024	0.111309
Adenylyl cyclase-associated protein 1	Cap1	18.1619	18.5366	18.12	18.0967	18.3687	18.8582	18.3521	18.3253	18.2153	18.62	0.21741	0.148663	0.329729
Adenylyl cyclase-associated protein 2	Cap2	19.0387	19.2031	19.2087	18.9677	19.1507	19.5403	19.0887	19.1239	19.1419	19.1978	0.104767	0.273669	0.457695
Macrophage-capping protein	Capg	16.9184	17.2427	17.0652	16.9263	17.1518	17.7074	17.004	17.082	17.132	17.3629	0.196778	0.19059	0.374039
Calpain-1 catalytic subunit	Capn1	20.0872	20.0309	20.0651	20.0972	20.0401	19.5597	20.0674	20.0401	19.9931	19.9376	-0.144509	0.122905	0.300287
Calpain-2 catalytic subunit	Capn2	18.8842	18.9457	18.9085	18.9892	19.0387	19.2004	18.971	19.0825	18.9841	19.1571	0.125752	0.0223579	0.145991
Calpain-3	Capn3	19.5744	19.4868	19.5016	19.4645	19.3929	18.9403	19.4388	19.3587	19.3187	19.2066	-0.231427	0.0178689	0.129877
Calpain-5	Capn5	10.5798	11.5728	11.5267	10.7164	11.2112	10.7879	10.9938	11.3836	11.118	11.1364	-0.0374524	0.872126	0.923735
Calpain-6	Capn6	13.4484	13.515	13.4746	13.3942	13.5636	14.3303	13.9508	13.8538	13.7454	13.8186	0.460644	2.32382e-06	0.000283503
Calpain-7	Capn7	15.1444	14.9929	15.3097	15.1173	15.2986	15.0259	14.9423	15.3245	15.1394	15.0029	-0.0856061	0.346389	0.524355
Caprin-1	Caprin1	17.5534	17.7704	17.5596	17.5582	17.7102	18.3183	17.7345	17.6697	17.8093	17.7961	0.235219	0.0596358	0.222483
F-actin-capping protein subunit alpha-1	Capza1	16.7726	16.9151	16.6867	16.7022	16.9701	16.9236	16.7558	16.6635	16.6705	16.8726	-0.0321618	0.697962	0.808054
F-actin-capping protein subunit alpha-2	Capza2	19.8519	19.7582	19.7582	19.8879	19.7621	19.1173	19.9376	19.7868	19.8551	19.605	-0.143306	0.348241	0.525561
F-actin-capping protein subunit beta	Capzb	20.218	20.1224	20.1091	20.2699	20.0201	19.5287	20.164	20.0075	20.117	19.9131	-0.20187	0.112319	0.288934
Carbonic anhydrase 1	Car1	16.0352	17.0705	16.3865	17.3613	16.6617	15.7185	16.3009	16.4534	16.1063	16.5256	-0.482106	0.0540513	0.213938
Carbonic anhydrase 14	Car14	14.9798	15.0342	14.6058	15.1523	14.2179	13.4548	15.0215	14.5129	14.1083	14.4528	-0.487935	0.140979	0.321326
Carbonic anhydrase 2	Car2	17.5087	18.4293	17.6802	18.5344	18.031	17.2581	17.6602	17.7295	17.3601	17.8234	-0.470487	0.0328602	0.172993
Carbonic anhydrase 3	Car3	23.8381	23.9307	23.6781	24.0455	23.375	22.7928	23.4265	23.726	23.6401	23.6401	-0.328398	0.122529	0.300287
Carbonic anhydrase 4	Car4	14.3798	13.9112	14.0487	14.3755	13.8039	12.8107	14.1732	13.8717	13.7145	13.8143	-0.426944	0.116942	0.294181
Caspase recruitment domain-containing protein 11	Card11	12.2882	12.1402	12.0863	12.8172	13.0282	11.9855	11.9435	12.769	16.4977	16.2964	1.42637	0.0620915	0.226196
Caspase recruitment domain-containing protein 19	Card19	15.1616	15.115	15.1539	15.0421	15.0766	15.2553	15.2301	15.2538	15.2009	15.1983	0.117859	1.49109e-10	6.43298e-08
Histone-arginine methyltransferase CARM1	Carm1	17.3657	17.1446	17.1509	17.5262	17.244	16.941	17.3	17.1761	17.1639	17.1043	-0.149207	0.12658	0.304
Carnosine N-methyltransferase	Carnmt1	18.5274	18.2467	18.2776	18.4991	18.1874	16.9945	18.2253	18.1785	18.2027	17.8106	-0.465323	0.066782	0.230634
Carnosine synthase 1	Carns1	16.2306	16.1281	16.4602	16.2005	16.2103	15.4049	16.1472	16.3894	16.1216	15.9162	-0.250077	0.162004	0.34349
Cysteine--tRNA ligase, cytoplasmic	Cars	18.7643	18.7329	18.751	18.7478	18.763	18.5334	18.7813	18.7153	18.7345	18.6699	-0.0648974	0.13893	0.318846
Probable cysteine--tRNA ligase, mitochondrial	Cars2	15.7514	15.3128	15.6388	15.7506	15.6859	14.7351	15.6826	15.5725	15.5772	15.3474	-0.244926	0.191689	0.375423
Protein CASC3	Casc3	14.5129	14.493	14.648	14.5406	14.6893	14.4167	14.2321	14.6736	14.5166	14.352	-0.138568	0.103282	0.278567
Peripheral plasma membrane protein CASK	Cask	15.5801	15.3503	15.6751	15.6663	15.4161	15.5883	15.5932	15.5122	15.5555	15.6594	0.0441693	0.555929	0.702471
Caskin-2	Caskin2	13.3311	13.3826	13.2598	13.4484	13.2137	13.0104	13.277	13.2101	12.9918	12.9637	-0.236524	0.0018995	0.0360998
Caspase-1	Casp1	13.7281	13.6187	13.5612	13.5108	13.6902	13.3904	13.2274	13.5985	13.452	13.4661	-0.194908	0.011017	0.104996
Caspase-12	Casp12	14.2636	14.037	13.5317	13.8406	13.8681	13.1968	13.8491	13.5013	13.5174	13.6391	-0.367457	0.0307969	0.1685
Caspase-3	Casp3	16.2626	16.9346	16.3553	16.3918	16.6423	17.4748	16.5522	16.7483	16.7126	17.0917	0.398589	0.0678669	0.231069
Caspase-6	Casp6	14.7646	15.0168	14.7991	14.8464	15.0124	15.1567	14.7403	14.9487	15.0657	14.9601	0.0864775	0.351641	0.529258
Caspase-7	Casp7	15.6609	15.7552	15.6993	15.7291	15.7819	15.9798	16.0034	15.7962	15.6408	15.8387	0.12647	0.0726303	0.238164
Caspase-8	Casp8	16.0594	16.213	16.027	15.8718	16.2306	16.485	16.1973	16.24	16.2361	16.4177	0.234875	0.0116383	0.107157
Caspase-9	Casp9	10.9412	11.214	10.8947	11.2222	10.9284	11.1364	10.334	11.534	10.7592	11.0024	-0.0868874	0.701647	0.810781
Calsequestrin-1	Casq1	22.8348	22.7438	22.7438	22.7928	22.6979	21.8611	22.6051	22.635	22.6979	22.4286	-0.317071	0.0425289	0.193997
Calsequestrin-2	Casq2	19.8824	19.9502	19.8782	19.8287	19.9787	20.2363	19.917	19.9026	19.9447	19.9745	0.0913676	0.179962	0.36172
Calpastatin	Cast	18.4272	18.4435	18.4693	18.4579	18.4651	18.5917	18.4882	18.5344	18.5214	18.6085	0.0962339	5.67367e-05	0.0030873
Cytosolic arginine sensor for mTORC1 subunit 2	Castor2	14.4887	14.3883	14.527	14.4612	14.4407	14.2523	14.5569	14.3942	14.3628	14.3249	-0.0829727	0.162134	0.34349
Zinc finger protein castor homolog 1	Casz1	12.1618	12.8537	12.4206	11.7602	12.4789	13.241	13.0042	12.0313	13.1785	12.8959	0.535143	0.0735214	0.23952
Catalase	Cat	18.642	18.8866	18.6896	19.0112	18.7726	18.5931	18.8025	18.6931	18.5982	18.7532	-0.112365	0.159963	0.342062
Caveolin-1	Cav1	18.9302	18.8002	18.6845	18.7553	18.8177	18.6262	18.8426	18.7693	18.7073	18.6506	-0.0784053	0.171251	0.352604
Caveolin-2	Cav2	14.0084	13.5582	13.9103	13.6869	13.673	13.1527	13.8186	13.7026	13.4725	13.3085	-0.276403	0.0748141	0.24113
Caveolin-3	Cav3	15.6646	15.5131	15.5827	15.4758	15.51	15.1495	15.2064	15.3051	15.2147	15.2147	-0.331181	2.27966e-14	3.80952e-11
Caveolae-associated protein 1	Cavin1	20.4267	20.3638	20.3196	20.4757	20.2848	20.0972	20.342	20.2848	20.342	20.1783	-0.125263	0.0487969	0.206107
Caveolae-associated protein 2	Cavin2	19.2043	19.0151	19.0632	19.1173	19.0203	18.7579	19.0438	19.0041	18.9789	18.9085	-0.145403	0.0266761	0.158251
Caveolae-associated protein 3	Cavin3	17.0159	16.9056	17.0375	17.132	17.0295	16.9255	17.0265	17.0874	17.051	17.0833	0.010653	0.78112	0.864381
Caveolae-associated protein 4	Cavin4	18.9195	18.8426	18.867	18.982	18.7416	18.4937	18.7329	18.6963	18.7375	18.5516	-0.228136	0.000875643	0.0209876
Core-binding factor subunit beta	Cbfb	16.9317	17.0766	16.9549	17.0081	16.9091	16.9056	16.9428	16.8989	16.8746	16.9392	-0.0638773	0.0631392	0.22673
E3 ubiquitin-protein ligase CBL	Cbl	13.9353	14.0962	13.6957	13.5224	13.4922	14.0545	13.9619	13.7567	14.006	14.1287	0.233217	0.062156	0.226284
E3 ubiquitin-protein ligase CBL-B	Cblb	12.409	12.6113	12.5229	12.8721	12.5481	12.6219	11.7054	12.5635	12.9403	12.4578	-0.134876	0.540899	0.692021
Carbonyl reductase [NADPH] 1	Cbr1	19.0715	18.806	18.9403	19.0016	18.7769	18.2312	18.8046	18.7747	18.6879	18.5658	-0.3064	0.0151817	0.123961
Carbonyl reductase [NADPH] 2	Cbr2	16.8989	16.8047	16.9632	16.8463	16.7743	16.5354	16.7439	17.0451	16.7518	16.7558	-0.091043	0.328109	0.508279
Carbonyl reductase [NADPH] 3	Cbr3	14.7632	14.7216	14.9224	14.8572	14.8464	15.0113	14.754	15.1907	15.0548	14.8152	0.143008	0.124065	0.301066
3-oxoacyl-[acyl-carrier-protein] reductase	Cbr4	17.381	17.1983	17.3913	17.4732	17.2108	16.6301	17.3507	17.2297	17.2011	16.9808	-0.252453	0.082215	0.251509
Chromobox protein homolog 1	Cbx1	15.9511	16.1598	15.9611	16.0538	16.0939	16.4739	16.0913	16.133	16.1769	16.0563	0.142364	0.0944736	0.266817
Chromobox protein homolog 3	Cbx3	16.9549	17.2123	17.021	17.1325	17.1027	17.5631	17.1459	17.1485	17.1128	17.248	0.158982	0.104205	0.279483
Chromobox protein homolog 5	Cbx5	16.3501	16.5394	16.2667	16.3973	16.549	17.2404	16.4616	16.4653	16.5606	16.6626	0.257613	0.108205	0.285024
Coiled-coil and C2 domain-containing protein 1A	Cc2d1a	15.2287	15.2354	15.2928	15.1461	15.0685	15.1461	15.2777	15.2546	15.2928	15.2538	0.0506902	0.303225	0.484519
Coiled-coil and C2 domain-containing protein 1B	Cc2d1b	16.7126	16.7852	16.7004	16.8173	16.6929	16.8186	16.7717	16.628	16.6508	16.7157	-0.0247517	0.566169	0.711277
Cell division cycle and apoptosis regulator protein 1	Ccar1	16.2617	16.3721	16.3764	16.4198	16.4513	16.8373	16.4177	16.4616	16.5648	16.4602	0.17205	0.0502672	0.20802
Cell cycle and apoptosis regulator protein 2	Ccar2	15.9611	16.0806	15.8763	15.8625	15.9584	16.4198	15.9124	15.921	16.1129	16.1464	0.154717	0.133331	0.312224
Coiled-coil domain-containing protein 102A	Ccdc102a	11.0344	11.3728	11.639	10.7341	10.9534	11.4631	10.9412	10.862	10.7723	12.0026	0.0615093	0.838319	0.90145
Coiled-coil domain-containing protein 115	Ccdc115	14.0355	14.4788	14.3256	14.5484	14.294	14.0738	14.3542	14.2747	14.2076	14.3159	-0.0912132	0.345388	0.523367
Coiled-coil domain-containing protein 12	Ccdc12	14.6779	14.8502	14.948	14.8434	14.9423	15.1961	14.875	14.8594	15.1317	14.948	0.149678	0.0914822	0.262032
Coiled-coil domain-containing protein 124	Ccdc124	16.5985	16.4414	16.5743	16.5629	16.4009	16.3871	16.4558	16.4351	16.473	16.2634	-0.112718	0.0295762	0.165408
Coiled-coil domain-containing protein 127	Ccdc127	14.6303	14.5406	14.624	14.748	14.6816	13.9443	14.6719	14.5556	14.4366	14.2919	-0.26486	0.0468251	0.202531
Coiled-coil domain-containing protein 134	Ccdc134	15.4149	15.4506	15.6642	15.5053	15.5324	15.8947	15.6609	15.7388	15.9915	15.7411	0.291949	0.000151834	0.00623861
Coiled-coil domain-containing protein 167	Ccdc167	14.4034	14.2826	14.3594	14.0997	14.246	13.8356	14.0851	14.1732	14.0738	13.8987	-0.264926	0.00186723	0.0358083
Coiled-coil domain-containing protein 171	Ccdc171	15.7457	15.7122	15.7007	15.9445	15.5827	14.624	15.4587	15.4161	15.4414	15.1922	-0.510665	0.00295401	0.0483528
Coiled-coil domain-containing protein 22	Ccdc22	16.7907	16.8373	16.7717	16.7333	17.0903	16.9975	16.8097	17.2134	17.1509	16.882	0.166088	0.102063	0.277685
Coiled-coil domain-containing protein 25	Ccdc25	17.2316	17.177	17.3237	17.2208	17.1298	16.8754	17.1185	17.2537	17.1472	17.0891	-0.119779	0.100588	0.27566
Coiled-coil domain-containing protein 30	Ccdc30	13.5695	13.7636	13.8595	13.7742	13.6869	12.8707	14.2281	13.6032	13.8186	13.2795	-0.170715	0.494944	0.655872
Coiled-coil domain-containing protein 43	Ccdc43	16.3321	15.9672	16.165	16.1612	15.9789	15.4093	16.1249	16.1108	15.9762	15.9458	-0.207491	0.183717	0.365257
PAT complex subunit CCDC47	Ccdc47	18.1703	18.1186	18.2091	18.0958	18.1259	18.0055	18.1522	18.0602	18.0763	17.9579	-0.0935172	0.0151263	0.123961
Coiled-coil domain-containing protein 50	Ccdc50	15.4866	15.5565	15.4189	15.3722	15.5349	15.5833	15.3573	15.2941	15.4227	15.5622	-0.0298989	0.672807	0.790306
Mitochondrial potassium channel	Ccdc51	15.4143	14.9236	15.8011	15.3775	15.3922	15.0312	15.1732	15.382	15.1436	15.1436	-0.207019	0.188689	0.371837
Protein MIX23	Ccdc58	16.7307	16.5014	16.5705	16.6937	16.725	16.4822	16.6457	16.7627	16.8428	16.4453	-0.00855191	0.927965	0.959416
Coiled-coil domain-containing protein 6	Ccdc6	16.7797	16.5147	16.7833	16.6171	16.6171	16.4653	16.4883	16.5733	16.553	16.3984	-0.166668	0.00831394	0.090089
Coiled-coil domain-containing protein 85C	Ccdc85c	12.2964	11.7773	11.9874	12.243	11.6904	10.9938	11.4027	12.2691	11.9874	11.5588	-0.356546	0.180862	0.362565
Protein Daple	Ccdc88c	14.8887	15.6376	14.5061	14.3883	14.2967	13.5649	14.1065	14.0107	14.1156	14.0229	-0.779384	0.00419962	0.0597033
Coiled-coil domain-containing protein 9	Ccdc9	16.5394	16.3221	16.3959	16.4042	16.497	16.2451	16.3701	16.4086	16.2594	16.3221	-0.11068	0.0373949	0.182591
Coiled-coil domain-containing protein 90B, mitochondrial	Ccdc90b	17.5446	17.3899	17.5909	17.575	17.5279	17.5067	17.5959	17.665	17.5327	17.5596	0.0463002	0.325309	0.505496
Coiled-coil domain-containing protein 91	Ccdc91	16.726	16.5559	16.8512	16.6713	16.6056	16.3079	16.6487	16.4992	16.5779	16.3	-0.215262	0.0199323	0.136964
Coiled-coil domain-containing protein 93	Ccdc93	16.371	16.1973	16.4479	16.2613	16.5637	16.4616	16.2853	16.6171	16.5025	16.3545	0.0759741	0.398763	0.574143
Coiled-coil domain-containing protein 97	Ccdc97	13.6257	14.1164	13.6922	13.6526	13.9066	13.7861	14.2329	13.6856	13.5398	13.7347	-0.00289386	0.985156	0.993048
Coiled-coil domain-containing protein 9B	Ccdc9b	14.7021	14.766	14.703	14.6166	14.7188	14.1804	14.8324	14.5456	14.5185	14.2711	-0.231685	0.0628375	0.226343
Cerebral cavernous malformations protein 2 homolog	Ccm2	12.0089	12.6294	12.2647	12.1545	12.3675	12.372	12.5461	11.9915	12.1767	11.9193	-0.0838483	0.596088	0.733572
CCN family member 1	Ccn1	12.2898	12.259	12.1029	12.1635	12.0647	12.6638	12.3539	12.1882	12.5576	12.305	0.23773	0.00602115	0.0737683
Cyclin-K	Ccnk	13.2199	13.2854	12.7524	12.9338	13.1238	13.6661	13.1569	13.1263	13.0104	13.2903	0.186922	0.181887	0.363146
Cyclin-L1	Ccnl1	13.5938	13.8288	13.8749	13.8757	13.5091	13.7721	13.6622	13.5875	13.8039	13.5786	-0.0555906	0.555116	0.702182
Cell cycle progression protein 1	Ccpg1	17.1185	16.8245	16.98	16.8977	16.8223	16.2339	16.8527	16.7268	16.734	16.5166	-0.315788	0.0158004	0.125203
Copper chaperone for superoxide dismutase	Ccs	16.1094	16.1146	16.2136	16.3331	16.1373	15.9496	16.167	16.1938	16.1267	16.0622	-0.0817119	0.173674	0.355665
T-complex protein 1 subunit beta	Cct2	18.8691	19.0132	18.9213	18.9004	19.0092	19.5773	19.0041	18.9739	19.066	19.1239	0.206418	0.0759241	0.242822
T-complex protein 1 subunit gamma	Cct3	18.9892	19.187	19.0526	18.9622	19.1063	19.7398	19.1728	19.187	19.281	19.2921	0.275097	0.0140454	0.119405
T-complex protein 1 subunit delta	Cct4	19.182	19.3557	19.2486	19.19	19.3187	20.0004	19.4571	19.3929	19.4759	19.5308	0.312424	0.00647654	0.0771025
T-complex protein 1 subunit epsilon	Cct5	19.4759	19.6544	19.5688	19.4591	19.5597	20.2578	19.6166	19.5332	19.7035	19.7473	0.228104	0.0820282	0.251509
T-complex protein 1 subunit zeta	Cct6a	19.4534	19.6482	19.5253	19.3629	19.5688	20.3196	19.6464	19.6275	19.7264	19.7868	0.309656	0.0220518	0.14509
T-complex protein 1 subunit eta	Cct7	19.5308	19.6869	19.7169	19.5177	19.7315	20.4033	19.7264	19.8287	19.8963	19.9614	0.326474	0.0132461	0.115568
T-complex protein 1 subunit theta	Cct8	19.2657	19.3701	19.3187	19.187	19.2974	19.7999	19.3587	19.3409	19.4083	19.4198	0.17774	0.0377788	0.183264
Vacuolar fusion protein CCZ1 homolog	Ccz1	17.1602	16.9287	17.0498	16.866	16.931	16.8672	16.9851	16.9808	16.9358	17.0053	-0.0323185	0.59004	0.730894
CD109 antigen	Cd109	14.3905	14.2429	14.5052	14.3011	14.8622	15.2046	14.459	14.621	14.4069	14.8386	0.245653	0.206757	0.391783
Monocyte differentiation antigen CD14	Cd14	12.7578	12.6657	12.3503	12.5024	12.3312	12.6401	12.5973	12.2373	12.8379	12.7608	0.0931762	0.505549	0.663612
CD151 antigen	Cd151	16.5502	16.5967	16.2116	16.6123	16.4758	16.2634	16.4513	16.3973	16.3764	16.3009	-0.131438	0.126633	0.304
Scavenger receptor cysteine-rich type 1 protein M130	Cd163	14.4788	14.3224	14.7188	14.494	14.5185	13.7038	14.1616	14.3266	13.9701	13.9893	-0.476223	0.000154104	0.00628912
CD180 antigen	Cd180	14.2728	14.8776	14.6246	14.3452	14.5224	14.8215	14.7277	14.3489	14.0678	14.6539	-0.00458668	0.979598	0.989517
OX-2 membrane glycoprotein	Cd200	11.8462	11.6747	10.7015	11.568	11.3806	11.9435	11.6285	11.2822	11.568	11.5728	0.164784	0.451303	0.619652
Programmed cell death 1 ligand 1	Cd274	13.1489	13.2652	12.9486	12.8458	12.6081	12.4458	13.4484	13.1459	12.6847	12.5998	-0.0984091	0.639438	0.765885
CD276 antigen	Cd276	11.39	11.4841	11.1456	11.6789	11.3728	12.8941	10.8147	11.8811	11.7032	12.0089	0.446143	0.2217	0.408129
CD2-associated protein	Cd2ap	15.6091	15.8406	15.6303	15.5575	15.7644	16.0041	15.8559	15.8909	15.9415	15.9152	0.241143	0.000105962	0.00484854
CD2 antigen cytoplasmic tail-binding protein 2	Cd2bp2	14.2711	14.0562	14.1324	14.223	14.3917	14.6176	14.1523	14.378	14.2135	14.1164	0.0806862	0.473914	0.639601
CMRF35-like molecule 8	Cd300a	11.0401	10.9654	11.202	10.2664	11.3836	11.8997	11.1798	11.58	11.1456	11.214	0.432325	0.0781654	0.24628
CMRF35-like molecule 3	Cd300ld3	11.9828	12.1653	12.6957	12.2471	12.2691	12.5405	12.5421	12.675	12.9062	12.4057	0.341895	0.0220369	0.14509
CMRF35-like molecule 9	Cd300lg	15.6063	15.2166	15.4066	15.4607	15.3886	14.7834	15.2354	15.2921	15.2101	15.0757	-0.296426	0.0110849	0.104996
CD302 antigen	Cd302	12.6294	12.8484	13.1685	12.6475	13.0416	13.528	12.8735	12.9358	13.27	12.788	0.211994	0.252773	0.439211
Hematopoietic progenitor cell antigen CD34	Cd34	15.6578	15.5715	15.2921	15.5848	15.4968	15.7628	15.6656	15.5661	15.6353	15.3953	0.0844302	0.253381	0.43965
Platelet glycoprotein 4	Cd36	18.9219	18.7113	18.7913	18.751	18.7857	17.9722	18.5905	18.5176	18.4713	18.2866	-0.424591	0.000588379	0.0166846
ADP-ribosyl cyclase/cyclic ADP-ribose hydrolase 1	Cd38	16.3984	16.3927	16.3384	16.41	16.2574	15.9472	16.287	16.2586	16.2738	16.1533	-0.175409	0.018122	0.13093
CD44 antigen	Cd44	15.533	15.8025	15.4058	15.4866	15.8744	16.6581	15.8596	15.8947	15.8219	16.1286	0.452095	0.0170457	0.128856
Leukocyte surface antigen CD47	Cd47	15.0614	14.9997	15.1773	15.0747	15.1841	15.1403	15.0692	15.2417	14.7338	15.141	-0.0342638	0.733787	0.8342
CD48 antigen	Cd48	15.2941	15.6091	14.9325	14.9506	15.3831	15.9592	15.2464	15.3493	15.2159	15.6826	0.2568	0.196772	0.38142
Complement decay-accelerating factor, GPI-anchored	Cd55	16.4042	16.44	16.5035	16.3984	16.2964	16.7518	16.5595	16.4705	16.5826	16.4795	0.160291	0.00135654	0.029083
CD59A glycoprotein	Cd59a	11.2179	11.9828	10.725	11.7506	11.995	11.9631	12.5709	12.0697	12.2501	11.7642	0.589337	0.0491791	0.206332
CD5 antigen-like	Cd5l	13.1685	13.8028	12.8959	13.5904	13.1543	13.6572	13.6558	13.4045	13.1459	12.9699	0.0442668	0.823107	0.891525
CD63 antigen	Cd63	14.5052	14.4407	14.1663	14.3807	14.4989	15.486	13.8907	14.6278	14.5207	14.9952	0.30568	0.290848	0.472044
Macrosialin	Cd68	14.4665	15.0403	14.5799	14.623	14.856	16.076	14.5384	14.6719	14.9474	15.1841	0.370411	0.226727	0.413101
H-2 class II histocompatibility antigen gamma chain	Cd74	17.0257	17.1969	16.7157	16.7852	16.9184	16.9902	17.0539	16.8145	16.6767	16.9668	-0.0279398	0.78622	0.866312
CD81 antigen	Cd81	15.0146	14.9458	14.8524	15.1994	14.9531	14.9788	15.2409	15.0621	14.8048	14.7043	-0.0349054	0.749574	0.844273
CD82 antigen	Cd82	14.8417	15.4384	15.2516	15.1616	15.2084	15.6663	15.2713	15.2809	15.1328	15.2999	0.149903	0.280499	0.462648
CD9 antigen	Cd9	16.6692	16.4342	16.5888	16.6048	16.4822	16.6705	16.2617	16.4342	16.5035	16.3798	-0.105891	0.189322	0.372963
Complement component C1q receptor	Cd93	15.6743	15.464	15.7903	15.7151	15.7528	16.3159	15.7539	15.7141	15.8947	15.8219	0.220788	0.0866963	0.257127
CD99 antigen-like protein 2	Cd99l2	10.8658	9.92112	10.4177	9.84334	10.7164	10.6537	11.2222	10.1186	11.2719	10.3604	0.372493	0.252678	0.439187
Cell division cycle protein 123 homolog	Cdc123	15.1245	15.1948	15.1461	15.5161	15.2337	14.8512	15.2016	15.0792	15.2713	15.2777	-0.106829	0.19797	0.382328
Cell division cycle protein 16 homolog	Cdc16	15.481	15.5609	15.4677	15.4143	15.5131	16.17	15.5575	15.6523	15.646	15.597	0.237155	0.0268617	0.15879
Cell division cycle protein 23 homolog	Cdc23	15.6246	15.7014	15.6091	15.4632	15.5854	16.3166	15.4834	15.6388	15.6107	15.6568	0.144495	0.305601	0.487026
Anaphase-promoting complex subunit CDC26	Cdc26	14.6502	14.7811	14.588	14.9038	14.7403	15.4686	14.9236	15.1487	15.1773	14.8611	0.383184	0.00199242	0.0371427
Ubiquitin-conjugating enzyme E2 R1	Cdc34	15.926	15.9491	16.1	16.1938	16.0021	16.0073	16.0073	16.2036	16.1587	15.9714	0.0354627	0.603882	0.73985
Hsp90 co-chaperone Cdc37	Cdc37	17.7934	17.8788	17.688	17.6775	17.825	18.2929	17.8223	17.862	17.9265	17.9156	0.191328	0.0336505	0.174612
Hsp90 co-chaperone Cdc37-like 1	Cdc37l1	14.766	14.8004	14.6603	14.6842	14.7302	14.6938	14.8543	14.776	14.7834	14.486	-0.00952083	0.881256	0.929906
Pre-mRNA-processing factor 17	Cdc40	13.4704	13.3904	13.2232	13.1926	13.1392	13.6032	13.1412	12.8974	13.2427	13.0282	-0.100574	0.327166	0.507338
Cell division control protein 42 homolog	Cdc42	17.9178	18.1893	18.0763	18.0574	18.1268	18.4084	18.1553	18.0852	18.1619	18.1861	0.12582	0.0957784	0.267565
Serine/threonine-protein kinase MRCK alpha	Cdc42bpa	12.9735	12.3503	13.0264	12.6787	12.5337	12.6732	12.6102	12.536	12.988	12.4861	-0.0538077	0.743119	0.840079
Serine/threonine-protein kinase MRCK beta	Cdc42bpb	15.6118	15.6646	15.603	15.4427	15.6663	15.9731	15.5477	15.5997	15.7212	15.6476	0.100177	0.239661	0.425626
Serine/threonine-protein kinase MRCK gamma	Cdc42bpg	16.6056	16.6322	16.5318	16.9679	16.3855	16.0745	17.2208	16.5705	16.6735	16.5201	-0.0126927	0.954198	0.974934
Cdc42 effector protein 1	Cdc42ep1	12.6251	11.8924	12.3701	11.7965	11.9448	11.4513	12.2471	11.6332	12.1557	12.1703	-0.194225	0.423486	0.595681
Cdc42 effector protein 4	Cdc42ep4	15.0699	15.0137	15.1849	14.9397	15.0029	15.103	15.2579	15.0976	15.2354	14.9319	0.0829996	0.23633	0.423069
Cell division cycle 5-like protein	Cdc5l	16.6209	16.7492	16.7439	16.5436	16.8145	17.1646	16.6772	16.6364	16.7743	16.8214	0.120358	0.277046	0.460093
Parafibromin	Cdc73	15.1897	15.4326	15.4597	15.1495	15.6416	15.4978	15.3097	15.3312	15.369	15.4119	0.00927605	0.926331	0.958793
Cadherin-13	Cdh13	18.548	18.4032	18.5658	18.5088	18.3726	18.0414	18.345	18.3634	18.4168	18.2429	-0.197764	0.0150497	0.123961
Cadherin-5	Cdh5	16.8301	16.7225	16.9248	16.9875	16.8486	17.2307	16.8612	16.941	16.9447	16.7614	0.0850961	0.353793	0.531701
Cell death-inducing p53-target protein 1	Cdip1	14.2625	14.0233	14.0794	14.0863	14.1365	13.7515	14.2203	14.2694	14.3105	13.8544	-0.0363616	0.781097	0.864381
CDP-diacylglycerol--inositol 3-phosphatidyltransferase	Cdipt	16.9465	16.661	16.7815	16.7085	16.7198	16.3737	16.6219	16.549	16.6487	16.5156	-0.221687	0.00270738	0.0451728
Cyclin-dependent kinase 11B	Cdk11b	14.4716	14.602	14.3105	14.4407	14.352	14.9275	14.4824	14.4502	14.6303	14.5741	0.177503	0.0551183	0.215618
Cyclin-dependent kinase 16	Cdk16	15.8797	15.6063	15.7291	15.8866	15.5725	15.2449	15.83	15.5083	15.7162	15.4227	-0.190438	0.148092	0.329457
Cyclin-dependent kinase 2	Cdk2	13.1122	13.3005	13.2742	13.3694	13.3467	13.768	13.4169	13.6702	13.1627	13.4992	0.222786	0.0672065	0.230634
Cyclin-dependent kinase 4	Cdk4	13.3452	13.5985	13.3005	13.7079	13.4942	13.6869	13.6103	13.5306	13.4508	13.615	0.0894396	0.331316	0.511381
Cyclin-dependent-like kinase 5	Cdk5	16.7772	16.6955	16.6259	16.7687	16.6585	16.5147	16.7055	16.6487	16.6442	16.6558	-0.0713953	0.124375	0.301576
CDK5 regulatory subunit-associated protein 3	Cdk5rap3	16.7996	16.7873	16.8104	16.7755	16.882	16.8853	16.8158	16.7232	16.7297	16.7996	-0.020234	0.587804	0.728722
Cyclin-dependent kinase 7	Cdk7	13.9417	14.585	14.2166	14.3658	13.9685	14.6705	14.2435	14.32	14.2879	14.1822	0.125298	0.396053	0.570981
Cyclin-dependent kinase 9	Cdk9	11.598	9.63855	10.6067	10.7723	10.6005	11.7586	11.8089	10.8658	11.0153	11.7661	0.799749	0.0402479	0.188775
Cyclin-dependent kinase inhibitor 1B	Cdkn1b	15.5434	15.3922	15.4874	15.6469	15.369	15.4443	15.3942	15.5161	15.481	15.5198	-0.0167199	0.778363	0.863101
Cyclin-dependent kinase inhibitor 1C	Cdkn1c	13.1543	13.0009	12.8245	13.396	13.0189	14.5207	12.7855	13.2307	13.2513	13.4398	0.366667	0.243917	0.430277
CDKN2A-interacting protein	Cdkn2aip	12.9338	12.8758	13.5183	12.2744	13.0547	13.4493	12.6581	12.9808	13.2827	13.0521	0.15321	0.549438	0.697626
Cerebral dopamine neurotrophic factor	Cdnf	18.0889	17.7401	18.0347	18.227	17.9557	17.014	18.1042	17.9802	17.8727	17.7214	-0.270783	0.195748	0.380534
Phosphatidate cytidylyltransferase 2	Cds2	14.8502	14.9181	14.7468	14.7908	14.9334	14.7551	14.9889	14.762	14.5765	14.7895	-0.0734851	0.347356	0.525165
Protein CDV3	Cdv3	18.5863	18.6686	18.7139	18.6726	18.6879	18.8519	18.5558	18.7031	18.7062	18.7954	0.0566361	0.3196	0.501138
Carcinoembryonic antigen-related cell adhesion molecule 1	Ceacam1	12.9681	11.6449	12.5306	12.6062	12.1981	12.1981	12.9735	12.453	12.8077	12.6113	0.219158	0.431415	0.601599
Protein CEBPZOS	Cebpzos	14.9673	14.792	14.8808	14.8524	14.7287	14.6488	14.8081	14.748	14.792	14.6694	-0.110958	0.0294187	0.165408
Cardiac-enriched FHL2-interacting protein	CEFIP	17.5468	17.5296	17.5998	17.4467	17.4877	17.2766	17.5868	17.4597	17.5987	17.4035	-0.0570818	0.413863	0.586654
CUGBP Elav-like family member 1	Celf1	16.5046	16.5212	16.6048	16.5733	16.6675	16.6146	16.5412	16.4315	16.6048	16.5648	-0.0229067	0.597584	0.734963
CUGBP Elav-like family member 2	Celf2	15.9152	16.1638	15.8567	15.9915	16.0192	16.527	16.0316	16.0307	16.0408	16.1808	0.172915	0.119559	0.297912
Cell surface hyaluronidase	Cemip2	17.4905	17.5987	17.5733	17.4877	17.7766	17.847	17.5296	17.5677	17.5695	17.6069	0.0387907	0.640175	0.766029
Cell cycle exit and neuronal differentiation protein 1	Cend1	13.5886	13.19	13.1846	13.4448	12.886	12.9188	13.3299	13.0402	12.6701	12.402	-0.386604	0.00961446	0.0970751
Histone H3-like centromeric protein A	Cenpa	13.8012	13.9929	13.6297	13.9881	14.2203	13.9784	13.8772	13.9909	13.8538	13.7217	-0.0420396	0.720495	0.823891
Centromere protein V	Cenpv	16.0147	15.7048	15.9046	15.8083	15.7422	15.2538	15.9985	15.8528	15.9293	15.6555	-0.0969511	0.530472	0.683458
Centrosomal protein of 131 kDa	Cep131	12.5526	12.7356	12.7897	12.6236	12.3488	12.2411	12.6617	12.2744	12.8551	11.8903	-0.225554	0.239011	0.425346
Centrosomal protein of 170 kDa	Cep170	16.5385	16.1083	16.0295	16.2964	16.0555	16.1948	16.1005	16.045	15.9695	16.5629	-0.0311027	0.836225	0.90032
Centrosome-associated protein 350	Cep350	11.4339	11.7642	11.7266	11.3456	11.8411	11.7865	12.0128	11.7687	11.6231	11.6513	0.146188	0.249778	0.436208
Ceramide synthase 1	Cers1	12.0723	11.3128	11.0567	11.5267	11.2492	11.4746	11.7707	10.6067	11.7865	11.6171	0.00762045	0.979224	0.989517
Ceramide synthase 2	Cers2	13.8615	14.0863	13.5415	13.7184	13.6506	14.2488	13.5742	13.7436	13.5033	13.8344	0.00920877	0.950027	0.972926
Ceramide synthase 5	Cers5	11.7687	12.4458	12.1043	11.8115	12.2882	13.1016	12.2606	12.1843	11.8852	12.5099	0.304643	0.2274	0.413952
Ceramide transfer protein	Cert1	16.9299	16.9549	16.88	16.9428	16.9475	16.9225	16.839	16.8881	16.859	16.8301	-0.0632843	0.00369085	0.0547733
Carboxylesterase 1C	Ces1c	18.5931	18.8046	18.6437	18.9213	18.7913	19.0825	18.7139	18.8777	18.6595	18.8002	0.0759534	0.452434	0.620223
Carboxylesterase 1D	Ces1d	18.101	17.6602	17.8338	17.8991	17.4369	16.1229	17.6659	17.5508	17.5733	17.1244	-0.578741	0.0761261	0.243086
Pyrethroid hydrolase Ces2e	Ces2e	14.3891	13.7515	14.1874	13.8705	13.7806	12.7356	13.8065	14.2523	13.6766	13.6558	-0.370465	0.208053	0.392946
Centrin-2	Cetn2	14.0132	13.7375	13.6391	13.9164	13.8204	13.9745	13.8394	13.9005	13.9249	13.9211	0.0867641	0.233957	0.42019
Centrin-3	Cetn3	10.4324	10.0553	10.6251	10.9938	11.0567	10.6836	10.3604	11.202	11.0567	10.725	0.172885	0.381707	0.559169
Cilia- and flagella-associated protein 36	Cfap36	12.0371	12.2373	12.2762	12.3031	12.0618	12.5619	12.0447	12.5731	12.3503	12.2858	0.180052	0.13378	0.312842
Complement factor B	Cfb	17.3304	17.5455	17.2837	17.4219	17.5525	17.8133	17.4107	17.4823	17.3992	17.5733	0.108965	0.274295	0.457886
Complement factor D	Cfd	13.393	13.3252	13.7729	13.2177	13.2786	13.1685	13.2344	13.3102	13.0189	13.1724	-0.216599	0.0555061	0.216507
Craniofacial development protein 1	Cfdp1	15.7996	15.8559	15.8154	15.7682	15.8789	16.4324	15.7561	15.8688	15.8406	15.9894	0.153882	0.213506	0.399621
Complement factor H	Cfh	18.52	18.7184	18.6214	18.6896	18.7747	19.187	18.5964	18.822	18.6686	18.8958	0.169128	0.157692	0.339801
Complement factor I	Cfi	16.6564	16.9037	16.7839	16.8506	16.831	17.1778	16.7208	16.9687	16.6547	16.9346	0.0862032	0.427731	0.598863
Cofilin-1	Cfl1	18.8958	19.5148	18.9258	19.2066	19.3852	20.164	19.3663	19.2974	19.4124	19.6739	0.39717	0.0632492	0.226868
Cofilin-2	Cfl2	21.0576	21.1232	21.0742	21.169	21.169	20.9535	21.1232	21.2991	21.1163	21.2176	0.0233102	0.651218	0.773066
Properdin	Cfp	14.0308	13.9269	13.6937	13.9417	13.8936	14.442	14.2838	14.3224	13.6459	14.1634	0.274132	0.0496088	0.207451
CGG triplet repeat-binding protein 1	Cggbp1	15.8118	15.8688	15.9022	15.9152	15.9971	15.9847	15.9171	16.0041	15.8688	16.0053	0.0569562	0.129486	0.308033
Putative glutathione-specific gamma-glutamylcyclotransferase 2	Chac2	13.9669	13.411	13.7231	13.6719	13.7364	13.3703	13.7889	13.9551	13.6902	13.6675	-0.00747382	0.956969	0.976229
Chondroadherin	Chad	15.3051	15.2191	15.6609	15.3599	15.3013	14.3132	14.3434	15.4728	15.4259	15.303	-0.397592	0.0965195	0.268079
Coiled-coil-helix-coiled-coil-helix domain-containing protein 1	Chchd1	14.6685	14.569	14.6502	14.6195	14.6705	14.7137	14.6303	14.5078	14.6438	14.4955	-0.0373165	0.408087	0.582844
Coiled-coil-helix-coiled-coil-helix domain-containing protein 2	Chchd2	17.8665	17.9741	17.8079	17.9736	18.0746	17.8391	17.9774	17.9241	17.8516	17.8876	-0.0434024	0.409609	0.584327
MICOS complex subunit Mic19	Chchd3	19.6869	19.5403	19.6514	19.7711	19.5744	18.9561	19.7582	19.5688	19.5644	19.3187	-0.211588	0.162267	0.343538
Mitochondrial intermembrane space import and assembly protein 40	Chchd4	15.7193	15.8211	15.6368	15.7802	15.6011	15.7491	15.8465	15.8243	15.7611	15.6542	0.0552813	0.259095	0.443925
Coiled-coil-helix-coiled-coil-helix domain-containing protein 5	Chchd5	12.8361	12.7774	12.7561	13.0498	12.8773	12.9961	12.9808	13.2438	13.2033	12.7106	0.167583	0.148847	0.329921
MICOS complex subunit Mic25	Chchd6	15.0601	15.0884	14.9573	14.9319	15.0801	15.3141	15.1799	14.9834	15.073	15.0157	0.089658	0.127803	0.305577
Coiled-coil-helix-coiled-coil-helix domain-containing protein 7	Chchd7	14.3646	14.4824	14.6488	14.4692	14.315	13.6818	14.7468	14.6926	14.4539	14.0752	-0.125938	0.570996	0.714336
Chromodomain-helicase-DNA-binding protein 4	Chd4	17.6546	17.7756	17.6239	17.6256	17.7597	18.272	17.7183	17.6731	17.862	17.8652	0.19026	0.0944285	0.266817
Choline dehydrogenase, mitochondrial	Chdh	11.8924	12.6219	12.5767	12.3002	12.7379	12.2606	12.372	12.6638	12.0089	12.8274	0.000743191	0.996928	0.999022
Calcium homeostasis endoplasmic reticulum protein	Cherp	15.7122	15.5486	15.7552	15.6166	15.6236	16.1281	15.5501	15.568	15.6443	16.0082	0.128496	0.336813	0.516333
Choline/ethanolamine kinase	Chkb	16.4365	16.3939	16.4253	16.4688	16.3134	16.1658	16.3865	16.3501	16.2103	16.2493	-0.135164	0.00919656	0.0949526
Rab proteins geranylgeranyltransferase component A 1	Chm	15.0403	14.6166	14.8594	14.875	14.5977	14.6984	14.7772	14.6176	14.7008	14.5964	-0.119707	0.150653	0.332217
Charged multivesicular body protein 1a	Chmp1a	17.3096	17.3181	17.2733	17.3985	17.216	17.158	17.2975	17.3738	17.3881	17.3668	0.0137354	0.789266	0.868336
Charged multivesicular body protein 1b-1	Chmp1b1	18.0109	17.9056	17.9165	17.8978	17.8948	17.5686	17.8368	18.0156	17.8927	17.8565	-0.0910597	0.248972	0.435404
Charged multivesicular body protein 1b-2	Chmp1b2	12.9582	13.0649	12.9044	13.2216	13.0201	13.1122	13.4155	13.385	12.8636	13.2581	0.173037	0.15858	0.340499
Charged multivesicular body protein 2a	Chmp2a	17.4688	17.4354	17.3517	17.4095	17.2581	16.891	17.3304	17.248	17.0577	17.2051	-0.238262	0.00949175	0.0965154
Charged multivesicular body protein 2b	Chmp2b	16.6487	16.5194	16.6171	16.5872	16.5761	16.375	16.5306	16.6626	16.4198	16.4623	-0.0996201	0.088085	0.258771
Charged multivesicular body protein 3	Chmp3	16.6705	16.8418	16.7726	16.8075	16.753	17.0282	16.8418	16.8639	16.9135	16.9843	0.157276	0.00116441	0.0259521
Charged multivesicular body protein 4b	Chmp4b	18.2377	18.3376	18.2173	18.2749	18.2108	18.0943	18.2922	18.2903	18.1628	18.2761	-0.0325117	0.509506	0.666396
Charged multivesicular body protein 5	Chmp5	16.4351	16.5436	16.3134	16.4769	16.4913	16.5573	16.3553	16.3808	16.3927	16.4113	-0.0325367	0.555235	0.702182
Charged multivesicular body protein 6	Chmp6	15.8047	15.7219	15.8489	15.9521	15.6353	15.3767	15.8446	15.7917	15.6803	15.5486	-0.144195	0.179634	0.361422
Charged multivesicular body protein 7	Chmp7	15.4692	15.0614	15.3268	15.1849	15.1495	15.0055	15.2859	15.4093	15.3176	15.1461	-0.00547043	0.959336	0.977884
Cysteine and histidine-rich domain-containing protein 1	Chordc1	17.9086	17.7556	17.8868	17.825	17.8607	17.8459	17.8145	17.8093	17.7229	17.791	-0.0506323	0.136028	0.315519
Calcineurin B homologous protein 1	Chp1	15.4227	15.1558	15.4344	15.3521	15.2821	15.0157	15.2101	15.2136	15.0365	15.0983	-0.214618	0.00236671	0.0417943
Cholinephosphotransferase 1	Chpt1	16.0199	15.6993	16.2505	15.9144	15.6542	15.0692	15.9824	15.6443	15.6453	15.485	-0.342406	0.0817174	0.251509
Chromatin accessibility complex protein 1	Chrac1	12.7379	12.4713	12.7847	12.3675	12.3777	12.7296	12.4558	12.6581	12.7326	12.3136	0.0300942	0.779674	0.863762
Acetylcholine receptor subunit beta	Chrnb1	14.2166	14.543	14.3279	14.4093	14.1719	14.5524	14.2852	14.2669	14.2775	14.1183	-0.0337003	0.693126	0.804895
Chromatin target of PRMT1 protein	Chtop	15.2641	15.5045	15.3702	15.4394	15.3193	15.8625	15.4713	15.3775	15.4587	15.5762	0.169728	0.0798323	0.249708
Inhibitor of nuclear factor kappa-B kinase subunit alpha	Chuk	12.0555	12.2669	11.7165	12.1212	12.2011	12.2933	12.309	12.4298	12.0054	12.2691	0.18905	0.134193	0.313187
Protein Churchill	Churc1	11.4804	11.4339	11.9729	11.9558	11.8678	11.3806	12.0175	12.182	11.5179	11.8651	0.0504711	0.780663	0.864381
Probable cytosolic iron-sulfur protein assembly protein CIAO1	Ciao1	15.1394	15.2553	15.1275	15.2845	15.2191	15.2777	14.9847	15.2593	15.3711	15.329	0.0392328	0.580912	0.722848
Cytosolic iron-sulfur assembly component 2A	Ciao2a	12.5608	12.0447	12.536	12.4558	11.4746	12.1315	12.1545	12.3136	12.0041	12.1172	-0.070215	0.729023	0.831392
Cytosolic iron-sulfur assembly component 3	Ciao3	15.9504	15.7324	15.9252	15.918	15.6803	15.5932	15.8797	15.8	15.7315	15.7596	-0.088453	0.254463	0.440516
Anamorsin	Ciapin1	16.9817	17.0032	17.1002	17.0415	16.9771	17.1027	17.0751	17.1518	16.9902	17.0567	0.0545399	0.13728	0.317277
Cartilage intermediate layer protein 1	Cilp	15.7768	16.1267	16.18	15.9041	16.371	17.3657	15.6408	16.2613	16.2388	16.7755	0.384714	0.241888	0.427695
Cartilage intermediate layer protein 2	Cilp2	15.4483	15.2211	15.8902	15.2371	15.4033	14.4348	15.0055	15.5184	15.2809	15.4259	-0.306903	0.154898	0.336745
Cold-inducible RNA-binding protein	Cirbp	15.3457	15.3155	15.1587	15.1973	15.3176	15.5405	15.4133	15.2112	16.0913	15.8735	0.359	0.0270823	0.159122
CDGSH iron-sulfur domain-containing protein 1	Cisd1	19.631	19.5287	19.6599	19.5308	19.3557	18.7813	19.6358	19.5644	19.5217	19.2113	-0.198312	0.265158	0.449482
CDGSH iron-sulfur domain-containing protein 2	Cisd2	17.3217	17.3565	17.2032	17.286	17.2123	16.6056	17.2032	17.1128	17.266	17.3111	-0.176226	0.159964	0.342062
CDGSH iron-sulfur domain-containing protein 3, mitochondrial	Cisd3	18.0602	17.8962	17.894	17.9831	18.0025	17.2872	17.9706	17.7961	17.8978	17.7525	-0.226383	0.0696916	0.233998
Cytoskeleton-associated protein 4	Ckap4	18.7778	19.0982	18.9906	18.7049	19.2555	20.4267	18.9152	19.1599	19.3759	19.5992	0.529978	0.072788	0.238287
Cytoskeleton-associated protein 5	Ckap5	18.6615	18.6971	18.6971	18.6879	18.7062	18.9531	18.7478	18.6471	18.7184	18.7579	0.0748559	0.149593	0.330726
Creatine kinase B-type	Ckb	17.1666	17.5887	17.4636	17.3934	17.7034	18.642	17.5118	17.6177	17.9241	18.0329	0.482538	0.0388455	0.185623
Creatine kinase M-type	Ckm	26.9089	26.9089	26.9089	26.9089	26.9089	26.5948	26.6966	26.9089	26.9089	26.9089	-0.105277	0.0557178	0.216561
Creatine kinase S-type, mitochondrial	Ckmt2	23.0242	22.9656	22.9148	22.8348	23.0799	22.3685	22.9656	22.9656	22.8348	22.9148	-0.154005	0.194569	0.378986
CLIP-associating protein 1	Clasp1	17.4219	17.3703	17.4298	17.3207	17.2825	17.6091	17.3861	17.4426	17.5232	17.4316	0.113453	0.00835934	0.0901615
CLIP-associating protein 2	Clasp2	18.0176	17.9625	18.0012	17.9025	17.9446	17.8744	17.8978	17.9347	17.9198	17.86	-0.0683486	0.00415731	0.0596529
Chloride channel CLIC-like protein 1	Clcc1	15.5745	15.5023	15.6702	15.7347	15.457	15.4066	15.5131	15.5074	15.3702	15.4326	-0.14177	0.0232116	0.148143
Chloride channel protein 1	Clcn1	17.6491	17.2316	17.5101	17.5031	17.4291	16.5791	17.4171	17.3913	17.2266	17.1697	-0.307834	0.0743904	0.24067
H(+)/Cl(-) exchange transporter 4	Clcn4	14.754	14.8048	14.8536	14.7151	14.762	15.0124	14.7672	14.7884	14.8611	14.974	0.102725	0.0766275	0.243851
H(+)/Cl(-) exchange transporter 7	Clcn7	14.9487	14.7958	15.0124	14.9169	14.9625	14.6657	14.7533	14.9105	14.9303	14.6594	-0.143409	0.044723	0.197329
C-type lectin domain family 10 member A	Clec10a	15.8539	15.6542	15.7162	15.9592	15.1973	15.0195	15.6702	15.7582	15.2695	15.0847	-0.315753	0.118542	0.296356
C-type lectin domain family 11 member A	Clec11a	14.5944	14.4486	14.5185	14.493	14.6082	14.8941	14.0896	14.3658	14.2435	14.246	-0.164761	0.241079	0.426888
Protein CLEC16A	Clec16a	13.7983	14.1495	14.0501	14.2656	14.0487	13.3066	14.0752	13.7534	13.7957	13.9298	-0.29029	0.033938	0.175505
C-type lectin domain family 2 member D	Clec2d	13.0264	13.2137	12.4831	12.8077	12.9997	12.945	13.2199	13.0221	12.75	13.0536	0.092001	0.54197	0.692568
Tetranectin	Clec3b	16.3357	16.2077	16.4031	16.3608	16.3197	16.1558	15.8635	16.2475	16.1959	16.1117	-0.21047	0.00624078	0.0755421
C-type lectin domain family 4 member A	Clec4a1	13.9402	14.4149	13.897	14.0335	14.0962	14.4093	14.464	14.0454	14.0767	14.2977	0.182295	0.156334	0.338868
Chloride intracellular channel protein 1	Clic1	17.0593	17.4195	17.0739	17.1069	17.29	18.0981	17.3715	17.5268	17.5656	17.6945	0.461384	0.00205201	0.0379025
Chloride intracellular channel protein 4	Clic4	17.3119	17.641	17.3804	17.29	17.5686	17.9672	17.7049	17.5686	17.6347	17.8368	0.304031	0.00451522	0.0621229
Chloride intracellular channel protein 5	Clic5	15.4066	15.0847	15.2296	15.1265	15.1173	14.3064	15.0639	15.2021	15.0281	14.8238	-0.308041	0.0821979	0.251509
Clathrin interactor 1	Clint1	16.6048	16.8086	16.6072	16.6795	16.7419	17.0884	16.7157	16.7198	16.8492	16.866	0.159437	0.0558459	0.21664
CAP-Gly domain-containing linker protein 1	Clip1	20.6141	20.5859	20.6648	20.5277	20.5342	20.0114	20.4866	20.5562	20.3638	20.3851	-0.224738	0.0273168	0.159526
CAP-Gly domain-containing linker protein 2	Clip2	13.9179	13.5636	14.0694	13.7515	13.9551	13.8987	13.7698	13.8887	13.4867	13.6471	-0.11329	0.355191	0.533272
Ceroid-lipofuscinosis neuronal protein 5 homolog	Cln5	15.7987	15.6578	16.0778	15.8902	16.286	15.5001	15.669	16.0483	15.9496	16.2266	-0.0633646	0.494472	0.655575
Protein CLN8	Cln8	13.1846	12.9024	13.3685	12.9314	13.281	12.8361	13.3738	13.2903	13.1996	12.9668	-0.000270685	0.998519	1
Methylosome subunit pICln	Clns1a	14.4999	14.5393	14.585	14.5705	14.4834	14.6694	14.5765	14.6705	14.6629	14.6037	0.100992	0.000601681	0.0167806
Polyribonucleotide 5'-hydroxyl-kinase Clp1	Clp1	11.1364	11.6285	10.7879	11.8303	11.4673	11.8178	11.8411	11.3128	11.5471	11.7224	0.278156	0.211853	0.397956
Caseinolytic peptidase B protein homolog	Clpb	18.0296	17.7838	17.9086	17.8607	17.7934	17.3574	17.8652	17.8901	17.8607	17.5769	-0.165155	0.176614	0.35821
ATP-dependent Clp protease proteolytic subunit, mitochondrial	Clpp	16.5911	16.4948	16.5994	16.5967	16.5306	16.199	16.6244	16.5939	16.5843	16.3871	-0.0847574	0.336685	0.516267
Cleft lip and palate transmembrane protein 1 homolog	Clptm1	15.851	15.9496	15.8406	15.5529	15.9491	15.6844	15.7628	15.6898	15.7324	15.743	-0.106156	0.180268	0.361974
Cleft lip and palate transmembrane protein 1-like protein	Clptm1l	13.9088	14.1804	14.2694	13.9028	14.203	14.1627	14.1495	14.0391	14.2297	13.8895	0.00119533	0.990866	0.994796
ATP-dependent Clp protease ATP-binding subunit clpX-like, mitochondrial	Clpx	17.3255	17.3045	17.4043	17.3217	17.3861	17.6423	17.4455	17.4628	17.4219	17.416	0.129271	0.00509356	0.0675631
Clathrin light chain A	Clta	16.9967	17.2307	17.079	17.1198	17.217	18.2693	17.2379	17.3685	17.4019	17.5241	0.431686	0.026034	0.156705
Clathrin light chain B	Cltb	18.1342	18.1751	18.2027	18.2467	18.2815	17.8876	18.3025	18.1	18.0414	18.0442	-0.132888	0.0702676	0.234614
Clathrin heavy chain 1	Cltc	20.2519	20.5277	20.2767	20.2461	20.4637	20.7124	20.3638	20.3605	20.3196	20.5342	0.104884	0.294254	0.47534
Clusterin	Clu	18.2866	18.5069	18.3927	18.4331	18.5516	18.8905	18.3052	18.55	18.3757	18.5841	0.106919	0.370291	0.549496
Clustered mitochondria protein homolog	Cluh	18.9085	18.8361	18.9322	18.7656	18.8866	19.19	18.9424	18.8933	18.9857	18.9099	0.118427	0.0355527	0.180057
Citramalyl-CoA lyase, mitochondrial	Clybl	19.3815	19.1437	19.3293	19.3218	19.1756	19.0161	19.3876	19.352	19.332	19.0943	-0.033936	0.719845	0.823465
Chymase	Cma1	16.3596	16.0975	16.4834	16.3855	16.1249	15.9073	16.104	16.0989	16.2558	16.0359	-0.209784	0.0368269	0.181973
N-acylneuraminate cytidylyltransferase	Cmas	16.9494	17.0751	17.0171	17.0547	16.9975	17.1751	17.0222	16.9771	17.2064	17.2025	0.0978787	0.0726029	0.238164
Carboxymethylenebutenolidase homolog	Cmbl	18.8289	18.5163	18.7778	18.8958	18.5964	17.4255	18.4937	18.5841	18.4244	18.4014	-0.457207	0.0373809	0.182591
COX assembly mitochondrial protein homolog	Cmc1	16.276	16.0682	16.0003	16.1692	16.1905	15.8406	16.2567	16.0824	16.1568	15.8973	-0.0941099	0.33777	0.516735
COX assembly mitochondrial protein 2 homolog	Cmc2	14.4276	14.3695	14.6007	14.6603	14.442	14.0833	14.621	14.5095	14.3279	14.2076	-0.150182	0.207515	0.392446
Chemerin-like receptor 1	Cmklr1	14.235	14.5011	14.3132	14.1975	14.7043	15.1265	14.5598	14.6367	14.3966	14.9466	0.34304	0.0487806	0.206107
UMP-CMP kinase	Cmpk1	17.6913	17.7152	17.7458	17.7766	17.7756	17.7838	17.7856	17.818	17.7505	17.7856	0.0437924	0.0173759	0.129091
UMP-CMP kinase 2, mitochondrial	Cmpk2	17.8652	18.1506	17.8887	17.8516	18.1544	17.7391	18.2229	17.9972	17.9279	18.3198	0.0592898	0.618843	0.750866
CKLF-like MARVEL transmembrane domain-containing protein 4	Cmtm4	12.7135	12.6798	11.7837	12.203	12.1618	12.1385	11.6854	13.0009	12.4861	11.9874	-0.0486965	0.870884	0.923156
CKLF-like MARVEL transmembrane domain-containing protein 6	Cmtm6	12.3863	12.988	12.9009	12.7792	13.1412	12.3522	12.6798	12.7241	12.6294	12.7091	-0.22019	0.0532489	0.212573
Cap-specific mRNA (nucleoside-2'-O-)-methyltransferase 1	Cmtr1	17.665	17.6817	17.6105	17.5428	17.6532	17.62	17.6929	17.5785	17.5921	17.6177	-0.0103961	0.736071	0.836141
Cardiomyopathy-associated protein 5	Cmya5	21.0935	20.9868	21.0668	20.9955	20.9645	20.4996	20.9535	20.8609	20.8937	20.81	-0.217874	0.0127358	0.113124
CCHC-type zinc finger nucleic acid binding protein	Cnbp	18.2847	18.3757	18.4044	18.3757	18.342	18.5214	18.4435	18.3025	18.4415	18.3847	0.0622509	0.154435	0.336269
Cytosolic non-specific dipeptidase	Cndp2	18.0746	18.2903	18.0746	18.1937	18.1186	18.2519	18.1825	18.1861	18.2587	18.3703	0.0995366	0.0691116	0.233464
Nuclear envelope phosphatase-regulatory subunit 1	Cnep1r1	11.8835	11.1765	12.0672	11.9235	11.4482	10.4324	11.4924	11.8612	11.8377	11.39	-0.297043	0.337218	0.51656
Protein cornichon homolog 4	Cnih4	12.1291	11.639	11.8651	11.9915	12.3242	12.0175	12.1014	11.966	12.3675	12.0555	0.111837	0.400229	0.575704
Calponin-1	Cnn1	16.549	16.2021	16.5587	16.8418	16.5872	15.9385	16.6331	16.087	16.2288	16.3384	-0.302615	0.051966	0.210231
Calponin-2	Cnn2	15.7382	15.9714	15.5977	15.6063	15.9103	16.3865	15.8915	15.9985	15.7802	16.17	0.280569	0.0409513	0.190559
Calponin-3	Cnn3	17.4592	17.5959	17.4332	17.4912	17.7183	18.1703	17.4381	17.5251	17.5998	17.8223	0.171552	0.25602	0.441676
CCR4-NOT transcription complex subunit 1	Cnot1	17.1761	17.1951	17.2537	17.1286	17.1997	17.5423	17.2339	17.1628	17.1828	17.265	0.0867412	0.207529	0.392446
CCR4-NOT transcription complex subunit 10	Cnot10	14.1947	13.7889	14.3049	13.8595	14.3105	14.315	14.32	14.1212	14.3212	14.2615	0.176039	0.161675	0.343239
CCR4-NOT transcription complex subunit 11	Cnot11	12.0591	12.769	12.7193	12.2349	12.5619	13.1238	12.7897	12.3438	12.6527	12.4848	0.210106	0.293636	0.474722
CCR4-NOT transcription complex subunit 2	Cnot2	13.3738	13.7161	13.1555	13.5649	13.9055	14.4366	13.8434	13.6712	13.7204	13.9706	0.385294	0.0568627	0.218898
CCR4-NOT transcription complex subunit 3	Cnot3	14.028	13.8507	14.037	13.5046	14.2186	14.246	14.0179	13.9249	14.0912	14.0975	0.147731	0.293156	0.474072
CCR4-NOT transcription complex subunit 4	Cnot4	14.9139	14.5868	14.5129	14.762	14.4334	14.4471	14.4692	14.5772	14.6893	14.6338	-0.0784705	0.455007	0.62262
CCR4-NOT transcription complex subunit 9	Cnot9	14.3171	14.1514	14.4264	14.6451	14.6066	14.8198	14.3568	14.5299	14.446	14.4768	0.0965578	0.445492	0.615206
2',3'-cyclic-nucleotide 3'-phosphodiesterase	Cnp	17.8978	17.8079	17.731	17.7799	17.8079	17.7961	17.8788	17.763	17.5498	17.8375	-0.0398631	0.528183	0.681818
Protein canopy homolog 2	Cnpy2	15.9894	16.0824	16.0647	16.2771	16.1314	16.213	16.1898	16.1836	16.1483	16.0939	0.0566995	0.299931	0.481291
Protein canopy homolog 3	Cnpy3	15.0834	14.9682	15.0657	15.0074	15.0621	15.2673	15.1173	15.2202	15.1849	15.1994	0.16046	3.49517e-06	0.000370365
Protein canopy homolog 4	Cnpy4	13.5546	13.6688	13.4409	13.7709	13.8373	13.9019	13.4842	13.8826	13.6702	14.0125	0.135782	0.229521	0.416112
CB1 cannabinoid receptor-interacting protein 1	Cnrip1	15.8457	15.8846	15.9574	15.8169	15.7903	16.2686	15.8011	15.7373	15.9553	15.9124	0.0759132	0.42594	0.597919
Cytochrome c oxidase assembly factor 3 homolog, mitochondrial	Coa3	14.6488	14.7302	14.835	14.9548	14.9181	15.0577	14.9385	15.0709	14.9682	14.9089	0.171485	0.00832059	0.090089
Cytochrome c oxidase assembly factor 4 homolog, mitochondrial	COA4	12.7157	12.4298	11.3663	12.8831	12.8032	13.1073	13.2459	13.2883	13.0781	12.8887	0.682087	0.0266371	0.158251
Cytochrome c oxidase assembly factor 5	Coa5	14.4366	14.1156	14.3452	14.3237	14.3695	14.5419	14.43	14.6581	14.4082	14.0152	0.0925428	0.432817	0.603187
Cytochrome c oxidase assembly factor 6 homolog	Coa6	15.2895	14.9466	14.9719	15.1198	15.2058	14.7533	15.3641	15.1854	14.8761	14.9834	-0.0742765	0.58592	0.727283
Cytochrome c oxidase assembly factor 7	Coa7	18.1522	18.101	18.1852	18.0296	18.1133	17.8275	18.2065	18.1599	18.12	17.9414	-0.0652305	0.424178	0.596238
Bifunctional coenzyme A synthase	Coasy	16.1513	15.8139	15.9312	15.9195	15.9405	15.6879	15.7682	15.926	15.7506	15.8552	-0.153694	0.0372765	0.182591
Protein cordon-bleu	Cobl	16.8696	16.833	16.831	16.764	16.8373	16.2021	16.8086	16.7549	16.7166	16.6409	-0.202373	0.0728582	0.238388
Cordon-bleu protein-like 1	Cobll1	14.4212	14.4082	14.4486	14.1212	14.0738	13.9263	14.315	14.1858	13.7587	13.8626	-0.284938	0.00906516	0.0946128
Conserved oligomeric Golgi complex subunit 1	Cog1	13.846	13.9527	14.258	14.1874	14.2636	14.1383	14.2682	14.165	14.2125	14.0218	0.0595995	0.518504	0.674077
Conserved oligomeric Golgi complex subunit 2	Cog2	13.9893	13.864	13.5091	13.8212	13.1016	13.9478	13.6225	13.5428	13.456	13.7161	6.41341e-06	0.999964	1
Conserved oligomeric Golgi complex subunit 3	Cog3	14.9119	14.646	14.7403	14.5598	14.3183	14.4015	14.3942	14.6549	14.5842	14.3891	-0.150489	0.154532	0.33635
Conserved oligomeric Golgi complex subunit 4	Cog4	16.2493	16.1769	16.2548	16.1191	16.069	16.1959	16.0605	15.9355	16.0555	16.2505	-0.0742339	0.283236	0.46475
Conserved oligomeric Golgi complex subunit 5	Cog5	14.0049	13.8785	14.1514	13.9527	14.1402	14.165	14.1474	14.3183	14.0084	14.2186	0.146026	0.0563014	0.21743
Conserved oligomeric Golgi complex subunit 6	Cog6	14.6705	14.5045	14.3905	14.5095	14.5705	14.443	14.4199	14.4471	14.4683	14.3328	-0.106844	0.0378773	0.183264
Conserved oligomeric Golgi complex subunit 7	Cog7	13.769	13.6922	13.544	13.6641	13.6275	14.0422	13.6784	13.769	13.4548	13.7636	0.082213	0.367586	0.547391
Conserved oligomeric Golgi complex subunit 8	Cog8	13.6439	13.4725	13.6688	13.2033	13.5521	13.4822	13.2307	13.1281	13.5501	13.4822	-0.133463	0.286901	0.468727
Collagen alpha-1(XI) chain	Col11a1	13.3867	13.4976	13.4326	12.8063	13.1658	13.1305	13.0126	13.2629	12.501	13.324	-0.21161	0.27858	0.461225
Collagen alpha-1(XII) chain	Col12a1	19.8182	20.0972	20.3605	19.5566	20.4692	20.0201	18.763	20.0651	20.0201	20.8609	-0.114511	0.743795	0.840195
Collagen alpha-1(XIV) chain	Col14a1	18.9354	18.763	18.822	18.8496	18.9804	20.1544	18.8753	19.1122	19.2341	19.1756	0.440252	0.0514794	0.208869
Collagen alpha-1(XV) chain	Col15a1	18.0638	17.8576	17.8665	17.8681	17.8764	17.6186	17.7784	17.7597	17.7017	17.646	-0.205594	3.3011e-05	0.002014
Collagen alpha-1(XVIII) chain	Col18a1	16.8977	16.854	16.9392	16.8512	16.9161	17.641	16.8362	16.883	17.1244	16.9739	0.200066	0.174723	0.356935
Collagen alpha-1(I) chain	Col1a1	20.1544	20.2519	20.7883	19.8551	20.1224	20.7255	19.4439	20.0811	20.0309	20.3542	-0.107292	0.698084	0.808054
Collagen alpha-2(I) chain	Col1a2	18.86	18.8889	19.3663	18.611	18.6686	19.4868	18.2243	18.8149	18.8002	18.8933	-0.0350524	0.887564	0.935256
Collagen alpha-1(II) chain	Col2a1	11.6171	12.208	12.1545	13.1122	11.8924	12.9161	12.5635	11.2621	12.7897	12.501	0.209643	0.611561	0.744757
Collagen alpha-1(III) chain	Col3a1	17.6747	17.6032	17.5132	17.6674	17.7329	18.6815	17.5534	17.6659	17.763	17.7766	0.249795	0.226402	0.412883
Collagen alpha-1(IV) chain	Col4a1	16.7782	16.7599	16.7569	16.4075	16.6072	16.779	16.4671	16.4779	16.5256	16.3185	-0.148307	0.0394515	0.186745
Collagen alpha-2(IV) chain	Col4a2	17.6557	17.4905	17.291	16.9886	17.2369	17.6323	17.3119	17.079	17.1017	17.132	-0.0811478	0.37836	0.556574
Collagen alpha-3(IV) chain	Col4a3	13.6937	13.7698	14.2523	13.2982	13.6712	14.4673	14.0141	13.1741	13.3377	13.5485	-0.0287013	0.909832	0.949444
Collagen alpha-1(V) chain	Col5a1	16.5156	16.4862	16.4376	16.2487	16.3407	17.3466	15.8674	16.1888	16.2536	16.2451	-0.025479	0.916249	0.953505
Collagen alpha-2(V) chain	Col5a2	17.1459	17.1391	17.0053	16.9273	17.0081	17.555	16.6832	16.9712	16.98	16.9135	-0.0245506	0.860637	0.91623
Collagen alpha-1(VI) chain	Col6a1	20.3006	20.0479	20.1832	19.7677	20.0245	20.3783	19.5597	19.9745	19.9202	19.9787	-0.102496	0.506346	0.664276
Collagen alpha-2(VI) chain	Col6a2	19.9447	19.7444	19.8519	19.509	19.7035	19.9271	19.3815	19.6959	19.6025	19.6275	-0.103806	0.334209	0.513711
submitted name: Collagen, type VI, alpha 3	Col6a3	21.2176	21.0818	21.0935	20.8303	21.0668	21.705	20.7671	20.9707	20.9955	21.0742	0.0445363	0.783214	0.864661
Collagen alpha-5(VI) chain	Col6a5	13.9551	14.2023	13.4098	13.609	12.6927	13.3021	12.1124	14.0218	13.4024	13.3354	-0.338931	0.421518	0.594068
Collagen alpha-6(VI) chain	Col6a6	18.351	18.0109	17.8822	17.9907	17.646	17.4628	17.466	17.8607	17.835	17.516	-0.348061	0.0177482	0.129781
Collectin-12	Colec12	14.2135	14.459	14.1458	14.2977	14.5299	15.0814	14.4597	14.588	14.7086	14.7743	0.393227	0.00381905	0.055988
Procollagen galactosyltransferase 1	Colgalt1	16.167	16.309	16.3231	16.2348	16.3487	16.9146	16.1504	16.3397	16.3518	16.3959	0.153973	0.266268	0.450114
COMM domain-containing protein 1	Commd1	13.6712	13.241	13.5636	13.4922	13.6136	13.8054	13.5938	13.4508	13.3228	13.6174	0.0417521	0.716819	0.821398
COMM domain-containing protein 10	Commd10	15.2606	15.0479	15.3115	15.2237	15.1304	15.3106	15.1394	15.3013	14.9149	15.1367	-0.0342326	0.687371	0.800635
COMM domain-containing protein 2	Commd2	14.5185	14.2951	14.7564	14.5456	14.624	14.8594	14.5148	14.7391	14.5157	14.7795	0.133756	0.221308	0.407854
COMM domain-containing protein 3	Commd3	15.1799	15.0834	15.1567	15.2986	15.2424	15.6011	15.3214	15.453	15.5542	15.3106	0.25584	0.000579807	0.016519
COMM domain-containing protein 4	Commd4	13.643	13.7787	13.8098	13.7849	13.7265	13.9723	13.8212	13.922	13.8373	13.9088	0.143756	0.000941291	0.0221576
COMM domain-containing protein 5	Commd5	14.1732	13.846	14.2863	14.0141	13.9527	14.1164	14.1228	14.1402	14.0794	14.0335	0.0439804	0.593627	0.732783
COMM domain-containing protein 6	Commd6	12.9936	13.039	12.7641	13.3499	13.1884	13.6641	13.3904	13.6829	13.4195	13.2438	0.413118	0.00281025	0.0463769
COMM domain-containing protein 7	Commd7	13.0958	12.2271	12.9188	12.7524	12.8436	12.8681	12.501	12.591	12.5871	13.0714	-0.0438366	0.819134	0.889211
COMM domain-containing protein 8	Commd8	15.4968	15.3341	15.5529	15.7859	15.3183	15.7574	15.3115	15.5861	15.5905	15.6057	0.0726065	0.542473	0.692568
COMM domain-containing protein 9	Commd9	14.1874	14.2401	14.2817	14.3132	13.9103	14.2742	14.1164	14.3905	14.294	14.3132	0.0911351	0.311706	0.492983
Cartilage oligomeric matrix protein	Comp	15.2504	15.1444	16.0073	15.3503	15.9195	15.4301	14.7137	15.9282	15.8575	16.5227	0.156068	0.559261	0.70512
Catechol O-methyltransferase	Comt	16.9236	16.8131	16.8574	16.8301	16.7142	16.5888	16.5928	16.7395	16.5967	16.6536	-0.19342	2.1284e-05	0.00146086
Catechol O-methyltransferase domain-containing protein 1	Comtd1	14.0562	14.0658	13.9019	13.6103	13.9854	14.1947	13.7323	13.8323	13.6371	13.7085	-0.102933	0.330489	0.510917
Coatomer subunit alpha	Copa	19.2765	19.4487	19.3409	19.2229	19.4466	19.9447	19.4161	19.4534	19.4466	19.5744	0.21991	0.0476892	0.204129
Coatomer subunit beta	Copb1	17.9241	18.0257	18.0981	17.9178	18.3151	18.5947	18.0903	18.2587	18.3004	18.2363	0.239919	0.0410677	0.190902
Coatomer subunit beta'	Copb2	18.8582	18.9961	18.9302	18.8093	18.994	19.5992	18.8889	19.0151	19.0715	19.1489	0.227152	0.0835591	0.253872
Coatomer subunit epsilon	Cope	15.1695	15.2504	15.1868	15.2147	15.0993	15.3256	15.1651	15.0536	15.342	15.297	0.0525285	0.418654	0.591724
Coatomer subunit gamma-1	Copg1	17.5805	17.7017	17.6032	17.5566	17.6491	18.1751	17.6633	17.5838	17.6256	17.7401	0.139308	0.195404	0.380232
Coatomer subunit gamma-2	Copg2	15.6533	15.7291	15.5725	15.7048	15.7828	16.0504	15.5367	15.6769	15.7939	15.6132	0.0457019	0.651059	0.773066
COP9 signalosome complex subunit 2	Cops2	19.0151	18.8842	18.9586	18.9334	18.7643	18.6726	18.806	18.8889	18.8149	18.7233	-0.13	0.0245304	0.152726
COP9 signalosome complex subunit 3	Cops3	17.8093	17.7766	17.8516	17.8407	17.8039	17.5664	17.7458	17.8292	17.7469	17.6391	-0.110946	0.0269506	0.15879
COP9 signalosome complex subunit 4	Cops4	18.6857	18.5635	18.7062	18.6491	18.5826	18.4392	18.6241	18.5863	18.6315	18.55	-0.0712223	0.133884	0.312842
COP9 signalosome complex subunit 5	Cops5	17.9357	17.8629	17.9253	17.932	17.8744	17.8193	17.9286	18.0329	17.9086	17.8421	0.000237403	0.995635	0.998446
COP9 signalosome complex subunit 6	Cops6	17.4732	17.4921	17.5305	17.6239	17.5587	17.3096	17.4865	17.5468	17.5468	17.4219	-0.0733429	0.109215	0.285197
COP9 signalosome complex subunit 7a	Cops7a	17.3	17.1639	17.2598	17.272	17.0773	16.726	17.1778	17.0903	17.1256	16.9907	-0.192523	0.044955	0.197475
COP9 signalosome complex subunit 7b	Cops7b	14.3049	14.299	14.4846	14.4135	14.4069	14.1933	14.299	14.4245	14.4104	14.3367	-0.0490082	0.26861	0.452301
COP9 signalosome complex subunit 8	Cops8	15.7185	15.7185	15.94	15.8567	15.6523	15.4227	15.7719	15.6942	15.7788	15.6646	-0.11075	0.193406	0.377711
Coatomer subunit zeta-1	Copz1	14.2669	13.8098	14.1297	13.6784	13.9757	14.2449	13.9656	14.0794	13.968	14.1011	0.0996964	0.38179	0.559169
Coatomer subunit zeta-2	Copz2	15.0536	15.1317	15.1506	15.0548	15.1616	15.5305	14.974	15.2977	15.4119	15.4189	0.216122	0.0366792	0.18177
Coenzyme Q-binding protein COQ10 homolog B, mitochondrial	Coq10b	11.9786	11.7295	11.8835	11.9855	12.1882	11.1672	11.522	12.2545	11.9209	10.8484	-0.410455	0.143185	0.32386
Ubiquinone biosynthesis O-methyltransferase, mitochondrial	Coq3	18.0091	17.7329	17.9025	17.9165	17.7776	17.0257	17.8638	17.817	17.7358	17.5327	-0.272747	0.106927	0.283511
Ubiquinone biosynthesis protein COQ4 homolog, mitochondrial	Coq4	15.9268	15.7883	15.8457	15.7596	15.8231	15.2464	15.848	15.6283	15.8708	15.4821	-0.213586	0.0950353	0.267315
2-methoxy-6-polyprenyl-1,4-benzoquinol methylase, mitochondrial	Coq5	17.8681	17.7776	17.8681	17.9095	17.9037	17.142	17.9086	17.8576	17.7867	17.5853	-0.209335	0.141637	0.322218
Ubiquinone biosynthesis monooxygenase COQ6, mitochondrial	Coq6	17.9379	17.7236	17.9303	17.8133	17.7949	17.177	17.835	17.7716	17.6913	17.4724	-0.250541	0.0632953	0.226868
5-demethoxyubiquinone hydroxylase, mitochondrial	Coq7	16.5248	16.3791	16.4048	16.3908	16.4075	15.7422	16.4161	16.4161	16.1058	16.1504	-0.25531	0.0583739	0.221757
Atypical kinase COQ8A, mitochondrial	Coq8a	20.7883	20.5342	20.6141	20.5451	20.7255	19.9502	20.7063	20.7124	20.5656	20.4996	-0.154633	0.311173	0.492528
Ubiquinone biosynthesis protein COQ9, mitochondrial	Coq9	19.1419	18.9804	19.0203	19.2031	19.0016	18.0889	19.1239	18.8519	18.8984	18.6538	-0.346058	0.0653765	0.229535
Coronin-1A	Coro1a	19.1756	19.6599	18.9739	19.0092	19.3024	19.7229	19.4487	19.2486	19.1489	19.689	0.227439	0.195704	0.380534
Coronin-1B	Coro1b	18.12	18.4415	18.1436	18.1619	18.3458	18.8842	18.3591	18.3757	18.4014	18.6615	0.293848	0.0226951	0.146964
Coronin-1C	Coro1c	18.54	18.6774	18.5811	18.4435	18.7892	19.3608	18.6523	18.6595	18.751	18.9258	0.263629	0.0838977	0.254261
Coronin-2A	Coro2a	12.7792	13.0042	11.9786	12.675	12.3136	12.039	12.7193	12.4894	12.0591	12.2606	-0.236616	0.29303	0.474072
Coronin-6	Coro6	17.7838	17.6423	17.7597	17.6719	17.6357	17.4781	17.7923	17.7816	17.7282	17.6169	-0.0192621	0.786701	0.866312
Coronin-7	Coro7	17.2927	17.5012	17.2637	17.3586	17.4002	17.4614	17.272	17.244	17.2598	17.4062	-0.034604	0.594448	0.733047
Coactosin-like protein	Cotl1	17.6227	18.0442	17.5189	17.5573	17.8487	18.62	17.6674	17.8516	17.8001	18.2538	0.32018	0.132285	0.310846
Cytochrome c oxidase subunit 1	COX1	15.7212	15.3747	15.5023	15.4301	15.4085	14.5765	15.3794	15.4344	15.5305	15.1487	-0.273462	0.151913	0.333282
Cytochrome c oxidase assembly protein COX14	Cox14	15.2648	15.2963	15.1892	15.2682	15.4937	15.4692	15.5063	15.5349	15.4707	15.429	0.179565	0.0011792	0.0261851
Cytochrome c oxidase assembly protein COX15 homolog	Cox15	16.3372	16.3248	16.4242	16.2505	16.2487	16.2617	16.3412	16.2738	16.1727	16.2278	-0.0616282	0.0995811	0.273769
Cytochrome c oxidase assembly protein COX16 homolog, mitochondrial	Cox16	14.7731	14.6066	14.9952	14.8622	14.7958	14.7043	15.0312	14.7593	15.2371	15.0941	0.158654	0.140236	0.320605
Cytochrome c oxidase copper chaperone	Cox17	16.0336	15.8744	15.9695	16.3321	16.2021	16.3894	16.3128	16.8814	16.5733	16.5338	0.455815	8.88634e-05	0.00432851
Cytochrome c oxidase assembly protein COX19	Cox19	16.1249	16.176	16.1857	16.1267	15.9331	15.9618	16.3955	16.2521	16.0546	16.2021	0.0639332	0.493869	0.655315
Cytochrome c oxidase subunit 2	COX2	19.8052	19.4591	19.689	19.6166	19.6195	18.848	19.5148	19.5058	19.3729	19.2406	-0.341478	0.0166092	0.127494
Cytochrome c oxidase assembly protein COX20, mitochondrial	Cox20	12.4578	12.1385	12.0591	12.4372	12.2446	11.6103	12.0255	12.5158	12.4558	11.8852	-0.168904	0.391615	0.567124
Cytochrome c oxidase subunit 3	COX3	13.447	12.9314	12.9847	13.0649	12.8411	11.639	12.1402	12.5767	12.7675	12.309	-0.767368	0.000911957	0.0216589
Cytochrome c oxidase subunit 4 isoform 1, mitochondrial	Cox4i1	22.0626	21.6788	22.0117	21.8994	21.8753	21.5146	21.9222	21.8994	22.0117	21.8112	-0.0737289	0.511256	0.668052
Cytochrome c oxidase subunit 4 isoform 2, mitochondrial	Cox4i2	13.0781	13.1392	12.8379	13.2581	13.1108	13.177	12.9936	13.1569	12.9847	13.3996	0.0575304	0.580823	0.722848
Cytochrome c oxidase subunit 5A, mitochondrial	Cox5a	18.6699	18.1522	18.3484	19.0062	18.7778	18.3111	18.867	18.9213	19.0765	18.7438	0.193029	0.285445	0.467233
Cytochrome c oxidase subunit 5B, mitochondrial	Cox5b	19.1352	18.8289	19.0857	19.1006	19.0887	18.1619	18.982	18.7313	18.8046	18.4964	-0.412594	0.00930428	0.0952506
Cytochrome c oxidase subunit 6A1, mitochondrial	Cox6a1	12.5187	12.5099	12.4731	12.7042	12.1096	12.0371	12.3907	12.3205	12.5619	11.959	-0.209264	0.177766	0.359339
Cytochrome c oxidase subunit 6A2, mitochondrial	Cox6a2	14.7795	14.7074	14.8586	14.9889	14.9834	13.7931	14.4809	14.4854	14.4407	14.4082	-0.541892	3.39929e-06	0.000366638
Cytochrome c oxidase subunit 6B1	Cox6b1	20.7426	20.6087	20.6815	20.6951	20.8036	20.1301	20.7509	20.8185	20.8369	20.646	-0.069822	0.578234	0.720407
Cytochrome c oxidase subunit 6C	Cox6c	19.9894	19.6705	19.8287	20.0245	19.7656	19.2657	20.0915	19.7169	19.9502	19.5873	-0.133382	0.428268	0.599337
Cytochrome c oxidase subunit 7A1, mitochondrial	Cox7a1	18.2442	17.7505	18.1155	18.1061	18.066	16.8283	17.8901	17.8431	17.731	17.4592	-0.50611	0.0207022	0.139555
Cytochrome c oxidase subunit 7A2, mitochondrial	Cox7a2	15.1472	14.8016	14.9297	15.2887	15.6221	14.7811	15.0577	15.1451	15.0328	15.0074	-0.153031	0.251174	0.437772
Cytochrome c oxidase subunit 7A-related protein, mitochondrial	Cox7a2l	15.7719	15.8387	15.8854	15.9187	15.9293	15.918	16.165	15.9553	15.9472	15.7284	0.0739889	0.352458	0.530091
Cytochrome c oxidase subunit 7B, mitochondrial	Cox7b	17.3266	16.9779	17.2581	17.2946	17.1011	16.3009	17.0989	16.9184	16.9843	16.6508	-0.401002	0.0160322	0.125596
Cytochrome c oxidase subunit 7C, mitochondrial	Cox7c	16.44	16.2574	16.2617	16.4795	16.546	15.2593	16.2892	16.3458	16.1743	16.1692	-0.34937	0.0675811	0.230634
Ceruloplasmin	Cp	17.791	18.0012	17.7776	17.9037	17.9867	18.2194	17.9241	18.0025	17.8537	18.0296	0.113823	0.167723	0.349119
Mast cell carboxypeptidase A	Cpa3	17.265	16.9668	17.4095	17.2108	16.9559	16.7962	16.9225	16.9926	17.1815	16.8952	-0.203986	0.0796469	0.249529
Carboxypeptidase B2	Cpb2	13.9685	14.2919	13.8815	13.8907	14.0247	14.6502	14.0263	14.0152	14.0263	14.2053	0.173203	0.213167	0.399357
Carboxypeptidase D	Cpd	14.503	14.8474	14.6513	14.2081	14.7277	15.1336	14.7858	14.6594	14.653	14.7873	0.216304	0.122747	0.300287
Carboxypeptidase E	Cpe	15.7273	15.6221	15.6879	15.8063	15.5772	14.7895	15.4768	15.288	15.5794	15.2191	-0.413626	0.00437508	0.061312
Cytoplasmic polyadenylation element-binding protein 3	Cpeb3	16.3068	16.1019	16.2944	16.3625	16.1083	15.9985	16.2649	16.2512	16.2451	16.0199	-0.0788612	0.360683	0.539506
Cytoplasmic polyadenylation element-binding protein 4	Cpeb4	11.3128	11.598	10.9608	11.1895	10.9356	10.9725	11.4292	11.0439	11.5285	10.8658	-0.0313537	0.860861	0.91623
Carboxypeptidase M	Cpm	13.2843	13.3369	13.8251	13.3788	13.3765	12.8221	13.7861	13.6103	13.1437	12.9293	-0.182022	0.422983	0.595251
Carboxypeptidase N catalytic chain	Cpn1	13.6352	13.6818	13.6032	13.7295	13.8717	14.0141	13.398	13.812	13.4746	13.6902	-0.0265006	0.838224	0.90145
Carboxypeptidase N subunit 2	Cpn2	15.5779	15.8367	15.8243	15.9504	15.9097	16.0798	15.9472	15.9521	15.6416	15.8489	0.0741312	0.477265	0.643025
Copine-1	Cpne1	17.5508	17.6053	17.4569	17.5498	17.6091	17.8121	17.4977	17.5868	17.5838	17.6546	0.0726121	0.24728	0.434127
Copine-2	Cpne2	13.7364	14.4264	14.1999	13.9263	14.1446	14.1156	14.099	13.9155	14.2281	14.3037	0.0456677	0.740689	0.838546
Copine-3	Cpne3	17.4267	17.4688	17.3538	17.4544	17.3985	17.5382	17.4211	17.4381	17.3694	17.5695	0.046814	0.304019	0.485119
Oxygen-dependent coproporphyrinogen-III oxidase, mitochondrial	Cpox	16.433	16.2505	16.3838	16.4747	16.2778	15.7552	16.5194	16.4272	16.2778	16.0975	-0.148528	0.324805	0.505103
Serine/threonine-protein phosphatase CPPED1	Cpped1	16.3694	16.3532	16.4453	16.6585	16.3973	15.9346	16.2902	16.473	16.4351	16.3274	-0.152676	0.111257	0.287041
Carboxypeptidase Q	Cpq	16.383	16.5083	16.4634	16.5239	16.5295	16.7142	16.4232	16.5366	16.6558	16.5059	0.0855162	0.173175	0.354929
Cleavage and polyadenylation specificity factor subunit 1	Cpsf1	15.0281	14.9224	15.1317	15.285	14.9771	14.9548	15.0646	15.1687	14.9997	14.8464	-0.0620468	0.488188	0.651637
Cleavage and polyadenylation specificity factor subunit 2	Cpsf2	13.2392	13.0563	13.0061	12.7379	13.0762	13.1477	13.2115	13.0061	12.8245	12.9425	0.00331763	0.968746	0.983841
Cleavage and polyadenylation specificity factor subunit 3	Cpsf3	15.1868	15.1789	15.0976	14.9258	15.2625	15.2318	15.1139	15.0328	15.1182	15.1651	0.0020326	0.976689	0.987976
Cleavage and polyadenylation specificity factor subunit 6	Cpsf6	16.5354	16.5104	16.5261	16.371	16.4272	17.0465	16.4597	16.4431	16.5836	16.5502	0.142603	0.171933	0.353583
Cleavage and polyadenylation specificity factor subunit 7	Cpsf7	14.3712	14.446	14.4809	14.5512	14.383	14.9517	14.6091	14.632	14.6646	14.6381	0.252627	0.00054233	0.0158502
Carnitine O-palmitoyltransferase 1, liver isoform	Cpt1a	16.5261	16.7126	16.5256	16.4342	16.6683	17.0917	16.6225	16.5248	16.6186	16.6976	0.137662	0.216921	0.402732
Carnitine O-palmitoyltransferase 1, muscle isoform	Cpt1b	20.7255	20.5562	20.6215	20.6527	20.5656	19.7918	20.6648	20.6215	20.6141	20.3638	-0.213087	0.215047	0.401097
Carnitine O-palmitoyltransferase 2, mitochondrial	Cpt2	19.9131	19.8782	19.8963	19.8698	19.8424	19.1033	19.8925	19.831	19.8361	19.5468	-0.238028	0.122226	0.30021
Complement component receptor 1-like protein	Cr1l	16.406	16.628	16.4075	16.5183	16.5201	16.4711	16.6626	16.4048	16.5261	16.5718	0.031338	0.623229	0.754218
Carnitine O-acetyltransferase	Crat	20.6902	20.5513	20.6902	20.7255	20.6648	19.7621	20.6215	20.6902	20.5797	20.5513	-0.223459	0.171373	0.352672
Protein cereblon	Crbn	15.5174	15.3929	15.5772	15.6791	15.5787	15.5537	15.5827	15.6722	15.5961	15.646	0.0610326	0.171276	0.352604
Cyclic AMP-responsive element-binding protein 1	Creb1	13.3669	13.5718	13.4357	13.6558	13.8271	14.2383	13.5521	13.6225	13.8054	13.6275	0.19774	0.213813	0.399761
Histone lysine acetyltransferase CREBBP	Crebbp	12.9859	13.1016	13.0942	12.7479	13.1354	13.6741	13.5162	13.2945	12.8735	13.4011	0.338909	0.0229271	0.147763
Protein CREG1	Creg1	13.7587	13.5162	13.6971	13.5886	13.6174	13.6326	13.1814	13.4976	13.1867	13.5828	-0.219372	0.0504475	0.208349
Protein disulfide isomerase Creld1	Creld1	17.646	17.6069	17.63	17.4999	17.5582	17.571	17.5976	17.5067	17.6177	17.4715	-0.0353033	0.280874	0.463013
Protein disulfide isomerase Creld2	Creld2	15.0627	15.2101	15.0983	14.8761	15.1224	15.6852	15.3513	15.1421	15.2648	15.5661	0.327998	0.00530948	0.0691148
Cysteine-rich protein 1	Crip1	17.3507	17.4083	17.2613	17.3703	17.286	17.6697	17.3181	17.3507	17.3586	17.5314	0.110382	0.138079	0.317889
Cysteine-rich protein 2	Crip2	17.5251	17.4211	17.5142	17.5959	17.5822	17.761	17.5327	17.5354	17.641	17.6091	0.0881086	0.112315	0.288934
Adapter molecule crk	Crk	17.0053	16.8766	17.0539	17.1175	16.9358	16.7891	16.9494	17.0276	16.9757	16.9102	-0.0674156	0.255161	0.441218
Crk-like protein	Crkl	16.7157	16.8512	16.8131	16.8618	16.7936	16.7004	16.718	16.859	16.6635	16.8235	-0.0541741	0.227863	0.414546
Cytokine receptor-like factor 3	Crlf3	15.6107	15.8664	15.689	15.5772	15.8647	16.276	15.6926	15.9338	15.8047	16.0326	0.226319	0.0711066	0.236397
Crooked neck-like protein 1	Crnkl1	14.8622	14.5148	14.7137	14.6984	14.8176	15.025	14.5842	14.7973	14.7646	14.6581	0.0445116	0.655885	0.77723
Peroxisomal carnitine O-octanoyltransferase	Crot	17.1888	16.8853	17.0932	17.3899	17.0724	16.3384	16.9875	17.122	17.0352	16.8454	-0.260237	0.098556	0.271816
C-reactive protein	Crp	13.5306	13.7454	13.8867	13.7587	13.9045	14.1552	13.4809	14.0975	13.7553	13.9796	0.128549	0.378645	0.556797
D-ribitol-5-phosphate cytidylyltransferase	Crppa	11.4442	11.5828	11.3806	11.6882	11.0687	10.8811	11.4482	10.5558	11.2389	11.3728	-0.333559	0.114438	0.291156
Cartilage-associated protein	Crtap	11.6904	12.1505	10.9938	11.6231	12.0313	13.2527	11.5179	11.95	11.7131	12.0231	0.393529	0.291934	0.473237
CREB-regulated transcription coactivator 1	Crtc1	13.7648	13.5072	14.0422	13.5568	13.7787	13.5811	13.6275	13.6174	13.5128	13.528	-0.156555	0.13329	0.312224
CREB-regulated transcription coactivator 3	Crtc3	13.6297	13.7281	13.3558	13.6209	13.421	13.631	13.1785	13.6297	13.5317	13.2883	-0.0992656	0.388913	0.564808
Alpha-crystallin B chain	Cryab	21.2045	21.3565	21.3154	20.901	20.9868	21.29	21.4924	21.558	21.3565	21.29	0.244521	0.0126832	0.112838
Beta/gamma crystallin domain-containing protein 3	Crybg3	13.6114	13.7806	13.3714	13.3085	12.7623	12.3921	13.456	13.0649	12.8831	13.0169	-0.404256	0.103198	0.278567
Lambda-crystallin homolog	Cryl1	15.2424	15.1461	15.0834	15.2159	15.0137	14.7772	14.9601	15.1358	15.0627	15.025	-0.148104	0.0583873	0.221757
Ketimine reductase mu-crystallin	Crym	13.0085	12.469	13.1016	12.7241	12.7747	12.0447	12.8336	12.5653	12.9314	12.5263	-0.235318	0.23618	0.422925
Quinone oxidoreductase	Cryz	18.0818	17.7934	18.0912	18.0191	17.8234	17.3779	17.9545	17.9819	17.9592	17.8202	-0.143007	0.292634	0.473736
Quinone oxidoreductase-like protein 1	Cryzl1	15.7939	15.7903	15.8394	15.7996	15.8608	16.0307	15.8219	15.689	15.7852	15.8047	0.00951496	0.871761	0.923688
Quinone oxidoreductase-like protein 2	Cryzl2	12.3968	12.453	12.3572	11.9448	12.0128	12.309	12.4276	12.4332	12.6638	12.2519	0.18417	0.127738	0.305561
Citrate synthase, mitochondrial	Cs	21.7527	21.576	21.6788	21.6788	21.6164	21.018	21.6017	21.5448	21.558	21.4757	-0.2209	0.0509122	0.208387
Cold shock domain-containing protein E1	Csde1	19.332	19.3162	19.4309	19.4837	19.3426	19.4335	19.4024	19.4198	19.3539	19.3162	0.00409456	0.92153	0.955543
Exportin-2	Cse1l	19.6195	19.6275	19.5873	19.5963	19.5898	19.5495	19.5553	19.5873	19.5963	19.4674	-0.0529036	0.0226277	0.146957
Macrophage colony-stimulating factor 1 receptor	Csf1r	15.0365	15.3042	15.1523	15.2799	15.3106	15.8199	14.8215	15.2101	15.0157	15.2031	-0.00266557	0.988556	0.994153
Chondroitin sulfate N-acetylgalactosaminyltransferase 2	Csgalnact2	12.3887	12.1151	11.8157	11.795	12.0447	12.2153	12.0946	12.0231	12.4206	12.0946	0.137806	0.28643	0.468464
Tyrosine-protein kinase CSK	Csk	16.7463	17.0159	16.7665	16.7208	16.811	17.3063	16.9044	16.8321	16.8454	17.1472	0.194997	0.0806165	0.250862
Casein kinase I isoform alpha	Csnk1a1	17.0773	16.9248	16.9886	16.8492	17.0682	17.1153	16.9945	16.9465	16.8683	16.9862	0.000542081	0.992497	0.995959
Casein kinase I isoform delta	Csnk1d	16.779	16.7208	16.7215	16.6705	16.7055	16.9851	16.8683	16.7389	16.7268	16.7064	0.0856121	0.0172988	0.129013
Casein kinase I isoform epsilon	Csnk1e	12.2411	12.4349	12.6545	12.2964	12.0835	12.2471	12.0723	11.94	11.9264	12.4673	-0.211466	0.157915	0.339916
Casein kinase I isoform gamma-1	Csnk1g1	15.0976	15.1587	14.8832	15.0834	15.0536	14.9662	15.004	15.1059	15.4903	15.2895	0.115893	0.260887	0.445425
Casein kinase I isoform gamma-3	Csnk1g3	13.9903	13.4956	13.768	13.8236	13.6391	13.9508	13.7079	13.8757	13.7765	13.7906	0.0769821	0.415162	0.587749
Casein kinase II subunit alpha	Csnk2a1	17.1923	17.142	17.2806	17.2404	17.2194	17.0295	17.244	17.2706	17.291	17.1841	-0.0111008	0.821384	0.890533
Casein kinase II subunit alpha'	Csnk2a2	15.7859	15.8812	15.8025	15.7962	15.8528	16.0778	15.8846	15.7933	15.8108	15.8125	0.0520831	0.316208	0.498147
Casein kinase II subunit beta	Csnk2b	14.9275	14.7942	14.9105	15.1245	14.9646	15.1189	14.8865	15.0365	15.121	14.9682	0.0819681	0.257455	0.442842
Chondroitin sulfate proteoglycan 4	Cspg4	16.5328	16.7031	16.5791	16.7536	16.7536	17.076	16.6806	16.7687	16.7463	16.8566	0.161215	0.0669558	0.230634
Cysteine and glycine-rich protein 1	Csrp1	18.1599	18.2128	18.1544	18.1533	18.3829	18.3004	18.1751	18.1061	17.9774	18.2635	-0.0481948	0.533492	0.686325
Cysteine and glycine-rich protein 2	Csrp2	15.1224	15.2713	15.2064	15.2673	15.5063	16.9907	15.1253	15.4686	15.2777	15.9672	0.491146	0.175066	0.357146
Cysteine and glycine-rich protein 3	Csrp3	17.3992	17.8145	17.7017	17.5169	17.8431	18.7459	18.0746	18.3949	17.996	18.4358	0.674335	8.06893e-05	0.00409549
Cystatin-C	Cst3	16.8283	16.5985	16.7111	16.8283	16.5385	16.1382	16.6937	16.6097	16.6123	16.3694	-0.21631	0.0863149	0.257127
Cystatin-B	Cstb	15.3341	15.6898	15.5149	15.4776	15.555	16.133	15.6202	15.6533	15.7122	15.7403	0.257532	0.0239207	0.149877
Cleavage stimulation factor subunit 1	Cstf1	15.5794	15.8635	15.6555	15.8	15.7438	16.2028	15.651	15.7873	15.7388	15.7552	0.0985566	0.382783	0.560138
Cleavage stimulation factor subunit 2	Cstf2	12.3522	12.5608	12.1076	12.4831	12.3662	13.343	12.7969	12.7759	13.0264	13.0762	0.629647	4.18816e-06	0.000421249
Cleavage stimulation factor subunit 2 tau variant	Cstf2t	15.7007	15.7962	15.5131	15.8033	15.6677	15.9762	15.5715	15.6157	15.7514	15.7539	0.0375808	0.685134	0.799345
Cleavage stimulation factor subunit 3	Cstf3	14.1567	14.4034	14.1552	14.352	14.2067	14.6753	14.2135	14.5237	14.3021	14.3461	0.157307	0.118238	0.296
C-terminal-binding protein 1	Ctbp1	17.5733	17.5582	17.6399	17.63	17.6399	17.8585	17.5733	17.657	17.6477	17.6152	0.0620796	0.257508	0.442842
C-terminal-binding protein 2	Ctbp2	15.115	15.0841	15.2159	15.2469	15.2159	15.6555	15.1403	15.2395	15.3061	15.3203	0.156776	0.111851	0.288341
Di-N-acetylchitobiase	Ctbs	15.5905	15.6291	15.6063	15.8674	15.4958	15.3303	15.4903	15.4613	15.5288	15.385	-0.198677	0.00864777	0.0926109
CST complex subunit CTC1	Ctc1	11.2621	12.7058	11.9855	12.4861	13.4011	12.9786	12.6847	12.6179	12.4458	12.7402	0.325327	0.354062	0.531841
Transcriptional repressor CTCF	Ctcf	15.8	15.8186	15.6972	15.7014	15.9731	16.0418	15.9672	15.9731	15.9592	15.9496	0.180125	0.00143414	0.0301952
CTD nuclear envelope phosphatase 1	Ctdnep1	15.2859	15.004	15.1994	15.3214	15.2464	14.4245	15.2296	14.9881	14.8324	14.7858	-0.359343	0.0167217	0.127524
RNA polymerase II subunit A C-terminal domain phosphatase	Ctdp1	11.8586	11.2536	11.995	11.6483	12.7341	12.3438	13.0169	11.6854	11.6789	11.6449	0.176068	0.649295	0.77294
Carboxy-terminal domain RNA polymerase II polypeptide A small phosphatase 1	Ctdsp1	13.9723	13.8615	13.8705	13.5582	13.8012	13.4259	13.5485	13.7587	13.9298	13.5046	-0.179227	0.145991	0.326928
Cardiotrophin-1	Ctf1	12.5511	12.536	12.6219	12.5767	12.7593	12.0207	12.2858	12.6798	12.3921	12.4206	-0.249215	0.0107822	0.104465
CBP80/20-dependent translation initiation factor	Ctif	13.4764	13.2199	13.514	13.1027	13.2945	13.5343	13.5695	13.2742	13.5995	13.2682	0.127608	0.20741	0.392446
Catenin alpha-1	Ctnna1	18.1985	18.192	18.297	18.0981	18.3025	18.5592	18.12	18.2393	18.2216	18.2377	0.0579256	0.501548	0.660112
Catenin alpha-3	Ctnna3	13.3591	13.5875	13.6071	13.3166	13.4746	13.5252	12.9314	13.3369	13.3608	13.0975	-0.218629	0.0827673	0.252737
Catenin beta-1	Ctnnb1	17.1815	17.0265	17.1114	17.0884	17.1138	17.477	17.1485	17.0921	17.143	17.1589	0.0995625	0.147538	0.328989
Beta-catenin-like protein 1	Ctnnbl1	15.297	15.3898	15.2211	15.2914	15.4483	16.071	15.2166	15.5053	15.4127	15.5725	0.22614	0.143424	0.324085
Catenin delta-1	Ctnnd1	17.0171	17.0498	17.076	17.0476	17.0833	17.3934	17.0489	17.0773	17.1589	17.1888	0.118673	0.0697293	0.233998
CTP synthase 1	Ctps	17.4957	17.5486	17.5623	17.5175	17.5573	17.9265	17.6826	17.5998	17.5407	17.706	0.154823	0.0203163	0.138343
CTP synthase 2	Ctps2	14.4989	14.4854	14.4276	13.9019	14.4692	14.5926	14.5011	14.2977	14.378	14.416	0.0804968	0.500925	0.660032
RNA polymerase-associated protein CTR9 homolog	Ctr9	15.5367	15.2799	15.3013	15.2354	15.2076	15.4801	15.1897	15.3599	15.2625	15.3671	0.0196756	0.77216	0.859045
Lysosomal protective protein	Ctsa	16.2462	16.4513	16.343	16.4168	16.5985	17.3138	16.4253	16.5135	16.5656	16.7772	0.307909	0.0891969	0.260321
Cathepsin B	Ctsb	18.0045	18.1456	18.258	18.1672	18.2008	19.3426	17.932	18.3548	18.5163	18.4693	0.367786	0.135065	0.314448
Dipeptidyl peptidase 1	Ctsc	15.954	16.3185	15.8063	16.0989	16.126	17.0773	16.5046	16.4042	16.4623	16.4293	0.514776	0.000611017	0.0167806
Cathepsin D	Ctsd	19.1239	19.4724	19.3929	19.332	19.4161	20.4692	19.3984	19.405	19.7359	19.6599	0.386234	0.0716198	0.237032
Cathepsin F	Ctsf	13.067	13.2795	13.1591	13.5636	13.4526	14.0573	13.2033	13.5521	13.6056	13.529	0.285085	0.10218	0.277685
Pro-cathepsin H	Ctsh	16.0573	16.5385	16.2713	16.199	16.273	17.1815	16.3434	16.1286	16.5306	16.6115	0.291295	0.147609	0.328989
Cathepsin K	Ctsk	14.0658	14.0401	14.1732	13.6845	14.1437	14.9297	13.7071	14.0125	14.165	14.3105	0.203501	0.376506	0.555335
Procathepsin L	Ctsl	16.481	16.6474	16.6699	16.6225	16.4795	16.7085	16.5573	16.6133	16.3684	16.5888	-0.0128144	0.855043	0.912933
Cathepsin S	Ctss	16.6735	17.2781	16.8283	16.8863	17.051	17.9545	17.1298	17.2339	17.248	17.5407	0.477933	0.0135445	0.117037
Cathepsin Z	Ctsz	16.9209	17.5838	17.0691	17.0407	17.3992	18.3864	17.1628	17.3829	17.5118	17.7879	0.443643	0.0884618	0.259222
Src substrate cortactin	Cttn	18.173	18.342	18.2903	18.2363	18.3634	18.9354	18.3392	18.448	18.6471	18.6471	0.322347	0.00513988	0.0677836
CTTNBP2 N-terminal-like protein	Cttnbp2nl	13.7249	13.7056	13.4599	13.6187	13.528	13.5357	13.615	13.866	13.6719	13.4259	0.0154856	0.862011	0.916645
Cytoplasmic tRNA 2-thiolation protein 1	Ctu1	13.9773	13.8126	13.9036	13.7406	14.0391	13.9368	13.9893	14.1742	14.0962	13.9103	0.126728	0.105318	0.280537
Cytoplasmic tRNA 2-thiolation protein 2	Ctu2	14.1891	14.1417	14.2775	14.167	14.0608	13.7636	14.0233	14.1197	14.0422	14.1437	-0.148659	0.0504659	0.208349
CUE domain-containing protein 1	Cuedc1	14.0466	13.3085	13.5534	13.5366	13.5886	13.0714	13.4373	13.9036	13.8474	13.6641	-0.0219943	0.913138	0.950811
CUE domain-containing protein 2	Cuedc2	15.7689	15.5367	15.7347	15.5537	15.4621	15.1367	15.4219	15.5033	15.4968	15.4713	-0.20523	0.0344649	0.177014
Cullin-1	Cul1	18.9172	18.8905	18.8753	18.8557	18.8093	18.8046	18.8314	18.7718	18.8073	18.7871	-0.0691889	2.61018e-06	0.000303183
Cullin-2	Cul2	19.2193	19.1063	19.2138	19.0982	19.1144	18.9892	19.1466	19.1033	19.1332	19.0132	-0.0733161	0.0939776	0.266492
Cullin-3	Cul3	18.5947	18.602	18.6262	18.6506	18.5893	18.6774	18.6999	18.6124	18.6726	18.6241	0.044738	0.0331001	0.173375
Cullin-4A	Cul4a	18.9099	18.848	18.9128	18.8314	18.8933	18.9739	18.994	18.8958	18.9477	18.8426	0.0517343	0.0697236	0.233998
Cullin-4B	Cul4b	14.8474	14.7008	14.7646	14.6789	14.938	14.99	14.8277	14.648	14.6287	14.7505	-0.0169752	0.837284	0.90114
Cullin-5	Cul5	19.5773	19.4534	19.5553	19.5332	19.4534	19.0593	19.3759	19.3852	19.3263	19.2717	-0.230816	0.000769951	0.0192967
Cullin-7	Cul7	14.0263	14.4288	14.2728	14.0975	14.4082	15.2706	14.2589	14.3607	14.6789	14.5842	0.383934	0.0622861	0.226343
Protein CutA	Cuta	11.1003	11.3634	12.039	12.4801	12.2139	10.7435	11.9235	11.8651	12.1843	11.8537	-0.125348	0.583798	0.725543
Copper homeostasis protein cutC homolog	Cutc	15.8763	15.7788	15.9592	16.0546	15.8412	15.4677	15.9293	16.0003	15.9015	15.7852	-0.0852061	0.412851	0.585907
Homeobox protein cut-like 1	Cux1	15.3702	15.1824	15.2829	15.3548	15.3203	15.3722	15.0983	15.0841	15.1881	14.9673	-0.160135	0.0275313	0.160147
Spliceosome-associated protein CWC15 homolog	Cwc15	15.0376	15.1037	15.0137	14.7743	14.9198	15.452	14.8404	15.0884	15.0522	15.059	0.128582	0.223961	0.410717
Pre-mRNA-splicing factor CWC22 homolog	Cwc22	14.2765	14.6126	14.3874	14.1197	14.5393	15.1487	14.2826	14.4824	14.6082	14.5569	0.228648	0.193061	0.377254
Spliceosome-associated protein CWC27 homolog	Cwc27	14.9193	14.8489	14.831	14.7551	14.9056	15.1849	14.908	14.8333	15.0421	15.018	0.145258	0.0366669	0.18177
CWF19-like protein 1	Cwf19l1	14.9788	14.9673	14.8941	15.3061	14.9705	15.7669	15.6143	15.8025	15.6609	15.6202	0.669643	2.0954e-14	3.80952e-11
CWF19-like protein 2	Cwf19l2	11.2222	10.9118	10.7435	11.0489	11.935	11.4879	11.9149	11.1798	10.9072	11.1456	0.154801	0.591055	0.731615
C-X-C motif chemokine 9	Cxcl9	14.0678	14.2269	13.9353	13.9919	14.1847	13.1867	14.1795	14.1125	13.7636	14.0075	-0.231343	0.224959	0.411511
Cytochrome b5	Cyb5a	16.3781	16.2626	16.3955	16.3034	16.3608	16.4272	16.3798	16.5116	16.4597	16.2882	0.0731822	0.122165	0.300193
Cytochrome b5 type B	Cyb5b	16.3625	16.2931	16.2686	16.2288	16.2122	15.8854	16.1483	16.0437	16.1558	16.1314	-0.200121	0.00104082	0.0239033
Neuferricin	Cyb5d2	15.1677	15.1394	15.0239	15.121	14.9236	14.4069	15.2009	14.9506	14.9967	14.9496	-0.174138	0.238168	0.424598
NADH-cytochrome b5 reductase 1	Cyb5r1	18.4608	18.3796	18.3914	18.2776	18.3576	18.0473	18.4032	18.3286	18.2884	18.2467	-0.110531	0.120677	0.299126
NADH-cytochrome b5 reductase 3	Cyb5r3	18.1223	18.4456	18.2429	18.1342	18.3655	18.9873	18.2734	18.381	18.5126	18.6141	0.29159	0.0469055	0.202531
Cytochrome b5 reductase 4	Cyb5r4	10.633	10.3161	11.1949	11.8318	10.2243	10.8347	11.214	11.2327	9.51509	10.887	-0.103347	0.823666	0.891727
Cytochrome b-245 heavy chain	Cybb	15.4049	15.9707	15.4457	15.2329	15.7262	16.0728	15.7528	15.5905	15.7873	16.0788	0.300355	0.0822403	0.251509
Cytochrome b-245 chaperone 1	Cybc1	14.8761	15.1523	14.8719	14.8602	15.0009	15.0536	14.8474	14.938	14.8922	15.0646	0.00687185	0.927768	0.959416
Cytochrome c1, heme protein, mitochondrial	Cyc1	21.5353	21.4549	21.558	21.4284	21.5872	20.901	21.5448	21.4924	21.5146	21.3272	-0.156764	0.20297	0.387407
Cytochrome c, somatic	Cycs	20.5562	20.4637	20.5277	20.6648	20.48	19.7868	20.5097	20.4135	20.4533	20.3294	-0.239944	0.0723002	0.23811
Cytoplasmic FMR1-interacting protein 1	Cyfip1	17.9579	18.2568	18.0532	17.9557	18.1574	18.6332	18.0763	18.1672	18.103	18.3566	0.191043	0.127098	0.304632
Cytoglobin	Cygb	16.7191	16.7772	16.5751	16.5538	16.6219	17.0682	16.5394	16.8214	16.726	16.6929	0.120161	0.180704	0.362488
Ubiquitin carboxyl-terminal hydrolase CYLD	Cyld	12.9009	13.0714	13.2081	12.8662	12.7658	12.8123	12.6969	13.0536	12.5375	13.2155	-0.0993618	0.520885	0.676009
Cytochrome P450 20A1	Cyp20a1	16.2164	16.287	16.1824	16.027	16.1857	16.3458	15.9252	16.076	16.1524	16.3684	-0.00613096	0.951165	0.97324
Sterol 26-hydroxylase, mitochondrial	Cyp27a1	16.6072	16.3501	16.3676	16.5338	16.1769	15.3813	16.4634	16.219	16.3166	15.9908	-0.332919	0.125052	0.302412
Cytochrome P450 2D26	Cyp2d26	11.5071	11.9193	11.4442	12.1385	11.2869	10.7959	11.5767	11.1672	11.4965	10.7781	-0.496336	0.0442223	0.197329
Cytochrome P450 2U1	Cyp2u1	13.9731	13.6829	14.0263	13.9322	13.897	12.8795	13.864	13.6891	13.3531	13.4855	-0.448055	0.0157159	0.125203
Cytochrome P450 4B1	Cyp4b1	14.0107	13.3738	13.3631	13.7085	13.7931	13.4045	13.5612	13.7338	13.9393	13.7515	0.0282442	0.857116	0.913993
Cytochrome P450 4F3	Cyp4f3	14.0125	14.2676	14.0466	13.8003	14.0678	14.3183	14.1663	14.3415	14.1287	14.3883	0.229692	0.0162088	0.126161
Lanosterol 14-alpha demethylase	Cyp51	14.399	14.3619	14.3392	14.4597	14.1962	13.8681	14.3064	14.2475	13.9919	13.897	-0.288993	0.00510079	0.0675631
CYFIP-related Rac1 interactor A	Cyria	14.1118	14.527	14.2488	14.6736	14.399	14.5741	14.6736	14.2435	14.4652	14.4167	0.0825718	0.528937	0.682499
CYFIP-related Rac1 interactor B	Cyrib	17.2071	17.3399	17.0567	17.1654	17.143	16.98	17.0352	17.1011	16.9926	17.0577	-0.149088	0.00572367	0.0715755
Cytochrome b	CYTB	17.1707	16.8463	17.2208	16.9317	17.0364	16.2674	17.0397	17.0766	16.8696	16.6955	-0.251425	0.144401	0.325563
Cytohesin-1	Cyth1	16.442	16.3434	16.213	16.2586	16.24	15.6453	16.3221	16.2068	16.0511	16.0418	-0.245964	0.0591184	0.221757
Cytohesin-2	Cyth2	13.9784	13.6766	14.1402	13.5718	13.631	12.9136	13.4577	13.7295	13.2598	13.2854	-0.470391	0.0108365	0.104724
Cytohesin-4	Cyth4	11.6666	11.1949	11.6125	9.88001	11.8516	11.3407	10.445	11.8157	11.2966	11.8377	0.105991	0.819658	0.88962
CXXC motif containing zinc binding protein	Czib	18.5126	18.4579	18.62	18.6755	18.4358	18.0746	18.4279	18.7459	18.5315	18.5163	-0.0811067	0.476795	0.642535
Uncharacterized protein C6orf47 homolog	D17h6s53e	14.9573	14.7822	14.9759	14.8215	14.8912	14.9049	15.0157	14.7958	14.8674	14.632	-0.042488	0.524855	0.679118
UPF0462 protein C4orf33 homolog	D3Ertd751e	13.762	13.7079	13.673	13.9811	13.4764	12.4578	13.4624	13.5183	13.2325	13.0314	-0.579592	0.00835488	0.0901615
Protein C12orf4 homolog	D6Wsu163e	13.609	13.5108	13.6891	13.3143	13.5252	13.576	13.5317	13.528	13.1741	13.5174	-0.0642729	0.489533	0.652522
Leydig cell tumor 10 kDa protein homolog	D8Ertd738e	15.5725	15.4344	15.3384	15.4189	15.481	15.6523	15.3929	15.5225	15.6275	15.5063	0.0912716	0.148062	0.329457
Disheveled-associated activator of morphogenesis 1	Daam1	13.9713	14.1552	14.0782	13.8491	14.2081	14.0896	14.0873	14.2147	13.8251	14.006	-0.00783097	0.935214	0.964599
Disabled homolog 2	Dab2	14.8048	14.7718	14.9119	14.9236	14.9325	15.4143	14.6246	15.1711	14.8543	15.1602	0.175965	0.244627	0.430897
Disabled homolog 2-interacting protein	Dab2ip	15.2457	15.1304	15.1789	15.1581	15.1236	15.0207	15.103	15.0902	14.9705	14.9517	-0.14012	4.90419e-06	0.000470179
Dolichyl-diphosphooligosaccharide--protein glycosyltransferase subunit DAD1	Dad1	14.6367	14.5944	14.7788	14.7454	14.6694	14.9913	15.115	14.835	14.9847	15.1189	0.324028	4.27887e-07	7.3841e-05
Dystroglycan 1	Dag1	17.4977	17.3759	17.477	17.6053	17.4467	17.1361	17.5251	17.4715	17.4076	17.2698	-0.118503	0.159745	0.341943
Diacylglycerol lipase-beta	Daglb	15.7324	15.9445	15.8093	15.6879	15.85	15.9293	15.9511	15.9015	15.5023	15.9312	0.0382238	0.703091	0.811828
DALR anticodon-binding domain-containing protein 3	Dalrd3	12.8032	12.91	12.7709	13.1569	12.5131	12.2762	12.6453	12.8274	12.8198	12.5049	-0.216056	0.167275	0.348995
Death-associated protein 1	Dap	13.0633	13.4195	13.864	13.3452	13.7524	14.7096	13.9822	14.0694	13.9322	14.1922	0.688233	0.00135785	0.029083
28S ribosomal protein S29, mitochondrial	Dap3	16.6409	16.6155	16.6908	16.6349	16.7166	16.7064	16.6594	16.764	16.8151	16.5872	0.0466623	0.318471	0.499775
Death-associated protein kinase 3	Dapk3	12.7593	12.5443	12.8662	12.6589	12.4349	12.6527	13.0521	12.7421	12.5832	12.6401	0.0813086	0.449956	0.61851
Dual adapter for phosphotyrosine and 3-phosphotyrosine and 3-phosphoinositide	Dapp1	11.4879	11.7921	11.6359	11.887	11.6882	11.7965	11.9688	11.7602	11.7602	11.9808	0.155078	0.0625958	0.226343
Aspartate--tRNA ligase, cytoplasmic	Dars	19.8724	19.9236	19.8879	19.8824	19.8724	19.9315	19.9745	19.9315	19.9236	19.9589	0.0562833	8.66158e-05	0.00425333
Aspartate--tRNA ligase, mitochondrial	Dars2	16.1058	15.7745	16.0217	15.9776	15.8763	15.3879	15.8314	15.9058	15.7987	15.6722	-0.231957	0.0422087	0.193137
DAZ-associated protein 1	Dazap1	14.9646	15.1907	15.3806	15.1861	15.3548	15.3274	15.2002	14.9385	15.2136	15.1744	-0.0445432	0.66105	0.781719
Acyl-CoA-binding protein	Dbi	18.5234	18.0818	18.5144	18.9789	18.4494	18.2776	18.6857	18.9152	18.9634	18.6857	0.195949	0.260913	0.445425
Drebrin	Dbn1	14.8016	15.365	15.1059	15.1799	15.3997	16.7439	15.3093	15.3872	15.6663	15.6533	0.581605	0.0490137	0.206158
Drebrin-like protein	Dbnl	16.7653	17.1069	16.7549	16.6955	16.9739	17.2567	16.9748	16.9428	16.866	17.1828	0.185325	0.105292	0.280537
Lariat debranching enzyme	Dbr1	13.9019	13.8798	13.6244	13.6352	13.9811	13.9028	13.7947	13.9701	13.8143	13.8288	0.0576383	0.49756	0.657463
Lipoamide acyltransferase component of branched-chain alpha-keto acid dehydrogenase complex, mitochondrial	Dbt	18.5744	18.4593	18.6799	18.5826	18.4279	17.8638	18.4494	18.4793	18.4534	18.1951	-0.256617	0.0529645	0.212169
DDB1- and CUL4-associated factor 11	Dcaf11	15.8314	15.533	15.6594	15.5477	15.3908	15.1394	15.6011	15.6453	15.4514	15.2933	-0.166363	0.173853	0.355836
DDB1- and CUL4-associated factor 5	Dcaf5	13.1477	13.6784	13.2795	13.1527	13.4484	14.0204	13.4275	13.1641	13.4305	13.5013	0.167446	0.344564	0.522512
DDB1- and CUL4-associated factor 6	Dcaf6	17.7282	17.4219	17.5455	17.5268	17.4905	16.87	17.3973	17.339	17.4255	17.1914	-0.297932	0.0136848	0.117744
DDB1- and CUL4-associated factor 7	Dcaf7	15.3384	15.4143	15.369	15.2713	15.342	15.4558	15.4276	15.3794	15.4042	15.3922	0.0648405	0.00786103	0.0870033
DDB1- and CUL4-associated factor 8	Dcaf8	16.9584	17.021	17.0867	16.9657	16.8754	17.1969	17.1306	17.0476	17.0937	17.0191	0.116152	0.00232166	0.0413653
Dephospho-CoA kinase domain-containing protein	Dcakd	16.6398	16.6341	16.8349	16.6635	16.7389	17.1983	16.5448	16.7924	16.8362	16.7046	0.113013	0.345485	0.523384
Deoxycytidine kinase	Dck	12.8172	13.0282	13.1044	12.9199	13.2101	12.8601	13.1165	13.365	13.0402	13.2049	0.101374	0.277042	0.460093
Serine/threonine-protein kinase DCLK1	Dclk1	16.1888	16.6585	16.4872	16.5347	16.8566	17.957	16.4542	16.5256	16.9825	17.3836	0.515373	0.107146	0.28372
Decorin	Dcn	19.428	19.1784	19.3629	19.3909	19.056	18.5366	18.9457	19.2004	19.1784	19.0272	-0.305564	0.0346375	0.177519
m7GpppX diphosphatase	Dcps	16.066	16.165	16.0483	15.9978	16.1286	16.3185	15.918	15.9672	15.8596	16.1146	-0.0455799	0.610839	0.744757
Dynactin subunit 1	Dctn1	19.5148	19.5435	19.5813	19.4941	19.5357	19.5332	19.5773	19.4909	19.5403	19.4645	-0.0126126	0.605356	0.740553
Dynactin subunit 2	Dctn2	18.5796	18.5437	18.6241	18.5841	18.4819	18.4793	18.5117	18.5766	18.4279	18.4856	-0.06648	0.0527475	0.212105
Dynactin subunit 3	Dctn3	17.7525	17.5279	17.8744	17.7445	17.665	17.8059	17.825	17.8834	17.8788	17.7017	0.106087	0.130724	0.308909
Dynactin subunit 4	Dctn4	17.2307	17.1229	17.2677	17.1027	17.2297	17.1043	17.0602	17.0947	17.1053	17.0751	-0.102822	0.00446116	0.0618015
Dynactin subunit 5	Dctn5	14.4082	14.4245	14.5406	14.309	14.2223	14.3583	14.1847	14.6115	14.5011	14.2412	-0.00160344	0.987257	0.993508
Dynactin subunit 6	Dctn6	15.0225	15.2329	14.992	14.8793	14.6984	15.0471	15.1236	14.9149	14.9038	14.8941	0.0116812	0.862853	0.91729
DCN1-like protein 1	Dcun1d1	17.6985	17.6781	17.7282	17.6323	17.539	17.1459	17.4704	17.5959	17.4369	17.3934	-0.246713	0.00423337	0.0600224
DCN1-like protein 2	Dcun1d2	17.5838	17.3613	17.5525	17.7034	17.3779	16.6322	17.5339	17.5525	17.4999	17.3217	-0.207731	0.264791	0.449378
L-xylulose reductase	Dcxr	12.5931	12.8411	12.782	12.4673	12.7641	12.9486	12.8574	12.8537	12.8172	12.7157	0.148981	0.059721	0.222639
DET1- and DDB1-associated protein 1	Dda1	13.2115	13.3377	13.396	12.8636	12.9268	12.9901	13.0153	13.1867	13.2064	13.2101	-0.025434	0.83798	0.90145
N(G),N(G)-dimethylarginine dimethylaminohydrolase 1	Ddah1	16.3973	16.5502	16.3781	16.5681	16.114	16.2493	16.3608	16.4304	16.6713	16.4444	0.0297194	0.794492	0.871704
N(G),N(G)-dimethylarginine dimethylaminohydrolase 2	Ddah2	17.4837	17.466	17.4528	17.5664	17.4781	17.7034	17.3913	17.5612	17.7152	17.5587	0.0965781	0.145242	0.326241
DNA damage-binding protein 1	Ddb1	20.0034	20.0551	20.0716	20.0309	20.0034	20.1884	20.0972	20.1035	20.1435	20.0674	0.087127	0.00028843	0.0101286
Phospholipase DDHD2	Ddhd2	13.0104	12.6236	13.1703	12.9486	12.3793	12.6617	12.5619	12.5543	11.9435	12.1843	-0.445277	0.00628277	0.0757963
Protein DDI1 homolog 2	Ddi2	15.5033	15.5672	15.5946	15.5486	16.1692	15.8567	15.453	15.7347	15.7719	15.484	-0.0165198	0.91288	0.950811
D-aspartate oxidase	Ddo	15.0801	14.5536	14.9	14.8489	14.7743	13.7889	14.3461	14.5242	14.1847	14.3646	-0.589676	0.000195632	0.00752621
Dolichyl-diphosphooligosaccharide--protein glycosyltransferase 48 kDa subunit	Ddost	18.3376	18.4244	18.3286	18.3634	18.3052	18.6362	18.3829	18.2253	18.3274	18.3164	0.0258019	0.685353	0.799446
DDRGK domain-containing protein 1	Ddrgk1	15.6353	15.2834	15.4948	15.4927	15.4213	15.4607	15.2202	15.295	15.2769	15.3051	-0.153923	0.0285284	0.163014
D-dopachrome decarboxylase	Ddt	16.045	16.2388	16.2451	16.5212	16.2194	15.8708	16.2944	16.2686	16.41	16.0745	-0.0702325	0.540528	0.691839
ATP-dependent RNA helicase DDX1	Ddx1	19.2583	19.2391	19.2211	19.1922	19.2486	19.3387	19.1352	19.1922	19.1662	19.1784	-0.029722	0.396094	0.570981
Probable ATP-dependent RNA helicase DDX17	Ddx17	17.7113	17.9347	17.8444	17.8629	17.8868	18.4991	17.9165	17.8391	18.0912	18.0584	0.232801	0.0656011	0.229832
ATP-dependent RNA helicase DDX18	Ddx18	16.2955	16.1865	16.114	16.2339	16.1681	16.1483	16.199	16.2116	16.2091	16.0631	-0.0333447	0.404734	0.579151
ATP-dependent RNA helicase DDX19A	Ddx19a	18.0912	17.9545	17.9997	18.079	18.0045	17.79	17.957	17.9604	17.9519	17.8145	-0.131047	0.00759095	0.0853805
Probable ATP-dependent RNA helicase DDX20	Ddx20	14.7137	14.4199	14.4184	14.1495	13.7587	14.4632	14.4407	14.2343	14.1905	14.0028	-0.0257264	0.731908	0.832807
Nucleolar RNA helicase 2	Ddx21	17.7415	17.847	17.9505	17.6731	17.7704	18.0532	17.7124	17.8652	17.8193	17.8275	0.0590088	0.426541	0.598168
ATP-dependent RNA helicase DDX24	Ddx24	11.5409	12.8399	12.3002	12.4206	12.6219	12.157	12.4048	12.7439	12.3863	12.6769	0.129061	0.551228	0.699311
Probable ATP-dependent RNA helicase DDX28	Ddx28	11.7354	12.0468	11.9435	11.522	11.6	11.7743	11.4007	11.5043	11.8784	11.8411	-0.0897652	0.542217	0.692568
ATP-dependent RNA helicase DDX39A	Ddx39a	15.3908	15.6202	15.2625	15.3083	15.6702	15.7828	15.2941	15.2663	15.4874	15.5918	0.03405	0.801316	0.877438
Spliceosome RNA helicase Ddx39b	Ddx39b	18.2609	18.5744	18.351	18.3405	18.4618	19.0041	18.4415	18.4693	18.5303	18.6226	0.215876	0.0746552	0.240972
ATP-dependent RNA helicase DDX3X	Ddx3x	16.7954	16.7004	16.7924	16.725	16.7996	16.7318	16.7318	16.6735	16.8104	16.5806	-0.0569286	0.208217	0.393132
ATP-dependent RNA helicase DDX3Y	Ddx3y	18.9989	18.8832	18.9989	18.8933	18.9677	19.0765	18.9586	18.9657	18.9128	18.8905	0.0124377	0.727893	0.830778
ATP-dependent RNA helicase DDX42	Ddx42	16.4883	16.5135	16.4822	16.5377	16.4123	16.6848	16.4534	16.4479	16.485	16.5003	0.0274735	0.546292	0.694654
Probable ATP-dependent RNA helicase DDX46	Ddx46	17.8459	17.9774	17.9178	17.9075	17.9972	18.3971	17.862	18.0045	18.0025	18.079	0.139868	0.156134	0.338618
Probable ATP-dependent RNA helicase DDX47	Ddx47	14.5095	14.6412	14.5148	14.7822	14.493	14.706	14.5217	14.6558	14.5721	14.5217	0.00731911	0.916945	0.953736
Probable ATP-dependent RNA helicase DDX5	Ddx5	19.5873	19.7656	19.6358	19.6114	19.7582	20.2892	19.7229	19.7264	19.7786	19.8963	0.211053	0.0714453	0.23685
ATP-dependent RNA helicase DDX50	Ddx50	12.5871	12.7524	12.3176	12.7759	12.8198	12.8758	12.1076	12.8411	12.5481	12.2882	-0.118426	0.529294	0.682815
ATP-dependent RNA helicase DDX54	Ddx54	11.6071	12.4558	12.591	12.4894	12.2762	12.8436	12.2785	12.5998	12.5187	12.1952	0.20325	0.367095	0.547065
Probable ATP-dependent RNA helicase DDX56	Ddx56	12.1882	12.6527	12.372	11.5	11.7482	12.9918	11.5558	12.6274	13.1569	13.1569	0.605531	0.122271	0.30021
Antiviral innate immune response receptor RIG-I	Ddx58	17.5054	17.8834	17.4544	17.4446	17.7961	17.8629	17.8887	17.7034	17.7295	17.9947	0.219072	0.0539871	0.213938
Probable ATP-dependent RNA helicase DDX6	Ddx6	17.9557	17.8887	18.0257	17.8948	18.0276	18.0818	18.0055	18.0012	17.9604	18.0191	0.0550793	0.152592	0.334175
2,4-dienoyl-CoA reductase [(3E)-enoyl-CoA-producing], mitochondrial	Decr1	19.3966	19.066	19.3557	19.264	19.2736	18.3392	19.2518	19.2367	19.1089	18.9274	-0.298418	0.102918	0.278131
Protein DEK	Dek	16.3009	16.3308	16.2058	16.2752	16.2617	16.6155	16.2738	16.1373	16.2808	16.3068	0.0479548	0.536961	0.68888
DENN domain-containing protein 10	Dennd10	16.3255	15.5215	16.145	15.3513	15.7273	15.464	15.3758	15.5434	15.3167	15.425	-0.389133	0.0348197	0.177778
DENN domain-containing protein 1A	Dennd1a	12.8537	12.6769	13.0104	12.6821	12.6047	12.6029	12.9358	13.0589	12.6102	12.7733	0.0306711	0.800575	0.876785
DENN domain-containing protein 1B	Dennd1b	13.8126	13.6225	13.9903	13.6957	14.5496	13.1027	13.8987	13.4885	13.631	13.6493	-0.380052	0.0419576	0.192571
DENN domain-containing protein 4B	Dennd4b	15.0471	14.9423	14.9967	14.8124	14.9941	14.3434	14.9193	14.9531	14.8586	14.8912	-0.165398	0.173103	0.354929
DENN domain-containing protein 4C	Dennd4c	17.3207	17.2404	17.3035	17.4035	17.3399	16.8471	17.3016	17.1864	17.086	17.185	-0.20039	0.0112387	0.104996
DENN domain-containing protein 5A	Dennd5a	13.7498	13.6719	13.6114	13.4956	13.5128	13.7587	13.3311	13.3206	13.7836	13.3558	-0.098362	0.384451	0.561605
Protein DENND6A	Dennd6a	12.6138	12.886	12.2237	12.7855	12.5576	13.0169	12.6179	12.4231	12.6355	12.5803	0.0414398	0.782387	0.864661
Density-regulated protein	Denr	16.8047	16.8251	16.8471	16.9209	17.0424	16.5194	16.883	16.718	16.7839	16.7717	-0.152824	0.0103766	0.101901
DEP domain-containing mTOR-interacting protein	Deptor	16.8235	16.8158	16.9044	16.841	16.7395	16.5166	16.841	16.7599	16.839	16.7031	-0.0929388	0.176307	0.357708
Deoxyribose-phosphate aldolase	Dera	12.9699	13.334	12.6798	13.0031	13.3812	13.4287	13.1064	13.4922	12.9901	13.3631	0.202486	0.239418	0.42557
Derlin-1	Derl1	15.6972	15.6826	15.743	15.7788	15.7094	15.362	15.8973	15.7112	15.4733	15.6432	-0.104847	0.296413	0.47806
Desmin	Des	22.9656	23.255	23.0799	22.9656	23.145	23.8862	23.145	23.0799	23.145	23.255	0.220005	0.161442	0.343069
DNA fragmentation factor subunit alpha	Dffa	17.2515	17.2515	17.3357	17.2488	17.2598	17.051	17.3551	17.2872	17.2515	17.2933	-0.0218447	0.687553	0.800635
Diacylglycerol kinase zeta	Dgkz	15.7962	15.851	15.8789	15.9685	15.8211	15.6815	15.926	15.8902	15.9355	15.7755	-0.0213977	0.713373	0.818671
D-glutamate cyclase, mitochondrial	Dglucy	18.5421	18.361	18.5421	18.4272	18.2406	17.4278	18.227	18.484	18.2229	18.0045	-0.349386	0.0769322	0.244564
Deoxyguanosine kinase, mitochondrial	Dguok	11.7078	11.2433	12.1599	11.6823	11.3866	11.3128	11.9482	11.6695	11.7054	11.7773	0.0466705	0.815944	0.887675
7-dehydrocholesterol reductase	Dhcr7	12.7747	12.9936	12.6657	12.8107	12.6418	12.6138	12.334	12.6701	12.4251	12.5158	-0.265551	0.00278899	0.0462416
Trans-1,2-dihydrobenzene-1,2-diol dehydrogenase	Dhdh	18.2312	18.12	18.1806	18.3093	17.988	16.8075	18.0442	17.9997	18.1751	18.0109	-0.358326	0.148694	0.329729
Dihydrofolate reductase	Dhfr	14.6066	14.998	14.5765	14.6581	14.8048	15.5367	14.5512	14.646	14.9211	15.0685	0.215903	0.286747	0.46871
Dihydroorotate dehydrogenase (quinone), mitochondrial	Dhodh	17.2194	16.9825	17.1198	17.079	16.9568	16.7419	17.0874	17.1361	17.076	16.87	-0.0891933	0.347136	0.524963
Deoxyhypusine synthase	Dhps	13.4992	13.5128	13.9701	13.7836	13.8174	13.249	13.9066	13.7281	13.7111	13.6829	-0.0610904	0.629359	0.758557
Dehydrogenase/reductase SDR family member 1	Dhrs1	16.9332	17.2011	17.0529	17.0739	17.2115	17.7102	17.1589	17.1666	17.3052	17.2567	0.225006	0.0616674	0.225467
Dehydrogenase/reductase SDR family member 11	Dhrs11	17.6186	17.5446	17.6275	17.6997	17.6449	17.004	17.5279	17.6152	17.4597	17.3899	-0.227695	0.0306117	0.167781
Dehydrogenase/reductase SDR family member 13	Dhrs13	12.1545	12.4386	12.0041	12.6113	12.4861	12.2446	12.5653	12.8245	12.9747	12.5079	0.284513	0.0659617	0.230066
Dehydrogenase/reductase SDR family member 4	Dhrs4	18.6085	18.4608	18.5214	18.6031	18.5714	17.7716	18.5796	18.5714	18.5516	18.3253	-0.193132	0.216139	0.401952
Dehydrogenase/reductase SDR family member 7	Dhrs7	16.8245	16.8557	16.8245	16.6815	16.6967	16.8881	16.8343	16.7031	16.6219	16.7333	-0.0204286	0.595123	0.733572
Dehydrogenase/reductase SDR family member 7B	Dhrs7b	17.8421	17.5898	17.817	17.6762	17.6697	17.4019	17.6842	17.6069	17.613	17.5582	-0.146123	0.0419426	0.192571
Dehydrogenase/reductase SDR family member 7C	Dhrs7c	19.9271	19.6959	19.8096	19.9502	19.7999	18.7248	19.8782	19.6705	19.605	19.4367	-0.373525	0.0726883	0.238219
Pre-mRNA-splicing factor ATP-dependent RNA helicase DHX15	Dhx15	17.6347	17.8727	17.6509	17.7139	17.7826	18.3927	17.8093	17.789	17.8744	18.0055	0.243211	0.0501957	0.20802
ATP-dependent RNA helicase DHX29	Dhx29	16.5617	16.6349	16.6705	16.3646	16.5862	16.9025	16.5617	16.5671	16.6201	16.6585	0.0984282	0.222877	0.409582
ATP-dependent RNA helicase DHX30	Dhx30	16.0359	15.9022	16.0336	15.873	16.0788	16.2329	16.087	15.9162	16.0026	15.9602	0.0551113	0.412709	0.585907
Putative pre-mRNA-splicing factor ATP-dependent RNA helicase DHX32	Dhx32	14.2656	14.3755	14.6262	14.3874	14.3338	14.5456	14.5335	14.3452	14.4123	14.464	0.0624355	0.412562	0.585907
ATP-dependent DNA/RNA helicase DHX36	Dhx36	15.6469	15.359	15.4326	15.2016	15.3384	15.4103	15.4404	15.4443	15.3929	15.342	0.0102559	0.869104	0.921916
Putative ATP-dependent RNA helicase DHX57	Dhx57	10.5558	10.8222	10.0183	9.63855	10.5754	11.887	11.0439	10.9191	11.2784	10.9284	0.889333	0.000626013	0.01688
Probable ATP-dependent RNA helicase DHX58	Dhx58	15.7669	16.1787	15.6157	15.5358	15.9521	15.8231	16.1063	15.7438	15.7703	16.1208	0.102986	0.50028	0.659771
ATP-dependent RNA helicase DHX8	Dhx8	11.0687	10.6435	10.7959	10.4615	11.0766	11.202	11.0293	11.8115	11.0489	11.113	0.431713	0.0317412	0.170567
ATP-dependent RNA helicase A	Dhx9	18.6184	18.7693	18.5997	18.5117	18.7329	19.2211	18.6031	18.7358	18.7726	18.9004	0.200209	0.0948363	0.267294
Diablo homolog, mitochondrial	Diablo	16.2752	16.1692	16.3684	16.3596	16.3059	16.5733	16.4453	16.4009	16.406	16.5705	0.183549	0.000912492	0.0216589
Protein diaphanous homolog 1	Diaph1	19.4789	19.5217	19.5495	19.405	19.6025	19.2193	19.6114	19.5992	19.3629	19.5725	-0.0384607	0.650815	0.773066
Protein diaphanous homolog 2	Diaph2	15.5324	15.7062	15.4651	15.7373	15.4506	15.5063	15.6803	15.5794	15.3409	15.4358	-0.0697283	0.40366	0.578848
Endoribonuclease Dicer	Dicer1	11.3774	11.5888	11.227	11.5179	11.58	11.9314	11.7965	11.4893	11.9786	11.6666	0.314249	0.00925586	0.0950398
Death-inducer obliterator 1	Dido1	10.334	11.1798	9.92112	9.36677	9.78567	10.5798	9.69339	10.616	11.0439	10.2527	0.319683	0.411397	0.585123
Disco-interacting protein 2 homolog A	Dip2a	14.1761	14.352	14.2329	14.2412	14.2742	14.1437	14.1437	14.1253	14.0401	14.1446	-0.135793	0.000311126	0.0107383
Disco-interacting protein 2 homolog B	Dip2b	14.3942	14.4632	14.2722	14.3745	14.4311	14.1365	14.443	14.2728	14.1604	14.1874	-0.147037	0.0310184	0.168937
Divergent protein kinase domain 1A	Dipk1a	13.6289	13.8626	14.1228	13.7026	13.8757	13.9822	13.7085	13.6391	14.0141	13.8226	-0.00522986	0.964984	0.98156
Exosome complex exonuclease RRP44	Dis3	16.6867	16.734	16.6683	16.5751	16.718	16.841	16.5295	16.6762	16.6536	16.7627	0.0161774	0.798105	0.87501
DIS3-like exonuclease 2	Dis3l2	16.7833	16.7717	16.7907	16.7862	16.7225	16.6081	16.7412	16.7614	16.6341	16.6713	-0.0876252	0.0102784	0.101275
H/ACA ribonucleoprotein complex subunit DKC1	Dkc1	16.473	16.6331	16.4747	16.4872	16.4645	16.8612	16.6201	16.5083	16.6474	16.5917	0.139266	0.0238184	0.14976
Dihydrolipoyllysine-residue acetyltransferase component of pyruvate dehydrogenase complex, mitochondrial	Dlat	20.9868	20.9147	20.9147	20.9707	20.9389	20.5204	21.1459	21.169	21.0668	20.8937	0.013978	0.910711	0.94987
Dihydrolipoyl dehydrogenase, mitochondrial	Dld	20.7671	20.7359	20.8036	20.7753	20.7063	19.9236	20.6815	20.7359	20.6275	20.4637	-0.271199	0.0722999	0.23811
Disks large homolog 1	Dlg1	17.7329	17.665	17.7949	17.7415	17.7358	17.3145	17.7799	17.6227	17.6275	17.5354	-0.158001	0.0544217	0.214288
Disks large-associated protein 4	Dlgap4	15.8936	16.3274	16.241	16.0464	16.3294	16.6832	15.9274	16.0843	16.273	16.4086	0.107711	0.515911	0.672006
Dihydrolipoyllysine-residue succinyltransferase component of 2-oxoglutarate dehydrogenase complex, mitochondrial	Dlst	19.8287	19.605	19.7786	19.7035	19.7398	18.8958	19.6647	19.6572	19.5435	19.4008	-0.298731	0.048606	0.20604
Distal membrane-arm assembly complex protein 1	Dmac1	15.3013	15.1861	15.5469	15.6642	15.2909	15.1139	15.7355	15.3193	15.115	15.0113	-0.138894	0.404495	0.579066
Distal membrane-arm assembly complex protein 2	Dmac2	13.2758	13.074	13.2438	13.0126	13.0871	12.7091	13.0085	12.8795	13.2137	12.9188	-0.192757	0.0627313	0.226343
ATP synthase subunit s, mitochondrial	Dmac2l	16.98	16.7375	17.0557	16.998	16.9967	16.4075	17.0305	17.0593	16.9808	16.841	-0.0897558	0.484391	0.649052
Dystrophin	Dmd	21.9685	21.9515	21.9685	21.9222	21.8611	21.4924	21.8994	21.8753	21.9222	21.7527	-0.145948	0.0908356	0.261385
Myotonin-protein kinase	Dmpk	14.4854	14.5119	14.4575	14.6613	14.5512	14.3292	14.4366	14.464	14.9193	15.2829	0.152942	0.256515	0.441914
Dematin	Dmtn	12.9024	13.2081	13.1213	13.7861	13.8705	12.1545	12.9859	12.7456	12.444	13.1122	-0.689269	0.00017528	0.00696506
DmX-like protein 1	Dmxl1	13.673	13.5612	13.8003	13.4992	13.3942	13.9669	13.5665	13.5174	13.4297	13.6136	0.0332417	0.729226	0.831392
DNA replication ATP-dependent helicase/nuclease DNA2	Dna2	11.3063	11.3866	12.0231	11.2751	11.6569	10.616	11.1003	11.1857	11.6303	11.7191	-0.279306	0.142569	0.323242
Dynein axonemal assembly factor 5	Dnaaf5	14.7958	14.7908	14.8793	14.9646	14.8434	14.3798	14.6876	14.7551	14.7438	14.8048	-0.180605	0.00342099	0.0524436
Dynein axonemal heavy chain 1	Dnah1	14.4199	14.4873	14.246	14.1458	14.3328	14.4184	13.8826	14.2711	14.1627	14.2067	-0.138081	0.203406	0.387929
DnaJ homolog subfamily A member 1	Dnaja1	16.7046	16.7924	16.6929	16.4955	16.8454	17.1864	16.8251	16.553	16.6626	16.9428	0.127837	0.323718	0.504191
DnaJ homolog subfamily A member 2	Dnaja2	18.7313	18.7097	18.7553	18.7184	18.6755	18.6523	18.7681	18.6262	18.7718	18.6299	-0.0283903	0.446214	0.615716
DnaJ homolog subfamily A member 3, mitochondrial	Dnaja3	18.2406	18.0746	18.227	18.1133	18.1852	17.789	18.2406	18.2008	18.1489	17.9706	-0.0981864	0.30457	0.485768
DnaJ homolog subfamily A member 4	Dnaja4	18.4793	18.3655	18.4399	18.3004	18.4896	18.1456	18.5163	18.5104	18.2538	18.4168	-0.0463543	0.591107	0.731615
DnaJ homolog subfamily B member 1	Dnajb1	15.4042	15.5833	15.533	15.5704	15.4834	15.6157	15.5114	15.5251	15.4785	15.5575	0.0227555	0.595587	0.733572
DnaJ homolog subfamily B member 11	Dnajb11	17.0424	17.1472	17.1472	17.0118	17.0989	17.0806	17.1807	17.0539	17.1087	17.0476	0.00478597	0.900046	0.94437
DnaJ homolog subfamily B member 12	Dnajb12	16.9044	16.7833	16.7891	16.7797	16.8151	16.4584	16.8597	16.6508	16.6581	16.6442	-0.160092	0.02694	0.15879
DnaJ homolog subfamily B member 14	Dnajb14	13.8876	14.0383	13.929	13.9462	14.1804	13.8111	13.917	14.1703	13.8012	14.2742	-0.00154689	0.986915	0.993332
DnaJ homolog subfamily B member 2	Dnajb2	15.597	15.4276	15.6523	15.6291	15.5454	15.1048	15.5861	15.5644	15.5205	15.2009	-0.174954	0.128773	0.306941
DnaJ homolog subfamily B member 4	Dnajb4	18.5964	18.6581	18.5387	18.5658	18.5811	18.4456	18.8451	18.7329	18.6949	18.6491	0.0855102	0.240868	0.42664
DnaJ homolog subfamily B member 5	Dnajb5	17.9253	17.7374	17.8962	17.9198	17.7469	17.2816	17.8431	17.749	17.6659	17.5118	-0.234852	0.0403277	0.188821
DnaJ homolog subfamily B member 6	Dnajb6	16.1083	16.276	16.2021	15.964	16.0931	16.0464	16.0418	15.8406	15.9073	15.9567	-0.170132	0.00543807	0.0701837
DnaJ homolog subfamily C member 1	Dnajc1	16.0806	16.0183	16.0671	15.8154	16.0174	16.0352	15.7689	15.9064	16.0647	16.0671	-0.0312905	0.696706	0.807077
DnaJ homolog subfamily C member 10	Dnajc10	16.0393	16.0738	16.141	16.0437	15.954	16.0217	15.9058	16.0336	16.0475	16.1391	-0.0208403	0.679011	0.794154
DnaJ homolog subfamily C member 11	Dnajc11	18.9035	18.6931	18.8206	18.7345	18.827	18.4579	18.8557	18.7871	18.827	18.7459	-0.0610174	0.462402	0.628467
DnaJ homolog subfamily C member 15	Dnajc15	14.3678	14.3568	14.6685	14.6469	14.7231	14.5607	14.6381	14.706	14.5772	14.7403	0.0918471	0.128943	0.307104
DnaJ homolog subfamily C member 16	Dnajc16	15.2095	15.0009	15.115	15.0294	14.8524	14.0975	14.9997	14.9601	15.2859	14.7564	-0.221498	0.307376	0.488824
DnaJ homolog subfamily C member 17	Dnajc17	12.9077	12.6732	13.0416	12.8959	12.6957	12.8336	12.7658	12.3863	13.0221	12.6732	-0.106622	0.424489	0.596537
Mitochondrial import inner membrane translocase subunit TIM14	Dnajc19	17.3466	17.0257	17.1646	17.0451	16.9825	16.802	17.1347	17.177	17.185	16.8639	-0.0803691	0.46137	0.627488
DnaJ homolog subfamily C member 2	Dnajc2	15.5339	15.8154	15.6731	15.6942	15.8387	15.898	15.7072	15.7539	15.7962	15.8314	0.0862818	0.177712	0.359339
DnaJ homolog subfamily C member 21	Dnajc21	14.1272	13.7957	14.0229	14.0782	13.8065	13.6257	13.8526	14.0179	13.812	13.7265	-0.159146	0.116814	0.294181
DnaJ homolog subfamily C member 24	Dnajc24	11.9558	12.2691	11.5643	12.7658	11.7734	12.5749	12.3748	12.3503	12.4349	12.8293	0.447154	0.0628937	0.226343
DnaJ homolog subfamily C member 25	Dnajc25	16.2116	16.0483	16.1905	15.9936	16.1094	15.9458	15.9144	15.9611	15.9405	15.9033	-0.177664	2.69334e-05	0.00174922
DnaJ homolog subfamily C member 28	Dnajc28	15.1841	14.8524	15.0157	15.1762	14.9778	14.5754	15.0365	15.0207	14.9198	14.711	-0.188557	0.10903	0.285195
DnaJ homolog subfamily C member 3	Dnajc3	18.3864	18.484	18.4807	18.3458	18.3796	18.2108	18.3879	18.3615	18.2693	18.2693	-0.115516	0.0110205	0.104996
DnaJ homolog subfamily C member 30, mitochondrial	Dnajc30	12.5099	13.0762	12.8987	12.9024	12.9077	12.6179	13.3354	12.6787	13.0871	12.769	0.0386579	0.822947	0.891525
DnaJ homolog subfamily C member 5	Dnajc5	15.5241	15.5801	15.464	15.4514	15.5225	15.5754	15.7467	15.4834	15.3573	15.5754	0.0391644	0.559282	0.70512
DnaJ homolog subfamily C member 7	Dnajc7	17.5596	17.5677	17.4884	17.4083	17.6659	17.6674	17.5769	17.5795	17.5942	17.5534	0.0562929	0.257713	0.442842
DnaJ homolog subfamily C member 8	Dnajc8	16.9825	16.9836	17.0159	16.9373	16.9056	17.2946	16.9995	16.9299	16.9724	17.0108	0.0764549	0.191516	0.375249
DnaJ homolog subfamily C member 9	Dnajc9	14.621	14.9941	14.6876	15.0055	14.9458	14.9446	14.8004	14.6862	14.7811	14.6195	-0.0844065	0.422845	0.595196
Deoxyribonuclease-1-like 1	Dnase1l1	14.5993	14.7188	14.7524	14.5445	14.4972	13.9164	14.711	14.7454	14.543	14.2589	-0.187471	0.28212	0.463801
Deoxyribonuclease-2-alpha	Dnase2	14.5512	14.7884	14.4407	14.5799	14.6513	15.359	14.6438	14.5842	14.7374	14.6862	0.19981	0.179162	0.361257
Dynamin-1	Dnm1	14.6671	14.7834	14.7731	14.6862	14.5598	15.3115	14.5897	14.831	14.8963	14.7374	0.179252	0.141219	0.32175
Dynamin-1-like protein	Dnm1l	19.7582	19.7229	19.8052	19.7315	19.7786	19.5744	19.831	19.7582	19.7868	19.6514	-0.0388826	0.455273	0.622701
Dynamin-2	Dnm2	19.2448	19.2555	19.261	19.1239	19.2341	19.5253	19.2087	19.2826	19.2138	19.3456	0.0913173	0.142325	0.322831
Dynamin-binding protein	Dnmbp	12.372	12.4831	12.4848	12.3372	12.3002	12.3701	12.4801	12.5405	12.8316	12.4312	0.135238	0.151918	0.333282
DNA (cytosine-5)-methyltransferase 1	Dnmt1	16.0464	16.2231	15.9553	15.8387	16.0475	16.4883	16.1306	16.1274	16.1692	16.2306	0.207026	0.0178429	0.129845
DNA (cytosine-5)-methyltransferase 3A	Dnmt3a	15.3042	15.4085	15.365	15.222	15.3968	15.9405	15.3431	15.3106	15.4472	15.5023	0.169433	0.156973	0.339153
Aspartyl aminopeptidase	Dnpep	18.1544	18.1245	18.1355	18.1506	18.0638	17.8553	18.049	18.1342	18.066	18.0176	-0.101331	0.0497322	0.207733
2'-deoxynucleoside 5'-phosphate N-hydrolase 1	Dnph1	13.8158	13.7849	13.7375	13.8518	13.5366	13.421	13.4599	13.7184	13.641	13.1996	-0.257343	0.0155597	0.125128
Deoxynucleotidyltransferase terminal-interacting protein 1	Dnttip1	9.92112	10.7959	10.3604	10.3161	11.0826	10.4779	11.3575	10.9482	10.6656	10.0553	0.205697	0.517832	0.673638
Deoxynucleotidyltransferase terminal-interacting protein 2	Dnttip2	13.8626	13.5398	13.856	13.608	13.4661	13.5534	13.8323	13.2356	13.421	13.5252	-0.152989	0.202361	0.387004
Dedicator of cytokinesis protein 1	Dock1	12.8484	12.3488	12.8458	12.7675	12.4312	12.8551	12.1843	12.5931	12.3205	12.5635	-0.145018	0.372853	0.551833
Dedicator of cytokinesis protein 11	Dock11	15.4801	15.1881	15.6408	15.2488	15.2615	14.8072	14.9929	14.8474	14.9673	14.9697	-0.446957	6.74722e-06	0.000584261
Dedicator of cytokinesis protein 2	Dock2	17.5354	17.932	17.5508	17.479	17.7585	17.9855	17.6968	17.5976	17.4649	17.8487	0.0675788	0.604573	0.740243
Dedicator of cytokinesis protein 4	Dock4	14.4334	14.1795	14.7096	14.1365	14.0975	14.1833	14.494	14.2544	14.315	14.2786	-0.00625521	0.961662	0.979501
Dedicator of cytokinesis protein 6	Dock6	12.0738	12.0835	12.5931	12.9847	12.4578	12.4251	12.5931	12.2108	12.3312	12.5187	-0.0228147	0.897217	0.942632
Dedicator of cytokinesis protein 7	Dock7	16.117	16.3134	16.3248	16.1888	16.3871	16.7366	16.3022	16.213	16.2487	16.3608	0.106045	0.343551	0.522156
Dedicator of cytokinesis protein 8	Dock8	14.6185	14.9211	13.7983	13.5072	14.3303	14.4034	14.062	13.9417	13.9706	14.7632	-0.00689346	0.982595	0.991477
Dedicator of cytokinesis protein 9	Dock9	15.848	15.7007	15.7094	15.8047	15.6646	15.6283	15.6791	15.7669	15.5779	15.5501	-0.105024	0.0281241	0.161749
Deoxyhypusine hydroxylase	Dohh	13.7347	13.7836	13.968	14.1228	13.5331	13.8526	13.8078	13.9019	14.2728	13.6756	0.0736829	0.627746	0.757729
Docking protein 1	Dok1	13.529	14.053	13.5582	13.6136	13.9336	14.1495	13.7338	13.7983	13.6883	14.0487	0.146215	0.32988	0.510367
Docking protein 2	Dok2	13.3395	12.9062	12.8974	13.1884	12.8537	12.6418	13.0536	12.9556	12.6787	12.7042	-0.230263	0.0675866	0.230634
Protein dopey-2	Dop1b	15.3331	15.1451	15.1983	15.1558	15.1515	14.9798	15.2727	15.0507	15.0621	15.0443	-0.114882	0.0597568	0.222639
UDP-N-acetylglucosamine--dolichyl-phosphate N-acetylglucosaminephosphotransferase	Dpagt1	15.3521	15.1602	15.0841	15.0914	15.1328	14.8963	15.0195	15.0522	14.8865	14.8847	-0.216287	7.81005e-05	0.00399768
Protein DPCD	Dpcd	12.1488	12.1124	12.1124	12.4138	12.1029	12.0697	11.7983	11.8495	11.8627	11.9314	-0.275757	0.000659988	0.0175047
Dipeptidase 1	Dpep1	16.1808	16.2296	16.1681	16.2626	16.1005	16.18	16.0965	16.1146	16.1819	16.1229	-0.0491683	0.149473	0.330582
Zinc finger protein ubi-d4	Dpf2	13.6902	13.8078	13.9179	13.615	13.9179	14.0437	13.83	13.6471	13.6829	14.0437	0.0597023	0.592234	0.731961
Diphthine methyltransferase	Dph7	11.8811	12.1545	12.0968	12.1251	12.2987	11.6	11.9086	11.8462	11.4804	12.1618	-0.311862	0.011218	0.104996
Dolichol-phosphate mannosyltransferase subunit 1	Dpm1	15.0124	15.303	15.0671	14.9724	15.0601	15.6476	15.295	14.9967	15.3072	15.2021	0.206749	0.069049	0.233406
Dolichol-phosphate mannosyltransferase subunit 3	Dpm3	10.2966	10.887	11.6789	11.561	11.1329	11.966	11.8334	10.8109	11.6201	11.694	0.473591	0.154053	0.335792
Dipeptidyl peptidase 3	Dpp3	18.8866	18.9128	18.8984	18.994	18.7871	18.9055	18.8905	18.994	18.9424	18.9322	0.0371264	0.35507	0.533223
Dipeptidyl peptidase 4	Dpp4	16.2694	16.1437	16.2296	16.0511	16.3701	15.8763	16.0798	16.1504	16.2771	16.1938	-0.0972934	0.21308	0.399318
Dipeptidyl peptidase 2	Dpp7	16.1787	15.8354	16.1094	16.0524	15.9073	16.2594	15.9223	16.2219	16.0431	16.0381	0.0803004	0.367372	0.547208
Dipeptidyl peptidase 8	Dpp8	15.3115	15.3831	15.555	15.5444	15.4743	15.3968	15.2469	15.3268	15.5251	15.3513	-0.0842618	0.162063	0.34349
Dipeptidyl peptidase 9	Dpp9	17.8901	17.7199	17.8292	17.7867	17.8665	17.4095	17.789	17.791	17.7766	17.789	-0.107486	0.160594	0.342389
Dermatopontin	Dpt	18.1785	17.8537	18.0176	17.7282	17.6997	17.9075	17.3836	17.6288	17.7826	17.5761	-0.239819	0.0376756	0.183074
Probable C-mannosyltransferase DPY19L1	Dpy19l1	12.0207	11.7905	12.3921	11.5071	12.2545	12.7241	10.2966	12.2933	11.9855	12.259	-0.081311	0.864972	0.918823
Dihydropyrimidinase-related protein 2	Dpysl2	18.8519	18.8933	18.8691	18.86	18.9322	19.2486	18.811	18.8618	18.9195	18.9213	0.0711785	0.376668	0.555438
Dihydropyrimidinase-related protein 3	Dpysl3	17.3947	17.4369	17.593	17.4243	17.6775	18.6437	17.5169	17.7374	17.8133	17.8868	0.414328	0.0483518	0.205956
Dihydropyrimidinase-related protein 4	Dpysl4	14.4063	14.1858	14.3852	14.5217	14.4809	14.8887	14.4873	14.5591	14.4612	14.7008	0.223433	0.0330715	0.173375
Protein Dr1	Dr1	14.6907	15.1021	14.7908	15.0009	14.9297	15.4728	14.9397	15.0766	14.9662	14.875	0.16321	0.215787	0.401649
DNA damage-regulated autophagy modulator protein 2	Dram2	12.1151	12.334	12.453	11.3017	12.4231	12.6787	11.95	12.6475	12.182	12.1557	0.197399	0.462162	0.628283
Dr1-associated corepressor	Drap1	13.8236	14.0344	13.8526	13.9155	13.8749	14.299	13.922	13.8907	14.2383	14.0084	0.171465	0.0743869	0.24067
Developmentally-regulated GTP-binding protein 1	Drg1	17.0947	17.0451	17.0903	17.0577	17.1378	17.2959	17.0891	17.0932	17.142	17.1442	0.0677584	0.115198	0.291982
Developmentally-regulated GTP-binding protein 2	Drg2	17.6323	17.6775	17.7358	17.7838	17.6139	17.7264	17.7445	17.5664	17.5761	17.5423	-0.0575393	0.263241	0.448133
Desmoglein-1-beta	Dsg1b	15.121	14.0422	14.7551	15.6769	15.1937	13.393	14.6833	13.9644	14.235	15.4394	-0.614735	0.095726	0.267565
Desmoplakin	Dsp	19.264	17.7568	18.0818	19.3966	18.54	17.2698	18.3566	17.9335	17.6781	19.917	-0.376865	0.484225	0.649052
Dystonin	Dst	20.4418	20.3851	20.4418	20.342	20.3911	20.2461	20.3605	20.3196	20.3851	20.342	-0.0697013	0.0304323	0.167253
Destrin	Dstn	17.2872	17.3845	17.3487	17.4569	17.62	17.9819	17.2556	17.5582	17.4884	17.7074	0.178843	0.203785	0.388285
D-aminoacyl-tRNA deacylase 1	Dtd1	16.7166	16.4955	16.5725	16.671	16.5606	15.9058	16.481	16.4901	16.3466	16.3458	-0.289371	0.0136446	0.117734
D-aminoacyl-tRNA deacylase 2	Dtd2	15.0355	14.9258	15.0639	15.295	15.0522	15.1377	15.2615	15.1849	15.2183	15.1711	0.120202	0.0621907	0.226284
Dystrobrevin alpha	Dtna	19.3239	19.1978	19.3239	19.3426	19.2229	18.7599	19.2992	19.2863	19.2974	19.1006	-0.133562	0.228796	0.415495
Probable E3 ubiquitin-protein ligase DTX3	Dtx3	11.9057	11.8811	11.3128	12.0489	11.913	11.8569	11.5728	11.7773	12.0468	11.5087	-0.0598283	0.728264	0.831044
E3 ubiquitin-protein ligase DTX3L	Dtx3l	17.5566	17.9003	17.3497	17.4138	17.7799	17.416	17.9672	17.3767	17.3357	17.608	-0.0593525	0.722412	0.825614
Thymidylate kinase	Dtymk	15.4394	15.6533	15.4499	15.4978	15.3872	15.9355	15.3557	15.5174	15.4917	15.5233	0.0792042	0.443363	0.612958
tRNA-dihydrouridine(47) synthase [NAD(P)(+)]-like	Dus3l	13.6741	13.9811	13.9119	14.1604	13.9211	13.9088	13.5786	13.6766	13.8288	13.9978	-0.131606	0.190551	0.374039
Dual specificity protein phosphatase 13 isoform A	Dusp13	14.4288	14.4392	14.4069	14.6007	14.3392	13.5063	14.6685	14.4999	14.6502	14.165	-0.144999	0.522952	0.677963
Dual specificity protein phosphatase 22	Dusp22	15.4301	15.3711	15.4149	15.204	15.3671	15.5412	15.2606	15.4237	15.2457	15.345	0.00580988	0.925677	0.958691
Dual specificity protein phosphatase 23	Dusp23	17.5296	17.1864	17.4219	17.6032	17.2883	16.5899	17.3642	17.4316	17.4185	17.0947	-0.2261	0.212809	0.398982
Serine/threonine/tyrosine-interacting-like protein 2	Dusp27	16.8841	17.1628	17.1875	17.0529	17.174	17.7113	17.2496	17.2927	17.3738	17.3759	0.308408	0.00370485	0.0548463
Dual specificity phosphatase 28	Dusp28	15.8846	15.6609	15.7873	16.0703	15.6202	14.6613	15.6642	15.6476	15.4686	15.4276	-0.430824	0.035744	0.180057
Dual specificity protein phosphatase 3	Dusp3	17.7597	17.7113	17.7934	17.8106	17.7568	17.5031	17.6817	17.8059	17.8652	17.7089	-0.0534045	0.357598	0.53582
Segment polarity protein dishevelled homolog DVL-1	Dvl1	11.1532	11.3663	11.3598	11.3836	11.1456	10.2527	10.8222	11.3289	11.1978	11.0899	-0.343399	0.0580645	0.221757
Segment polarity protein dishevelled homolog DVL-2	Dvl2	11.1029	11.118	11.1532	10.5295	9.63855	11.6513	10.6537	11.2112	9.63855	10.8347	0.0894727	0.794386	0.871704
Dymeclin	Dym	12.5619	12.6617	13.2356	12.9543	12.7135	12.3127	12.5118	12.6355	12.7524	12.7675	-0.22943	0.0717151	0.237088
Cytoplasmic dynein 1 heavy chain 1	Dync1h1	21.8326	21.9222	21.8753	21.7358	21.8326	22.4525	21.8326	21.8112	21.9515	21.9685	0.163549	0.159988	0.342062
Cytoplasmic dynein 1 intermediate chain 2	Dync1i2	18.0473	18.1088	18.1599	18.0532	18.0397	18.1588	18.0871	17.9545	18.0176	17.9489	-0.048419	0.218901	0.405027
Cytoplasmic dynein 1 light intermediate chain 1	Dync1li1	18.4856	18.5176	18.6362	18.487	18.5905	18.7233	18.6491	18.7113	18.6085	18.6262	0.120316	0.0027944	0.0462416
Cytoplasmic dynein 1 light intermediate chain 2	Dync1li2	17.1128	16.9392	17.1229	16.9091	17.0407	17.0691	17.0081	17.0843	16.9116	17.051	-0.000108405	0.998427	1
Cytoplasmic dynein 2 heavy chain 1	Dync2h1	13.5963	13.6599	13.529	13.4287	13.7161	13.6391	13.8595	13.8595	15.329	15.2845	0.808321	0.00996705	0.0991779
Dynein light chain 1, cytoplasmic	Dynll1	16.339	16.2686	16.2574	16.4503	16.3266	17.1707	16.5311	16.5725	16.4576	16.5573	0.32949	0.0111314	0.104996
Dynein light chain 2, cytoplasmic	Dynll2	17.4278	17.1175	17.2556	17.3685	17.265	16.7089	17.1724	17.1815	17.2123	17.0352	-0.224821	0.0411026	0.190902
Dynein light chain roadblock-type 1	Dynlrb1	15.1336	15.332	15.0719	15.1472	15.1732	15.2166	15.2058	15.1695	15.2064	15.1236	0.0128101	0.787107	0.866312
Dynein light chain Tctex-type 1	Dynlt1	13.9822	13.9508	13.9269	13.7721	14.006	14.0075	13.7364	14.0308	13.769	13.9155	-0.0357706	0.63996	0.766024
Dual specificity tyrosine-phosphorylation-regulated kinase 1A	Dyrk1a	13.1392	12.9293	13.281	13.0871	13.1305	13.3228	12.9268	13.1182	12.9772	12.988	-0.0468142	0.617976	0.749965
Dual specificity tyrosine-phosphorylation-regulated kinase 1B	Dyrk1b	16.2103	15.9857	16.287	16.213	16.0806	16.0511	16.011	16.0965	16.2512	16.0573	-0.0619153	0.389043	0.564811
Dysferlin	Dysf	20.7201	20.6774	20.7201	20.6275	20.5513	20.1091	20.5953	20.5797	20.5277	20.4033	-0.216239	0.0337909	0.175169
Eosinophil cationic protein 1	Ear1	13.7906	13.5306	13.615	12.6251	13.6289	13.3812	13.1138	14.0821	13.3354	13.7787	0.100214	0.728511	0.831169
Eosinophil cationic protein 2	Ear2	14.3607	14.223	14.4135	13.9427	14.1703	14.1417	13.9706	14.7277	13.9402	14.4311	0.0202028	0.911823	0.950373
Probable glutamate--tRNA ligase, mitochondrial	Ears2	15.9789	15.8341	15.8936	15.7883	15.6815	15.5184	15.889	15.6656	15.6246	15.7802	-0.139692	0.0977567	0.270105
Receptor-binding cancer antigen expressed on SiSo cells	Ebag9	12.1029	12.3372	12.2691	12.0128	12.0927	12.0313	11.9808	11.8977	12.1228	11.9115	-0.174102	0.019384	0.135187
Transcription factor COE3	Ebf3	12.1981	12.3675	11.9521	12.0738	12.2219	12.2349	11.871	12.3907	12.0231	12.0423	-0.0502785	0.674674	0.790759
Probable rRNA-processing protein EBP2	Ebna1bp2	15.5814	15.5926	15.4011	15.2745	15.4587	15.7291	15.4632	15.3908	15.4548	15.5565	0.0572442	0.442852	0.612789
Emopamil-binding protein-like	Ebpl	12.7169	12.5731	13.1785	12.6527	13.0854	13.08	13.2982	12.8107	12.7106	12.7524	0.0890651	0.611868	0.744947
Endothelin-converting enzyme 1	Ece1	14.1523	13.8936	13.9909	13.8526	14.0263	14.1228	13.8544	13.8236	13.9854	13.9164	-0.0426229	0.564861	0.709896
Delta(3,5)-Delta(2,4)-dienoyl-CoA isomerase, mitochondrial	Ech1	19.3909	19.1419	19.3587	19.3608	19.3136	18.6963	19.2942	19.3557	19.2942	19.1507	-0.154953	0.222021	0.408595
Ethylmalonyl-CoA decarboxylase	Echdc1	16.4779	16.0594	16.3694	16.3666	16.2179	15.7903	16.18	16.2882	16.3596	15.9809	-0.178457	0.184741	0.366576
Enoyl-CoA hydratase domain-containing protein 2, mitochondrial	Echdc2	14.2147	13.9494	13.6702	14.1822	13.8648	13.1044	13.6187	13.631	14.0592	13.7498	-0.343657	0.0637135	0.227014
Enoyl-CoA hydratase domain-containing protein 3, mitochondrial	Echdc3	16.3079	15.921	16.2955	15.9103	16.0573	15.3364	16.0475	16.0236	15.9033	16.2068	-0.19487	0.267842	0.45189
Enoyl-CoA hydratase, mitochondrial	Echs1	20.117	19.9447	20.0915	20.1224	20.0309	19.1063	20.0114	20.0156	19.9685	19.6935	-0.302207	0.0915402	0.262039
Enoyl-CoA delta isomerase 1, mitochondrial	Eci1	20.0479	19.7677	20.0114	19.9787	19.9447	19.1627	19.8879	19.9894	19.9271	19.7444	-0.207794	0.183394	0.365095
Enoyl-CoA delta isomerase 2	Eci2	18.5016	18.173	18.381	18.3025	18.2336	17.5976	18.351	18.3198	18.283	17.9802	-0.212033	0.197233	0.382054
Extracellular matrix protein 1	Ecm1	14.8152	15.018	14.9474	14.941	14.875	15.3702	14.9573	15.1881	14.8512	15.0766	0.169385	0.0815774	0.251509
Proteasome adapter and scaffold protein ECM29	Ecpas	19.2736	19.1507	19.2942	19.2367	19.1922	19.041	19.1274	19.1627	19.1377	18.982	-0.139334	0.00186748	0.0358083
Endothelial cell-specific chemotaxis regulator	Ecscr	13.0975	12.7747	12.8138	13.074	12.9358	12.91	12.9786	13.1515	12.5973	12.8138	-0.0489629	0.673465	0.790759
Evolutionarily conserved signaling intermediate in Toll pathway, mitochondrial	Ecsit	16.7064	16.5201	16.5985	16.527	16.4558	16.3308	16.6474	16.497	16.5538	16.339	-0.0879221	0.234755	0.420998
Enhancer of mRNA-decapping protein 3	Edc3	13.2427	12.6418	12.4801	12.7608	12.4048	13.1515	13.0871	12.6102	12.4918	12.8032	0.122714	0.394894	0.570067
Enhancer of mRNA-decapping protein 4	Edc4	17.0672	17.2326	17.2698	17.1002	17.299	17.7358	17.2194	17.217	17.2872	17.2733	0.152757	0.1756	0.357281
ER degradation-enhancing alpha-mannosidase-like protein 3	Edem3	10.1577	10.6656	10.4615	11.2719	11.0024	11.3017	11.3407	10.2011	11.0024	10.633	0.183951	0.552278	0.699907
Endothelial differentiation-related factor 1	Edf1	18.7153	18.6299	18.6879	18.6141	18.5421	18.4244	18.55	18.4516	18.4733	18.4793	-0.162155	3.96963e-06	0.000406382
Early endosome antigen 1	Eea1	19.1784	19.2043	19.281	19.2087	19.2113	19.2066	19.2583	19.2248	19.3218	19.3946	0.0644578	0.0365788	0.18177
Elongation factor 1-alpha 1	Eef1a1	18.7954	19.4083	19.1122	19.0161	19.4789	20.8798	19.4083	19.5495	19.8096	20.0872	0.784683	0.0111756	0.104996
Elongation factor 1-alpha 2	Eef1a2	21.5872	21.642	21.6017	21.6164	21.5448	21.5872	21.656	21.6017	21.6924	21.6017	0.0293636	0.283186	0.46475
EEF1A lysine methyltransferase 1	Eef1akmt1	15.3953	15.3641	15.5001	15.5622	15.597	15.0719	15.5801	15.6275	15.6993	15.4658	0.00518772	0.958488	0.977422
Elongation factor 1-beta	Eef1b2	18.8338	19.0161	18.9035	18.7681	18.9072	19.3815	18.924	18.8642	18.8958	18.848	0.09693	0.318091	0.499549
Elongation factor 1-delta	Eef1d	18.5315	18.5796	18.5841	18.4608	18.5234	18.5088	18.4331	18.4244	18.3634	18.3687	-0.116188	1.07912e-05	0.000825048
Eukaryotic translation elongation factor 1 epsilon-1	Eef1e1	17.4678	17.4597	17.4455	17.3629	17.4195	17.6391	17.5067	17.4185	17.5296	17.5262	0.0929626	0.0120929	0.109671
Elongation factor 1-gamma	Eef1g	19.5963	19.6841	19.6464	19.5992	19.6482	19.8647	19.7757	19.6085	19.6768	19.6085	0.0719888	0.121574	0.29971
Elongation factor 2	Eef2	21.6164	21.7358	21.6164	21.642	21.6788	22.1595	21.6788	21.656	21.8112	21.7731	0.157846	0.0944879	0.266817
Eukaryotic elongation factor 2 kinase	Eef2k	16.6383	16.5474	16.631	16.5515	16.4168	16.3444	16.5116	16.4688	16.5617	16.4019	-0.0993488	0.0840736	0.254539
Selenocysteine-specific elongation factor	Eefsec	15.7978	15.8446	15.8341	15.8608	15.8125	15.7032	15.877	15.743	15.8211	15.8559	-0.0299021	0.379663	0.557844
Endonuclease/exonuclease/phosphatase family domain-containing protein 1	Eepd1	15.603	15.4548	15.5184	15.7171	15.4326	14.6007	15.3886	15.3702	15.3183	14.992	-0.411215	0.0143371	0.120779
EGF-containing fibulin-like extracellular matrix protein 1	Efemp1	15.5946	15.4834	15.6132	15.5555	15.5149	15.2769	15.5205	15.3503	15.345	15.2275	-0.208288	0.000186362	0.00735702
EGF-containing fibulin-like extracellular matrix protein 2	Efemp2	13.6622	13.7973	13.9201	13.6585	13.9881	14.762	13.5033	13.9527	14.1141	14.5237	0.365938	0.13299	0.311855
EF-hand domain-containing protein D2	Efhd2	17.3703	17.6802	17.3836	17.3191	17.571	17.8312	17.5175	17.4704	17.3973	17.7374	0.12592	0.269369	0.453074
Elongation factor-like GTPase 1	Efl1	16.7333	16.7448	16.8566	16.917	16.8158	16.8997	16.9549	16.8463	17.0432	16.8683	0.108989	0.0261757	0.157002
Ephrin-B1	Efnb1	12.9747	12.7269	12.6927	12.9637	12.9009	12.0775	12.3777	12.5337	12.2762	12.6957	-0.459623	4.29232e-05	0.00240052
Protein EFR3 homolog A	Efr3a	14.5721	14.3434	14.5993	14.3732	14.6549	14.3917	14.8094	14.2786	14.2786	14.3237	-0.0921553	0.45798	0.624969
116 kDa U5 small nuclear ribonucleoprotein component	Eftud2	17.6391	17.7816	17.706	17.5998	17.6865	18.1414	17.7089	17.706	17.7556	17.8327	0.146323	0.0896261	0.26038
Epidermal growth factor receptor	Egfr	17.1446	17.3738	17.2927	17.3973	17.4592	17.8788	17.2781	17.4043	17.29	17.4957	0.13587	0.299099	0.480595
Egl nine homolog 1	Egln1	15.2136	15.1436	15.2546	15.3013	14.9588	14.8489	15.1616	15.1436	15.3106	15.1567	-0.0500999	0.617709	0.749792
EH domain-binding protein 1	Ehbp1	12.4276	12.5973	12.4458	11.9743	12.3031	12.2573	12.0697	11.913	12.4848	12.453	-0.114037	0.482246	0.647706
EH domain-binding protein 1-like protein 1	Ehbp1l1	19.5435	19.5308	19.5597	19.5217	19.4818	19.5898	19.5468	19.4367	19.5688	19.4466	-0.00976529	0.745256	0.841212
EH domain-containing protein 1	Ehd1	18.5893	18.5863	18.611	18.5045	18.6262	18.6066	18.5635	18.6156	18.611	18.5303	0.00194054	0.944794	0.971494
EH domain-containing protein 2	Ehd2	19.9202	19.9078	19.9131	20.0075	19.9549	19.7825	20.0034	20.0309	19.9894	19.9236	0.0052624	0.908851	0.948912
EH domain-containing protein 3	Ehd3	14.0714	14.2081	14.1164	14.1804	14.2656	13.2843	13.7265	13.8406	13.6937	13.8538	-0.488619	1.55182e-08	4.26046e-06
EH domain-containing protein 4	Ehd4	19.509	19.7035	19.5773	19.5846	19.5287	19.794	19.7711	19.5963	19.6195	19.5566	0.0868536	0.0847816	0.255276
Peroxisomal bifunctional enzyme	Ehhadh	12.9268	12.9699	13.225	13.1423	13.1926	12.3662	13.0589	13.1138	13.922	12.7969	-0.0397328	0.872566	0.923735
Etoposide-induced protein 2.4	Ei24	14.826	14.8602	14.8922	14.8808	14.8865	14.1987	14.7822	14.6952	14.6765	14.653	-0.268003	0.0065932	0.0777433
Eukaryotic translation initiation factor 1	Eif1	16.6848	16.6635	16.8651	16.8924	17.0064	16.4977	16.7797	17.0415	16.8251	16.8527	-0.0230828	0.766616	0.855415
Eukaryotic translation initiation factor 1A	Eif1a	17.9531	18.0763	18.0296	18.0249	18.0296	18.3025	18.103	18.0143	18.2866	18.272	0.172955	0.00713042	0.0817224
Probable RNA-binding protein EIF1AD	Eif1ad	10.8394	10.8947	11.5588	11.4218	11.2621	11.6125	11.3456	10.6911	11.2433	11.5939	0.1019	0.651183	0.773066
Eukaryotic translation initiation factor 1A, X-chromosomal	Eif1ax	14.6816	14.7973	14.6287	14.7895	14.7609	15.004	14.938	14.9297	14.7772	14.9056	0.17933	0.000548458	0.0158502
Eukaryotic translation initiation factor 2A	Eif2a	17.8727	17.9025	18.0329	17.9241	17.9592	18.1155	18.0249	17.9531	18.0544	17.9468	0.0806439	0.0700899	0.234161
Interferon-induced, double-stranded RNA-activated protein kinase	Eif2ak2	15.9882	15.9504	15.9731	15.7703	16.0538	15.9511	16.1274	15.9445	15.8866	16.1005	0.0548634	0.44338	0.612958
Translation initiation factor eIF-2B subunit alpha	Eif2b1	17.3528	17.291	17.4267	17.3845	17.2766	17.3357	17.4019	17.2621	17.3565	17.3181	-0.0114399	0.764208	0.853675
Translation initiation factor eIF-2B subunit beta	Eif2b2	15.7728	16.0174	15.9985	15.7411	15.7048	16.0555	16.0041	15.8354	15.9243	15.8118	0.0793062	0.255406	0.441388
Translation initiation factor eIF-2B subunit delta	Eif2b4	16.8321	16.9013	16.7996	16.7833	16.8683	17.0891	16.9712	16.7907	16.9632	16.8047	0.0868375	0.114899	0.291593
Translation initiation factor eIF-2B subunit epsilon	Eif2b5	16.6929	16.7726	16.826	16.6234	16.7346	17.1185	16.779	16.87	16.8173	16.7665	0.140355	0.0385613	0.185035
Eukaryotic translation initiation factor 2D	Eif2d	15.0778	14.99	14.9997	14.9066	15.1782	14.8847	15.1832	15.2424	15.1695	15.096	0.0846987	0.275162	0.458603
Eukaryotic translation initiation factor 2 subunit 1	Eif2s1	18.8618	18.8777	18.8905	18.822	18.9035	19.1978	19.024	18.9322	19.0573	18.9739	0.165914	0.000362769	0.0121057
Eukaryotic translation initiation factor 2 subunit 2	Eif2s2	18.7097	18.7871	18.8002	18.6156	18.6857	18.9657	18.7097	18.7612	18.8025	18.8149	0.091139	0.0904497	0.260958
Eukaryotic translation initiation factor 2 subunit 3, X-linked	Eif2s3x	18.9004	18.9892	18.971	19.0272	19.0062	19.3136	19.0686	19.0593	19.4868	19.4818	0.303223	0.000609036	0.0167806
Eukaryotic translation initiation factor 2 subunit 3, Y-linked	Eif2s3y	15.2909	15.0976	15.4621	15.3767	15.0964	15.1072	14.7164	15.1789	15.1868	15.0009	-0.22673	0.0623254	0.226343
Eukaryotic translation initiation factor 3 subunit A	Eif3a	20.1884	20.3705	20.3006	20.1595	20.334	20.8851	20.3972	20.3126	20.4418	20.4866	0.234066	0.0321446	0.171232
Eukaryotic translation initiation factor 3 subunit B	Eif3b	18.9072	19.0203	18.9657	18.8519	18.9989	19.3984	19.0272	19.0299	19.0632	19.1599	0.186925	0.0172293	0.129013
Eukaryotic translation initiation factor 3 subunit C	Eif3c	18.9152	19.0454	19.0438	18.9085	19.0151	19.2826	19.0982	18.9873	19.0479	19.024	0.102418	0.0797754	0.24966
Eukaryotic translation initiation factor 3 subunit D	Eif3d	17.8914	17.8901	17.9691	17.8744	17.9075	18.3253	17.988	18.0414	18.0045	17.9934	0.163979	0.00873667	0.0927407
Eukaryotic translation initiation factor 3 subunit E	Eif3e	18.1102	18.3484	18.2296	18.2672	18.3111	18.5234	18.3198	18.2749	18.2478	18.3864	0.0971487	0.155757	0.337982
Eukaryotic translation initiation factor 3 subunit F	Eif3f	16.176	16.2493	16.1249	16.2902	16.2785	16.5551	16.3274	16.3372	16.3419	16.3532	0.159183	0.00507893	0.0675631
Eukaryotic translation initiation factor 3 subunit G	Eif3g	17.3642	17.5428	17.5327	17.3913	17.5169	17.9557	17.5909	17.4557	17.6509	17.5142	0.163919	0.0847445	0.255276
Eukaryotic translation initiation factor 3 subunit H	Eif3h	18.2929	18.4168	18.3125	18.1806	18.2903	18.7375	18.2587	18.3183	18.351	18.4131	0.11711	0.187588	0.370636
Eukaryotic translation initiation factor 3 subunit I	Eif3i	17.8391	18.0943	18.0156	17.9489	18.103	18.5315	18.1	18.2336	18.2635	18.1703	0.259607	0.00577047	0.0719577
Eukaryotic translation initiation factor 3 subunit J-B	Eif3j2	18.9424	18.9622	19.0365	19.1466	18.9274	18.7031	18.9677	19.0573	19.034	18.8729	-0.076015	0.315143	0.496859
Eukaryotic translation initiation factor 3 subunit K	Eif3k	16.6955	16.8343	16.8047	16.7717	16.7717	17.2357	16.6301	16.8863	16.9959	16.9757	0.169204	0.114561	0.291346
Eukaryotic translation initiation factor 3 subunit L	Eif3l	18.9457	19.0479	18.9274	18.8177	18.9424	19.3187	18.9989	18.924	18.961	19.0092	0.10614	0.131725	0.310061
Eukaryotic translation initiation factor 3 subunit M	Eif3m	15.7528	15.9695	15.7582	15.7953	16.0381	16.3285	16.0546	15.8327	16.0728	15.9762	0.190185	0.0725248	0.238164
Eukaryotic initiation factor 4A-I	Eif4a1	19.7677	19.8724	19.8133	19.8133	19.831	20.117	19.8424	19.8963	19.8879	19.9315	0.115463	0.0271112	0.159137
Eukaryotic initiation factor 4A-II	Eif4a2	18.5303	18.4272	18.5537	18.5303	18.4733	18.173	18.476	18.3927	18.5144	18.258	-0.140144	0.0538402	0.213538
Eukaryotic initiation factor 4A-III	Eif4a3	17.706	17.8234	17.6968	17.5468	17.706	18.3164	17.687	17.6929	17.8327	17.8338	0.176802	0.135454	0.314671
Eukaryotic translation initiation factor 4B	Eif4b	18.982	18.961	18.9789	18.9258	18.8842	19.169	19.1213	19.0734	19.182	19.0715	0.177059	1.20254e-12	7.26335e-10
Eukaryotic translation initiation factor 4E	Eif4e	17.141	17.1997	17.1244	17.2025	17.0691	16.9248	17.185	17.0989	17.1378	17.039	-0.0702243	0.201262	0.385301
Eukaryotic translation initiation factor 4E type 2	Eif4e2	11.561	10.4854	11.8462	11.4746	11.4218	11.4719	10.7341	11.9808	11.971	11.0083	0.0754248	0.833989	0.899356
Eukaryotic translation initiation factor 4E type 3	Eif4e3	15.3767	15.1059	15.1762	15.2309	15.141	14.446	15.2593	15.0294	15.1897	14.7788	-0.26552	0.110407	0.286698
Eukaryotic translation initiation factor 4E-binding protein 1	Eif4ebp1	12.9556	12.5619	12.6418	12.8987	12.5024	12.7024	12.3111	12.8584	12.9997	12.8601	0.0342034	0.828686	0.895126
Eukaryotic translation initiation factor 4E-binding protein 2	Eif4ebp2	12.8662	11.7354	11.9631	12.1029	11.6789	11.5071	11.7865	11.3634	11.7642	11.5492	-0.475208	0.0311575	0.169237
Eukaryotic translation initiation factor 4E transporter	Eif4enif1	12.6564	12.5024	12.2219	12.361	12.8274	12.6878	11.8924	12.4861	12.4602	12.7269	-0.0631144	0.740815	0.838546
Eukaryotic translation initiation factor 4 gamma 1	Eif4g1	20.2133	20.2234	20.1932	20.1301	20.1884	20.3911	20.2519	20.164	20.1884	20.2133	0.0520534	0.138156	0.317889
Eukaryotic translation initiation factor 4 gamma 2	Eif4g2	18.4937	18.5025	18.5303	18.4896	18.4807	18.5841	18.4579	18.4633	18.4807	18.4896	-0.0042622	0.857674	0.913993
Eukaryotic translation initiation factor 4 gamma 3	Eif4g3	18.0619	18.1393	18.2008	18.103	18.0835	18.1951	18.1133	18.0532	18.1672	18.0943	0.00693952	0.850761	0.910614
Eukaryotic translation initiation factor 4H	Eif4h	18.9477	18.9152	18.9219	18.8729	18.8206	19.0272	18.848	18.9622	18.9334	18.8712	0.0327292	0.29263	0.473736
Eukaryotic translation initiation factor 5	Eif5	17.2283	17.3507	17.1724	17.405	17.3685	17.3715	17.3574	17.3411	17.3985	17.3528	0.0592625	0.190189	0.373697
Eukaryotic translation initiation factor 5A-1	Eif5a	19.7846	19.8424	19.8551	19.917	19.7264	19.5963	19.7918	19.7711	19.8598	19.794	-0.0625202	0.247486	0.434287
Eukaryotic translation initiation factor 5B	Eif5b	18.6799	18.7726	18.7113	18.5516	18.7204	18.9128	18.7438	18.6799	18.7416	18.7726	0.0829749	0.114995	0.291713
Eukaryotic translation initiation factor 6	Eif6	15.5122	15.6859	15.5288	16.0003	15.7007	15.8528	15.9762	15.7978	15.8394	16.027	0.213065	0.0219951	0.145048
EARP and GARP complex-interacting protein 1	Eipr1	13.5847	13.4142	13.304	14.0308	13.3143	13.0085	14.0738	13.4098	13.7249	13.3452	-0.0171682	0.943016	0.970161
Zinc phosphodiesterase ELAC protein 2	Elac2	15.9097	15.9243	15.7422	15.9033	15.9857	15.8846	15.8702	15.8521	15.8929	15.7315	-0.046786	0.376339	0.555224
ELAV-like protein 1	Elavl1	16.8463	17.0018	16.8158	16.7782	16.802	17.3376	16.8726	16.8486	16.891	16.9248	0.126074	0.153513	0.335221
Engulfment and cell motility protein 1	Elmo1	16.3589	16.5928	16.2255	16.1598	16.5826	16.8952	16.3973	16.3764	16.4822	16.6705	0.180388	0.198	0.382328
Engulfment and cell motility protein 2	Elmo2	15.5918	15.8288	15.4917	15.5542	15.7355	15.8457	15.7273	15.5324	15.6259	15.6073	0.0273053	0.740979	0.838546
ELMO domain-containing protein 2	Elmod2	16.2475	15.9776	16.2068	16.1984	16.0034	15.9436	15.9963	16.1865	16.0538	16.1083	-0.0690115	0.358406	0.536632
Elongin-A	Eloa	15.2469	15.2727	15.297	15.3128	15.1367	15.369	15.3474	15.1587	15.0709	15.0471	-0.0545941	0.311455	0.492715
Elongin-B	Elob	19.0314	18.9657	18.9634	19.1122	18.9152	18.9258	19.1033	19.0765	19.0781	18.9586	0.0308692	0.559452	0.70512
Elongin-C	Eloc	16.2512	16.5862	16.3487	16.7191	16.7111	16.5239	16.6286	16.7297	16.8131	16.6832	0.15245	0.0524777	0.211518
Transcription elongation factor 1 homolog	Elof1	11.3598	10.7519	11.7586	11.4893	11.4292	12.0089	11.6026	11.5285	11.8569	11.6882	0.379247	0.0562295	0.217291
Elongation of very long chain fatty acids protein 5	Elovl5	13.0282	12.8551	12.6374	12.5511	12.5973	13.1064	12.3968	12.3996	12.5635	12.5461	-0.131321	0.299263	0.480719
Elongator complex protein 1	Elp1	16.4927	16.4913	16.6626	16.5295	16.5705	17.0937	16.6039	16.5977	16.7076	16.7907	0.209374	0.0396605	0.186924
Elongator complex protein 2	Elp2	15.4927	15.7094	15.5339	15.6844	15.7171	15.9908	15.8539	15.6743	15.6494	15.8421	0.174606	0.0381556	0.18378
Elongator complex protein 3	Elp3	15.11	15.2449	14.9682	15.1677	15.0902	15.3229	14.9778	14.8732	14.9975	15.0055	-0.0808173	0.347758	0.525185
Elongator complex protein 4	Elp4	14.9	14.835	15.0074	15.3438	14.9105	15.2457	15.1072	14.8502	15.1005	14.8417	0.0297061	0.815821	0.887675
Elongator complex protein 5	Elp5	12.8974	12.9511	13.1627	13.2795	12.7759	13.2827	13.0061	13.1016	13.1165	13.2216	0.132408	0.230534	0.417268
Elongator complex protein 6	Elp6	11.7451	11.9855	12.0089	11.6513	11.7266	12.0525	12.1731	11.6416	11.4007	12.1291	0.0559566	0.745727	0.841212
Embigin	Emb	12.8773	13.0958	12.8773	12.886	13.0498	13.6628	12.9136	13.1658	13.0942	13.2232	0.25466	0.0669555	0.230634
ER membrane protein complex subunit 1	Emc1	18.0726	17.9934	18.1342	18.1	18.1314	17.7867	18.1806	18.0958	18.0619	18.0602	-0.0492752	0.46586	0.631967
ER membrane protein complex subunit 10	Emc10	16.9995	16.8104	16.8463	16.806	16.6665	16.5248	16.7676	16.6617	16.6967	16.6146	-0.172652	0.00786487	0.0870033
ER membrane protein complex subunit 2	Emc2	17.7923	17.6449	17.847	17.646	17.6913	17.291	17.5631	17.7229	17.5446	17.4129	-0.217416	0.0150094	0.123961
ER membrane protein complex subunit 3	Emc3	16.2173	16.0437	16.1362	15.8936	15.9268	15.5454	16.0778	15.8664	15.851	15.6782	-0.239768	0.0304166	0.167253
ER membrane protein complex subunit 4	Emc4	15.0428	14.8808	14.9236	15.0428	14.9245	14.602	14.7884	14.6907	14.6539	14.5119	-0.313529	4.11008e-08	9.19439e-06
ER membrane protein complex subunit 6	Emc6	12.9255	13.2843	13.4756	13.5847	13.2629	13.0264	13.514	13.6071	13.4615	13.4508	0.105381	0.419161	0.592218
ER membrane protein complex subunit 7	Emc7	16.3939	16.2194	16.3808	16.2377	16.2068	15.7403	16.1568	16.026	16.1598	15.9268	-0.285796	0.00256497	0.043275
ER membrane protein complex subunit 8	Emc8	17.076	16.8486	16.9102	16.9332	16.9299	16.5606	16.8557	16.7013	16.7873	16.6209	-0.234422	0.000720081	0.0186665
ER membrane protein complex subunit 9	Emc9	15.3256	15.2058	15.1854	15.0766	15.0614	14.8586	15.1907	15.1472	15.0207	14.8602	-0.155484	0.0488487	0.206119
Emerin	Emd	17.1261	17.076	17.1589	17.0424	17.0557	17.2388	17.158	17.0638	17.0621	17.0465	0.0220259	0.45926	0.625827
Ribosomal RNA small subunit methyltransferase NEP1	Emg1	13.1515	13.12	13.0372	13.2115	12.938	13.3669	12.8551	13.1305	13.2903	13.1354	0.0639989	0.542133	0.692568
EMILIN-1	Emilin1	13.6784	14.0833	13.8696	14.0454	13.9745	14.9847	13.9462	14.0355	14.1446	14.2669	0.345355	0.0993859	0.273481
EMILIN-2	Emilin2	12.9961	13.0623	12.9997	13.0623	12.9977	13.0781	12.9044	13.2581	13.0826	13.3608	0.113175	0.138995	0.318849
Echinoderm microtubule-associated protein-like 1	Eml1	19.4439	19.1306	19.2162	19.2694	19.1089	18.2672	19.1419	19.041	18.9989	18.7978	-0.384449	0.0302223	0.166901
Echinoderm microtubule-associated protein-like 2	Eml2	18.2467	18.3033	18.3437	18.342	18.2558	18.0257	18.1703	18.3405	18.3151	18.2648	-0.0750152	0.16502	0.346788
Echinoderm microtubule-associated protein-like 3	Eml3	11.7482	11.5767	11.3836	11.1978	10.988	11.3728	11.2179	11.1717	10.9191	11.2966	-0.18322	0.0897007	0.26038
Echinoderm microtubule-associated protein-like 4	Eml4	14.2682	14.1297	13.866	14.0084	14.2694	14.5069	14.3292	13.9626	13.6957	14.4512	0.0807689	0.653779	0.775344
Epithelial membrane protein 2	Emp2	14.6287	14.621	14.6166	14.4632	14.3237	14.6513	14.9181	14.7137	14.5556	14.5011	0.137333	0.0366654	0.18177
Protein enabled homolog	Enah	15.3022	15.4758	15.4276	15.0884	15.4728	16.1373	15.1854	15.362	15.3136	15.51	0.148274	0.422434	0.594964
Endonuclease domain-containing 1 protein	Endod1	15.3557	15.0964	14.9798	15.0902	15.1523	15.1782	15.046	15.0443	15.0312	14.9705	-0.0808389	0.181712	0.363146
Endonuclease G, mitochondrial	Endog	17.6043	17.4394	17.5339	17.5423	17.4724	16.9995	17.5664	17.4965	17.4592	17.3016	-0.153825	0.165452	0.347232
Endoglin	Eng	13.514	13.2982	13.447	13.4409	13.782	13.7347	13.5072	13.0201	13.3483	13.341	-0.106181	0.480623	0.646281
Cytosolic endo-beta-N-acetylglucosaminidase	Engase	14.9967	14.7646	14.7772	15.0941	14.5868	14.8761	14.6842	15.0479	14.9139	14.4824	-0.0430136	0.743481	0.840084
Alpha-enolase	Eno1	21.1083	21.152	21.1801	21.1232	21.1362	21.409	21.018	21.0424	21.1459	21.169	0.0168982	0.817671	0.888366
Gamma-enolase	Eno2	12.9486	12.8959	13.177	13.225	13.2392	12.4276	13.1803	13.3021	13.4409	13.2064	0.014332	0.920357	0.954983
Beta-enolase	Eno3	25.6118	25.7359	25.7001	25.7001	25.7359	24.8781	25.7001	25.9308	25.7001	25.9308	-0.0687953	0.683349	0.797571
Enolase-phosphatase E1	Enoph1	17.4884	17.3727	17.458	17.5534	17.4748	16.8382	17.3961	17.3992	17.3119	17.2369	-0.232993	0.0275484	0.160147
Glutamyl aminopeptidase	Enpep	16.4769	16.5899	16.5306	16.5385	16.4444	16.1824	16.5436	16.4324	16.6104	16.5843	-0.0454227	0.560772	0.705638
Ectonucleotide pyrophosphatase/phosphodiesterase family member 1	Enpp1	14.9434	14.8865	15.0294	15.103	15.0814	15.5339	14.8639	15.1515	15.1813	15.1021	0.15781	0.199517	0.383522
Ectonucleotide pyrophosphatase/phosphodiesterase family member 3	Enpp3	14.7096	14.6938	14.6176	14.6719	14.8776	14.9952	14.6694	14.6613	14.8732	14.7672	0.0791479	0.33648	0.516171
Bis(5'-adenosyl)-triphosphatase enpp4	Enpp4	15.5861	15.6317	15.7561	15.7335	15.6376	15.6063	15.8552	15.8169	15.6815	15.5444	0.0318431	0.659958	0.780832
Alpha-endosulfine	Ensa	17.6945	17.4929	17.6256	17.8665	17.4912	16.9457	17.6802	17.5761	17.5219	17.4019	-0.20899	0.16668	0.348351
Ectonucleoside triphosphate diphosphohydrolase 1	Entpd1	17.7358	17.6929	17.6897	17.5987	17.789	17.8487	17.8133	17.7102	17.6775	17.6929	0.0473286	0.282866	0.464505
Ectonucleoside triphosphate diphosphohydrolase 2	Entpd2	16.6999	16.5813	16.5826	16.7665	16.6039	16.5104	16.5123	16.5436	16.7549	16.5402	-0.0745469	0.223555	0.410417
Ectonucleoside triphosphate diphosphohydrolase 4	Entpd4	13.56	13.4885	13.7587	13.5266	13.7872	13.9706	13.3826	13.608	13.5963	13.4686	-0.0189547	0.879617	0.928664
Ectonucleoside triphosphate diphosphohydrolase 5	Entpd5	14.2306	13.9103	14.001	14.3905	13.9201	13.8186	14.1197	13.917	13.9619	13.922	-0.14265	0.2102	0.395887
Transcription and mRNA export factor ENY2	Eny2	14.5914	14.21	14.1703	14.4245	14.0592	14.938	14.3732	14.4223	14.3505	14.3583	0.197348	0.0866718	0.257127
EGF domain-specific O-linked N-acetylglucosamine transferase	Eogt	10.7959	10.5754	9.69339	10.3604	10.189	10.5558	10.4324	10.9774	10.8658	11.3774	0.518921	0.0509966	0.208404
Protein 4.1	Epb41	17.1442	17.122	17.1053	17.3601	17.1272	16.3532	17.0672	17.0672	16.8397	16.8881	-0.328671	0.0171666	0.129013
Band 4.1-like protein 1	Epb41l1	13.3631	13.6661	13.576	13.576	13.6168	13.8474	13.3283	13.6641	13.4239	13.7056	0.0342906	0.765946	0.855013
Band 4.1-like protein 2	Epb41l2	18.7579	18.8149	18.7813	18.7747	18.86	19.1122	18.7459	18.811	18.763	18.9302	0.0746997	0.316967	0.498601
Band 4.1-like protein 3	Epb41l3	14.4824	14.7277	14.8048	14.7884	15.0281	15.5315	14.6007	14.8941	14.8502	14.8512	0.179271	0.346811	0.524735
Protein 4.2	Epb42	16.0381	16.7463	16.2266	16.9056	16.5779	15.6469	16.0352	16.1808	15.7094	16.2955	-0.525343	0.00461694	0.0632343
Mammalian ependymin-related protein 1	Epdr1	16.2558	15.9458	16.3204	16.2091	15.9574	15.6966	16.1191	16.2154	16.0573	15.9097	-0.138124	0.279739	0.462203
Epoxide hydrolase 1	Ephx1	17.7556	17.3035	17.575	17.4185	17.5805	17.0739	17.4678	17.4516	17.2316	17.3961	-0.20246	0.0779703	0.246105
Bifunctional epoxide hydrolase 2	Ephx2	17.835	17.5805	17.6582	17.761	17.6391	16.6171	17.5686	17.4446	17.4035	17.286	-0.430802	0.0159516	0.12529
Laforin	Epm2a	15.7482	15.5537	15.7112	15.8465	15.4443	14.3542	15.5987	15.4427	15.4358	15.1587	-0.462749	0.0564035	0.217685
EPM2A-interacting protein 1	Epm2aip1	16.9808	16.9236	16.883	16.9116	16.8301	16.4503	16.7627	16.7448	16.8321	16.7055	-0.206739	0.00488428	0.0658492
Epsin-1	Epn1	15.8915	16.0631	15.8559	15.7307	15.8367	15.8702	15.684	15.725	15.7262	15.6815	-0.138229	0.0112364	0.104996
Epsin-2	Epn2	14.9697	14.8622	15.0281	14.8922	14.8428	14.6126	14.9952	14.9941	14.6166	14.8489	-0.105508	0.283538	0.464997
Epiplakin	Eppk1	11.3289	10.5798	11.0766	10.9725	11.6071	11.7032	10.725	11.2389	11.4841	11.8032	0.277884	0.279771	0.462203
Bifunctional glutamate/proline--tRNA ligase	Eprs	21.0742	21.1163	21.1163	20.9868	21.1163	21.1083	21.0576	21.1362	20.9645	21.0818	-0.0122665	0.759469	0.850267
Epidermal growth factor receptor substrate 15	Eps15	17.5305	17.5785	17.5987	17.6105	17.5664	17.6509	17.4929	17.613	17.5354	17.5686	-0.00477792	0.885802	0.933562
Epidermal growth factor receptor substrate 15-like 1	Eps15l1	17.4516	17.3601	17.2933	17.4557	17.3138	17.5101	17.3703	17.3973	17.3899	17.3429	0.0272032	0.489608	0.652522
Epidermal growth factor receptor kinase substrate 8	Eps8	15.6879	15.499	15.5814	15.484	15.2777	15.0499	15.4758	15.369	15.4011	15.1552	-0.215823	0.0413531	0.191544
Eosinophil peroxidase	Epx	17.516	17.3574	17.5795	16.9862	17.5677	17.3487	17.0257	17.8106	17.3451	17.6053	0.0256961	0.888111	0.935349
Endoplasmic reticulum aminopeptidase 1	Erap1	18.5732	18.6999	18.3847	18.4516	18.5611	18.3779	18.6949	18.4183	18.4153	18.4937	-0.0540621	0.511325	0.668052
Erbin	Erbin	16.528	16.8145	16.6815	16.7954	16.6786	16.8006	16.8104	16.7962	16.6097	16.7268	0.0491315	0.470074	0.635747
ELKS/Rab6-interacting/CAST family member 1	Erc1	17.0305	16.9679	17.0662	16.9135	16.9817	17.0364	16.98	16.962	17.0451	17.0222	0.0171678	0.596988	0.734503
Endoplasmic reticulum-Golgi intermediate compartment protein 1	Ergic1	15.5661	15.8178	15.8412	15.6353	15.6642	16.1391	15.8083	15.7644	15.7917	15.9022	0.176232	0.0484832	0.20604
Endoplasmic reticulum-Golgi intermediate compartment protein 2	Ergic2	15.9832	15.8265	15.9672	15.9109	16.0483	16.3473	16.0061	15.9809	15.9971	15.9611	0.11124	0.173956	0.355926
Endoplasmic reticulum-Golgi intermediate compartment protein 3	Ergic3	16.6457	16.6063	16.7475	16.5147	16.726	16.9875	16.6735	16.7891	16.6772	16.6908	0.115611	0.113966	0.290778
Enhancer of rudimentary homolog	Erh	16.286	16.5538	16.3501	16.5985	16.6645	17.4119	16.7013	16.7076	16.9657	16.8251	0.431716	0.00728113	0.0829774
ERI1 exoribonuclease 3	Eri3	17.8444	17.5998	17.7401	17.8093	17.6817	17.0567	17.6719	17.7017	17.5486	17.5525	-0.228778	0.0715391	0.236895
Endoplasmic reticulum lectin 1	Erlec1	15.8674	15.9553	16.0053	15.848	15.8635	16.0097	15.8374	15.9908	16.1191	16.0728	0.0980828	0.0954096	0.267437
Erlin-1	Erlin1	15.4093	15.3072	15.3493	15.5023	15.2309	15.5575	15.3767	15.297	15.1506	15.3861	-0.00620638	0.935567	0.964798
Erlin-2	Erlin2	17.3759	17.3992	17.2326	17.3528	17.3207	17.4185	17.3255	17.1828	17.1724	17.3119	-0.0540186	0.294118	0.475247
Endoplasmic reticulum metallopeptidase 1	Ermp1	16.5733	16.3331	16.3482	16.4444	16.433	16.1865	16.433	16.3646	16.3221	16.2512	-0.114923	0.0743924	0.24067
ERO1-like protein alpha	Ero1a	15.2318	15.2112	15.2538	15.3141	15.1907	15.3097	15.297	15.4066	15.1515	15.2625	0.045145	0.347839	0.525185
Endoplasmic reticulum resident protein 29	Erp29	17.2032	17.2766	17.2307	17.1485	17.4649	18.0025	17.4597	17.4138	17.5189	17.6842	0.35103	0.00601492	0.0737683
Endoplasmic reticulum resident protein 44	Erp44	18.8302	18.8496	18.7612	18.763	18.7612	18.4919	18.6315	18.73	18.5732	18.6646	-0.174765	0.00026261	0.009498
Endothelial cell-selective adhesion molecule	Esam	15.0671	15.0215	15.0801	15.2821	15.2101	15.2016	15.2706	15.1182	15.1581	15.1121	0.0399223	0.501641	0.660112
S-formylglutathione hydrolase	Esd	17.8585	18.0397	18.0397	17.9117	18.0559	17.6161	18.0257	18.1703	18.0249	17.9286	-0.0279561	0.77301	0.859532
ESF1 homolog	Esf1	11.4007	11.3698	13.0031	11.6854	12.1076	12.5443	12.0991	12.6545	12.4985	12.3662	0.519213	0.11124	0.287041
Extended synaptotagmin-1	Esyt1	18.7345	19.0438	18.8025	18.7204	18.9477	19.3629	18.8958	18.9055	18.9035	19.0632	0.176382	0.123048	0.300287
Extended synaptotagmin-2	Esyt2	17.63	17.6361	17.6449	17.5279	17.6633	17.466	17.621	17.5623	17.62	17.6275	-0.0410607	0.288973	0.470642
Eukaryotic peptide chain release factor subunit 1	Etf1	18.55	18.7285	18.5826	18.5176	18.6362	19.0387	18.64	18.6815	18.7656	18.73	0.168187	0.0354004	0.179528
Electron transfer flavoprotein subunit alpha, mitochondrial	Etfa	20.2848	20.1595	20.3077	20.3605	20.2234	19.5177	20.2461	20.2699	20.1783	20.0156	-0.221658	0.122886	0.300287
Electron transfer flavoprotein subunit beta	Etfb	20.3972	20.1884	20.3783	20.4533	20.2519	19.6275	20.3542	20.2578	20.2519	20.0401	-0.227532	0.114146	0.290778
Electron transfer flavoprotein-ubiquinone oxidoreductase, mitochondrial	Etfdh	20.342	19.917	20.2848	20.2234	20.1932	19.4615	19.8551	20.2519	20.1469	19.9202	-0.264973	0.0831634	0.253307
Electron transfer flavoprotein regulatory factor 1	Etfrf1	16.7089	16.4113	16.6635	16.5014	16.5551	15.9305	16.6072	16.6594	16.509	16.3434	-0.158135	0.289675	0.471474
Persulfide dioxygenase ETHE1, mitochondrial	Ethe1	16.5295	16.4503	16.3331	16.726	16.481	15.7014	16.4461	16.631	16.4558	16.2979	-0.19755	0.242685	0.428476
Ethanolamine kinase 1	Etnk1	12.2349	12.2573	12.2744	12.2108	11.9688	11.7734	12.6527	11.4578	11.3063	12.1251	-0.326185	0.205731	0.39076
Ellis-van Creveld syndrome protein homolog	Evc	11.5121	11.0826	11.3168	11.6747	11.7131	11.1082	11.94	11.3943	10.9608	11.2327	-0.132609	0.545844	0.694439
Protein EVI2A	Evi2a	11.9631	12.2237	11.935	11.7743	11.2966	11.8759	11.8353	12.1794	11.8157	11.7506	0.0528188	0.717244	0.821728
Protein EVI2B	Evi2b	12.9808	13.0589	12.5881	12.5653	13.2565	13.5568	13.0633	13.0521	12.8221	13.225	0.253925	0.179846	0.361607
Ena/VASP-like protein	Evl	15.9046	16.2649	15.7841	15.8688	16.0053	16.406	16.133	15.8625	15.9282	16.3266	0.165714	0.240415	0.426395
RNA-binding protein EWS	Ewsr1	16.1382	16.3949	16.1575	16.069	16.3791	16.9779	16.2211	16.2752	16.4935	16.3927	0.244374	0.117217	0.294551
Exocyst complex component 1	Exoc1	17.299	17.3191	17.4062	17.2123	17.3451	17.3804	17.2537	17.2011	17.1518	17.323	-0.054331	0.314367	0.496282
Exocyst complex component 2	Exoc2	15.7873	16.0359	15.8083	15.8231	15.9187	15.8539	15.8288	15.8866	15.7141	15.7745	-0.0630588	0.276289	0.459639
Exocyst complex component 3	Exoc3	15.8178	16.0122	15.9064	16.0082	15.9824	15.94	16.0504	16.0326	15.8702	15.964	0.026036	0.615397	0.748006
Exocyst complex component 4	Exoc4	17.2134	17.2689	17.2465	17.2388	17.3029	17.2598	17.1997	17.1654	17.1841	17.1724	-0.0578293	0.0164671	0.126702
Exocyst complex component 5	Exoc5	16.5928	16.4739	16.4272	16.3473	16.4711	16.6115	16.4705	16.4002	16.3939	16.4711	0.00700772	0.877115	0.927157
Exocyst complex component 6	Exoc6	15.5387	15.4821	15.7284	15.5001	15.3535	15.1711	15.597	15.4776	15.5814	15.5215	-0.0508624	0.623972	0.754966
Exocyst complex component 7	Exoc7	16.9116	16.8977	16.8997	16.8397	16.8924	16.7549	16.7346	16.7064	16.7448	16.8672	-0.126667	6.03177e-05	0.00325285
Exocyst complex component 8	Exoc8	16.3764	16.4009	16.4284	16.4002	16.3775	16.4414	16.3494	16.3518	16.3608	16.3847	-0.0190598	0.346473	0.524355
Nuclease EXOG, mitochondrial	Exog	12.9668	13.1064	13.1281	12.5881	12.8458	13.2795	12.7296	13.1803	12.7658	13.0547	0.0749505	0.605439	0.740553
Exosome complex component CSL4	Exosc1	12.6102	12.3403	12.0339	13.1108	12.4751	12.5608	12.7042	12.3637	14.4245	14.5627	0.80914	0.0634021	0.226868
Exosome component 10	Exosc10	14.4348	14.6549	14.3474	14.5951	14.6007	14.974	14.7908	14.4846	14.4093	14.6469	0.134552	0.257875	0.442858
Exosome complex component RRP4	Exosc2	12.0647	12.6589	11.9298	12.0423	11.8977	12.3031	12.1357	11.7983	12.2964	12.4731	0.0826398	0.6644	0.783715
Exosome complex component RRP40	Exosc3	13.4398	13.6136	13.5665	13.7056	13.9929	13.9298	13.7184	13.8749	13.5546	13.7836	0.108558	0.344183	0.522398
Exosome complex component RRP41	Exosc4	13.4956	13.2285	13.3703	13.4508	13.1569	13.6558	12.9668	13.4056	13.3614	13.6041	0.0583251	0.69158	0.803751
Exosome complex component RRP46	Exosc5	10.9072	11.4292	11.9149	11.142	11.5372	10.8658	12.1653	10.8347	12.0026	10.5798	-0.0964592	0.807949	0.882461
Exosome complex component MTR3	Exosc6	14.8586	15.4651	14.2747	14.4167	14.4015	14.6803	14.1933	14.2636	14.4692	14.4264	-0.276766	0.212835	0.398982
Exosome complex exonuclease RRP42	Exosc7	10.8347	9.84334	10.1577	10.2788	11.1226	10.1186	10.4177	10.9725	10.189	10.189	-0.0700578	0.812955	0.886167
Exosome complex component RRP43	Exosc8	15.5454	15.4213	15.5434	15.3942	15.4103	15.7082	15.4978	15.4189	15.484	15.4785	0.0545871	0.264901	0.44944
Exosome complex component RRP45	Exosc9	14.2023	14.486	14.0928	14.2669	14.1822	14.9397	14.3159	14.0466	14.1458	14.3321	0.109997	0.485389	0.649431
Exostosin-2	Ext2	11.9086	11.142	10.5754	11.3363	10.7959	11.801	11.5848	11.2063	11.3017	11.5828	0.343699	0.133367	0.312224
Exostosin-like 2	Extl2	13.4599	12.782	13.1814	12.915	13.2232	13.6352	13.1996	13.1527	12.7747	13.4704	0.134216	0.489745	0.652562
Eyes absent homolog 3	Eya3	12.1767	12.3701	13.6585	12.5405	12.0489	12.1291	11.7809	12.243	11.7788	11.7032	-0.631933	0.0513965	0.208869
Eyes absent homolog 4	Eya4	15.0207	14.9198	14.9496	15.141	14.941	14.9105	15.1367	15.0124	15.1428	14.9564	0.0373507	0.569449	0.71314
Ezrin	Ezr	17.5455	17.9691	17.6865	17.4988	17.8962	18.5163	17.8019	17.8265	18.0075	18.1088	0.332994	0.0489724	0.206158
Coagulation factor X	F10	14.1627	14.1095	14.0804	14.1933	13.9706	14.826	13.6391	14.1891	13.8895	14.1795	0.0413316	0.839387	0.901788
Junctional adhesion molecule A	F11r	15.4632	15.3599	15.2371	15.3842	15.2745	15.7457	15.5045	15.3115	15.402	15.3042	0.109808	0.0952654	0.267437
Coagulation factor XII	F12	15.3229	15.4176	15.3775	15.5339	15.4776	15.5762	15.2869	15.4558	15.0499	15.3384	-0.0844596	0.404152	0.579056
Coagulation factor XIII A chain	F13a1	18.0414	18.3303	17.9907	17.9997	18.0156	18.4415	18.0347	18.297	18.0055	18.2734	0.134898	0.198253	0.382341
Coagulation factor XIII B chain	F13b	11.2784	11.8612	11.2222	11.1672	10.7781	10.2966	10.8347	10.5295	10.998	11.0129	-0.527056	0.0270241	0.158934
Prothrombin	F2	17.6775	17.8375	17.789	17.9357	17.9604	18.3033	17.7766	17.9303	17.7716	17.9722	0.110804	0.344289	0.522398
40-kDa huntingtin-associated protein	F8a	10.4615	11.0293	10.5798	10.8109	10.616	10.6435	11.5717	10.6435	11.1672	10.2966	0.165019	0.521595	0.676639
Fatty acid-binding protein, heart	Fabp3	21.4549	21.3272	21.4549	21.576	21.4284	20.7971	21.4757	21.576	21.6017	21.5146	-0.0553041	0.687565	0.800635
Fatty acid-binding protein, adipocyte	Fabp4	22.3685	22.3685	22.3422	22.3685	22.3989	22.5005	22.4286	22.6051	22.5005	22.5731	0.152249	9.7725e-07	0.000154802
Fatty acid-binding protein 5	Fabp5	17.29	17.3475	17.1261	17.3327	17.2637	18.3521	17.3237	17.2427	17.3913	17.7776	0.345468	0.107956	0.284824
FAS-associated death domain protein	Fadd	14.2722	13.9669	14.2606	14.2838	14.3266	14.0794	14.2215	14.5754	14.4919	14.6007	0.17173	0.0606345	0.223642
FAS-associated factor 1	Faf1	16.4385	16.2329	16.2821	16.4324	16.2173	16.3973	16.3959	16.339	16.18	16.2892	-0.000386594	0.994553	0.997691
FAS-associated factor 2	Faf2	16.1464	16.1918	16.0939	16.1117	16.087	16.383	16.1208	16.0671	16.1157	16.1848	0.0481337	0.372316	0.551579
Fumarylacetoacetase	Fah	13.8696	13.673	13.5727	13.8626	13.9494	13.8936	13.9019	13.9731	13.9382	13.9005	0.136004	0.0640809	0.227466
Acylpyruvase FAHD1, mitochondrial	Fahd1	18.1861	18.0852	18.164	18.2393	18.1588	17.6968	18.2847	18.3521	18.1	18.12	-0.0559909	0.634985	0.763246
Fumarylacetoacetate hydrolase domain-containing protein 2A	Fahd2	17.8876	17.7738	17.8812	18.0143	17.8812	17.0432	17.9867	18.0801	17.7318	17.5785	-0.203535	0.289894	0.471482
Protein FAM107B	Fam107b	14.2383	14.5367	13.9313	13.9298	14.459	14.2775	14.3256	14.0383	14.3607	14.503	0.0820006	0.602867	0.739354
Protein Noxp20	Fam114a1	14.9531	15.1224	15.1832	15.1182	15.1189	15.8915	14.7497	15.1602	15.1677	15.3806	0.170774	0.399035	0.574398
Protein FAM114A2	Fam114a2	16.6767	16.6201	16.6617	16.6699	16.5917	16.4479	16.6558	16.6575	16.6244	16.5515	-0.0565923	0.217987	0.404126
Constitutive coactivator of PPAR-gamma-like protein 1	FAM120A	17.3497	17.2975	17.344	17.2418	17.4068	17.6689	17.4394	17.2959	17.4557	17.5446	0.152951	0.0327201	0.172753
Constitutive coactivator of PPAR-gamma-like protein 2	Fam120c	15.6388	15.6416	16.1306	15.7528	16.1274	15.9824	16.6713	15.7171	15.6731	15.691	0.0887504	0.704744	0.812649
Hyccin	Fam126a	13.4087	13.5521	13.7184	13.3252	13.5811	13.0061	13.3631	13.6599	14.9929	14.9149	0.470308	0.150984	0.332448
Protein FAM136A	Fam136a	17.8019	17.4957	17.7089	17.7856	17.7017	17.3922	17.817	17.8019	17.6633	17.6256	-0.0387613	0.693378	0.804921
FHF complex subunit HOOK interacting protein 1A	Fam160a1	16.1598	16.2136	16.2738	16.2255	16.1824	16.066	16.3238	16.276	16.1005	16.0878	-0.0401917	0.506815	0.66444
FHF complex subunit HOOK interacting protein 2A	Fam160b1	12.6179	12.5158	13.1255	13.1392	12.5998	12.8574	12.8758	12.7623	13.0714	12.9486	0.103446	0.483536	0.648751
Protein FAM162A	Fam162a	17.3565	17.2108	17.4119	17.2515	17.3266	16.5671	17.3466	17.3052	17.0638	17.0282	-0.249242	0.0962877	0.268079
Protein FAM177A1	Fam177a1	13.5317	13.6712	13.5162	13.6371	13.6937	13.9353	13.2962	13.8518	13.8705	13.7742	0.135606	0.281434	0.463426
Protein FAM185A	Fam185a	11.9264	12.3907	11.2536	12.3077	11.976	11.9729	12.1291	12.1952	12.1731	11.6483	0.0528595	0.824577	0.89239
Glycosaminoglycan xylosylkinase	Fam20b	14.2676	14.0794	14.0164	14.0164	13.9701	14.203	14.1804	14.1297	14.2544	13.8575	0.0550446	0.387554	0.563646
Protein FAM210A	Fam210a	16.9875	16.7782	16.9817	17.1244	16.9392	16.3047	17.1378	16.9506	16.8145	16.7126	-0.178154	0.251757	0.438343
Protein FAM234A	Fam234a	14.0782	13.7534	13.9249	14.0107	14.0049	13.4526	14.0644	13.7448	14.053	13.8265	-0.126167	0.31925	0.500719
Protein FAM32A	Fam32a	13.0609	13.2581	12.8616	13.1958	13.3867	13.2742	12.8662	12.9735	12.91	13.3867	-0.0705115	0.613895	0.746663
Protein FAM3C	Fam3c	15.1581	15.2121	15.1782	14.9913	15.4093	15.4344	15.1189	15.1236	15.3898	15.1358	0.050723	0.624916	0.755654
Protein FAM50A	Fam50a	11.7788	11.971	11.258	12.0152	11.8318	11.2433	11.3236	11.6125	11.4609	11.227	-0.397521	0.0151757	0.123961
Protein FAM76A	Fam76a	11.9539	12.5653	12.6081	12.3522	12.2817	12.2647	11.8835	11.8852	11.7809	11.8627	-0.416861	0.00624098	0.0755421
Protein FAM76B	Fam76b	14.646	14.8694	14.9211	14.8639	14.9169	15.1161	14.8963	14.9334	15.1444	14.8719	0.148969	0.0634781	0.226868
Protein FAM91A1	Fam91a1	13.8143	13.9919	13.6526	13.528	14.0125	14.4383	13.7111	13.864	13.7079	13.866	0.11761	0.471732	0.637418
Protein FAM98A	Fam98a	16.4304	16.3047	16.5059	16.2892	16.2674	16.4137	16.3532	16.2505	16.3372	16.2164	-0.045297	0.344402	0.522398
Protein FAM98B	Fam98b	16.3487	16.292	16.2794	16.3466	16.3545	16.4671	16.3894	16.3632	16.286	16.4031	0.057548	0.0967537	0.268439
Prolyl endopeptidase FAP	Fap	14.8464	15.0567	15.0328	14.9975	15.2318	16.1027	15.018	15.2641	15.4651	15.2799	0.392903	0.0556957	0.216561
Fatty acyl-CoA reductase 1	Far1	14.2863	14.0873	14.0573	14.0608	14.0794	14.0164	14.0678	13.9965	13.9055	14.1627	-0.0844379	0.177635	0.359339
FERM, ARHGEF and pleckstrin domain-containing protein 1	Farp1	13.5995	13.8826	13.733	13.5377	13.8987	14.3249	13.8474	13.8143	13.8926	13.8717	0.219853	0.0746855	0.240972
Phenylalanine--tRNA ligase, mitochondrial	Fars2	16.3308	16.0034	16.2649	16.2634	16.1504	15.7611	16.1681	16.2388	16.0671	16.0021	-0.155152	0.144823	0.325785
Phenylalanine--tRNA ligase alpha subunit	Farsa	18.3995	18.2847	18.361	18.2693	18.3198	18.2734	18.322	18.2815	18.3286	18.3071	-0.0243274	0.380248	0.5584
Phenylalanine--tRNA ligase beta subunit	Farsb	19.2486	19.2694	19.2765	19.261	19.2248	19.3456	19.2406	19.2031	19.1599	19.2583	-0.0145659	0.63051	0.759227
Fatty acid synthase	Fasn	18.2065	18.3125	18.3726	18.2312	18.322	18.8712	18.1893	18.3591	18.3779	18.5144	0.173399	0.165793	0.347706
FAST kinase domain-containing protein 2, mitochondrial	Fastkd2	16.2594	16.1533	16.0682	16.2794	16.167	15.7644	16.1437	16.1129	16.1	15.9424	-0.172782	0.0430399	0.194566
40S ribosomal protein S30	Fau	14.9105	14.9952	15.0388	15.0195	15.025	15.4161	14.9788	14.8847	14.9423	15.0312	0.0528105	0.595949	0.733572
rRNA 2'-O-methyltransferase fibrillarin	Fbl	17.6582	17.749	17.8901	18.4979	18.2128	18.2568	17.8927	17.8868	17.9802	18.5744	0.116575	0.491628	0.653916
Filamin-binding LIM protein 1	Fblim1	12.7106	12.444	12.5118	12.7969	12.6732	13.3166	12.3522	12.2284	12.7296	12.8436	0.0667831	0.758462	0.849928
Fibulin-1	Fbln1	16.1362	16.1362	16.3108	16.0555	16.3632	16.6209	15.7669	16.237	16.2211	16.2083	0.0104692	0.946993	0.97239
Fibulin-2	Fbln2	16.2521	16.4758	16.3657	16.3781	16.6767	17.6865	16.4769	16.5648	16.5156	16.9825	0.41555	0.102264	0.277685
Fibulin-5	Fbln5	16.5791	16.1681	16.4503	16.6115	16.5194	16.0948	16.2558	16.3255	16.1626	16.2738	-0.243187	0.00707891	0.0814411
Fibulin-7	Fbln7	11.5939	11.8977	11.9743	12.3662	11.7532	13.0201	10.9725	12.1767	12.5099	12.2964	0.278064	0.469245	0.635337
Fibrillin-1	Fbn1	20.1035	20.0651	19.917	20.2767	20.4996	20.7359	20.2015	20.2081	20.0872	20.164	0.106964	0.512125	0.668952
Fibrillin-2	Fbn2	13.0352	13.0061	12.7058	14.4049	14.657	13.7375	13.7026	14.4683	13.7323	13.6947	0.305275	0.431055	0.601472
Fructose-1,6-bisphosphatase isozyme 2	Fbp2	18.6896	18.2672	18.4435	18.7579	18.1506	17.0602	18.3405	18.4344	18.5714	18.0414	-0.372158	0.22151	0.408027
F-box/LRR-repeat protein 20	Fbxl20	13.3354	13.0871	13.4764	13.1658	13.2527	13.0153	13.4493	13.2392	13.2868	13.238	-0.0177857	0.862921	0.91729
F-box only protein 22	Fbxo22	14.9367	14.9038	15.1552	14.9198	15.1881	15.4366	15.2829	15.1703	15.4743	15.1789	0.287861	0.00226347	0.0406885
F-box only protein 3	Fbxo3	14.1474	14.0437	14.0132	14.0411	13.9402	13.9834	14.0391	13.9757	14.032	14.0401	-0.0230661	0.509496	0.666396
F-box only protein 30	Fbxo30	11.4218	12.1935	11.6171	11.8612	11.8274	12.2284	12.0795	11.568	11.5848	12.0752	0.122966	0.541368	0.692328
F-box only protein 32	Fbxo32	11.7295	11.4027	12.1457	12.5099	12.0371	11.2179	11.9994	12.3403	12.2647	11.9057	-0.0193944	0.93304	0.96299
F-box only protein 4	Fbxo4	11.9193	11.3575	11.6259	11.4384	11.3487	11.7558	12.0752	12.1681	11.4292	11.9235	0.33237	0.0444591	0.197329
F-box only protein 40	Fbxo40	18.5144	18.5274	18.588	18.4793	18.5069	18.0871	18.5811	18.4919	18.4543	18.4456	-0.111219	0.207225	0.392364
F-box/SPRY domain-containing protein 1	Fbxo45	12.7658	11.9521	12.2669	12.2186	11.8244	11.7837	12.1599	12.0525	12.305	11.9026	-0.164823	0.381479	0.559157
F-box only protein 6	Fbxo6	16.4342	16.3204	16.6123	16.5502	16.3532	16.0931	16.5075	16.3949	16.3721	16.287	-0.123154	0.187831	0.37079
F-box/WD repeat-containing protein 8	Fbxw8	11.5267	11.9378	11.5492	11.7642	12.3572	12.4165	11.7032	12.361	11.3728	11.6332	0.0703013	0.798229	0.87501
High affinity immunoglobulin epsilon receptor subunit gamma	Fcer1g	13.9103	13.8696	13.2325	13.7347	13.8895	14.2269	14.0125	13.9723	13.9978	14.0632	0.327201	0.0212255	0.141347
High affinity immunoglobulin gamma Fc receptor I	Fcgr1	15.6947	16.0703	15.452	15.4204	15.8446	16.0622	15.8489	15.6751	15.5854	16.1274	0.163379	0.337655	0.516735
Low affinity immunoglobulin gamma Fc region receptor II	Fcgr2b	14.4873	14.4049	14.4919	14.2475	14.3119	14.4003	14.2879	14.4716	14.5289	14.2863	0.00629644	0.92641	0.958793
Low affinity immunoglobulin gamma Fc region receptor IV	Fcgr4	13.0649	13.4098	12.8045	13.0958	13.0649	13.1598	13.3252	12.6927	13.0536	13.3395	0.0261887	0.871845	0.923688
F-BAR domain only protein 2	Fcho2	16.1483	16.0546	15.9832	16.1286	16.0082	16.0718	16.0902	16.0594	16.011	16.0147	-0.0151751	0.635679	0.763776
L-fucose kinase	Fcsk	14.383	13.9462	14.3557	14.2512	14.0997	13.6987	14.0039	14.0767	14.0487	13.9427	-0.253037	0.0248918	0.153415
Farnesyl pyrophosphate synthase	Fdps	16.7815	16.6508	16.8075	16.8145	16.5629	16.7198	16.7099	16.6879	16.7346	16.6201	-0.0289915	0.579035	0.721256
Adrenodoxin, mitochondrial	Fdx1	16.5779	16.433	16.5366	16.7558	16.4534	16.1286	16.7064	16.6896	16.528	16.3791	-0.0650098	0.61321	0.74613
Ferredoxin-2, mitochondrial	Fdx2	15.0747	14.9517	15.3193	15.3702	15.0692	14.7505	15.2488	15.3831	15.2016	15.046	-0.0310056	0.817924	0.888366
NADPH:adrenodoxin oxidoreductase, mitochondrial	Fdxr	15.5138	15.3493	15.5589	15.3879	15.5997	15.3861	15.3256	15.5987	15.4577	15.4506	-0.0381916	0.566431	0.711277
Protein fem-1 homolog A-A	Fem1aa	16.5559	16.4892	16.6301	16.6072	16.5347	16.7755	16.5212	16.485	16.5862	16.4844	0.007035	0.906246	0.947503
Flap endonuclease 1	Fen1	15.8947	16.2487	15.83	15.8446	16.0393	16.5967	15.9832	16.0752	16.0483	16.2005	0.20932	0.126889	0.304252
Tyrosine-protein kinase Fer	Fer	10.8222	10.9284	11.2822	10.2966	11.5267	11.0129	10.0913	10.8222	9.92112	10.4324	-0.515251	0.101548	0.277034
Fermitin family homolog 2	Fermt2	19.2341	19.261	19.3348	19.3043	19.332	19.2306	19.3409	19.3218	19.2787	19.2282	-0.0132133	0.671516	0.789461
Fermitin family homolog 3	Fermt3	16.9739	17.5733	16.9494	17.0855	17.1602	17.5354	16.9907	17.1153	16.9568	17.4298	0.0571473	0.741086	0.838546
Tyrosine-protein kinase Fes/Fps	Fes	12.3002	12.3002	11.9235	12.7169	12.4558	11.5285	12.469	12.2349	12.3438	11.966	-0.230848	0.274495	0.457886
Fetuin-B	Fetub	16.7225	16.725	16.6735	16.7772	16.8321	17.1342	16.7126	17.0397	16.5853	16.839	0.116078	0.289009	0.470642
Fibrinogen alpha chain	Fga	19.5217	19.9745	19.5939	19.9131	19.9614	20.1832	19.7621	20.0034	19.6544	19.9271	0.113107	0.428911	0.599681
Fibrinogen beta chain	Fgb	18.2749	18.6241	18.3198	18.6124	18.7313	18.8642	18.588	18.7643	18.4937	18.7139	0.172311	0.138149	0.317889
Fibroblast growth factor 1	Fgf1	14.416	13.9773	14.204	14.3183	14.0501	13.5742	14.1514	14.0411	14.0204	13.6741	-0.300908	0.0416335	0.191932
Fibroblast growth factor 13	Fgf13	14.5224	14.3542	14.2636	14.5607	14.3807	14.204	14.3132	14.3321	14.3132	14.3002	-0.123801	0.0505749	0.208371
FGFR1 oncogene partner 2 homolog	Fgfr1op2	14.236	14.2147	14.065	14.2682	13.9626	14.0632	14.1891	14.0658	14.4955	14.1999	0.0533878	0.609914	0.744218
Fibrinogen gamma chain	Fgg	18.5635	18.9873	18.6085	18.9371	18.9789	19.1856	18.8712	19.024	18.7747	18.9354	0.14311	0.252283	0.438667
Fibroleukin	Fgl2	16.5587	16.8428	16.0622	16.0843	16.4198	15.9124	16.811	16.2315	16.0199	16.504	-0.0978164	0.674684	0.790759
Tyrosine-protein kinase Fgr	Fgr	12.5461	12.4268	11.8811	11.2063	11.971	12.5306	12.1212	12.4048	11.9631	12.2056	0.238744	0.271026	0.455228
Fumarate hydratase, mitochondrial	Fh1	21.642	21.409	21.5353	21.5353	21.4549	20.8609	21.4284	21.4284	21.3272	21.2615	-0.254024	0.0307987	0.1685
Four and a half LIM domains protein 1	Fhl1	21.9222	22.0117	22.1595	22.0117	22.0626	22.4286	22.3422	22.3989	22.1595	22.3685	0.306019	2.83394e-06	0.000322962
Four and a half LIM domains protein 2	Fhl2	13.7436	14.1383	13.7931	13.8186	14.1125	15.0137	14.1011	13.8615	14.2475	14.4683	0.417216	0.064806	0.22847
Four and a half LIM domains protein 3	Fhl3	19.4024	19.1239	19.2448	19.3876	19.1784	18.751	19.3729	19.2736	19.3109	19.1419	-0.0973641	0.453671	0.621213
FH1/FH2 domain-containing protein 1	Fhod1	19.1306	18.9354	19.0573	18.971	18.9906	18.5016	19.0919	18.9403	18.848	18.8496	-0.170725	0.118985	0.296966
FH1/FH2 domain-containing protein 3	Fhod3	13.9868	13.9619	14.0821	13.8054	13.7204	13.673	13.846	13.576	14.0562	13.8936	-0.102378	0.369151	0.548504
Acidic fibroblast growth factor intracellular-binding protein	Fibp	11.8784	11.3327	11.8924	12.1902	11.8903	12.0054	12.0054	12.0647	12.2153	11.8479	0.190907	0.221349	0.407854
Filamin A-interacting protein 1-like	Filip1l	12.9119	12.938	12.5287	12.9901	12.9543	12.9808	12.75	13.0433	13.0201	12.9808	0.0904262	0.387191	0.563408
Pre-mRNA 3'-end-processing factor FIP1	Fip1l1	14.8793	14.8543	14.6938	14.5591	14.8611	15.1907	14.8594	14.9119	14.624	14.9049	0.128669	0.198534	0.382502
Mitochondrial fission 1 protein	Fis1	16.8251	16.6209	16.8428	16.8486	16.5688	16.2785	16.8631	16.5953	16.7627	16.4892	-0.14351	0.260243	0.444994
Fat storage-inducing transmembrane protein 1	Fitm1	17.6152	17.5339	17.6227	17.4704	17.3411	16.4184	17.3045	17.3487	17.2848	16.9358	-0.458245	0.0188924	0.134101
Acyl-coenzyme A diphosphatase FITM2	Fitm2	15.2076	14.7137	15.046	14.588	14.8124	14.2111	14.8761	15.0063	14.7688	14.4407	-0.21294	0.274441	0.457886
Peptidyl-prolyl cis-trans isomerase FKBP10	Fkbp10	16.4524	16.5994	16.718	16.4376	16.854	18.0109	16.2785	16.839	16.798	17.1567	0.404314	0.20019	0.384222
Peptidyl-prolyl cis-trans isomerase FKBP14	Fkbp14	13.7184	13.5546	13.8186	13.4259	13.4275	13.766	13.1263	13.4259	13.4287	13.5306	-0.133501	0.305248	0.486592
FK506-binding protein 15	Fkbp15	16.6989	16.8924	16.7558	16.5587	16.8597	17.2706	16.7743	16.9273	16.8382	17.0095	0.210876	0.0540295	0.213938
Peptidyl-prolyl cis-trans isomerase FKBP1A	Fkbp1a	15.4085	15.3183	15.1634	15.5114	14.99	14.6381	15.2076	15.1394	15.0146	15.0328	-0.271835	0.059338	0.221981
Peptidyl-prolyl cis-trans isomerase FKBP2	Fkbp2	15.5555	15.6984	15.5241	15.5405	15.6192	15.7347	15.4607	15.4143	15.7048	15.687	0.0127554	0.872421	0.923735
Peptidyl-prolyl cis-trans isomerase FKBP3	Fkbp3	19.4412	19.2921	19.4591	19.4818	19.4124	19.428	19.605	19.6166	19.6959	19.4552	0.14278	0.0244175	0.152515
Peptidyl-prolyl cis-trans isomerase FKBP4	Fkbp4	18.3198	18.2761	18.2478	18.1245	18.2991	18.5635	18.2108	18.2406	18.227	18.2929	0.0535066	0.43979	0.61009
Peptidyl-prolyl cis-trans isomerase FKBP5	Fkbp5	17.8565	17.9117	18.0276	17.9014	17.9265	17.8868	17.8629	17.9221	18.3405	18.351	0.147949	0.10817	0.285024
Peptidyl-prolyl cis-trans isomerase FKBP7	Fkbp7	16.2548	16.114	16.2701	16.045	16.1781	16.7448	16.0555	16.343	16.1612	16.436	0.175725	0.175685	0.357281
Peptidyl-prolyl cis-trans isomerase FKBP8	Fkbp8	17.155	17.2357	17.216	17.1306	17.1567	17.2927	17.0937	17.0867	17.1983	17.1153	-0.02144	0.619493	0.751504
Peptidyl-prolyl cis-trans isomerase FKBP9	Fkbp9	17.1751	17.2677	17.3934	17.1628	17.4494	18.4183	17.0978	17.5305	17.516	17.7826	0.379354	0.112647	0.289281
FAD synthase	Flad1	17.716	17.6256	17.6747	17.6391	17.6161	17.1325	17.5876	17.5498	17.5262	17.4467	-0.20575	0.019156	0.134941
Folliculin	Flcn	12.7341	12.0723	12.7623	12.5543	13.0958	12.2987	11.7131	12.7091	12.1681	12.6219	-0.341578	0.137966	0.317889
Protein flightless-1 homolog	Flii	17.6399	17.8121	17.6781	17.4844	17.716	18.2815	17.8292	17.7738	17.8914	17.9505	0.279183	0.00683986	0.0794476
Filamin-A	Flna	20.4313	20.646	20.4477	20.4866	20.6141	21.2477	20.6087	20.5204	20.5562	20.8369	0.228833	0.121397	0.299703
Filamin-B	Flnb	19.281	19.3587	19.2341	19.2248	19.3759	19.6768	19.3852	19.3136	19.3587	19.4309	0.138126	0.0543994	0.214288
Filamin-C	Flnc	23.4824	23.7502	23.5972	23.4265	23.6401	24.5127	23.7854	23.7502	23.7502	23.8862	0.35767	0.0192524	0.135057
Flotillin-1	Flot1	17.7374	17.7089	17.7415	17.6313	17.6021	17.5853	17.7152	17.6826	17.5976	17.657	-0.0366887	0.314899	0.496604
Flotillin-2	Flot2	17.7867	17.7469	17.6997	17.7199	17.6897	17.7089	17.7469	17.7049	17.817	17.6719	0.00134869	0.96433	0.981225
Protein FMC1 homolog	Fmc1	15.0239	14.8333	14.8708	14.7834	14.8708	14.7632	14.9941	14.7338	14.9941	14.7843	-0.0225453	0.758627	0.849955
Formin-like protein 1	Fmnl1	17.2766	17.5612	17.2216	17.2369	17.5054	17.7017	17.5142	17.3207	17.339	17.6674	0.148256	0.194857	0.379289
Formin-like protein 3	Fmnl3	13.7973	13.4508	13.9402	14.0263	14.1858	14.0851	13.5091	13.8491	13.8158	14.0545	-0.0173409	0.90818	0.948376
Dimethylaniline monooxygenase [N-oxide-forming] 1	Fmo1	16.3331	16.3838	16.4086	16.3482	16.3434	16.2649	16.3818	16.2179	16.3577	16.24	-0.0709452	0.0600869	0.223146
Dimethylaniline monooxygenase [N-oxide-forming] 2	Fmo2	16.5953	16.4184	16.5183	16.7076	16.6286	15.669	16.4444	16.5227	16.6056	16.3174	-0.261802	0.100914	0.276175
Flavin-containing monooxygenase 5	Fmo5	15.5893	15.5358	15.5122	15.4326	15.453	15.1436	15.5315	15.4301	15.1139	15.2572	-0.209358	0.0156679	0.125178
Fibromodulin	Fmod	18.2519	18.1574	18.4221	18.2065	18.381	17.4394	17.5087	18.5126	18.2761	18.476	-0.241259	0.216969	0.402732
Synaptic functional regulator FMR1	Fmr1	11.3866	12.203	12.2501	12.5421	12.2933	13.4155	12.6638	12.1096	12.5405	12.7379	0.558459	0.0676569	0.230733
Fibronectin	Fn1	19.3852	19.8133	19.6166	19.4534	19.9315	21.5448	19.4198	19.9202	19.8724	20.2767	0.566755	0.1515	0.332921
Fructosamine-3-kinase	Fn3k	17.5769	17.2816	17.7152	17.344	17.3836	16.7157	17.344	17.3096	17.1944	17.1175	-0.324025	0.0275356	0.160147
Ketosamine-3-kinase	Fn3krp	15.964	16.1749	15.9015	16.2219	16.0843	15.6926	15.9491	15.9007	15.954	15.9649	-0.177081	0.0141455	0.119677
Formin-binding protein 1	Fnbp1	16.2505	16.5733	16.104	16.1973	16.3908	16.7614	16.3721	16.2626	16.2964	16.5014	0.13559	0.27872	0.461225
Formin-binding protein 1-like	Fnbp1l	15.0195	14.9149	14.9788	14.9224	14.9283	14.9682	14.9719	14.7533	14.9325	14.831	-0.0613752	0.157079	0.339206
Fibronectin type-III domain-containing protein 3A	Fndc3a	14.697	14.938	14.6558	14.8912	14.9496	15.2275	15.1265	14.7582	14.9385	14.9913	0.182064	0.0928315	0.264607
Protein farnesyltransferase/geranylgeranyltransferase type-1 subunit alpha	Fnta	16.5813	16.4534	16.553	16.433	16.4461	16.3701	16.3775	16.6383	16.3955	16.3625	-0.0645592	0.30773	0.489128
Protein farnesyltransferase subunit beta	Fntb	15.0312	15.1275	15.1515	15.2738	15.1813	14.7884	15.2371	15.0983	15.2673	14.998	-0.0752653	0.404306	0.579056
Focadhesin	Focad	16.1306	16.0496	16.1157	15.9932	15.9355	15.7355	16.0496	15.9798	16.0838	15.8866	-0.0978592	0.20672	0.391783
Folate receptor beta	Folr2	14.9828	15.0822	14.938	15.0699	15.0914	15.2788	15.1587	15.1868	14.9506	15.4558	0.173305	0.0595561	0.222323
Forkhead box protein O1	Foxo1	11.2492	12.4231	12.4751	12.2762	11.5471	12.2237	12.3592	11.7921	12.0752	11.917	0.0792938	0.78278	0.864661
FAD-dependent oxidoreductase domain-containing protein 1	Foxred1	13.398	13.2177	13.2274	13.5786	13.3685	13.2903	13.6136	13.5546	13.3812	13.4239	0.0946656	0.306632	0.487898
Protein FRA10AC1 homolog	Fra10ac1	10.189	9.36677	9.51509	9.7311	10.2527	10.7781	9.94706	10.3604	10.0183	10.2011	0.450062	0.0661745	0.230066
Protein FRG1	Frg1	15.4558	15.6236	15.6803	15.2275	15.6334	15.8	15.4161	15.4241	15.7978	15.7689	0.117256	0.369602	0.548905
FERM domain-containing protein 8	Frmd8	14.3367	14.1947	14.2429	14.2023	14.236	14.2951	13.9903	14.1634	14.2488	14.167	-0.069603	0.253977	0.440052
Protein furry homolog	Fry	14.2817	14.632	14.6451	14.6058	14.6862	14.6349	14.7043	14.7043	14.6399	14.5951	0.0855566	0.248216	0.434936
Fascin	Fscn1	18.2363	18.4618	18.3071	18.2377	18.5334	19.4412	18.342	18.4557	18.6911	18.7681	0.384372	0.0700513	0.234161
FSD1-like protein	Fsd1l	15.0443	14.9119	14.9198	14.6803	14.6488	14.8055	15.0259	14.6765	14.9105	14.5721	-0.0428914	0.599894	0.736904
Fibronectin type III and SPRY domain-containing protein 2	Fsd2	18.1475	17.9428	18.0638	17.9625	17.8133	17.2537	17.818	17.7983	17.7214	17.5722	-0.353277	0.00528165	0.0690501
Follistatin-related protein 1	Fstl1	14.7672	14.4972	14.8224	14.6907	14.9446	15.896	14.4989	14.8922	14.6381	15.1265	0.265929	0.326672	0.506962
Ferritin heavy chain	Fth1	18.0967	18.1659	18.0414	18.1785	18.1785	17.8901	18.0835	18.1245	18.1155	17.8265	-0.124146	0.0873048	0.257706
Ferritin light chain 1	Ftl1	18.1436	18.283	18.2243	18.2229	18.3566	19.2031	18.4896	18.9371	18.9302	18.5088	0.567674	0.000133795	0.00581383
Alpha-ketoglutarate-dependent dioxygenase FTO	Fto	15.4903	15.6283	15.7324	15.6283	15.7246	16.3676	15.7491	15.9109	15.9707	15.8664	0.332173	0.00588223	0.0726558
pre-rRNA 2'-O-ribose RNA methyltransferase FTSJ3	Ftsj3	13.6371	13.7917	13.4992	13.5033	13.7765	13.9005	13.6891	13.8895	13.5695	13.7231	0.11276	0.219319	0.405288
Far upstream element-binding protein 1	Fubp1	17.4724	17.7867	17.646	17.5327	17.817	18.4516	17.7329	17.7556	17.7923	17.9347	0.282427	0.0740925	0.240472
Tissue alpha-L-fucosidase	Fuca1	13.4756	13.5466	13.8987	13.341	13.3123	13.8373	13.249	13.515	13.4526	13.5239	0.000729059	0.995911	0.998556
FUN14 domain-containing protein 2	Fundc2	18.031	17.9165	18.0365	18.0912	17.9178	17.4455	18.0276	17.9893	18.1553	17.8121	-0.112647	0.385057	0.561774
RNA-binding protein FUS	Fus	17.3899	17.6523	17.3985	17.3992	17.5656	18.0928	17.4255	17.4678	17.5868	17.5339	0.140263	0.295448	0.476885
Alpha-(1,3)-fucosyltransferase 11	Fut11	12.75	13.177	13.1238	12.2573	13.0433	13.3377	13.1724	12.7969	12.8458	12.9062	0.141529	0.472578	0.638277
Alpha-(1,6)-fucosyltransferase	Fut8	11.959	12.4947	12.7269	12.6638	12.8045	12.9237	12.6927	12.8198	12.2349	12.5118	0.106795	0.6032	0.739461
Frataxin, mitochondrial	Fxn	16.5681	16.3372	16.5551	16.7483	16.3676	15.8076	16.5338	16.5862	16.4653	16.2785	-0.180987	0.271527	0.455803
Fragile X mental retardation syndrome-related protein 1	Fxr1	19.8698	19.9026	19.9447	19.8647	19.9376	19.8361	19.9589	19.9502	20.0401	19.8551	0.0242136	0.564644	0.709771
Fragile X mental retardation syndrome-related protein 2	Fxr2	16.3266	16.4365	16.3255	16.4834	16.2329	16.44	16.3545	16.241	16.4253	16.3331	-0.00219226	0.970398	0.984199
Phospholemman	Fxyd1	14.4486	14.2186	14.3338	14.3891	14.464	14.0592	14.4502	14.7688	14.3712	14.0501	-0.0309323	0.837681	0.901407
FXYD domain-containing ion transport regulator 5	Fxyd5	12.7402	13.0695	13.1263	13.0433	13.1703	13.2667	12.9977	12.9582	13.0649	13.3758	0.102736	0.314203	0.496153
FYN-binding protein 1	Fyb	15.2933	15.8252	15.1072	15.2777	15.533	16.069	15.725	15.5854	15.3214	15.9963	0.332134	0.0883365	0.259132
FYVE and coiled-coil domain-containing protein 1	Fyco1	18.448	18.4044	18.4309	18.4651	18.361	18.3995	18.4856	18.345	18.4183	18.3726	-0.0177024	0.548611	0.696722
Tyrosine-protein kinase Fyn	Fyn	12.4268	12.4372	12.4639	12.1681	12.5543	13.4169	12.5049	12.5619	12.6769	13.0031	0.422663	0.0266386	0.158251
UAP56-interacting factor	Fyttd1	16.2231	16.2432	16.1298	16.2329	16.1117	16.287	16.2377	16.2239	16.133	16.2594	0.0400747	0.251501	0.438023
Frizzled-7	Fzd7	13.6599	13.393	13.3085	13.7698	13.1255	12.9997	13.5718	13.0714	13.5742	13.3216	-0.143613	0.424731	0.596601
Ras GTPase-activating protein-binding protein 1	G3bp1	17.3155	17.3819	17.3266	17.4494	17.4062	17.9241	17.5805	17.4068	17.4837	17.4394	0.190979	0.0428638	0.194566
Ras GTPase-activating protein-binding protein 2	G3bp2	17.2357	17.3327	17.2388	17.122	17.2357	17.2011	17.2637	17.0724	17.0191	17.0557	-0.110556	0.0180462	0.130577
Glucose-6-phosphate 1-dehydrogenase X	G6pdx	18.2045	18.5766	18.1785	18.1985	18.5025	18.8792	18.406	18.4221	18.3726	18.7248	0.228806	0.107027	0.283527
Lysosomal alpha-glucosidase	Gaa	16.859	17.004	16.9457	16.9549	16.8718	17.0724	16.7833	16.9146	16.9465	16.938	0.00383969	0.946013	0.972086
GRB2-associated-binding protein 1	Gab1	11.8204	11.2389	12.0284	11.5848	11.7965	11.2966	11.7295	11.7131	11.0643	11.5409	-0.224917	0.254831	0.440779
Gamma-aminobutyric acid receptor-associated protein	Gabarap	15.3141	15.3176	15.2695	15.3929	15.2344	15.4241	15.4514	15.3384	15.2682	15.1948	0.0296981	0.497261	0.657303
Gamma-aminobutyric acid receptor-associated protein-like 2	Gabarapl2	14.8277	14.9759	15.103	14.9573	14.9719	15.0894	14.9487	15.0088	15.0914	15.0822	0.0769244	0.134633	0.31397
GA-binding protein alpha chain	Gabpa	14.4652	14.4768	14.1272	14.6126	14.4873	14.646	14.5069	14.235	14.4063	14.3874	0.00247837	0.982155	0.991346
GA-binding protein subunit beta-1	Gabpb1	14.062	14.2203	14.0344	14.1272	14.32	14.2826	14.3212	14.1228	14.3568	14.1043	0.0847719	0.282933	0.464505
Growth arrest and DNA damage-inducible proteins-interacting protein 1	Gadd45gip1	15.4743	15.453	15.4613	15.402	15.3929	15.2579	15.4621	15.5801	15.4866	15.3457	-0.0101952	0.87085	0.923156
Cyclin-G-associated kinase	Gak	14.5472	14.473	14.1833	14.2803	14.503	14.7795	14.2711	14.4311	14.3159	14.5536	0.0728472	0.53625	0.688259
UDP-glucose 4-epimerase	Gale	15.1089	15.0914	15.0225	15.0627	15.0639	15.7262	15.1048	15.3942	15.2727	15.358	0.301258	0.00366632	0.0547733
Galactokinase	Galk1	15.7112	15.9424	15.9223	15.8186	15.9379	16.5656	15.6677	15.8789	16.167	16.045	0.198374	0.236791	0.423517
N-acetylgalactosamine kinase	Galk2	15.6993	15.9046	15.8866	15.9798	15.9558	16.1314	15.8854	16.0021	16.0605	16.2077	0.172203	0.00560258	0.071042
Galactose mutarotase	Galm	13.7123	13.4074	13.7765	13.6459	13.6326	13.5162	13.8588	13.4855	13.8669	13.6766	0.0458605	0.66886	0.787354
N-acetylgalactosamine-6-sulfatase	Galns	13.4885	13.5415	13.6766	13.8648	14.0401	14.6066	13.7931	13.8588	13.8588	13.8212	0.265385	0.1821	0.363238
Polypeptide N-acetylgalactosaminyltransferase 1	Galnt1	11.5558	12.7456	12.1151	12.5131	12.521	13.769	12.4768	12.8817	12.3572	12.8662	0.580063	0.0943171	0.266817
Polypeptide N-acetylgalactosaminyltransferase 17	Galnt17	11.7773	11.6201	10.9356	10.633	11.7295	11.7191	10.7592	11.4339	11.9378	11.7602	0.182947	0.582815	0.72462
Polypeptide N-acetylgalactosaminyltransferase 2	Galnt2	16.3959	16.5888	16.4992	16.3754	16.5977	16.8574	16.6234	16.5128	16.645	16.7833	0.193002	0.0185758	0.133059
N-acetylgalactosaminyltransferase 7	Galnt7	14.3212	14.3328	14.4334	14.2281	14.4673	14.583	14.4184	14.6451	14.3415	14.5914	0.159311	0.0373552	0.182591
Galactose-1-phosphate uridylyltransferase	Galt	14.7074	14.7731	14.7351	14.6893	14.585	14.0084	14.6671	14.7908	14.8162	14.6091	-0.119677	0.430398	0.601076
Guanidinoacetate N-methyltransferase	Gamt	14.43	14.6833	14.6367	14.9719	14.6657	14.6907	14.7991	14.5964	14.8428	14.6451	0.0373002	0.702877	0.811736
Neutral alpha-glucosidase AB	Ganab	18.2108	18.297	18.2568	18.1659	18.3779	18.8426	18.3033	18.3274	18.4044	18.4593	0.20572	0.0586794	0.221757
Neutral alpha-glucosidase C	Ganc	15.0822	15.2469	15.4033	15.2417	15.2031	14.9941	15.2449	15.1139	15.0471	15.1854	-0.118363	0.0895088	0.26038
Glyceraldehyde-3-phosphate dehydrogenase	Gapdh	25.7001	25.6118	25.6118	25.6118	25.7001	25.7001	25.6118	25.6118	25.6118	25.7001	0	1	1
GTPase-activating protein and VPS9 domain-containing protein 1	Gapvd1	17.2748	17.174	17.3145	17.3181	17.3574	17.3685	17.2581	17.29	17.3487	17.3237	0.0300307	0.404212	0.579056
H/ACA ribonucleoprotein complex subunit 1	Gar1	16.3174	16.4242	16.2808	16.3047	16.2771	16.6487	16.2882	16.2771	16.292	16.4653	0.0734084	0.340603	0.519756
Glycine--tRNA ligase	Gars	19.6599	19.7918	19.7398	19.7398	19.7229	19.7582	19.7868	19.7136	19.6841	19.8052	0.0187405	0.568399	0.71254
Trifunctional purine biosynthetic protein adenosine-3	Gart	19.2974	19.2282	19.3109	19.2863	19.2004	18.9213	19.1838	19.2306	19.1958	19.1332	-0.131684	0.0313598	0.169417
Growth arrest-specific protein 7	Gas7	14.8386	15.3296	14.4003	14.3678	15.8567	14.8708	14.3852	15.3535	14.7743	14.7703	-0.127753	0.706884	0.813718
Golgi-associated kinase 1B	Gask1B	12.8584	12.521	12.9735	13.0352	12.7456	11.1857	12.6878	12.7847	12.4138	12.3793	-0.536485	0.069009	0.233406
Transcriptional repressor p66 alpha	Gatad2a	13.4427	13.6289	13.5108	13.3608	13.7145	14.1197	13.812	13.343	13.7038	14.1514	0.294452	0.0870928	0.257706
Transcriptional repressor p66-beta	Gatad2b	15.1436	15.0146	15.0055	15.0479	14.8417	15.4127	14.9446	15.0548	15.1732	15.0499	0.116375	0.157907	0.339916
Glutamyl-tRNA(Gln) amidotransferase subunit B, mitochondrial	Gatb	16.8873	16.5617	16.8196	16.6896	16.6919	16.4019	16.6786	16.6929	16.6322	16.5862	-0.131685	0.110671	0.287041
Glutamine amidotransferase-like class 1 domain-containing protein 3, mitochondrial	Gatd3a	19.4868	19.2992	19.4412	19.5553	19.3815	18.6241	19.3608	19.3786	19.308	19.1662	-0.265232	0.0709224	0.236147
Glycine amidinotransferase, mitochondrial	Gatm	14.9211	15.5083	15.3256	14.9778	15.5367	16.7395	15.6063	15.2606	15.8465	15.8288	0.602448	0.0393696	0.18665
Lysosomal acid glucosylceramidase	Gba	15.8125	15.9187	15.898	15.8314	15.7574	15.8243	15.9482	15.9312	15.9274	15.7482	0.0322508	0.500881	0.660032
Non-lysosomal glucosylceramidase	Gba2	12.6081	11.534	11.9314	12.2237	11.6026	11.913	12.2323	11.7661	12.1402	12.1357	0.0575074	0.799602	0.876037
1,4-alpha-glucan-branching enzyme	Gbe1	19.7099	19.6025	19.7315	19.6768	19.7099	18.9334	19.7677	19.7786	19.5287	19.4941	-0.185584	0.239502	0.425593
Guanylate-binding protein 1	Gbp1	15.6642	16.1888	15.1048	15.362	15.4301	14.6185	15.8744	15.2933	14.9275	15.2648	-0.354258	0.226894	0.413211
Guanylate-binding protein 2	Gbp2	18.3949	18.7049	18.2045	18.3655	18.5344	17.9489	18.9195	18.2991	18.1276	18.3914	-0.103554	0.599423	0.736625
Guanylate-binding protein 4	Gbp4	18.5658	18.8691	18.3244	18.335	18.6911	18.1522	18.7978	18.4032	18.1825	18.588	-0.132336	0.441796	0.611749
Guanylate-binding protein 5	Gbp5	17.1828	17.2254	16.8382	16.7924	17.0547	16.3684	17.5012	16.7518	16.6937	16.718	-0.212078	0.327516	0.50762
Vitamin D-binding protein	Gc	19.4309	19.6768	19.3909	19.6869	19.5992	20.2767	19.4534	19.7444	19.5597	19.7136	0.19262	0.233165	0.419267
Grancalcin	Gca	10.1343	11.0083	10.1186	10.6537	10.3749	9.51509	10.2011	10.6836	10.445	10.3987	-0.209264	0.410235	0.58468
2-amino-3-ketobutyrate coenzyme A ligase, mitochondrial	Gcat	14.7743	14.657	14.8417	14.8694	14.9573	14.1212	14.7843	14.3874	14.7582	14.5185	-0.306053	0.0125035	0.111883
GRIP and coiled-coil domain-containing protein 1	Gcc1	13.411	13.3499	13.3531	13.5091	13.6797	13.3558	13.2758	13.2033	13.1477	13.3788	-0.18829	0.0111581	0.104996
Glutaryl-CoA dehydrogenase, mitochondrial	Gcdh	17.7034	17.6546	17.7264	17.6423	17.5251	17.0593	17.6169	17.6256	17.6491	17.405	-0.179184	0.148279	0.329604
Hexokinase-4	Gck	12.6374	12.361	12.3793	13.0085	12.409	12.3968	13.0009	12.4036	13.0469	12.5576	0.122155	0.540108	0.691625
Glutamate--cysteine ligase catalytic subunit	Gclc	15.9707	15.9985	16.016	16.0374	15.7291	15.2928	15.8333	15.8033	15.5275	15.7014	-0.318676	0.00946217	0.0965154
Glutamate--cysteine ligase regulatory subunit	Gclm	16.7599	16.8597	16.7448	16.8651	16.7518	15.9567	16.6675	16.528	16.5248	16.4883	-0.36318	0.00381247	0.055988
eIF-2-alpha kinase activator GCN1	Gcn1	19.2992	19.3409	19.352	19.1627	19.3409	19.7757	19.3239	19.3293	19.3815	19.4246	0.147853	0.0976038	0.27
Glycine cleavage system H protein, mitochondrial	Gcsh	12.8245	12.9997	13.6622	13.281	12.6798	11.8852	13.2643	13.3714	13.1213	13.0221	-0.156568	0.628141	0.757885
Guanine deaminase	Gda	17.763	18.1355	17.7704	17.9947	17.932	17.608	17.7716	17.8822	17.6021	18.0229	-0.141738	0.177305	0.35925
Glycerophosphodiester phosphodiesterase 1	Gde1	16.1455	15.8567	16.1267	15.9707	15.8108	15.2202	15.7611	15.7291	15.7539	15.5074	-0.387723	0.00367316	0.0547733
Rab GDP dissociation inhibitor alpha	Gdi1	17.1628	17.0937	17.2134	17.2891	17.0334	16.9209	17.3881	17.143	17.0705	16.998	-0.0544104	0.575818	0.718434
Rab GDP dissociation inhibitor beta	Gdi2	20.3749	20.5097	20.4205	20.3972	20.4418	20.7314	20.4313	20.48	20.4866	20.5797	0.112968	0.0628949	0.226343
Lysophospholipase D GDPD1	Gdpd1	14.835	14.6603	14.8016	14.7672	14.6558	14.2669	14.9367	14.7822	14.5964	14.5148	-0.12458	0.332686	0.512739
Gem-associated protein 5	Gemin5	15.1317	15.1832	15.11	15.2046	15.1634	15.555	15.2095	15.3072	15.5893	15.6317	0.299952	0.00045465	0.0141551
Guided entry of tail-anchored proteins factor 1	Get1	13.3826	13.768	13.8615	13.365	13.6719	14.0233	13.7906	13.6818	13.3123	13.643	0.0803829	0.600981	0.737639
ATPase GET3	Get3	17.272	17.1901	17.2025	17.2548	17.1485	16.8137	17.1175	17.0018	16.965	16.9902	-0.235931	3.76871e-05	0.00223167
Golgi to ER traffic protein 4 homolog	Get4	15.4514	15.3968	15.5053	15.2095	15.5501	15.4834	15.533	15.3364	15.5174	15.3813	0.0276633	0.711663	0.817661
FAD-linked sulfhydryl oxidase ALR	Gfer	16.3047	16.1455	16.1402	16.2054	16.0352	15.5827	16.273	16.2348	16.016	15.9007	-0.164773	0.245581	0.4322
Elongation factor G, mitochondrial	Gfm1	19.056	18.9172	19.0887	19.0632	19.041	18.6999	19.0365	19.1006	19.0161	18.9657	-0.0694538	0.345168	0.523298
Ribosome-releasing factor 2, mitochondrial	Gfm2	18.2287	18.0619	18.2229	18.1825	18.1061	17.7282	18.2467	18.2363	18.1806	18.0347	-0.0751289	0.48308	0.648401
Glucose-fructose oxidoreductase domain-containing protein 1	Gfod1	10.901	11.1488	10.5558	11.0344	11.2784	10.9608	10.1577	11.3363	11.3456	10.6911	-0.0853687	0.745521	0.841212
Glutamine--fructose-6-phosphate aminotransferase [isomerizing] 1	Gfpt1	17.2427	17.6719	17.5656	17.2848	17.5219	18.0329	17.5203	17.6399	17.6169	17.7295	0.250529	0.0501089	0.208012
Glutamine--fructose-6-phosphate aminotransferase [isomerizing] 2	Gfpt2	15.8567	15.9136	16.1749	15.9731	16.0878	15.9195	16.0336	15.8559	15.8178	16.0752	-0.0608287	0.415024	0.587748
GDP-L-fucose synthase	Gfus	16.4676	16.6937	16.6357	16.628	16.5366	16.7833	16.4376	16.6442	16.671	16.6795	0.0507837	0.492006	0.654274
ADP-ribosylation factor-binding protein GGA1	Gga1	16.241	16.0913	16.2239	16.2315	16.145	16.421	16.0745	16.0939	16.2278	16.2701	0.0309146	0.675102	0.791002
ADP-ribosylation factor-binding protein GGA2	Gga2	15.3711	15.4677	15.3548	15.3747	15.6118	15.7852	15.604	15.3953	15.4237	15.5987	0.125341	0.168451	0.349443
ADP-ribosylation factor-binding protein GGA3	Gga3	12.769	12.2785	12.6113	12.2411	12.4918	12.9009	11.9209	12.2573	12.4386	12.6274	-0.0493145	0.809086	0.883383
Gamma-glutamylaminecyclotransferase	Ggact	12.1457	12.5049	12.4713	12.689	12.3265	11.8115	11.9609	12.5079	11.9974	12.1681	-0.338314	0.0192371	0.135057
Gamma-glutamylcyclotransferase	Ggct	16.7627	16.7157	16.6723	16.811	16.6322	15.9331	16.7873	16.5769	16.7307	16.4263	-0.227901	0.159341	0.341527
Gamma-glutamyl hydrolase	Ggh	14.2203	14.0141	14.0125	14.1043	13.9723	13.615	14.0194	14.2008	13.9909	14.0873	-0.0820244	0.466165	0.632159
Geranylgeranyl pyrophosphate synthase	Ggps1	15.8252	15.5745	15.8186	15.7644	15.6073	15.2159	15.5725	15.6408	15.4958	15.4968	-0.233624	0.0140558	0.119405
Glutathione hydrolase 5 proenzyme	Ggt5	15.5477	15.6523	15.5251	15.4621	15.5596	15.4414	15.4785	15.4958	15.6011	15.3548	-0.075031	0.153862	0.335619
GH3 domain-containing protein	Ghdc	13.4373	13.3228	13.4011	13.7249	13.2682	13.1627	13.4976	13.5649	13.5343	13.4357	0.00818341	0.940363	0.968149
Growth hormone-inducible transmembrane protein	Ghitm	15.8866	15.9274	15.7828	15.8457	15.6275	15.5542	15.9415	15.9086	15.7933	15.7903	-0.01639	0.856345	0.913354
Glucose-induced degradation protein 8 homolog	Gid8	14.1095	13.9382	13.9706	14.1891	13.9571	14.4276	13.9088	14.0141	14.1357	14.4392	0.152189	0.227497	0.414006
GRB10-interacting GYF protein 2	Gigyf2	15.332	15.5063	15.6955	15.51	15.5661	15.9584	15.7236	15.5367	15.5092	15.5926	0.142124	0.175708	0.357281
GTPase IMAP family member 4	Gimap4	17.847	17.9557	17.479	17.4865	17.731	17.8375	17.7525	17.5631	17.4394	17.6985	-0.0416768	0.695534	0.8059
PDZ domain-containing protein GIPC1	Gipc1	15.1587	15.0671	15.1421	15.2002	15.0207	15.1587	15.0403	15.2016	15.2663	15.1695	0.0495265	0.342664	0.521464
ARF GTPase-activating protein GIT1	Git1	16.4113	16.5681	16.4623	16.5123	16.5035	16.5538	16.4576	16.5147	16.5014	16.4769	0.00937177	0.776883	0.862569
ARF GTPase-activating protein GIT2	Git2	15.3968	15.4436	15.3953	15.2663	15.4887	15.6622	15.3611	15.4472	15.4613	15.4483	0.0778757	0.225335	0.411882
Gap junction alpha-1 protein	Gja1	13.4098	13.6103	13.2049	13.4305	13.3703	13.0042	13.0919	13.3085	12.7024	13.514	-0.28097	0.0819138	0.251509
Glycerol kinase	Gk	14.7438	14.6381	14.792	14.1947	14.6938	14.6646	14.5207	14.5858	14.5242	14.6115	-0.0311267	0.783778	0.864661
Alpha-galactosidase A	Gla	13.8518	13.9745	14.0562	13.8012	13.9187	14.3505	14.158	13.6675	13.8356	13.9508	0.0720019	0.555023	0.702182
[truncated: 3,985 more rows]
