# Supplementary material for: Human myofiber‐enriched aging‐induced lncRNA FRAIL1 promotes loss of skeletal muscle function
Source: Aging Cell. 2024 Jan 31;23(4):e14097. doi: 10.1111/acel.14097 (PMC11019130; doi:10.1111/acel.14097)
Supplement: Supplementary file 8 — Table S3. [file ACEL-23-e14097-s008.xlsx]

## Sheet: Sheet1
Table S3. RNA-Seq data from tibialis anterior muscles of C57BL/6 mice transfected with either empty plasmid (Control) or plasmid encoding FRAIL1.
Transcript info				DEseq2 analysis stats				Normalized RNA-Seq Counts
ENTREZ ID	ENSEMBL ID	Gene Symbol	Gene Product	StdErr	P-value	P-adj (FDR)	log2(FC)	Control_1	Control_2	Control_3	Control_4	Control_5	Control_6	FRAIL1_1	FRAIL1_2	FRAIL1_3	FRAIL1_4	FRAIL1_5	FRAIL1_6
11937	ENSMUSG00000030730	Atp2a1	ATPase, Ca++ transporting, cardiac muscle, fast twitch 1	0.0959614	0.00598531	0.0462533	-0.263758	2.42669e+06	2.45851e+06	2.55276e+06	2.24807e+06	2.4435e+06	2.46191e+06	2.06263e+06	2.20147e+06	2.40718e+06	1.9997e+06	1.43994e+06	1.90431e+06
17884	ENSMUSG00000057003	Myh4	myosin, heavy polypeptide 4, skeletal muscle	0.116758	0.000663893	0.0118278	-0.397452	2.58884e+06	2.34143e+06	2.36636e+06	2.06961e+06	2.48201e+06	2.09205e+06	1.88353e+06	2.00301e+06	2.0219e+06	1.76608e+06	1.11994e+06	1.504e+06
17708	ENSMUSG00000064351	COX1	cytochrome c oxidase subunit I	0.11721	0.000683896	0.0119893	-0.398039	2.03809e+06	2.25112e+06	2.25406e+06	2.12624e+06	1.87438e+06	2.28436e+06	1.36728e+06	1.79776e+06	1.93721e+06	1.66707e+06	1.02172e+06	1.67918e+06
11459	ENSMUSG00000031972	Acta1	actin, alpha 1, skeletal muscle	0.0704727	0.04506	0.162066	-0.141234	1.70458e+06	1.76805e+06	1.80356e+06	1.57063e+06	1.98573e+06	1.66364e+06	1.67282e+06	1.57255e+06	1.7873e+06	1.51007e+06	1.46745e+06	1.47757e+06
17711	ENSMUSG00000064370	CYTB	cytochrome b	0.114027	0.000624311	0.0114104	-0.390067	986373	1.08785e+06	1.0321e+06	1.01728e+06	934164	1.10641e+06	695712	888294	928001	813733	495293	765327
11674	ENSMUSG00000030695	Aldoa	aldolase A, fructose-bisphosphate	0.0935935	0.0163915	0.0867174	-0.224632	1.05463e+06	1.03423e+06	1.02201e+06	956236	1.09105e+06	910137	915859	903181	1.00665e+06	892130	637710	790217
21957	ENSMUSG00000061723	Tnnt3	troponin T3, skeletal, fast	0.0745519	0.00114619	0.0164725	-0.242438	822815	839774	816784	784863	907882	819107	744833	710569	795209	714065	574836	654280
17879	ENSMUSG00000056328	Myh1	myosin, heavy polypeptide 1, skeletal muscle, adult	0.0730658	0.0754476	0.224096	0.129891	653758	821878	803893	773260	757982	871992	879393	753619	840666	857901	918217	890016
22003	ENSMUSG00000032366	Tpm1	tropomyosin 1, alpha	0.0728199	0.000144502	0.00434525	-0.27674	723020	717774	754778	688193	821067	725249	627830	595693	700190	601403	511682	596173
17716	ENSMUSG00000064341	ND1	NADH dehydrogenase subunit 1	0.119788	0.00192461	0.0228531	-0.371537	693366	793229	710485	718251	606118	755842	462683	623433	630506	566722	341785	592406
12715	ENSMUSG00000030399	Ckm	creatine kinase, muscle	0.102043	0.000370488	0.00788889	-0.363301	617929	644004	629986	572612	715512	601859	524205	526034	575997	494317	355637	410974
21925	ENSMUSG00000017300	Tnnc2	troponin C2, fast	0.0735171	0.00146426	0.019227	-0.233908	611189	644596	590057	573343	713310	628154	570906	530203	580258	539467	450478	508470
11474	ENSMUSG00000006457	Actn3	actinin alpha 3	0.112439	0.00360488	0.0339929	-0.327289	648263	603598	628360	545213	643069	553164	501306	552982	577333	462686	322466	411186
19309	ENSMUSG00000032648	Pygm	muscle glycogen phosphorylase	0.0998529	0.00492239	0.0410945	-0.280793	589736	594677	578851	540088	591077	549030	496090	518079	548210	482003	326093	426435
17717	ENSMUSG00000064345	ND2	NADH dehydrogenase subunit 2	0.13481	0.000539613	0.010351	-0.466481	500775	577482	529073	543524	428825	552096	301379	444872	438502	396915	207040	375549
17721	ENSMUSG00000064367	ND5	NADH dehydrogenase subunit 5	0.131069	0.00187612	0.0224894	-0.407515	491475	576309	546599	508690	424393	527046	311158	474381	454394	390927	227050	374816
22004	ENSMUSG00000028464	Tpm2	tropomyosin 2, beta	0.059873	0.9598	0.979695	0.00301785	440456	483579	483860	420556	506065	513351	491562	447330	501728	472131	464467	476745
19293	ENSMUSG00000005716	Pvalb	parvalbumin	0.0896527	0.0490907	0.170445	-0.176419	422924	445437	433766	405156	482286	421869	425705	394949	451067	368142	294658	361206
17907	ENSMUSG00000030672	Mylpf	myosin light chain, phosphorylatable, fast skeletal muscle	0.0773841	0.955087	0.977145	-0.00435827	407281	430012	446774	396340	498108	412216	479208	389563	474219	413643	444145	381832
17901	ENSMUSG00000061816	Myl1	myosin, light polypeptide 1	0.0628102	0.513052	0.708233	-0.0410837	389134	411553	434263	384003	418859	364132	400966	385449	437352	367627	379689	361768
22138	ENSMUSG00000051747	Ttn	titin	0.0857488	0.00706766	0.0513474	-0.230976	397479	399496	411994	386438	351431	399792	322406	366355	380613	329226	253807	331546
13808	ENSMUSG00000060600	Eno3	enolase 3, beta muscle	0.0711383	0.306426	0.527632	-0.0727567	350396	364123	367001	350594	395374	336783	377810	324127	376187	363244	310116	302980
17719	ENSMUSG00000064363	ND4	NADH dehydrogenase subunit 4	0.124542	0.000980283	0.0148522	-0.410505	347210	382833	369210	377169	298636	382700	224575	313045	321883	282473	163886	264707
233199	ENSMUSG00000038670	Mybpc2	myosin binding protein C, fast-type	0.0963963	0.0398026	0.149754	-0.198171	384994	343906	359242	320070	382609	318853	350628	312459	357231	302481	243285	256927
18746	ENSMUSG00000032294	Pkm	pyruvate kinase, muscle	0.0876786	0.0978027	0.263468	-0.145161	281744	301938	309483	285436	316991	274315	279894	280229	303978	274924	199527	253729
18642	ENSMUSG00000033065	Pfkm	phosphofructokinase, muscle	0.0977541	0.02154	0.102416	-0.224676	278489	297128	288442	276304	301128	274974	250252	256854	283878	255904	167224	239966
21953	ENSMUSG00000031097	Tnni2	troponin I, skeletal, fast 2	0.0795962	0.000348346	0.00758134	-0.284669	225029	241328	216597	217836	278787	233619	206786	185757	209283	197385	161078	190421
20190	ENSMUSG00000030592	Ryr1	ryanodine receptor 1, skeletal muscle	0.108525	0.000238665	0.00597878	-0.398735	261279	229818	233674	229343	223246	216345	171153	210104	201845	173128	117861	159049
13346	ENSMUSG00000026208	Des	desmin	0.0650591	0.0307241	0.128179	0.140569	243437	204412	218315	237082	245941	223793	264504	226003	237366	257971	271367	260244
17996	ENSMUSG00000026950	Neb	nebulin	0.0713259	0.0162195	0.0861377	-0.171463	218374	221490	230583	216208	203855	216083	188033	213238	219376	189135	163777	182125
11739	ENSMUSG00000031633	Slc25a4	solute carrier family 25 (mitochondrial carrier, adenine nucleotide translocator), member 4	0.080269	0.011149	0.0677755	-0.203722	209337	223044	213069	195558	218751	228675	190077	184136	206280	193514	143505	194613
12372	ENSMUSG00000007122	Casq1	calsequestrin 1	0.0705346	0.780238	0.887989	0.0196798	208977	211772	223472	187151	222017	205174	237373	195111	238144	204859	205826	195087
16828	ENSMUSG00000063229	Ldha	lactate dehydrogenase A	0.0696031	0.142273	0.331922	-0.102134	202524	196078	205365	197767	207629	194636	198738	178006	207512	199018	154037	181942
17725	NA	mt-Rnr2	16S ribosomal RNA	0.095304	0.0262028	0.11562	-0.211879	193805	212164	208066	208105	156630	199296	138965	187391	188613	162704	145216	185109
78321	ENSMUSG00000067653	Ankrd23	ankyrin repeat domain 23	0.137194	0.00236046	0.0257768	-0.417162	205146	163546	196879	176585	188231	209455	133302	143054	181992	146640	72786.4	139683
11947	ENSMUSG00000025393	Atp5b	ATP synthase, H+ transporting mitochondrial F1 complex, beta subunit	0.0638888	0.0741738	0.221906	-0.114076	173377	184475	195248	175237	185184	197715	165729	166341	188877	173382	149402	180925
17189	ENSMUSG00000018893	Mb	myoglobin	0.146822	0.127209	0.309852	-0.223933	126103	148968	145999	146305	155082	204988	111108	135066	142936	135216	70152.6	177641
109272	ENSMUSG00000020061	Mybpc1	myosin binding protein C, slow-type	0.067302	0.1268	0.309335	0.10276	134167	156790	158795	145292	135717	169867	152519	151411	164671	167873	167196	165440
11946	ENSMUSG00000025428	Atp5a1	ATP synthase, H+ transporting, mitochondrial F1 complex, alpha subunit 1	0.0761344	0.0715049	0.216714	-0.137214	137330	147836	155716	136844	144830	161309	126912	130177	148745	139380	110731	144865
21991	ENSMUSG00000023456	Tpi1	triosephosphate isomerase 1	0.0683255	0.240382	0.454488	-0.0802163	138926	143563	143116	136105	155782	139765	149825	127154	146019	143000	118699	124852
21393	ENSMUSG00000007877	Tcap	titin-cap	0.118327	0.301991	0.522875	-0.122134	113470	124596	119652	107480	111803	146140	104459	114582	122489	116735	69921.2	130524
56012	ENSMUSG00000020475	Pgam2	phosphoglycerate mutase 2	0.0967426	0.0562577	0.185411	-0.184685	120890	117844	115885	107446	135420	110917	122714	100556	118906	106063	83382.2	86595.3
17722	ENSMUSG00000064368	ND6	NADH dehydrogenase subunit 6	0.13181	0.0166982	0.0878765	-0.315458	108913	129039	113660	120960	85678	122331	70175.2	101830	104833	89953.4	56993.8	107269
13628	ENSMUSG00000016349	Eef1a2	eukaryotic translation elongation factor 1 alpha 2	0.0630713	0.880501	0.942818	-0.00948177	114550	111982	111931	102422	117164	113508	122680	110673	119257	112604	98073.9	103760
29811	ENSMUSG00000004558	Ndrg2	N-myc downstream regulated gene 2	0.0880583	0.0545117	0.181829	-0.169314	105551	114834	115746	106983	106903	120095	94344.4	102523	113755	99959.1	74237.2	107491
380698	ENSMUSG00000061462	Obscn	obscurin, cytoskeletal calmodulin and titin-interacting RhoGEF	0.116612	0.00244573	0.0263567	-0.35333	124696	109757	119508	112283	100059	99376.7	84236.1	101482	99326.1	89352	54570.9	79654.2
83679	ENSMUSG00000038170	Pde4dip	phosphodiesterase 4D interacting protein (myomegalin)	0.118517	0.00221037	0.0248068	-0.362709	108850	104156	109474	103557	98562.8	103888	77096.8	92005.4	96523.3	81005.2	47785.3	81891.1
11429	ENSMUSG00000022477	Aco2	aconitase 2, mitochondrial	0.0758247	0.0475991	0.167394	-0.150204	97044.8	104137	106803	95746.7	107092	111162	92977.2	92616.7	105521	95925.3	75233.6	96043.1
98660	ENSMUSG00000007097	Atp1a2	ATPase, Na+/K+ transporting, alpha 2 polypeptide	0.0712879	0.598364	0.769982	-0.0375512	96798	107129	107925	94535.7	100011	113729	97887.9	103636	110419	100915	85119.4	105703
17930	ENSMUSG00000031461	Myom2	myomesin 2	0.0921097	0.948008	0.974541	-0.00600634	115078	99528.7	110636	100261	101560	84811.2	119093	95416	113094	105330	89034.2	87222
24131	ENSMUSG00000021798	Ldb3	LIM domain binding 3	0.0893512	0.0203107	0.0986244	-0.207345	104974	95192.9	107692	102758	108591	90784.6	96549.4	85607.4	102097	92200.4	69235.5	78610.4
59011	ENSMUSG00000068697	Myoz1	myozenin 1	0.0832619	0.042723	0.156555	-0.168722	104806	108347	101267	95994.9	102278	97092.3	98254.6	93051.1	102589	91829.2	69683.3	84190.3
106393	ENSMUSG00000022519	Srl	sarcalumenin	0.074357	0.10005	0.26711	-0.122288	99702.3	104891	109613	94397.8	95177.9	97453.1	93904.7	98108.2	104608	91417	77144.3	85520.8
241431	ENSMUSG00000027022	Xirp2	xin actin-binding repeat containing 2	0.0819534	0.00182135	0.0220422	-0.255524	97667.3	95141.4	102850	94673.7	87465	94780.2	81829.1	85550	91442.2	76254.5	62243.7	78590.6
11636	ENSMUSG00000026817	Ak1	adenylate kinase 1	0.0717163	0.0422675	0.155828	-0.145647	92934.5	92614.8	92235.3	86229.6	98592.6	91206.3	87607.2	81539.5	93860.7	82870.7	67957.3	85129.4
18175	ENSMUSG00000049134	Nrap	nebulin-related anchoring protein	0.0857234	0.0431997	0.157788	-0.173313	82230.9	89909.2	99978.6	92779	86566.2	102283	73329.4	81278.3	92588.2	88932.7	66553.2	85522.8
17929	ENSMUSG00000024049	Myom1	myomesin 1	0.0827926	0.00891876	0.0592261	-0.216515	85343.8	90357.8	89703.5	83723.2	85342.7	82828.9	72029.3	81471.6	84134.3	75861.7	56638.4	72074.6
22333	ENSMUSG00000020402	Vdac1	voltage-dependent anion channel 1	0.0911112	0.0146348	0.0807095	-0.222429	80869.1	86435.5	84563.4	77207.8	80031.6	91025.9	68863.3	73988.7	81011.7	72072.4	52024.8	77050.6
17724	NA	mt-Rnr1	s-rRNA	0.0800628	0.106477	0.277641	0.12924	91058.5	82244.5	82990.8	90170.6	71153.6	71953.4	85127.2	77630.9	90624.6	99151.2	93280.2	91655.3
14955	ENSMUSG00000000031	H19	H19, imprinted maternally expressed transcript	0.155895	5.49e-17	7.86e-14	1.30574	76208.5	69534.8	83035.9	78290.1	80460.8	88635.2	261018	149831	174228	195474	417454	234617
74166	ENSMUSG00000031791	Tmem38a	transmembrane protein 38A	0.0814639	0.00207554	0.0238369	-0.250844	82699.6	77176.9	79726.8	71688.3	82303.7	81099	67760.3	71713.5	75972.7	64993.8	52155.4	63332.5
13629	ENSMUSG00000034994	Eef2	eukaryotic translation elongation factor 2	0.0524585	0.1989	0.407446	-0.067393	75249.4	81152.6	77218.2	77548.7	83157.4	77873.7	75338.3	81684.9	76367.3	75329.9	67261.3	74304.6
66961	ENSMUSG00000092274	Neat1	nuclear paraspeckle assembly transcript 1 (non-protein coding)	0.0899735	0.454893	0.66323	-0.0672356	73176.2	77193.2	63936.5	84193.8	84543.8	83639.1	71408.3	88354.5	66588.5	80746.5	65129.4	72081.5
76469	ENSMUSG00000047419	Cmya5	cardiomyopathy associated 5	0.114314	0.00228445	0.0251897	-0.348718	80249.6	77798.4	81278.4	75949.5	70911.1	78738.1	56386.4	68935.9	71109.1	59785.9	37367.7	63298.9
15516	ENSMUSG00000023944	Hsp90ab1	heat shock protein 90 alpha (cytosolic), class B member 1	0.0668868	0.470706	0.676541	-0.0482475	73292.8	74557.2	77682.5	77219.2	84743.5	69265	75526.5	83153.8	74917.8	72300.4	66513	68901.6
11472	ENSMUSG00000052374	Actn2	actinin alpha 2	0.137266	0.0560137	0.184801	0.262305	50234.7	67461.5	82292.2	77196.5	79881.8	98205.7	82216.4	67708.2	90389.9	95303.5	128193	97326.2
59091	ENSMUSG00000017817	Jph2	junctophilin 2	0.100156	0.00400113	0.0362898	-0.288257	84701.6	70035.1	75480.6	73573.8	80451.3	66111.7	69544.4	62194	71471.9	62588.2	48794.8	49148.9
225594	ENSMUSG00000068606	Gm4841	predicted gene 4841	0.19397	0.0108294	0.066604	-0.494265	99122.1	45102.5	85816.6	74263.7	86802.8	56895.3	58079.8	50915.7	17212.2	56382.1	23593.2	58946.7
72157	ENSMUSG00000025791	Pgm1	phosphoglucomutase 1	0.0804908	0.0377939	0.144966	-0.167186	80436.5	75438.3	74577.2	70905.7	75625.3	67419.9	70725.3	70115.7	74078.7	64904.8	52785.2	61227.1
68794	ENSMUSG00000068699	Flnc	filamin C, gamma	0.126324	0.413531	0.627505	0.103295	68790.2	59800.4	84212.5	85936.2	74621.8	55818.4	79517.6	66107	85575.3	88042.9	92091.6	53696.9
100861531	NA	Rn45s	45S pre-ribosomal RNA	0.198781	0.502416	0.700611	-0.133321	48704.6	34030.2	37754.5	33487	41447.3	221615	55371.2	64804.4	65557.7	37713.5	32687.9	72692.4
15464	ENSMUSG00000038239	Hrc	histidine rich calcium binding protein	0.0678032	0.796414	0.897069	0.0174926	65136.3	70480.1	69199.6	60808.8	70171.5	73218.5	73476.3	65857.1	76381.1	69166.7	60316.2	68953
16562	ENSMUSG00000020821	Kif1c	kinesin family member 1C	0.120478	0.000549437	0.0104518	-0.416303	69212.5	66093.7	66655.2	64634.4	66909	62810.1	47623.6	55520	58538.7	50947.1	28378.4	46934.7
66945	ENSMUSG00000021577	Sdha	succinate dehydrogenase complex, subunit A, flavoprotein (Fp)	0.0731099	0.0274075	0.118904	-0.161256	63547.4	66445.6	70109.3	60985.9	64174.4	68504.6	57185.8	57915.3	66189.6	60054.9	47944.9	61482.1
19156	ENSMUSG00000004207	Psap	prosaposin	0.0922406	0.563626	0.745169	0.0532657	66026.3	65713.8	60060.1	64097.9	69364.2	59151	81314.5	62075.6	57209.5	78764.3	59245.1	61108.5
11565	ENSMUSG00000011148	Adssl1	adenylosuccinate synthetase like 1	0.119972	0.020421	0.0990681	-0.278157	61766.4	67488.6	62810.3	58289	64672.6	68957.3	53097.2	55120.4	62219.3	54928.7	30442.2	54441.2
76722	ENSMUSG00000021622	Ckmt2	creatine kinase, mitochondrial 2	0.118966	0.0371711	0.143379	-0.24791	54703.2	66383.2	66440.9	58633.9	66338.3	69985.5	50652.7	52126	60861.7	57320	32900.6	62544.7
14683	ENSMUSG00000027523	Gnas	GNAS (guanine nucleotide binding protein, alpha stimulating) complex locus	0.0468714	0.53901	0.728091	-0.0287936	64252.5	63045.2	60713.5	61188.8	66141	66338.6	63051.7	61081.2	62848.6	58916.5	67560.8	60572.7
12292	ENSMUSG00000026407	Cacna1s	calcium channel, voltage-dependent, L type, alpha 1S subunit	0.103267	0.0083864	0.0572233	-0.272224	67510	62933.1	65910.4	56326.2	58931.1	64061.9	51802	59928.4	59873	48453.6	35806.8	50893.6
14199	ENSMUSG00000023092	Fhl1	four and a half LIM domains 1	0.144241	0.00379791	0.0350345	0.417503	33340.5	56590	67451.5	73656.2	67974.3	71623.6	79916.8	62288.1	90142.3	92893.9	107562	87480
238564	ENSMUSG00000044951	Mylk4	myosin light chain kinase family, member 4	0.183063	0.00735842	0.052512	-0.490641	71813.3	74278.6	65279.1	59617.4	52447.6	46013.2	32891.5	57744.7	49749.5	39414.4	13930.3	36580.5
58916	ENSMUSG00000024471	Myot	myotilin	0.069363	0.0204573	0.099214	-0.160773	58308.6	57173.5	63334.5	56711.4	56391.4	64867.7	51148.5	53398.1	60026.9	54781.5	45408.1	53305.5
18810	ENSMUSG00000022565	Plec	plectin	0.0860645	0.0478817	0.167927	-0.170272	61246	60759.3	64999.6	58878	54740	55629.1	50105.6	58328.1	59450	55303.1	40811.3	50767.1
72289	ENSMUSG00000092341	Malat1	metastasis associated lung adenocarcinoma transcript 1 (non-coding RNA)	0.0449208	0.991448	0.995365	0.000481472	58998.3	57257.6	56527.2	55010.2	55623.4	59718.8	57999	56549.2	58624.7	60697.1	52867.3	56516
20364	ENSMUSG00000041571	Selenow	selenoprotein W	0.0931213	0.00154369	0.0198239	-0.294854	60355	53871.7	54389.4	55025.6	60070.1	56175.9	48879.4	46997.5	52296	48583.5	32732.7	44280.7
76757	ENSMUSG00000019787	Trdn	triadin	0.091455	0.0738283	0.22112	-0.163492	56950.9	58910.3	61008.7	57749.4	46571.8	57649.1	45388.1	52516.9	59288.4	48515	40602.3	54308.8
60440	ENSMUSG00000054072	Iigp1	interferon inducible GTPase 1	0.19526	0.0257881	0.114657	-0.43531	77253.4	33359.9	63819.9	61180.5	58300.9	44865.5	43363.5	38855.5	12477.6	45333.1	20228.9	51638.9
18293	ENSMUSG00000020456	Ogdh	oxoglutarate (alpha-ketoglutarate) dehydrogenase (lipoamide)	0.0789139	0.0494599	0.171133	-0.155035	53787.4	57013.4	59580	52672.6	55206	60471.4	46857.7	51970.1	57971.3	50819.3	41004.4	54270.2
14319	ENSMUSG00000024661	Fth1	ferritin heavy polypeptide 1	0.0749374	0.486998	0.689314	0.0520884	54031.1	56495.9	52310.4	55123.5	59996.4	57372.4	59318.8	61314.6	61419.7	58445	45721.6	61892.3
243912	ENSMUSG00000036854	Hspb6	heat shock protein, alpha-crystallin-related, B6	0.0741605	0.0114244	0.0688518	0.187585	53062.7	51642.7	58058.9	52306	56444.9	56455.9	69060.4	50390.7	66935.9	65534.8	60959.9	62356.9
14751	ENSMUSG00000036427	Gpi1	glucose-6-phosphate isomerase 1	0.0639844	0.678626	0.827704	-0.0265113	52953.2	55835.6	54613.2	50859.2	60086.7	52465.9	55848.2	52174.7	58745	55226.4	51782.2	46930.8
14555	ENSMUSG00000023019	Gpd1	glycerol-3-phosphate dehydrogenase 1 (soluble)	0.100828	0.0664453	0.207249	-0.185061	56637.1	51638.2	56479.9	48111.8	58371.1	48423.8	52621.1	46140.7	56487.3	47782.7	35676.2	39954.1
56449	ENSMUSG00000030189	Ybx3	Y box protein 3	0.101285	0.00866631	0.0583021	-0.265867	60240.4	53547.8	49987.7	52409	54795.8	47549.5	44185.5	51900.5	47895	43955.5	30878.8	42672.4
229663	ENSMUSG00000068823	Csde1	cold shock domain containing E1, RNA binding	0.105589	0.00113493	0.0163615	-0.343665	53406.5	51148.8	55358	54248.1	45453	53135.5	37134.9	47595.7	47258.8	40469.9	28009	41455.6
68585	ENSMUSG00000020458	Rtn4	reticulon 4	0.0652228	0.18551	0.389484	-0.0863537	50222.3	53007.8	56162.7	51410.1	46242.4	54882.1	45092.4	51599.2	54232.2	48153.9	45369.9	48882
229665	ENSMUSG00000070385	Ampd1	adenosine monophosphate deaminase 1	0.105003	0.00511694	0.0421252	-0.293965	54434.8	47824.4	55720.4	47466.1	47287.5	52717.1	42453.7	42453.3	52120.6	40290.9	29052	38895.5
12857	ENSMUSG00000031818	Cox4i1	cytochrome c oxidase subunit 4I1	0.0614389	0.191038	0.397656	-0.0803323	49011.3	51645.5	48982.4	46497.1	53566.5	53390.1	48635.9	43100.2	51250.6	50572.8	43906	48831.6
12974	ENSMUSG00000005683	Cs	citrate synthase	0.0665358	0.123613	0.304719	-0.102451	47050.6	51327	54042.7	46574.3	49426.5	54048.6	45264.9	46395	52071.6	47068.8	41115.5	49255.7
667597	NA	BC023105	cDNA sequence BC023105	0.190821	0.00760262	0.0536153	-0.509345	63663	30234.5	58886.7	52078.4	50383.6	39600.4	35883.1	37351.8	11993.5	39197.6	16040.7	34335.6
30948	ENSMUSG00000024381	Bin1	bridging integrator 1	0.0494859	0.470144	0.676227	0.0357409	51107.2	47643.5	47915.1	47750.3	51119.6	44859.9	53129.7	49493.8	49986.7	49499.9	49365.8	46314
228785	ENSMUSG00000027470	Mylk2	myosin, light polypeptide kinase 2, skeletal muscle	0.136989	0.0411002	0.152884	-0.279803	38017.5	53873.5	50256.7	45093.5	42276	56605.3	34948.6	43642.6	46864.1	36182.4	22205.8	45118.9
77559	ENSMUSG00000033400	Agl	amylo-1,6-glucosidase, 4-alpha-glucanotransferase	0.107241	0.0156924	0.084479	-0.259094	49697.8	47883.2	45979	46565.1	41077.6	38516.8	37647.5	42781.5	43386.4	37498.7	25776.4	35042.4
18023	ENSMUSG00000038615	Nfe2l1	nuclear factor, erythroid derived 2,-like 1	0.0801641	0.16634	0.366669	-0.110952	41787.1	44986.7	45578.7	44276.9	42466.3	47267.2	39535.1	46404.5	44911.6	42934.7	32338.9	39724.8
12350	ENSMUSG00000027559	Car3	carbonic anhydrase 3	0.135969	0.000263514	0.00635864	-0.496118	45528.7	41524.8	47465.5	38232.2	48131.7	41840.6	24465.8	36229.4	39010.3	26546.9	17650.1	33239.4
20402	ENSMUSG00000027288	Zfp106	zinc finger protein 106	0.10821	0.00137617	0.0185735	-0.34623	44038.9	43713.9	47308.9	42576.8	38540.3	42969.5	31718.5	36855.5	40260.4	34413.1	22149.9	34458.2
226646	ENSMUSG00000013593	Ndufs2	NADH:ubiquinone oxidoreductase core subunit S2	0.0639019	0.00946387	0.0614405	-0.165814	42045.2	43196.5	43723.5	41709.7	45637.2	42437.1	39009.7	36859.8	43360.7	39600.5	32815.7	38323.2
17448	ENSMUSG00000019179	Mdh2	malate dehydrogenase 2, NAD (mitochondrial)	0.0705398	0.0871118	0.244808	-0.120682	39953.4	42678.1	43713	39696.5	45219.9	46821.2	38921	37296	44957.2	39692.6	34448.4	41422
16011	ENSMUSG00000026185	Igfbp5	insulin-like growth factor binding protein 5	0.123272	0.494482	0.694743	-0.0842195	53342.5	42494.5	39284	42826	45634.9	33384.6	33993.5	56894.9	36672.7	38788.5	32979	41467.5
67834	ENSMUSG00000032279	Idh3a	isocitrate dehydrogenase 3 (NAD+) alpha	0.0931389	0.0755515	0.22432	-0.165517	39539.4	44746.1	46655.5	39032.3	37086.2	46026.5	33821	39858.5	44305.5	37999.9	29740.6	38419
22273	ENSMUSG00000025651	Uqcrc1	ubiquinol-cytochrome c reductase core protein 1	0.0718851	0.160287	0.357967	-0.100934	39118.1	42853.6	42254.9	38841.8	42792.1	45335.9	37652.4	37554.6	43328.8	39866.4	32903.4	42372.9
68810	ENSMUSG00000039103	Nexn	nexilin	0.0916088	0.0248597	0.112132	-0.205531	47228.2	40934.1	45592.4	40267	37788.9	38826.7	37610	36462.8	43800.8	36098.6	29165.9	32481.3
11464	ENSMUSG00000068614	Actc1	actin, alpha, cardiac muscle 1	0.201273	0.00332123	0.0321925	0.591002	37755.3	32718.5	47985.5	34846.3	64242.2	32226.9	120768	44845.1	72938.6	65945	153101	50236.2
114601	ENSMUSG00000024937	Ehbp1l1	EH domain binding protein 1-like 1	0.0757722	0.837534	0.919013	-0.015537	45206.6	38900.5	43243.4	41455.3	44046.4	35147.7	45426.5	40974.8	42407.2	40386	40895.3	35154.1
228003	ENSMUSG00000075307	Klhl41	kelch-like 41	0.0650319	0.00136142	0.0184668	0.208278	38180.7	39189.1	44050.2	43714.7	36564.3	41272.8	46393.5	41567.7	47692.9	48389.2	50654.3	47101.8
208643	ENSMUSG00000045983	Eif4g1	eukaryotic translation initiation factor 4, gamma 1	0.0872326	0.00159334	0.0202307	-0.275404	42296.1	40247.5	40814.6	40863.2	39427.3	36878.8	32250.8	37040.9	36711.3	34145.1	24599.9	32072
67426	ENSMUSG00000026489	Coq8a	coenzyme Q8A	0.158642	0.166865	0.367132	-0.219299	26734.7	41314	41096.2	37343.5	35301.6	57697.8	23200.2	36847.6	36635.7	34296.5	20616	47094.9
14972	ENSMUSG00000061232	H2-K1	histocompatibility 2, K1, K region	0.155901	0.960669	0.9798	0.00768803	42493.3	27072	37727.2	48344.5	53977.8	29288.3	43312.2	32486.2	27961.7	58451.2	33470.6	44774.9
12450	ENSMUSG00000020326	Ccng1	cyclin G1	0.100479	0.0114309	0.0688518	-0.254137	41474.2	40832.8	43526	40882.8	31671.7	35059.2	29370.6	36883.3	37332.1	30818	25457.3	33500.4
68728	ENSMUSG00000038375	Trp53inp2	transformation related protein 53 inducible nuclear protein 2	0.0618986	0.858465	0.931985	0.0110383	40962.1	39535.6	41888.3	34791.7	37302.6	37729.9	39941.2	38134.5	43707.1	37723.7	37159.6	37370.3
19244	ENSMUSG00000028788	Ptp4a2	protein tyrosine phosphatase 4a2	0.0693147	0.00899377	0.0595691	-0.18107	40835.1	37659.4	41827.3	40367.9	33729.8	37135.5	31835.8	34351.3	38543.5	33290.1	31183	34253.6
20167	ENSMUSG00000030401	Rtn2	reticulon 2 (Z-band associated protein)	0.0942907	0.00748805	0.0531005	-0.252164	39174.9	37172.7	37896.3	36196.3	39785.2	39539.5	33166.5	34125.8	37563.4	31226.1	22649.9	32168.9
19245	ENSMUSG00000059895	Ptp4a3	protein tyrosine phosphatase 4a3	0.14651	0.00628568	0.0475126	-0.400337	32500	40536.1	33322.4	36960.4	37592.7	47400	23695	31593.7	30834.9	28866.6	14116.9	35461.5
20266	ENSMUSG00000019194	Scn1b	sodium channel, voltage-gated, type I, beta	0.0971256	0.0286616	0.122556	-0.212521	38707.2	37164.6	40161.2	34446.8	38395.3	38265.6	33288.7	35139.3	39558.8	32609.9	23581.1	30001.2
12180	ENSMUSG00000055027	Smyd1	SET and MYND domain containing 1	0.0796383	0.0233125	0.107376	-0.180642	38733	38230.2	39602.3	36424.9	38108.7	33930.2	36217.2	33172.3	37683.7	33829.1	27451.1	29165.9
69585	ENSMUSG00000038403	Hjv	hemojuvelin BMP co-receptor	0.103012	0.000635075	0.0115287	-0.351906	40020.5	37273.2	34943.3	34968.8	36692.7	38634.1	29362.7	31478.8	32244.9	29136.6	18956.3	30083.2
12825	ENSMUSG00000026043	Col3a1	collagen, type III, alpha 1	0.195196	0.00747964	0.0531005	0.52209	22780.4	44559.7	34620.8	40020.9	35828.3	44402.8	59121.7	54460.4	49735.7	51152.7	126300	49241.8
170731	ENSMUSG00000029020	Mfn2	mitofusin 2	0.103398	0.0343458	0.137335	-0.218788	35767.8	38732.3	39234.7	34458.1	35740.3	38158.2	30499.2	34686.5	37737.9	32780.7	21390.4	31608.4
118449	ENSMUSG00000050315	Synpo2	synaptopodin 2	0.0766282	0.00469471	0.0397713	-0.216648	34776.6	35833	39583.4	34114.1	37130.2	39860.5	29905.8	32030.8	37156.7	33600	27711.4	28947.5
233335	ENSMUSG00000030554	Synm	synemin, intermediate filament protein	0.122296	0.000254199	0.00621958	-0.447357	39170.8	38415.7	39141.2	37783.2	32156.8	34615.3	25271.1	32081.3	31343.9	27117.7	15998.7	24976.8
11733	ENSMUSG00000031543	Ank1	ankyrin 1, erythroid	0.0830827	0.0575583	0.18828	-0.157778	39962.7	32584.6	36513.8	32698.2	38908.9	33624.7	35996.4	29683.4	36437.1	31434.8	29655.7	27932.3
16145	ENSMUSG00000078853	Igtp	interferon gamma induced GTPase	0.19848	0.02864	0.122497	-0.434355	45964.4	19963.6	36645.1	34520.9	46462.4	30211.4	28197.6	23661.6	7640.6	25810.6	11232.1	34289.2
14467	ENSMUSG00000029432	Nipsnap2	nipsnap homolog 2	0.0749699	0.15505	0.350621	-0.106601	34224.2	37168.2	37150.4	33137.9	33719.1	38339.7	31059.1	33657.3	37755.1	33457.8	27511.7	34542.2
13400	ENSMUSG00000030409	Dmpk	dystrophia myotonica-protein kinase	0.0589515	0.800384	0.899138	0.0149059	34210.8	34045.5	35816.3	33591	37320.4	36447.1	38460.7	34722.2	37883.2	36412.6	31231.5	34962.3
68943	ENSMUSG00000028756	Pink1	PTEN induced putative kinase 1	0.120283	0.000182655	0.00502818	-0.450082	36421.3	36278.1	28050.9	33373.7	36519.1	40133.9	22847.3	29325.5	25569	24740.7	16348.6	30410.4
66211	ENSMUSG00000002500	Rpl3l	ribosomal protein L3-like	0.107935	0.00479526	0.0403627	-0.304428	33781.3	35221.5	34259.4	32836.2	37593.9	37072.4	29046.3	28690.8	33723.7	29241.9	18148.3	28887.2
17306	ENSMUSG00000027887	Sypl2	synaptophysin-like 2	0.106058	0.100237	0.267383	0.174329	38153.8	32662.4	32292.9	31979.4	37547.5	31495.3	46627.1	32922.5	37982.1	34686.1	48780.8	31553.1
18679	ENSMUSG00000034055	Phka1	phosphorylase kinase alpha 1	0.127063	0.0212103	0.101461	-0.292781	37279.3	34462.6	35988.6	36482.6	30955.9	26603.2	28683.6	30777	33089.2	27956.3	16719	23446.6
80879	ENSMUSG00000025161	Slc16a3	solute carrier family 16 (monocarboxylic acid transporters), member 3	0.122755	0.0271896	0.118219	-0.27114	34291.4	33995.8	34854	32082.4	38146.8	26168.2	30154.2	26832.7	34353.9	30340.4	19808.1	20412
50795	ENSMUSG00000040666	Sh3bgr	SH3-binding domain glutamic acid-rich protein	0.0608257	0.0092744	0.060688	-0.158255	30520.8	34557.5	32520.8	32359.4	35733.2	32879.9	31094.6	29131.4	32823.6	29600.9	27123.6	27710.9
53379	ENSMUSG00000004980	Hnrnpa2b1	heterogeneous nuclear ribonucleoprotein A2/B1	0.0496523	0.0863823	0.243755	-0.0851437	34368.8	32140.5	34763.7	32815.6	31092.6	32259	31373.5	30823.2	32949.9	32369.6	29331	29110.6
228608	ENSMUSG00000027333	Smox	spermine oxidase	0.194156	0.0017425	0.0214991	-0.607889	33988.8	38801.9	30357.8	31238	42119.1	20716.1	17826.2	28136.2	22204.8	17772.6	6321.87	11014.6
18597	ENSMUSG00000031299	Pdha1	pyruvate dehydrogenase E1 alpha 1	0.0892933	0.00927913	0.0606937	-0.232305	31999.3	33696.4	36589.5	30156.7	32322	31856.1	26125.7	29246.3	33020.4	27356	21336.3	28863.5
12313	ENSMUSG00000001175	Calm1	calmodulin 1	0.0787774	0.00128337	0.0178237	-0.253637	38119.7	29358.8	33853.9	30868.3	34300.5	29100.1	28146.4	30188.4	28600.5	25512.9	24665.2	25788.3
17882	ENSMUSG00000033196	Myh2	myosin, heavy polypeptide 2, skeletal muscle, adult	0.186221	NA	NA	-0.0641911	13223.8	17700.3	28051.9	13377.7	14882.3	107599	22851.3	19978.5	19731.3	16456.3	15667.5	72996.9
13033	ENSMUSG00000007891	Ctsd	cathepsin D	0.0752857	0.481802	0.685115	0.0529565	30744.8	34202	33180.5	31702.4	34207.7	30150.5	36920	37523.3	33458.9	34701.5	27814	31302
18412	ENSMUSG00000015837	Sqstm1	sequestosome 1	0.114146	0.104425	0.274648	-0.185347	29378.9	33700	32465.1	34317	33175.7	30576.6	24736.9	34976.5	30887.4	29077.3	18331.2	30221.6
13690	ENSMUSG00000005610	Eif4g2	eukaryotic translation initiation factor 4, gamma 2	0.0701637	0.0757691	0.224796	-0.124595	34371.9	32035.5	34678.6	32903.1	26911	30296.6	27244.5	30388.7	31429	28511.7	27221.5	30107
14936	ENSMUSG00000003865	Gys1	glycogen synthase 1, muscle	0.0841345	0.124502	0.306002	-0.129243	28086.2	34542.2	33174.2	30580	30537.4	32838.9	26824.6	30113.5	32956	30429.4	22944.8	29506.9
14718	ENSMUSG00000025190	Got1	glutamic-oxaloacetic transaminase 1, soluble	0.114607	0.00904275	0.059793	-0.299174	29118.7	29148.9	30884.1	29087.8	32451.6	37815.1	24404.7	25312.4	27875.7	27803.9	16185.3	28640.1
78830	ENSMUSG00000027010	Slc25a12	solute carrier family 25 (mitochondrial carrier, Aralar), member 12	0.106667	0.0241239	0.10983	-0.240549	28727.4	30950.9	33556.6	29235.1	29519.6	33881.5	24421.5	27278.5	31092	27702.7	17464.4	27285.8
65256	ENSMUSG00000021200	Asb2	ankyrin repeat and SOCS box-containing 2	0.15186	0.0035077	0.0332756	-0.44333	30268.9	34376.6	30994.4	27127.2	31288.8	31054.7	19138.2	29754.8	26517.3	19971.6	10086.4	22561.9
11949	ENSMUSG00000025781	Atp5c1	ATP synthase, H+ transporting, mitochondrial F1 complex, gamma polypeptide 1	0.0734239	0.0390438	0.147923	-0.151527	28693.3	29907.9	32201.5	29319.5	27995.4	32365.2	25101.6	27157.5	30336.3	28251.9	22681.7	28367.2
74376	ENSMUSG00000072720	Myo18b	myosin XVIIIb	0.0918986	0.462479	0.669262	-0.0675244	34436.9	26429.7	33840.3	31314.2	28544.7	25702.2	30245.9	31207.2	31657.7	27507.3	27251.4	23697.7
15481	ENSMUSG00000015656	Hspa8	heat shock protein 8	0.0823604	0.448506	0.657466	-0.0624216	29207.5	27235.7	33827.7	26745.1	35419.3	27516.3	31500.7	29053	28586.7	29501.7	27974.5	25380.1
18674	ENSMUSG00000061904	Slc25a3	solute carrier family 25 (mitochondrial carrier, phosphate carrier), member 3	0.0664366	0.170433	0.37211	-0.0910722	29433.6	29939.6	31527	28105.4	29360.3	30904.2	26910.3	27282	30905.4	29116.1	23756.5	30034.8
170718	ENSMUSG00000027406	Idh3b	isocitrate dehydrogenase 3 (NAD+) beta	0.0898845	0.0101063	0.0637747	-0.231198	28309.2	29542.4	30601.5	27567.9	30296	32790.2	24801.9	24997.2	29689.8	26473.3	18905	26403.1
12785	ENSMUSG00000030057	Cnbp	cellular nucleic acid binding protein	0.0555385	0.168105	0.369022	-0.0765496	30785.1	28930	31492.4	31099	28447.2	27892.6	29456.4	27318.6	30519.4	28920.8	26721.5	26305.3
15526	ENSMUSG00000024359	Hspa9	heat shock protein 9	0.0619213	0.0771061	0.226971	-0.10946	29294.2	28459.6	31877.9	29147.6	28089.3	30973.9	28324.8	26413.9	29176.5	28979.1	23667.8	27984.7
14154	ENSMUSG00000043683	Fem1a	fem 1 homolog a	0.0883358	0.00628426	0.0475126	-0.241384	31790.7	29841	28129.7	28614.1	29543.4	28396.2	26286.4	26522.7	27621.2	25522.1	18135.3	23771.8
11837	ENSMUSG00000067274	Rplp0	ribosomal protein, large, P0	0.0470397	0.0195991	0.0968096	0.109788	28369.1	28828.7	28508.9	28310.4	31473.1	30747.1	33444.5	30111.8	32015.4	32242.7	30459.9	32092.8
11950	ENSMUSG00000000563	Atp5pb	ATP synthase peripheral stalk-membrane subunit b	0.0583092	0.674895	0.825689	-0.0244572	27365.6	29774.9	31033.3	28222.8	27991.8	31818.4	28150.3	26839.7	30633.8	29478.2	27292.4	30789
22608	ENSMUSG00000028639	Ybx1	Y box protein 1	0.0683586	0.0290223	0.123563	-0.149239	28921.5	29686.3	24622	28466.9	33059.2	30412.8	28196.7	26564.5	24566.5	26774	25497.4	25867.4
228033	ENSMUSG00000018770	Atp5g3	ATP synthase, H+ transporting, mitochondrial F0 complex, subunit C3 (subunit 9)	0.0687292	0.235074	0.449686	0.0816083	26949.5	29690.8	29072	26310.6	29719.4	31763.1	29944.3	26391.3	31486.6	30356.8	31956.4	33781.1
54396	ENSMUSG00000069874	Irgm2	immunity-related GTPase family M member 2	0.189019	0.0497875	0.171664	-0.370816	34262.4	17827	33499.9	32477.8	29476.8	24878.8	22125.8	20185.7	8387.73	25450.5	12311.6	30141.5
11790	ENSMUSG00000026207	Speg	SPEG complex locus	0.077762	0.0095126	0.0615492	-0.201642	31466.5	27209.5	29200.1	27190	30740.7	26251.2	25771.9	25960.2	27922.1	25652	20792.4	22694.4
12010	ENSMUSG00000060802	B2m	beta-2 microglobulin	0.145304	0.343453	0.563944	-0.137656	29488.3	19284.3	28363.9	37220.9	35289.7	21870.5	25626	23507.5	18857.8	35611.7	22037.9	27678.3
57320	ENSMUSG00000028964	Park7	Parkinson disease (autosomal recessive, early onset) 7	0.0660963	0.132785	0.317979	-0.0993566	28665.4	28926.4	28716.9	25947.1	29354.4	28958.5	28314	27522.3	29201.4	25800.3	22596.8	25476
14797	ENSMUSG00000054452	Tle5	TLE family member 5, transcriptional modulator	0.0945367	2.23e-05	0.00107459	-0.400884	29609.1	29290.1	22894.9	25865.7	33838	27982.3	23033.6	22763.9	20935.8	21485.3	16971.8	21032.8
14719	ENSMUSG00000031672	Got2	glutamatic-oxaloacetic transaminase 2, mitochondrial	0.0803136	0.226224	0.439066	-0.0971911	25236.6	28127.6	29596.2	25908.9	27761.2	30016.6	25695	25713.8	29084.5	26820	20581.5	27452.9
20528	ENSMUSG00000018566	Slc2a4	solute carrier family 2 (facilitated glucose transporter), member 4	0.113325	0.0046661	0.0395714	-0.320622	28365	28642.4	28011	25430.1	28497.1	27304.9	21857.7	22999	26373.7	23485.8	13503.9	22201.1
17449	ENSMUSG00000020321	Mdh1	malate dehydrogenase 1, NAD (soluble)	0.092172	0.396448	0.611715	-0.0781601	23479.4	28306.8	28700.1	25780.2	26863.5	32934.1	24450	24529.7	28076	26562.3	22120.9	31081.6
12955	ENSMUSG00000032060	Cryab	crystallin, alpha B	0.116528	0.567886	0.747738	-0.0665571	25972.8	21104.3	29005.8	28835.5	35246.9	24990.6	31098.5	24181.4	26647.1	28046.3	19360.3	27658.5
53318	ENSMUSG00000031636	Pdlim3	PDZ and LIM domain 3	0.0723047	4.42e-08	7.11e-06	0.39574	28721.2	25534.2	27952.1	28799.5	28377	25748.7	38897.3	32815.4	36860.1	36702	42010.2	31977.1
66092	ENSMUSG00000041028	Ghitm	growth hormone inducible transmembrane protein	0.077793	0.410268	0.62472	-0.0640564	27255.1	26548.2	29349.3	26989.2	25128.8	26842.2	25492.9	26108.3	29188.5	26873.2	20361.3	26777.8
399548	ENSMUSG00000046480	Scn4b	sodium channel, type IV, beta	0.181318	0.0231199	0.106895	-0.411854	25702.3	28082.4	27623.3	25040.9	25687.6	29973.4	15940.6	22197.9	22868.5	20070.8	6740.78	21720.7
68097	ENSMUSG00000020483	Dynll2	dynein light chain LC8-type 2	0.0767067	0.0923847	0.254301	-0.129094	29350	26869.3	25366.8	23307.8	27054.9	29090.2	26343.6	24294.6	26728.8	24624.1	20506.9	24254.2
12215	ENSMUSG00000023175	Bsg	basigin	0.0727449	0.0166864	0.0878476	-0.174118	26501.4	28151.2	26486.7	24243.8	28499.5	26883.2	24196.7	23744.3	26859.5	24397.1	19577.6	23127.3
216558	ENSMUSG00000001891	Ugp2	UDP-glucose pyrophosphorylase 2	0.0883057	0.230484	0.443814	-0.105889	25427.6	25882.4	29865.1	30441	23043.3	25858.3	20012.5	24898.9	27600.6	26033.5	23453.2	26592.9
11461	ENSMUSG00000029580	Actb	actin, beta	0.0909121	0.233236	0.447529	0.108373	25849.9	25756.7	24850	30543.9	29080.9	24420.6	29431.7	25229.7	24077.3	34684.1	31108.3	29215.3
66445	ENSMUSG00000022551	Cyc1	cytochrome c-1	0.0709818	0.796541	0.897139	-0.018301	25772.5	27579.5	26987.8	23329.4	26852.8	29919.2	26692.5	24617.6	28504.2	26223.8	23575.5	28739.9
100504518	ENSMUSG00000071540	3425401B19Rik	RIKEN cDNA 3425401B19 gene	0.108174	0.0102534	0.064291	-0.277701	25894.3	27561.4	30092	24048.2	23793.6	28299.9	20128.8	23860.1	26939.4	22427.2	15273.8	21022.9
14964	ENSMUSG00000073411	H2-D1	histocompatibility 2, D region locus 1	0.148051	0.765868	0.879822	0.0440873	28000.5	19280.7	24436	30635.6	35578.6	21503	31653.5	22423.4	19158.7	38941.9	23157.5	29980.4
18604	ENSMUSG00000038967	Pdk2	pyruvate dehydrogenase kinase, isoenzyme 2	0.108078	0.0160112	0.0854946	-0.260324	25150.9	27109.1	26932.1	23820.6	25753	30220.2	20210.6	23367.3	24888.9	21938.4	14822.2	25552.1
20916	ENSMUSG00000022110	Sucla2	succinate-Coenzyme A ligase, ADP-forming, beta subunit	0.0642769	0.0540318	0.180778	-0.123835	24600.6	26390.8	28353.4	26483.6	25138.3	27460.9	22799	23997.7	27281.6	24139.4	21529.4	25321.7
58522	ENSMUSG00000062077	Trim54	tripartite motif-containing 54	0.107903	0.00311787	0.0307821	-0.318948	26918.5	25895.1	25362.6	25312.7	28456.7	24499.1	21864.6	23357.7	23329.3	21437.2	13311.8	19859.4
67003	ENSMUSG00000030884	Uqcrc2	ubiquinol cytochrome c reductase core protein 2	0.0627289	0.751157	0.871831	-0.0198922	23617.7	26512.9	28024.6	24624.8	24522.4	27741	23601.4	25074.7	28198.1	25446.5	24416.1	26130.3
54214	ENSMUSG00000038708	Golga4	golgi autoantigen, golgin subfamily a, 4	0.104496	0.00180997	0.0219779	-0.326004	25098.3	25788.4	26089.6	26598.9	24803	26527.9	19084.9	22754.3	22955.3	22222.7	13377.1	21074.3
13030	ENSMUSG00000021939	Ctsb	cathepsin B	0.100139	0.000784074	0.0130186	0.336304	25508.2	27183.2	25239.7	25410.5	25618.6	24923	43095.4	28712.6	27466.4	37939.6	31715.7	28501.7
12322	ENSMUSG00000024617	Camk2a	calcium/calmodulin-dependent protein kinase II alpha	0.103634	0.00161925	0.020428	-0.326697	26561.3	26474.9	26559.1	23804.1	25467.6	24346.4	21684.2	22118.7	24772.8	19753.7	14388.4	17400.1
18682	ENSMUSG00000025537	Phkg1	phosphorylase kinase gamma 1	0.11111	0.000558605	0.0105665	-0.383436	25632	24536.4	26195.7	25761.7	26714.9	24111.8	19452.6	20578.4	23702.5	20325.5	12278	18208.7
22145	ENSMUSG00000026202	Tuba4a	tubulin, alpha 4A	0.136783	0.0334712	0.135265	-0.290854	21505.3	26959.8	24947.6	23932.8	28400.8	26687.3	17725.7	27096.5	23019.8	20969.8	11291.9	20822.2
18767	ENSMUSG00000027499	Pkia	protein kinase inhibitor, alpha	0.114889	0.0218722	0.103457	-0.263392	26164.8	25909.6	28323	26106.7	19684.5	26213.6	17703	23522.3	24636.1	20809.2	14760.7	23349.7
12862	ENSMUSG00000030785	Cox6a2	cytochrome c oxidase subunit 6A2	0.101812	0.0227121	0.105912	-0.231953	24379.7	24238.8	22775.2	22732.1	28215.3	29640.2	22312.1	19747.7	23506.4	22105.1	15793.5	24461.8
12315	ENSMUSG00000019370	Calm3	calmodulin 3	0.097858	0.0005876	0.0109442	-0.336365	29204.4	24360.9	24634.6	23645.5	26730.3	23207.5	21024.8	22359	22543.5	19275.1	14601.1	18593.2
72503	ENSMUSG00000010277	2610507B11Rik	RIKEN cDNA 2610507B11 gene	0.0951084	4.41e-05	0.00180531	-0.388501	25731.2	24575.3	26516.1	25595.9	25108.6	23895.9	18601.9	21608.4	20698.5	20852.2	13390.1	18629.8
59008	ENSMUSG00000029472	Anapc5	anaphase-promoting complex subunit 5	0.101506	0.000973823	0.014797	-0.334766	26133.8	25519.7	25879.5	24775.2	24570	24493.6	19436.8	22480	23066.2	20507.5	13390.1	19178.4
244923	ENSMUSG00000044938	Klhl31	kelch-like 31	0.0694178	0.00499353	0.0414107	-0.194887	25908.7	23743.1	27421.6	25222.1	22427.5	26316.5	21427.9	21607.6	25304.2	21254.1	19796.9	22014.3
67680	ENSMUSG00000009863	Sdhb	succinate dehydrogenase complex, subunit B, iron sulfur (Ip)	0.0856902	0.295102	0.51565	-0.0897172	23169.6	24677.5	26063.3	22476.7	24586.6	29841.7	23128.2	22311.1	25846.7	23196.4	19852.9	26958.7
378431	ENSMUSG00000039891	Txlnb	taxilin beta	0.131866	0.00128387	0.0178237	-0.424552	24441.6	26597.1	26300.7	24067.7	21830.6	27540.6	15726.7	22118.7	21617.6	18392.4	10252.5	19865.4
66556	ENSMUSG00000024914	Drap1	Dr1 associated protein 1 (negative cofactor 2 alpha)	0.0833926	0.0203807	0.098903	-0.19341	24983.7	26182.8	21554.5	22903.1	27909.8	26235.7	23978.9	22088.2	23331	22180.8	17685.6	20912.2
18029	ENSMUSG00000055053	Nfic	nuclear factor I/C	0.0753234	0.477334	0.681714	-0.0535246	21768.6	26380.9	25960.3	23985.3	24612.8	26866.6	21475.2	24818.7	27555.9	24717.2	21434.3	23928
57339	ENSMUSG00000042686	Jph1	junctophilin 1	0.0851488	0.000745367	0.0125612	-0.287149	29325.2	23067.3	25264.9	24612.5	21969.7	24024.3	19609.3	21333.3	23101.5	19991	16638.8	19677.6
17260	ENSMUSG00000005583	Mef2c	myocyte enhancer factor 2C	0.088461	0.886289	0.945195	-0.0126501	27230.3	24174.5	27362.8	26638	19018.7	23417.8	21727.6	25095.6	26769.2	23401.9	25934	23557.3
11370	ENSMUSG00000018574	Acadvl	acyl-Coenzyme A dehydrogenase, very long chain	0.100272	0.159523	0.35664	-0.141051	21934.8	25356	24415	22184.3	24526	29102.3	21386.5	21938.4	24488.3	22891.6	16328.1	25843.7
110880	ENSMUSG00000001027	Scn4a	sodium channel, voltage-gated, type IV, alpha	0.124346	0.000401788	0.0083743	-0.440048	27644.3	24789.7	25043.2	24952.3	23112.3	21827.3	17006.1	22022	20666.7	17891.3	10562.3	16707.2
56338	ENSMUSG00000038393	Txnip	thioredoxin interacting protein	0.105285	0.00402866	0.0364031	-0.302791	21943	23901.4	23090.3	23397.3	26090.7	28515.7	17460.5	20332.8	19917.8	21410.6	14205.5	23872.6
12908	ENSMUSG00000026853	Crat	carnitine acetyltransferase	0.111178	0.0139265	0.0783156	-0.273402	22485.1	23776.5	24132.4	21830	25428.4	24726	18542.8	22199.6	22454.1	19603.4	12363.8	20684.8
16898	ENSMUSG00000044533	Rps2	ribosomal protein S2	0.0562485	0.700342	0.841169	0.0216477	23166.5	22924.4	24338.4	22637.4	24680.5	24622	25334.2	22931.9	25418.5	23989	21412.8	25476
11826	ENSMUSG00000004655	Aqp1	aquaporin 1	0.12459	0.000926805	0.0143737	-0.412624	22376.7	23100.8	24462.3	23765	23385.8	24838.9	15608.4	18044.6	23272.6	18719.7	10425.1	17062.1
227753	ENSMUSG00000026879	Gsn	gelsolin	0.140436	0.200371	0.409019	-0.179828	15994	27125.4	24011.6	21159.7	25675.7	26477	17148.1	22863.1	24309.4	21350.3	12265.9	23605.8
68802	ENSMUSG00000020067	Mypn	myopalladin	0.0661776	0.148505	0.341456	-0.0956154	25162.3	21377.5	23375	22827.9	23755.5	21240.7	22224.4	22807.4	23375.8	21210.1	19096.2	19951.4
22627	ENSMUSG00000020849	Ywhae	tyrosine 3-monooxygenase/tryptophan 5-monooxygenase activation protein, epsilon polypeptide	0.0359913	0.457948	0.665433	-0.0267138	23869.6	22508.3	22984.2	22894.8	22964.9	22208.1	22959.7	22251	23546	22340.3	21798.1	21991.6
17995	ENSMUSG00000037916	Ndufv1	NADH:ubiquinone oxidoreductase core subunit V1	0.0684415	0.160303	0.357967	-0.0960955	20673.1	22422.3	22963.2	21902.1	23988.6	25479.8	21139.1	19823.5	23216.7	21708.2	19211.9	23216.3
80888	ENSMUSG00000041548	Hspb8	heat shock protein 8	0.102102	1.32e-10	5.62e-08	0.655979	24692.5	19952.8	24050.5	24931.7	24566.4	18491.4	43842.5	35844.6	31151.3	35260.9	43642	32808.5
103172	ENSMUSG00000049422	Chchd10	coiled-coil-helix-coiled-coil-helix domain containing 10	0.112502	0.132422	0.317736	-0.169272	24219.6	24349.1	17521.6	21665.3	25059.8	23744.3	21623.1	21861.8	20157.7	21684.7	13466.6	21363.9
12842	ENSMUSG00000001506	Col1a1	collagen, type I, alpha 1	0.201677	0.00345462	0.0329706	0.589722	15752.4	22900.9	20518.7	27423.7	20910.3	28990.6	47092.3	32371.3	30535.8	37678.7	98243.7	33437.1
21961	ENSMUSG00000055322	Tns1	tensin 1	0.0955981	0.00137202	0.018557	-0.305959	23813.9	22638.5	23699.6	23431.3	21903.1	20349.7	18161.3	19818.3	21006.3	19565.5	13185.8	16705.2
67914	ENSMUSG00000031782	Coq9	coenzyme Q9	0.0822472	0.0788964	0.229919	-0.144519	21806.8	22487.5	22485.2	19476	23235.9	24365.2	20522.1	20346.8	22551.3	20629.2	15769.2	20740.2
227197	ENSMUSG00000025968	Ndufs1	NADH:ubiquinone oxidoreductase core subunit S1	0.0700685	0.159895	0.35732	-0.0984761	20537.9	23463.5	24426.6	21380	20950.8	23093.5	19739.4	21106.9	23327.6	21109.9	18043.8	21425.2
15277	ENSMUSG00000000628	Hk2	hexokinase 2	0.112751	0.00389193	0.0355508	-0.325489	21619.9	23918.5	22186.9	23393.2	22139.7	20506.9	15739.5	20451.3	19838.7	19597.2	11259.2	17691.7
17758	ENSMUSG00000032479	Map4	microtubule-associated protein 4	0.0450656	0.0582547	0.189731	0.0853442	21652.9	21981.8	23492.7	22142.1	20811.6	22654.1	23229.8	24127.4	24946.5	22706.5	22510	23407.1
12345	ENSMUSG00000028745	Capzb	capping protein (actin filament) muscle Z-line, beta	0.0593642	0.138521	0.326617	-0.0879374	22856.8	21036.5	21785.6	20655.1	23734.1	21452.1	22490.5	19926.2	22108.5	20613.9	19064.5	19369.2
434246	ENSMUSG00000042828	Trim72	tripartite motif-containing 72	0.0696946	0.0411883	0.153067	0.142291	22633.8	20512.7	21932.7	23433.4	21816.3	20863.3	26361.3	20625.4	24171	25596.8	26214.9	22267.4
78920	ENSMUSG00000004789	Dlst	dihydrolipoamide S-succinyltransferase (E2 component of 2-oxo-glutarate complex)	0.062316	0.881568	0.942968	-0.00928394	19830.6	21964.6	22311.9	20051.6	22603.4	24095.2	21634.9	20577.5	22943.3	21791.1	20028.3	23020.6
17775	ENSMUSG00000020585	Laptm4a	lysosomal-associated protein transmembrane 4A	0.0461228	0.130877	0.315496	0.0696755	21535.2	21043.7	22668	21635.4	21176.7	22444.9	22614.7	22275.4	23075.7	23250.6	24635.3	21194.9
97212	ENSMUSG00000025745	Hadha	hydroxyacyl-CoA dehydrogenase trifunctional multienzyme complex subunit alpha	0.0850165	0.189511	0.39588	-0.111544	19294.8	21671.5	22001	19495.6	21352.6	26502.5	18791.2	20531.4	21129.2	20057.5	17294.6	22372.1
66694	ENSMUSG00000038462	Uqcrfs1	ubiquinol-cytochrome c reductase, Rieske iron-sulfur polypeptide 1	0.0694158	0.657127	0.812425	-0.0308125	20098	21928.4	21486.2	20820.9	21609.4	23617	20256.9	19937.5	23086	21206.1	18471.1	23780.7
12843	ENSMUSG00000029661	Col1a2	collagen, type I, alpha 2	0.183959	0.00163771	0.0205949	0.579305	14347.2	23221.1	19180.3	23797.9	19757	29135.5	38536.5	29258.5	27212	33901.7	65206.9	32861.8
50874	ENSMUSG00000005628	Tmod4	tropomodulin 4	0.0549675	0.0439862	0.159633	-0.110717	21602.3	21828	21249.8	20998	21994.7	21373.5	20987.3	20238.8	21129.2	20072.8	17134.2	19777.4
66870	ENSMUSG00000036371	Serbp1	serpine1 mRNA binding protein 1	0.0479834	0.261835	0.479625	0.0538404	22265.2	20177.1	22137.5	21595.3	20757	21151.1	22372.2	20738.6	22761	22554.1	23585.7	21012
71207	ENSMUSG00000020029	Nudt4	nudix (nucleoside diphosphate linked moiety X)-type motif 4	0.0874782	7.2e-06	0.000461314	-0.392583	23940.9	19962.7	22621.8	21605.6	18989	19773.1	15655.7	16422.5	19010.8	16134.2	12923.6	15186.9
67891	ENSMUSG00000032399	Rpl4	ribosomal protein L4	0.0443307	0.132499	0.317776	-0.0666875	21847	20647.5	21052.3	20711.7	21463.2	21145.5	20842.4	20155.2	20964.2	21097.6	18563.5	19444.3
68263	ENSMUSG00000021748	Pdhb	pyruvate dehydrogenase (lipoamide) beta	0.0615387	0.66974	0.82202	-0.0262466	19538.4	20864.6	22629.2	19626.3	20708.2	23216.4	19194.3	19697.2	22516	21261.3	20658	20918.1
224647	ENSMUSG00000056692	Ilrun	inflammation and lipid regulator with UBA-like and NBR1-like domains	0.0791926	0.00609937	0.0468361	-0.217177	20863.1	21198.4	20861.1	20196.8	21160	21080.2	17565	19440.4	19410.6	18737.1	13588.8	18436
27273	ENSMUSG00000019577	Pdk4	pyruvate dehydrogenase kinase, isoenzyme 4	0.196737	0.343246	0.563917	-0.186461	19744.9	25998.2	14485.6	16861.4	14912	33324.8	15438.9	23544	12438	14183.7	9396.04	27105.9
12876	ENSMUSG00000037852	Cpe	carboxypeptidase E	0.0993239	0.864101	0.935595	-0.0169999	20817.7	22179.9	19496.5	19871.4	19887.8	22882.1	21160.8	22884.9	22881.4	20769.3	14195.3	21679.2
14359	ENSMUSG00000027680	Fxr1	fragile X mental retardation gene 1, autosomal homolog	0.0656092	0.300855	0.521865	-0.0678794	21422.7	20751.5	23216.4	20295.7	18871.3	20293.3	19018.9	20776	22111.1	19403.9	17894.5	19754.7
15929	ENSMUSG00000002010	Idh3g	isocitrate dehydrogenase 3 (NAD+), gamma	0.0759252	0.0218838	0.103457	-0.174049	19734.6	21166.7	21530.3	19274.2	20948.4	21837.3	18050	18933.6	21416.4	18842.4	15069.5	17533.6
229534	ENSMUSG00000042613	Pbxip1	pre B cell leukemia transcription factor interacting protein 1	0.0431902	1.13e-06	0.000112982	0.210262	21945.1	20725.3	21149	20083.6	20814	19707.8	25684.1	23474.4	23337.1	24320.4	23830.2	23545.5
276770	ENSMUSG00000078812	Eif5a	eukaryotic translation initiation factor 5A	0.030411	0.0961374	0.260371	0.0506002	21481.5	20594.1	20515.5	20127.8	21032.8	20607.6	21753.2	21348.1	21633	21660.2	20936.1	21492.4
235339	ENSMUSG00000000168	Dlat	dihydrolipoamide S-acetyltransferase (E2 component of pyruvate dehydrogenase complex)	0.0684584	0.941857	0.97215	-0.00499307	19464.1	22053.3	21789.8	19634.6	18418.3	22033.2	18508.3	20969.3	22528	20228.3	19128.9	21592.2
28080	ENSMUSG00000022956	Atp5o	ATP synthase, H+ transporting, mitochondrial F1 complex, O subunit	0.0577069	0.269329	0.488356	-0.0637436	18821.9	20715.4	19795.9	19041.4	20865.2	22575.5	19815.3	18172.6	20794.8	19149.3	18715.6	19793.2
20747	ENSMUSG00000057522	Spop	speckle-type BTB/POZ protein	0.0831028	0.000765905	0.0127978	-0.279627	20573	20311.9	21726.8	19758.1	19061.5	20292.2	16046.1	17456	19586.8	16628.2	12886.3	16793.2
57752	ENSMUSG00000030852	Tacc2	transforming, acidic coiled-coil containing protein 2	0.0706337	0.227417	0.440457	-0.0852576	20076.3	19872.3	19092.1	22834.1	18593	20815.7	18337.8	19397.7	18954.1	20258	16334.6	20828.1
22272	ENSMUSG00000044894	Uqcrq	ubiquinol-cytochrome c reductase, complex III subunit VII	0.0703019	0.0511457	0.174476	-0.137107	18731	19441.7	19495.5	19124.8	22004.2	22281.1	18999.2	17057.2	20193	19408	16296.4	17814.3
110611	ENSMUSG00000034088	Hdlbp	high density lipoprotein (HDL) binding protein	0.0742243	0.00142881	0.018951	-0.236684	19943.1	19767.3	20625.8	19554.3	19488.3	19414.5	16549.7	18705.5	18042.7	17046.5	13229.6	16657.8
102093	ENSMUSG00000036879	Phkb	phosphorylase kinase beta	0.108341	0.00926536	0.0606541	-0.281915	20296.3	21022	20959.9	20590.2	17800	17397.9	15584.7	19264.5	18828.5	15914.3	11183.6	14774.7
16495	ENSMUSG00000038201	Kcna7	potassium voltage-gated channel, shaker-related subfamily, member 7	0.125805	0.0153185	0.0830607	-0.305047	16455.5	21676.9	20796	18798.4	19016.3	20927.5	14962.8	17549.2	19281.6	16596.4	9227.17	15254.1
13627	ENSMUSG00000037742	Eef1a1	eukaryotic translation elongation factor 1 alpha 1	0.113463	6.52e-09	1.34e-06	0.658418	19435.2	19273.4	18298.9	21582.9	20911.5	17973.4	34401.6	27382.1	23880.4	32643.7	44434.1	30667.4
14733	ENSMUSG00000034220	Gpc1	glypican 1	0.0710436	0.394666	0.610516	0.0604713	21055.1	19780	20017.6	18518.3	21054.2	16937.4	22025.3	20903.2	21653.7	20335.7	19903.3	17730.3
12859	ENSMUSG00000061518	Cox5b	cytochrome c oxidase subunit 5B	0.0759373	0.537682	0.727046	-0.0468018	17290.7	19777.3	18448.1	17988	21718.8	22074.1	20544.7	17556.1	19814.7	19798.7	17153.8	18545.8
16561	ENSMUSG00000063077	Kif1b	kinesin family member 1B	0.0827992	0.373441	0.591799	-0.0736951	20264.2	19068.1	22665.9	20154.6	15992.8	18616.5	17489.1	18131.7	21637.3	18168.4	17820.8	17445.6
71912	ENSMUSG00000020216	Jsrp1	junctional sarcoplasmic reticulum protein 1	0.0687743	0.0228504	0.106246	-0.156525	19951.4	19334.9	18955.5	18100.2	20833.1	19474.2	18477.8	17021.5	18971.3	17823.8	14371.6	17646.2
19325	ENSMUSG00000020671	Rab10	RAB10, member RAS oncogene family	0.0781311	0.188352	0.394246	-0.102779	23556.8	19041.8	19117.3	19907.5	17625.2	16553.4	17971.1	19321.1	18396.1	17287.8	17192.9	17366.5
13382	ENSMUSG00000020664	Dld	dihydrolipoamide dehydrogenase	0.0740955	0.30157	0.52236	-0.0765461	17503.4	20313.7	21386.4	18614.1	16685.9	20396.2	16775.5	17931.4	20136.2	18022.2	16829.1	19064.7
22210	ENSMUSG00000020390	Ube2b	ubiquitin-conjugating enzyme E2B	0.101766	0.0102387	0.0642243	-0.2613	20034	19292.4	21128	19521.3	15438.7	19389	13832.2	18183.1	17733.2	15436.6	12050.4	17316.1
67252	ENSMUSG00000021373	Cap2	CAP, adenylate cyclase-associated protein, 2 (yeast)	0.0631108	0.8555	0.93024	-0.0114928	20206.4	17817	21165.8	18986.9	18278	18172.6	20564.5	18282.3	20311.6	18570.4	18678.2	17286.4
11702	ENSMUSG00000075232	Amd1	S-adenosylmethionine decarboxylase 1	0.197784	0.00101553	0.0152398	-0.649956	19657.2	23484.3	17413.4	22520	18524.1	13008.3	6890.96	16672.4	11427.8	9564.92	2867.98	7958.21
11957	ENSMUSG00000022890	Atp5j	ATP synthase, H+ transporting, mitochondrial F0 complex, subunit F	0.070775	0.420803	0.632991	-0.0569759	18005.2	19669.6	18164.5	17748	19188.7	21719.9	18252	17410.7	19627.2	18720.7	15941.8	19970.1
56376	ENSMUSG00000028273	Pdlim5	PDZ and LIM domain 5	0.0769269	0.343516	0.563944	-0.0728682	22517.1	18131.8	19883.1	19019.8	17102.1	17176.5	19623.1	17895.7	19402.8	17745	16914	16434.4
66108	ENSMUSG00000000399	Ndufa9	NADH:ubiquinone oxidoreductase subunit A9	0.0699512	0.033957	0.136558	-0.148337	17469.4	18525.3	19449.2	17601.8	18723.8	20407.3	16831.6	16010.6	18712.5	17714.3	14269	17351.7
71452	ENSMUSG00000020864	Ankrd40	ankyrin repeat domain 40	0.0906127	0.0034056	0.0327012	-0.265363	18717.6	18998.4	19488.1	18016.8	18020	18648.6	14798.2	17023.3	17861.3	15919.4	11238.7	15312.5
75406	ENSMUSG00000020153	Ndufs7	NADH:ubiquinone oxidoreductase core subunit S7	0.087391	0.0312112	0.129351	-0.188272	18135.3	18875.4	17730.6	16261.1	19418.2	21405.6	16930.2	15385.5	18371.1	17211.1	12886.3	16712.1
217012	ENSMUSG00000018845	Unc45b	unc-45 myosin chaperone B	0.0774741	0.0176239	0.0908703	-0.183879	19526	17447.9	18799	17466.9	20405	16738.2	17721.7	16777.7	17271.5	15752.7	13220.3	15946.1
72565	ENSMUSG00000034485	Uaca	uveal autoantigen with coiled-coil domains and ankyrin repeats	0.127295	0.000419343	0.00864446	-0.449047	17244.3	18379.7	19456.6	17764.5	18021.1	18851.1	11985	14903.1	15728.3	14027.3	7240.85	13468
13682	ENSMUSG00000022884	Eif4a2	eukaryotic translation initiation factor 4A2	0.0716213	0.5573	0.741232	-0.0420314	18822.9	18234	20164.7	19058.9	15763.3	17365.8	16343.7	18676.8	19705.5	17625.3	16121	17694.7
11811	ENSMUSG00000040694	Apobec2	apolipoprotein B mRNA editing enzyme, catalytic polypeptide 2	0.0681266	0.584873	0.760132	-0.0372163	16460.6	18690.9	18553.2	17767.6	18606.1	18573.3	18385.1	17114.7	19899.8	17987.4	14940.7	17475.2
20846	ENSMUSG00000026104	Stat1	signal transducer and activator of transcription 1	0.185483	0.0347105	0.138219	-0.391687	22138.2	10592.9	19829.5	18689.2	22675.9	14022.1	14252.1	15364.6	5412.99	15244.3	8022.69	15235.4
29818	ENSMUSG00000006221	Hspb7	heat shock protein family, member 7 (cardiovascular)	0.122342	1.27e-06	0.000124935	0.592697	11634.9	14836.4	20755	19690.2	18754.7	22080.8	27356.8	24576.7	29446.5	27853	32881.9	27975.8
225845	ENSMUSG00000060675	Plaat3	phospholipase A and acyltransferase 3	0.116947	2.75e-06	0.000224725	-0.54833	18348	16145.3	17460.6	18800.5	18681	16081.9	11466.5	13410.7	12346	13330.7	7082.25	11839.9
16716	ENSMUSG00000035606	Ky	kyphoscoliosis peptidase	0.11168	0.000251201	0.0061558	-0.408864	15907.2	20052.3	17192.7	18705.7	16587.3	17066.9	13165.9	15863.5	14069.8	12729.4	8504.11	13161.5
67264	ENSMUSG00000025204	Ndufb8	NADH:ubiquinone oxidoreductase subunit B8	0.0816368	0.328256	0.549313	-0.0798108	16289.2	17499.5	16929.1	15862.5	18962.8	19458.7	16678.9	15356.7	18139	17332.8	13528.2	18074.3
67095	ENSMUSG00000032536	Trak1	trafficking protein, kinesin binding 1	0.0812636	0.0383855	0.146344	-0.168274	17529.2	18398.7	17973.3	15839.9	17597.9	17166.6	15439.9	16643.6	17715.2	15944.9	12181	14606.7
16783	ENSMUSG00000031447	Lamp1	lysosomal-associated membrane protein 1	0.0561658	0.741685	0.865363	-0.0185135	17726.4	18187	17104.5	16519.5	17205.5	17711.1	18132.8	17496.1	17160.6	17010.7	14963.1	18335.2
72900	ENSMUSG00000024099	Ndufv2	NADH:ubiquinone oxidoreductase core subunit V2	0.0642228	0.0735528	0.220501	-0.114919	16262.4	17881.2	17895.5	16698.7	16903.5	18567.8	15479.3	15845.2	18072	16348.9	13991.9	16292
12632	ENSMUSG00000062929	Cfl2	cofilin 2, muscle	0.0884291	0.00253747	0.0269533	0.266953	17398.1	16627.5	19267.5	18877.7	13869.3	17312.7	18895.7	19537	20759.5	19391.7	24833.1	22149.7
245877	ENSMUSG00000028849	Map7d1	MAP7 domain containing 1	0.0681928	0.493577	0.694092	-0.0466868	17739.9	17852.3	16383.8	16772.9	18736.9	15686.8	18071.6	17377.7	17799.4	16287.6	14450	15803.7
50849	ENSMUSG00000041740	Rnf10	ring finger protein 10	0.0512148	0.0186626	0.0939525	-0.120468	17524.1	16983.9	16405.9	16392.9	17458.8	17526.3	15963.3	16265.8	16575.1	15612.5	13907.9	15641.6
74996	ENSMUSG00000059263	Usp47	ubiquitin specific peptidase 47	0.0698398	0.0222464	0.104572	-0.159663	17081.1	17656	18719.1	17167.3	15442.3	16076.3	15071.2	15609.2	16996.4	15690.3	13066.4	14693.7
230721	ENSMUSG00000011257	Pabpc4	poly(A) binding protein, cytoplasmic 4	0.087469	0.00547321	0.0441133	-0.242969	18948.9	17801.6	15448.9	15913	17179.4	16664.1	15558.1	15988.9	15087.8	14122.4	10970.9	13690.4
14081	ENSMUSG00000018796	Acsl1	acyl-CoA synthetase long-chain family member 1	0.0833317	0.0913117	0.252909	-0.140707	16399.7	17234.4	16529.9	16625.6	15994	18488.1	14288.6	15938.4	15842.6	15880.5	11879.6	17623.5
68539	ENSMUSG00000034659	Tmem109	transmembrane protein 109	0.0896889	0.013125	0.0751992	-0.222461	18193.1	15794.3	17034.1	14910	18368.3	16651.9	16657.2	14189.1	16190.8	13877.9	11346	13549
22334	ENSMUSG00000021771	Vdac2	voltage-dependent anion channel 2	0.0475657	0.071023	0.215938	-0.0858718	17359.9	16840.9	17132.9	16269.3	15976.1	17234.1	16074.6	15078.1	16974.9	16432.8	14909.9	15440
12858	ENSMUSG00000000088	Cox5a	cytochrome c oxidase subunit 5A	0.0717356	0.0183951	0.0931102	-0.169122	16238.7	16803	17507.9	15252.9	16921.4	17776.4	14355.6	14203	16630.2	15497	12501	15850.2
17992	ENSMUSG00000029632	Ndufa4	Ndufa4, mitochondrial complex associated	0.0711828	0.00527471	0.0430417	-0.198583	15486	17369.2	16341.8	15617.5	18010.4	17631.4	14609.9	14099.4	16306	14724.8	12275.2	15130.6
12826	ENSMUSG00000031502	Col4a1	collagen, type IV, alpha 1	0.124624	0.193076	0.399983	0.162202	12752	17675	17965.9	16452.6	17959.3	17643.6	15737.5	16631.5	20063.1	15591.1	27782.3	18076.2
27357	ENSMUSG00000019528	Gyg	glycogenin	0.0745275	0.00846468	0.0575153	-0.196227	16833.4	16433.9	17842	16559.7	15683.6	16996.1	14036.2	15062.4	16888.1	15101.2	11945.9	14126.3
22339	ENSMUSG00000023951	Vegfa	vascular endothelial growth factor A	0.0735699	0.00189027	0.0225985	-0.228578	16953.1	17524.8	16724.2	15376.5	16007	17662.4	13345.3	15235.7	15655.2	14968.2	11701.4	14181.6
13207	ENSMUSG00000020719	Ddx5	DEAD box helicase 5	0.0654027	0.000516239	0.0100146	-0.22709	17602.5	15784.4	17522.6	17458.7	15070.1	15583.8	12963.8	14980.6	15206.4	13937.3	12807.9	14342.8
76614	ENSMUSG00000052337	Immt	inner membrane protein, mitochondrial	0.065741	0.214477	0.426652	-0.0816075	15965.1	16622	17543.6	15614.4	15716.9	16999.4	14610.9	15624.9	17324.8	15336.4	13459.2	16545.1
74183	ENSMUSG00000078486	Perm1	PPARGC1 and ESRR induced regulator, muscle 1	0.126875	0.0122747	0.072141	-0.317715	14526.8	16764.1	17615	14842	17010.5	17596	11624.2	13471.6	16257	14647.1	7588.85	13233.7
12864	ENSMUSG00000014313	Cox6c	cytochrome c oxidase subunit 6C	0.0639366	0.00952584	0.0615492	-0.165761	15057.5	16528	15341.7	16009.8	17383.9	17477.6	14923.4	13957.5	15674.1	14839.3	12656.8	14871.6
16432	ENSMUSG00000022108	Itm2b	integral membrane protein 2B	0.047678	0.0129909	0.0747345	0.118433	16127.1	16287.3	16173.7	15763.7	16895.2	16543.4	17245.6	18131.7	15947.5	18721.8	18070.9	18163.2
17999	ENSMUSG00000032216	Nedd4	neural precursor cell expressed, developmentally down-regulated 4	0.057965	0.422568	0.634436	0.0464864	16269.6	17010.1	16958.5	16997.3	14569.6	15818.5	16169.3	18089.9	17014.5	16192.5	17773.3	15651.5
68653	ENSMUSG00000022437	Samm50	SAMM50 sorting and assembly machinery component	0.0562119	0.339345	0.560371	-0.0537082	15878.3	16033.1	16496.2	14958.4	16313.8	17389	15834.1	15332.4	17072.9	15635	14050.7	15525
27280	ENSMUSG00000041801	Phlda3	pleckstrin homology like domain, family A, member 3	0.0918131	0.693437	0.837279	-0.0361923	15269.2	16944.1	16100.2	15437.2	18482.5	14783.6	14066.8	17181.7	18345.4	16882.8	12435.7	15564.5
66218	ENSMUSG00000022354	Ndufb9	NADH:ubiquinone oxidoreductase subunit B9	0.0767757	0.0822101	0.23591	-0.133437	14787	15835	15867	14880.1	17350.6	17977.8	15112.6	13758.1	16055.8	15100.1	12251	15564.5
244091	ENSMUSG00000038663	Fsd2	fibronectin type III and SPRY domain containing 2	0.0681964	0.0103145	0.0645709	-0.174931	15918.6	16615.7	16879.7	15409.4	16518.3	15279.4	15095.8	14505.2	15835.7	14643	12114.7	13085.4
21762	ENSMUSG00000006998	Psmd2	proteasome (prosome, macropain) 26S subunit, non-ATPase, 2	0.0718311	0.412508	0.626561	-0.0588647	16102.4	15843.2	16903.9	16019.1	16362.5	15264	14753.8	17725.9	16539.9	15017.3	12822.9	15649.5
20719	ENSMUSG00000060147	Serpinb6a	serine (or cysteine) peptidase inhibitor, clade B, member 6a	0.0828098	1.42e-11	8.29e-09	0.559441	16345	18377	15956.3	16359.9	15512.4	13273.9	24688.6	24019.4	21903.9	23352.8	28067.8	21678.2
67863	ENSMUSG00000014606	Slc25a11	solute carrier family 25 (mitochondrial carrier oxoglutarate carrier), member 11	0.0737744	0.307334	0.528587	-0.0753113	14847.9	16069.3	16014.1	15166.4	15973.7	17457.6	14832.7	14157.8	16404	15700.5	12608.3	16801.1
108097	ENSMUSG00000038205	Prkab2	protein kinase, AMP-activated, beta 2 non-catalytic subunit	0.131924	9.9e-05	0.00329904	-0.513573	17333.1	16407.6	15898.5	16747.1	15541	13449.9	10602.1	13824.3	12554.1	11044.9	6139	9513.08
237611	ENSMUSG00000040287	Stac3	SH3 and cysteine rich domain 3	0.0922052	0.0050012	0.0414321	-0.258816	16489.5	15382.7	16506.8	15249.8	16413.7	15119	14034.3	13690.2	15985.3	12914.5	9847.6	12248.2
12865	ENSMUSG00000074218	Cox7a1	cytochrome c oxidase subunit 7A1	0.0999446	0.021238	0.101531	-0.230245	13409.7	16277.4	13726	14645.4	19027	17996.7	14260	11987.1	14715.5	14101.9	10956.9	14151
15530	ENSMUSG00000028763	Hspg2	perlecan (heparan sulfate proteoglycan 2)	0.0859886	0.26115	0.478687	0.0966234	13552.2	16553.3	17179.1	15658.6	16211.5	15704.5	15635	15995	18358.3	15653.5	20857.7	15262
235542	ENSMUSG00000043154	Ppp2r3a	protein phosphatase 2, regulatory subunit B'', alpha	0.0869695	0.198954	0.407449	-0.111716	16341.9	16519.8	18493.3	15368.2	12541.2	15514.1	13729.7	15407.2	16506.3	13977.1	13087.8	14669
13518	ENSMUSG00000026131	Dst	dystonin	0.106433	0.000736916	0.0124856	-0.359261	16867.4	16006.9	15705.2	15619.5	14564.8	15799.6	11442.9	14190	13499.8	11789.4	8039.48	13312.8
75723	ENSMUSG00000013076	Amotl1	angiomotin-like 1	0.0890506	0.269437	0.488491	-0.0983438	18872.5	15497.6	17220.1	14827.6	14752.7	13328.2	15164.8	16252.7	15996.5	14213.4	13677.5	12648.5
240328	ENSMUSG00000090942	F830016B08Rik	RIKEN cDNA F830016B08 gene	0.202282	0.00633458	0.047735	-0.552218	21600.3	8443.54	17903.9	17735.7	17073.5	11722.2	9985.04	10591.3	3505.2	10914	3313.01	9380.62
15191	ENSMUSG00000004897	Hdgf	heparin binding growth factor	0.064076	0.0603551	0.19456	-0.120347	16012.5	15724.7	15209.4	14972.8	16709.7	15383.5	14510.3	15427.3	15448	14321.8	12082.1	14508.8
11364	ENSMUSG00000062908	Acadm	acyl-Coenzyme A dehydrogenase, medium chain	0.102738	0.039369	0.148798	-0.211672	14364.7	16200.5	15577	14124.3	15170	18367.4	12194	13615.3	14763.6	13317.5	9921.3	16326.6
100705	ENSMUSG00000042010	Acacb	acetyl-Coenzyme A carboxylase beta	0.139197	0.000568533	0.0106774	-0.479702	17827.6	15286.8	15201	16336.2	13775.4	13923.6	9430.1	13557.8	12236	10911.9	5569.89	11178.7
27050	ENSMUSG00000030744	Rps3	ribosomal protein S3	0.0520625	0.388224	0.604556	0.0449217	15962	14785.7	14892.1	14891.5	16318.5	15492	17119.5	14419	15663.8	16436.9	15968.9	15703.9
68795	ENSMUSG00000044308	Ubr3	ubiquitin protein ligase E3 component n-recognin 3	0.106051	0.0441747	0.160051	-0.21342	15284.7	16073.8	17514.2	16038.6	12750.5	14536.8	11724.8	16111.6	15587.3	12161.7	10291.7	12721.7
98193	ENSMUSG00000026554	Dcaf8	DDB1 and CUL4 associated factor 8	0.0793328	0.00584513	0.0456495	-0.218669	15905.2	15437.9	16079.2	15155.1	14211.7	15233	12705.5	14261.4	15064.5	13198.8	10389.7	12968.8
11749	ENSMUSG00000018340	Anxa6	annexin A6	0.0418154	0.0744578	0.222242	-0.07459	14445.3	15290.5	15035	16151.9	15913.1	15042.6	14500.5	14156.9	14653.6	14880.2	14000.3	15009
17938	ENSMUSG00000061315	Naca	nascent polypeptide-associated complex alpha polypeptide	0.0578965	0.684299	0.831352	-0.0235409	16490.6	14953	16347.1	15707	13915.6	14182.6	14550.8	15634.5	15958.7	14610.2	14389.3	14939.8
116904	ENSMUSG00000038763	Alpk3	alpha-kinase 3	0.0809763	0.0529973	0.178842	-0.156685	14263.5	14176	17585.6	14104.7	15810.9	15587.1	12227.5	13671	16213.2	14202.1	12540.2	12868.9
65973	ENSMUSG00000028207	Asph	aspartate-beta-hydroxylase	0.0772075	0.771988	0.883	-0.0223728	16163.3	13920	16724.2	14742.2	14874	14553.4	16579.3	12821.2	16249.3	15064.3	15610.6	13198.1
626578	ENSMUSG00000105096	Gbp10	guanylate-binding protein 10	0.203478	0.0372498	0.143551	-0.423847	18623.7	8610.89	16096	13755.6	21664.1	12156	10191.1	12091.6	2898.22	9497.42	4038.87	13418.5
16149	ENSMUSG00000024610	Cd74	CD74 antigen (invariant polypeptide of major histocompatibility complex, class II antigen-associated)	0.151335	0.97996	0.989759	0.00380133	14891.3	11169.1	12165	19800.4	20924.6	11876	14384.2	12850	10691.9	20151.6	14325	18710.8
11951	ENSMUSG00000006057	Atp5g1	ATP synthase, H+ transporting, mitochondrial F0 complex, subunit C1 (subunit 9)	0.0847152	0.144909	0.335932	-0.123494	14910.9	15952.6	15155.8	13175.9	15228.3	16211.4	13880.5	13629.2	16121.2	14320.8	10854.3	14056.1
66395	ENSMUSG00000069833	Ahnak	AHNAK nucleoprotein (desmoyokin)	0.0600513	0.558192	0.741729	-0.0351618	13887.7	15655	14899.5	16207.5	14506.6	15257.3	15247.6	15182.6	14979.4	15652.4	12939.5	14188.6
11932	ENSMUSG00000041329	Atp1b2	ATPase, Na+/K+ transporting, beta 2 polypeptide	0.0870254	0.000600651	0.0111347	0.298612	16135.4	14235.7	17091.9	13984.2	14501.8	14421.7	20600.9	15778.2	19593.7	17079.2	22043.5	17219.2
67184	ENSMUSG00000036199	Ndufa13	NADH:ubiquinone oxidoreductase subunit A13	0.0801443	0.191149	0.397721	-0.104764	14032.3	14980.2	13662	13474.5	17159.1	16987.2	15246.7	12901.3	14730.1	13969	12389	14477.2
80708	ENSMUSG00000027257	Pacsin3	protein kinase C and casein kinase substrate in neurons 3	0.0622824	0.679303	0.827953	0.0257485	15934.1	14269.2	15210.4	13750.5	15996.3	14461.5	16420.6	13682.4	16328.4	15174.8	15132.9	14534.5
11652	ENSMUSG00000004056	Akt2	thymoma viral proto-oncogene 2	0.0826484	0.00254958	0.0269984	-0.249383	16392.5	14104.5	15106.4	14335.4	15865.6	13558.4	12309.3	14591.4	13405.2	12571.9	10339.3	11376.4
26961	ENSMUSG00000003970	Rpl8	ribosomal protein L8	0.0606016	0.559309	0.742525	0.0353834	15187.6	14304.4	14043.3	14278.8	16785.8	14520.2	16456.1	13841.7	15006.1	15688.2	15554.6	14836
66397	ENSMUSG00000020386	Sar1b	secretion associated Ras related GTPase 1B	0.122995	0.00209064	0.0239464	-0.378461	16811.7	14344.3	15384.8	14722.6	13644.6	14066.4	11299	12854.3	13665.7	11482.6	6629.75	10518.4
433766	ENSMUSG00000028834	Trim63	tripartite motif-containing 63	0.146236	0.064549	0.203216	-0.270298	17282.5	15447.9	15464.6	15057.3	12006.2	13686.8	11421.2	18400.7	13158.5	10472.1	6908.71	10957.2
21384	ENSMUSG00000027868	Tbx15	T-box 15	0.0813078	0.00467393	0.0396165	-0.229994	15376.5	16678.1	13489.7	14708.2	14343.7	14277.8	12929.3	14516.5	12892.8	12405.1	10107	12406.3
67399	ENSMUSG00000021493	Pdlim7	PDZ and LIM domain 7	0.0850366	0.0157141	0.0845122	-0.205405	14885.1	14217.6	15446.8	13314.9	16970.1	13944.6	14006.7	12525.2	15013	12556.5	11230.3	11141.1
66075	ENSMUSG00000053768	Chchd3	coiled-coil-helix-coiled-coil-helix domain containing 3	0.0878176	0.00453682	0.0388726	-0.249244	13903.2	14328.9	15573.9	13953.3	15343.6	15355.8	12550.8	12388.5	14115.4	12797.9	9109.61	12803.7
66052	ENSMUSG00000058076	Sdhc	succinate dehydrogenase complex, subunit C, integral membrane protein	0.0759792	0.284232	0.50454	-0.0813631	13590.4	14606.6	15366.9	13802	13925.2	17122.3	13106.7	13405.5	14781.7	14217.5	12253.8	15623.8
21928	ENSMUSG00000021281	Tnfaip2	tumor necrosis factor, alpha-induced protein 2	0.145283	0.0298757	0.125634	-0.315516	17938.1	10762.9	14487.7	15629.8	16143.8	13306	13928.8	11881.7	7526.26	12275.3	7726	14921
100041965	NA	Oaz1-ps	ornithine decarboxylase antizyme 1, pseudogene	0.0401218	0.00872754	0.0585191	0.105221	14869.6	14345.2	14933.1	14231.4	14761	15106.8	16598	15104.2	16403.2	15935.7	15796.3	15152.3
14245	ENSMUSG00000020593	Lpin1	lipin 1	0.115935	8.15e-05	0.00283784	-0.456767	16887	14166	14477.2	15928.4	14885.8	11898.2	10522.2	11450.7	12137.1	10935.4	6735.18	10561.8
276829	ENSMUSG00000045667	Smtnl2	smoothelin-like 2	0.142552	0.00318708	0.031255	-0.420401	15733.8	16937.7	14227.1	14294.2	14946.5	11637	10338.9	14392.9	12420.8	9686.63	5732.23	9912.42
19046	ENSMUSG00000014956	Ppp1cb	protein phosphatase 1 catalytic subunit beta	0.106591	0.00880022	0.0587564	-0.279237	14771.5	14518.8	16020.4	15827.5	11773.1	14853.3	9900.27	13350.6	13786.1	11950	8994.85	13231.7
67414	ENSMUSG00000027668	Mfn1	mitofusin 1	0.108195	0.00675687	0.04979	-0.293058	13834	15185.5	14994	13886.4	13844.3	15881.6	10697.7	13098.1	13403.5	12279.3	7767.05	13082.5
14387	ENSMUSG00000025579	Gaa	glucosidase, alpha, acid	0.0927025	0.0292616	0.124112	-0.202086	15063.7	14705.2	14883.7	14058.4	15230.6	13485.3	12531.1	15379.4	13643.4	11898.9	9435.22	12496.3
72117	ENSMUSG00000022698	Naa50	N(alpha)-acetyltransferase 50, NatE catalytic subunit	0.0762285	0.410942	0.625141	-0.0626779	16350.2	14088.2	15591.8	15026.4	11823.1	14520.2	13464.5	15219.2	14498.8	13022.9	13320.1	14022.5
110213	ENSMUSG00000023010	Tmbim6	transmembrane BAX inhibitor motif containing 6	0.0764284	0.042025	0.155359	-0.1554	15175.2	12985.5	14071.7	15113.9	15727.6	14211.4	13421.2	12836	12634.9	14038.5	10684.5	14437.7
75705	ENSMUSG00000058655	Eif4b	eukaryotic translation initiation factor 4B	0.069262	0.0561184	0.18503	-0.132298	13571.8	15434.3	15403.7	14573.3	13865.7	14385.1	12502.5	14869.1	14093.9	13060.7	11318.9	13521.3
15944	ENSMUSG00000046879	Irgm1	immunity-related GTPase family M member 1	0.197372	0.334439	0.555765	-0.190506	18122.9	9051.43	15475.1	16775.9	15936.9	11820.7	13106.7	11407.2	4570.43	14555	7788.51	19147.7
360013	ENSMUSG00000000631	Myo18a	myosin XVIIIA	0.0966304	0.370078	0.588725	-0.0866124	16737.3	13739.1	15398.5	15800.8	13891.9	11279.5	14744.9	14878.7	13980.4	13805.3	13138.2	10927.6
11870	ENSMUSG00000030996	Art1	ADP-ribosyltransferase 1	0.108156	0.0895122	0.249414	-0.183647	14116.9	14761.3	13927.7	14269.5	14055.9	15640.3	11801.7	13826	13945.2	12857.2	8254.07	14918.1
22042	ENSMUSG00000022797	Tfrc	transferrin receptor	0.0899939	0.380531	0.597077	0.0789174	15855.6	13120.3	17172.8	14000.7	13060.8	13457.6	15913	12570.5	16680.9	17002.5	15428.7	14218.2
17164	ENSMUSG00000016528	Mapkapk2	MAP kinase-activated protein kinase 2	0.0743527	0.000742252	0.0125221	-0.250827	14849	14076.5	13936.1	14273.6	14844.2	14616.5	12318.2	12371.9	12629.7	13301.1	9430.56	12274.9
20648	ENSMUSG00000027488	Snta1	syntrophin, acidic 1	0.0926927	0.186614	0.391281	-0.122416	17193.7	15339.3	12506.4	12674.4	15272.3	13601.5	15927.8	13489.1	13022.6	12930.8	11671.6	12112.8
226830	ENSMUSG00000026603	Smyd2	SET and MYND domain containing 2	0.111337	0.000174798	0.00490088	-0.417837	14500	15254.3	14637.9	12750.6	15947.6	13100.1	10066.9	11819.9	13396.6	10850.5	7421.85	9330.21
73251	ENSMUSG00000037111	Setd7	SET domain containing (lysine methyltransferase) 7	0.117514	4.44e-05	0.00181053	-0.479875	16265.5	13746.3	14996.1	15096.4	13056	12324.3	10058	12568.7	10977.3	9519.92	6494.47	9658.38
56445	ENSMUSG00000031701	Dnaja2	DnaJ heat shock protein family (Hsp40) member A2	0.0646042	0.0174411	0.0903415	-0.153582	14682.7	14174.2	14901.6	13863.8	13230.8	14071.9	12385.2	14178.7	13684.6	12720.2	11079.1	12085.1
19056	ENSMUSG00000021816	Ppp3cb	protein phosphatase 3, catalytic subunit, beta isoform	0.107799	0.00201846	0.0234549	-0.33283	14472.1	15216.3	15277.7	15071.7	11422.4	13280.6	9538.53	13180	12956.4	10498.7	8363.23	11487.1
74287	ENSMUSG00000055239	Kcmf1	potassium channel modulatory factor 1	0.10373	0.000108834	0.00354011	-0.401437	15239.2	14252	14040.1	14139.7	13397.3	13608.2	9819.45	12500.8	11959.1	10968.2	7181.14	10359.2
66853	ENSMUSG00000025509	Pnpla2	patatin-like phospholipase domain containing 2	0.113981	0.0239617	0.109344	-0.257339	13555.3	13637.8	14404.7	12628	15039.2	15406.7	10657.3	13745.9	12099.3	12232.3	7479.7	13452.1
68342	ENSMUSG00000040048	Ndufb10	NADH:ubiquinone oxidoreductase subunit B10	0.0759417	0.998391	0.999025	-0.000153184	13355	14059.3	13502.3	12149.2	15901.2	15635.8	15200.3	12379.8	14563.3	14674.7	13650.4	14123.3
20918	ENSMUSG00000035530	Eif1	eukaryotic translation initiation factor 1	0.0895216	6.36e-05	0.00234069	-0.358007	14080.8	13538.3	14032.8	13892.6	13777.7	15007.2	10389.2	10759.4	12122.5	11215.7	8001.23	12440.9
20656	ENSMUSG00000006818	Sod2	superoxide dismutase 2, mitochondrial	0.09581	0.0237406	0.108681	-0.216655	13918.7	14250.2	14689.4	13512.6	12897.9	15009.4	11226	12660.1	13969.2	12129	8644.99	13220.8
18643	ENSMUSG00000018293	Pfn1	profilin 1	0.0865972	0.0502143	0.172497	0.169569	15078.2	13401.7	13208.1	14130.5	15888.1	12525.7	18523.1	13871.3	14590.8	17006.6	17206	14095.6
23936	ENSMUSG00000022594	Lynx1	Ly6/neurotoxin 1	0.0796336	0.0883557	0.247023	-0.135707	13810.3	14765.8	14390	12338.7	13522.1	15216.4	13269.4	12662.8	14074.1	12532	10190	13472.9
68760	ENSMUSG00000039376	Synpo2l	synaptopodin 2-like	0.0791712	0.343361	0.56393	0.0750183	14735.4	12864.3	15020.3	13556.9	14398.4	13402.3	15479.3	13661.5	16160.7	14298.3	16830.9	12214.6
107227	ENSMUSG00000036278	Macrod1	mono-ADP ribosylhydrolase 1	0.0830584	0.00386359	0.0353945	-0.239963	14278	14532.4	11864.5	12947.3	15693.2	14572.2	12181.2	12717.6	12119.9	11908.1	9494	12077.2
100702	ENSMUSG00000104713	Gbp6	guanylate binding protein 6	0.202412	0.061119	0.196261	-0.379043	18111.6	7719.86	14736.6	13931.7	18857	10294.4	10412.8	11916.6	3179.36	10266.5	4413.93	12058.4
140481	ENSMUSG00000038886	Man2a2	mannosidase 2, alpha 2	0.105564	0.00163314	0.0205702	-0.332518	15282.6	13903.7	15266.1	14036.8	13157.1	11653.6	10492.7	12964.9	12725.2	11076.6	8098.26	9616.87
56491	ENSMUSG00000054455	Vapb	vesicle-associated membrane protein, associated protein B and C	0.0546492	0.0291558	0.12386	-0.11921	13983.7	14584.9	13610.5	12820.6	13757.5	14484.8	12775.5	13042.4	14015.7	12533	11687.4	12466.6
107508	ENSMUSG00000026615	Eprs	glutamyl-prolyl-tRNA synthetase	0.075335	0.179845	0.383364	-0.101042	14411.2	13789.7	14798.6	14407.5	12744.5	13012.7	13224	14204.8	13977	12699.7	10477.4	12757.3
28015	ENSMUSG00000032199	Polr2m	polymerase (RNA) II (DNA directed) polypeptide M	0.0665135	0.00124277	0.0174066	-0.214764	14761.2	14132.6	13125.1	12716.6	13919.2	14335.3	12696.7	12507.8	12827.5	11690.2	10278.6	11210.3
17347	ENSMUSG00000020190	Mknk2	MAP kinase-interacting serine/threonine kinase 2	0.126803	0.425005	0.636744	0.10116	13864	13810.5	15740.9	13426.1	13436.5	12492.5	12573.5	22855.3	16126.3	13629.4	11910.4	12446.9
67041	ENSMUSG00000022186	Oxct1	3-oxoacid CoA transferase 1	0.0727155	0.092344	0.254301	-0.122392	12964.7	14515.2	14730.3	12608.5	12486.5	15150	12070.8	13112.9	13780.9	12244.6	11072.6	13248.5
16412	ENSMUSG00000025809	Itgb1	integrin beta 1 (fibronectin receptor beta)	0.0679166	0.000295546	0.00679842	0.245802	13404.5	13652.2	14518.1	14892.5	12941.9	13011.6	16274.7	15860.9	15939.8	15920.4	19288.4	14938.8
320502	ENSMUSG00000044086	Lmod3	leiomodin 3 (fetal)	0.0694933	0.122206	0.302149	0.107408	13359.1	14241.1	15320.7	12636.3	12901.5	13951.3	15120.5	13346.3	16312	15015.2	15785.1	13405.7
112405	ENSMUSG00000031987	Egln1	egl-9 family hypoxia-inducible factor 1	0.112611	0.000648644	0.0116849	-0.384051	14747.8	13351.9	13533.8	13795.8	13301	13473.1	10029.4	11161.6	11839.6	11391.6	6339.6	10724.9
17955	ENSMUSG00000059119	Nap1l4	nucleosome assembly protein 1-like 4	0.0516866	0.0230095	0.106667	-0.117498	13573.9	14083.7	13680.9	12954.5	13702.8	14158.3	12940.1	12869.1	13650.3	12453.2	11318.9	12392.5
14194	ENSMUSG00000026526	Fh1	fumarate hydratase 1	0.0680589	0.0351742	0.139339	-0.143356	12732.4	13912.8	14411	12582.7	13459.1	14677.3	11706.1	11970.5	13535.1	12361.2	10827.2	13422.5
54673	ENSMUSG00000037062	Sh3glb1	SH3-domain GRB2-like B1 (endophilin)	0.095473	0.421992	0.633997	-0.076662	13457.2	14076.5	13843.7	13809.2	11884.9	14645.2	10886.9	14331	14034.6	12908.3	10064	15009
67398	ENSMUSG00000032042	Srpr	signal recognition particle receptor ('docking protein')	0.0885722	0.00405774	0.0365568	-0.254524	14778.7	13634.1	14168.3	13182.1	13524.5	12375.2	11593.7	12728.9	12956.4	10911.9	8633.79	11000.7
11816	ENSMUSG00000002985	Apoe	apolipoprotein E	0.193178	4.47e-06	0.000324737	0.886327	15822.6	16396.8	10339.2	12450.9	14428.1	12069.7	48420.1	21812.2	17566.4	37843.4	57684.3	24106.9
12869	ENSMUSG00000025488	Cox8b	cytochrome c oxidase subunit 8B	0.0997351	0.00572032	0.0452086	-0.275608	11815.6	14215.8	11284.6	12240.8	15520.8	16344.2	11427.1	10167.3	12009.9	12091.2	9258.89	11435.7
14004	ENSMUSG00000070493	Chchd2	coiled-coil-helix-coiled-coil-helix domain containing 2	0.0544604	0.121334	0.300951	-0.0843699	13677.1	13137.5	13375.2	12823.7	14737.2	13559.5	13122.5	12218.7	13784.4	12853.1	11646.4	12979.7
12293	ENSMUSG00000040118	Cacna2d1	calcium channel, voltage-dependent, alpha2/delta subunit 1	0.106741	0.0406139	0.151695	-0.218547	14367.8	13920.9	15394.3	14825.6	10201.3	12596.6	9707.08	12939.6	13414.7	10812.7	9724.44	12438
74182	ENSMUSG00000027346	Gpcpd1	glycerophosphocholine phosphodiesterase 1	0.160418	0.00103636	0.0154541	-0.526246	14460.7	15931.8	14424.6	13831.8	10505.7	12102.9	7109.78	11889.6	10715.1	8174.98	3921.31	9938.12
12827	ENSMUSG00000031503	Col4a2	collagen, type IV, alpha 2	0.115072	0.228017	0.441005	0.138717	10591.1	14204.9	14201.9	12877.2	14444.7	14166	12937.2	13048.5	16034.3	12490	20769.1	14147
107746	ENSMUSG00000039844	Rapgef1	Rap guanine nucleotide exchange factor (GEF) 1	0.0974012	0.0201916	0.0984403	-0.22624	13981.7	13381.8	13926.7	13085.3	13818.2	11992.2	10493.7	14173.4	12991.7	11192.1	8976.2	10026.1
27528	ENSMUSG00000042834	Nrep	neuronal regeneration related protein	0.118486	0.00224112	0.0249493	-0.362124	13083.4	16337.1	15400.6	11772.3	11743.4	11744.3	9840.15	12549.6	12404.5	9364.46	8011.49	8548.33
56451	ENSMUSG00000052738	Suclg1	succinate-CoA ligase, GDP-forming, alpha subunit	0.0748513	0.0210341	0.100986	-0.17271	12311.1	13813.3	13593.7	12364.4	13481.7	14295.5	11518.8	11707.6	13041.6	11792.5	9652.61	12829.4
225115	ENSMUSG00000024236	Svil	supervillin	0.0734729	0.0303565	0.127113	-0.159099	13216.6	13928.1	13963.5	13238.7	11949.1	13536.2	11531.6	12693.2	13566	12236.4	10090.2	11105.5
12387	ENSMUSG00000006932	Ctnnb1	catenin (cadherin associated protein), beta 1	0.0435906	0.00449724	0.0386596	-0.123841	12747.9	13444.2	13372	13133.7	12977.6	13769.8	11723.8	12769	12722.6	11889.7	11440.2	12288.7
170768	ENSMUSG00000026773	Pfkfb3	6-phosphofructo-2-kinase/fructose-2,6-biphosphatase 3	0.188682	0.00268485	0.0278507	-0.566364	15373.4	13203.5	10214.2	13574.4	11991.9	15081.3	9655.82	9637.03	6443.83	7933.61	2609.54	8642.23
16332	ENSMUSG00000032737	Inppl1	inositol polyphosphate phosphatase-like 1	0.0562086	0.5755	0.753462	0.0314751	12919.3	14100	13739.7	12440.6	13141.6	13092.4	13448.8	13537.8	15061.1	13687.7	12304.1	13181.3
27981	ENSMUSG00000037266	Rsrp1	arginine/serine rich protein 1	0.0664335	0.672984	0.824525	0.0280387	14428.7	13398	11456.9	13080.1	13021.5	14037.6	14954.9	13883.5	12777.6	13806.3	12705.3	12899.6
56430	ENSMUSG00000049550	Clip1	CAP-GLY domain containing linker protein 1	0.108591	0.00285942	0.0288819	-0.323868	13843.3	13047.1	14334.3	12873.1	12561.4	12628.6	9292.1	13633.6	11553.3	10278.8	7414.39	9998.42
30853	ENSMUSG00000030120	Mlf2	myeloid leukemia factor 2	0.0525859	0.878401	0.941895	0.00804545	13955.9	13082.3	12946.6	12569.3	13642.2	12957.4	14336.9	12809.9	14275.3	12723.2	12593.4	12863
67126	ENSMUSG00000016252	Atp5e	ATP synthase, H+ transporting, mitochondrial F1 complex, epsilon subunit	0.0829045	0.0985262	0.264522	-0.136962	11957	13440.6	11844.6	12374.7	15004.7	14474.8	12674	11087.6	12959	12427.6	9997.81	12477.5
230598	ENSMUSG00000053510	Nrd1	nardilysin, N-arginine dibasic convertase, NRD convertase 1	0.0964452	0.0433687	0.158075	-0.194833	13643	13443.3	13822.7	13198.5	12009.7	12961.8	10796.3	13257.4	12628.9	11751.6	8122.52	11944.7
57423	ENSMUSG00000038690	Atp5j2	ATP synthase, H+ transporting, mitochondrial F0 complex, subunit F2	0.0761048	0.680737	0.829124	-0.0313138	11334.4	13121.2	12413.9	12577.6	14841.9	14494.7	13577.9	11177.3	13451.7	13282.7	12379.7	13158.6
20866	ENSMUSG00000030987	Stim1	stromal interaction molecule 1	0.0510615	0.944991	0.97328	0.00352318	13412.8	13318.4	13505.4	12187.3	12347.4	13770.9	13626.2	12582.6	14107.6	12753.9	12697.9	12969.8
98766	ENSMUSG00000036352	Ubac1	ubiquitin associated domain containing 1	0.0488373	0.773458	0.884104	-0.0140581	13477.8	13595.2	12624	12312.9	13592.3	12878.8	13839.1	12604.4	13465.4	13056.6	12530.8	12212.6
11840	ENSMUSG00000048076	Arf1	ADP-ribosylation factor 1	0.0514981	0.0120317	0.0711652	-0.129323	13596.6	12451.8	13071.6	13198.5	13072.7	12874.4	12029.4	12608.8	12636.6	11684.1	10633.2	11853.8
218952	ENSMUSG00000037712	Fermt2	fermitin family member 2	0.0940833	0.00041653	0.00861952	-0.332056	13803.1	13398	13851.1	13225.3	11755.3	12150.5	9724.82	12059.3	11975.5	9902.43	7911.67	9685.07
217166	ENSMUSG00000020889	Nr1d1	nuclear receptor subfamily 1, group D, member 1	0.113255	0.0051239	0.0421385	-0.317017	15044.1	12722.3	12435	11467.5	12531.7	13921.4	11127.5	11013.6	11809.5	10279.8	6563.51	10660.7
52187	ENSMUSG00000028278	Rragd	Ras-related GTP binding D	0.12651	0.00178346	0.0218183	-0.39523	14652.8	13014.5	14575.9	13413.8	11322.5	11028.2	9396.59	11518.6	11765.7	9659.01	5910.42	9129.55
53857	ENSMUSG00000030137	Tuba8	tubulin, alpha 8	0.135649	0.00462077	0.0393352	-0.384204	11791.8	13285	13622	12142	14335.4	12576.6	9906.19	10778.5	12414.8	10563.1	5201.36	8449.48
170947	ENSMUSG00000049173	Myoz3	myozenin 3	0.081728	0.318602	0.540155	-0.0815102	13154.7	13551.8	13045.3	12320.1	13079.8	12584.4	13440.9	12095.9	14386.2	12092.2	9692.72	11576
53412	ENSMUSG00000067279	Ppp1r3c	protein phosphatase 1, regulatory subunit 3C	0.127663	0.00999532	0.0633533	-0.32886	14534.1	13007.3	15118	10566.4	14789.5	9719.97	9988.99	11461.2	13190.3	8561.59	9293.41	7669.57
22359	ENSMUSG00000024924	Vldlr	very low density lipoprotein receptor	0.139044	0.00638539	0.0480261	-0.379215	13820.6	14836.4	12819.4	13567.2	11151.3	11350.3	8289.66	12871.7	10454.6	9565.94	5327.31	10727.9
67273	ENSMUSG00000026260	Ndufa10	NADH:ubiquinone oxidoreductase subunit A10	0.0607207	0.213923	0.425872	-0.0754669	12186.2	12939.4	13182.9	12007.1	13191.6	13976.7	12144.7	12051.5	13384.6	12176	10874.8	12811.6
22682	ENSMUSG00000024750	Zfand5	zinc finger, AN1-type domain 5	0.0850427	0.00141243	0.0188447	-0.271465	15495.3	13197.2	11599.8	13157.3	11729.1	12280	10604.1	12262.2	10654	9932.09	9130.14	11016.5
217718	ENSMUSG00000034290	Nek9	NIMA (never in mitosis gene a)-related expressed kinase 9	0.110712	0.00153523	0.0197635	-0.35073	13959	13898.3	13033.7	12951.4	12800.4	10624.2	10110.2	12077.6	11263.6	9974.03	6849.93	9045.53
12540	ENSMUSG00000006699	Cdc42	cell division cycle 42	0.06002	0.000620202	0.0113766	0.205426	12836.7	12697	13885.7	13727.8	11467.6	12617.6	13868.7	15022.4	14348.4	14903.8	16328.1	14870.6
97820	ENSMUSG00000025871	4833439L19Rik	RIKEN cDNA 4833439L19 gene	0.103539	0.00751105	0.0532157	-0.276789	13197	13194.5	13337.3	12640.4	12351	12485.9	10226.5	12294.4	12474.1	10198	7173.68	10456.1
268859	ENSMUSG00000008658	Rbfox1	RNA binding protein, fox-1 homolog (C. elegans) 1	0.104774	0.0195645	0.0966996	-0.244605	14432.9	12753.1	13068.4	13002.9	10031.3	13238.5	9549.37	12379.8	12156.9	10065.1	8143.04	11465.3
68682	ENSMUSG00000057193	Slc44a2	solute carrier family 44, member 2	0.0507811	0.131521	0.316441	-0.0765847	12924.4	12498	12708.1	12804.1	12447.3	12986.1	12701.6	12242.2	12817.2	12140.2	10687.3	11768.8
12616	ENSMUSG00000068267	Cenpb	centromere protein B	0.076721	0.0188878	0.0946011	-0.180121	13508.8	12298	11819.4	12961.7	13529.2	12198.1	12125	11583.1	11793.2	11778.2	8874.5	10883.1
67887	ENSMUSG00000031532	Saraf	store-operated calcium entry-associated regulatory factor	0.0780691	0.00413081	0.0368025	-0.223902	12699.4	11496.6	12652.4	12721.7	14065.5	12592.1	11413.3	10666.2	10779.6	11774.1	8618.86	11616.6
18655	ENSMUSG00000062070	Pgk1	phosphoglycerate kinase 1	0.0805985	0.586387	0.7614	-0.043852	12658.1	13073.3	12795.3	12089.5	14102.3	11496.4	13964.3	11867.8	13866.1	12477.8	11301.2	10359.2
19177	ENSMUSG00000026750	Psmb7	proteasome (prosome, macropain) subunit, beta type 7	0.0526066	0.164504	0.363854	-0.0731274	12487.7	12822.7	12699.7	12326.3	12821.8	12977.3	11915	12567	13241.9	12149.5	10814.2	11618.5
104130	ENSMUSG00000031059	Ndufb11	NADH:ubiquinone oxidoreductase subunit B11	0.0769083	0.110609	0.284317	-0.122704	11778.4	12809.1	11454.8	12037	14274.7	13720	12201.9	10822.1	12454.3	11494.9	10002.5	12666.3
56307	ENSMUSG00000036112	Metap2	methionine aminopeptidase 2	0.0703404	0.102018	0.270032	-0.115017	13927	13472.2	12932.9	12048.3	11965.7	11593.8	11783.9	12502.5	12648.6	11272.9	10016.5	11720.3
22201	ENSMUSG00000001924	Uba1	ubiquitin-like modifier activating enzyme 1	0.0457011	0.393084	0.609029	-0.0390305	12766.5	12468.1	12587.3	11965.9	13515	12530.1	12013.6	13101.6	12678.7	12092.2	11705.2	12184.9
19684	ENSMUSG00000032050	Rdx	radixin	0.0923907	0.0095068	0.0615492	-0.239594	12901.7	13074.2	13789.1	12715.6	10898.1	12332	10141.8	12096.8	12326.2	10458.8	8180.36	10312.8
13194	ENSMUSG00000024740	Ddb1	damage specific DNA binding protein 1	0.0457121	0.00209732	0.0239566	0.140615	12588.9	12901.4	13196.6	12469.5	12122.7	12367.4	13839.1	14755.1	13609	13291.9	14730.8	13270.3
11363	ENSMUSG00000026003	Acadl	acyl-Coenzyme A dehydrogenase, long-chain	0.078923	0.603069	0.774106	0.0410393	11356.1	13325.7	12076.7	11584.9	12396.2	14836.7	11897.3	12668	12953.9	13140.5	12120.3	15067.3
347740	ENSMUSG00000102869	Norad	non-coding RNA activated by DNA damage	0.0740676	0.187765	0.393223	-0.0975633	12691.1	12812.8	13303.7	12703.2	11527	12514.6	10651.4	13228.7	12377.8	11908.1	9815.88	12461.7
620913	ENSMUSG00000048852	Gm12185	predicted gene 12185	0.20228	0.124814	0.306328	-0.310475	16993.4	7756.95	14575.9	14382.8	11296.4	9950.18	9263.52	7189.46	2712.51	10846.4	4567.87	16501.6
110323	ENSMUSG00000036751	Cox6b1	cytochrome c oxidase, subunit 6B1	0.0831149	0.694161	0.837732	0.032682	11262.2	12982.8	11314.1	11244	14003.6	14016.6	13469.5	10653.1	12913.5	12624	13093.4	13862.4
66142	ENSMUSG00000031231	Cox7b	cytochrome c oxidase subunit 7B	0.0744495	0.162682	0.361804	-0.10394	10701.5	12644.5	12180.7	11796	12883.6	14062	11444.9	10931.8	12831.8	12093.2	10205.9	11418.9
11931	ENSMUSG00000026576	Atp1b1	ATPase, Na+/K+ transporting, beta 1 polypeptide	0.130085	0.235667	0.450241	-0.154266	8941.17	12701.5	11454.8	13034.8	11889.7	16028.8	8619.86	10816	11280.8	12900.2	8249.4	13756.6
16852	ENSMUSG00000068220	Lgals1	lectin, galactose binding, soluble 1	0.083825	4.48e-14	3.92e-11	0.632568	11264.2	14187.8	10509.4	12294.4	13608.9	12167.1	21503.8	19405.5	17631.8	19766	21384.8	17435.7
14571	ENSMUSG00000026827	Gpd2	glycerol phosphate dehydrogenase 2, mitochondrial	0.132232	0.000203116	0.00539713	-0.491255	13308.5	11877.4	14442.5	11326.4	12331.9	10654.1	8250.23	9456.79	11666	8160.66	5161.24	7530.2
20044	ENSMUSG00000024608	Rps14	ribosomal protein S14	0.0642851	0.136	0.32303	0.0958398	12636.4	11843	11663.9	11924.7	13487.6	12307.7	14646.4	11814.7	12367.5	13818.6	13760.5	12666.3
108682	ENSMUSG00000031700	Gpt2	glutamic pyruvate transaminase (alanine aminotransferase) 2	0.117227	0.000442227	0.00896805	-0.411877	15846.3	11760.7	11829.9	11698.2	12188.1	10468.2	9927.87	9995.76	10537.1	9061.72	6190.32	8189.51
230673	ENSMUSG00000033365	Ipo13	importin 13	0.11297	0.0364937	0.142018	-0.236263	12230.6	12044.8	12444.4	11381	11672.1	13811.8	9384.76	12083.7	11506	10000.6	6722.12	11841.9
224727	ENSMUSG00000024392	Bag6	BCL2-associated athanogene 6	0.0586095	0.157261	0.353439	-0.0828939	12126.3	12245.6	12286.8	11504.6	12526.9	12863.3	11361.1	12284.9	12346	11518.4	10008.1	11839
71472	ENSMUSG00000006676	Usp19	ubiquitin specific peptidase 19	0.0473002	0.66654	0.819607	-0.0203817	12283.3	12155.1	12731.2	12070.9	12271.3	12031	12001.8	12560	12775.9	12173	10846.8	12137.5
99738	ENSMUSG00000027895	Kcnc4	potassium voltage gated channel, Shaw-related subfamily, member 4	0.159557	0.00113899	0.016405	-0.519157	13455.1	11434.2	14030.7	10734.3	11326.1	12247.9	7702.18	9381.04	11115.7	7649.28	3297.15	7842.56
56188	ENSMUSG00000036570	Fxyd1	FXYD domain-containing ion transport regulator 1	0.0695053	0.491875	0.693009	-0.0477731	11927.1	11926.3	12217.5	10694.1	12635.1	13582.7	12653.3	10902.2	12892.8	11151.2	10888.8	12042.6
109154	ENSMUSG00000048578	Mlec	malectin	0.0827059	0.719624	0.852565	-0.0296883	13803.1	12083.7	12578.9	11982.4	11817.1	10641.9	13154	13024.1	12873.9	11512.3	10038.9	10752.6
56758	ENSMUSG00000027763	Mbnl1	muscleblind like splicing factor 1	0.113347	0.013784	0.0778474	-0.279156	13323	12024	13393	12972	8740.08	12318.7	8140.82	10987.5	11175	9623.22	7774.52	11207.3
68680	ENSMUSG00000022215	Fitm1	fat storage-inducing transmembrane protein 1	0.062868	0.287109	0.507855	-0.0669221	12461.9	11767.9	11926.5	11067.9	13193.9	12304.4	12223.5	10845.6	12321.9	11909.1	10241.3	11802.4
106529	ENSMUSG00000031708	Tecr	trans-2,3-enoyl-CoA reductase	0.0845848	0.112887	0.287947	-0.134097	12787.1	12118.9	11912.8	11333.6	12981.1	11565	11581.9	12344.1	12258.3	11026.5	8581.54	10161.5
12299	ENSMUSG00000020722	Cacng1	calcium channel, voltage-dependent, gamma subunit 1	0.0493019	3.15e-13	2.26e-10	0.359299	11587.4	12644.5	12281.6	11714.6	12480.6	11909.2	15507.9	15590.1	15993.9	14845.5	16963.4	14601.7
18011	ENSMUSG00000006435	Neurl1a	neuralized E3 ubiquitin protein ligase 1A	0.0818463	0.182801	0.386061	-0.109034	12742.7	12490.7	11116.6	12227.5	12801.6	11110.1	11575.9	12860.4	11877.5	11532.7	9201.98	9940.1
67731	ENSMUSG00000022358	Fbxo32	F-box protein 32	0.197878	0.114754	0.291361	-0.312089	14445.3	15513.9	11289.9	12251.1	8371.5	10589.9	6951.09	16401.6	7825.45	6445.48	3312.08	10174.4
12336	ENSMUSG00000001794	Capns1	calpain, small subunit 1	0.0398926	4.29e-09	9.39e-07	0.234269	12024.1	12067.4	11995.8	12019.4	12437.8	11627	14556.7	13700.6	15012.1	13523	14310	13924.6
22057	ENSMUSG00000037573	Tob1	transducer of ErbB-2.1	0.088155	0.530992	0.722213	-0.0552285	12179	13449.6	12339.4	10778.6	9631.81	13700	11469.5	12310.1	12785.3	10540.6	10542.7	11586.9
12491	ENSMUSG00000002944	Cd36	CD36 molecule	0.123141	0.0701227	0.213925	-0.223024	10675.7	12990.1	12374	11793.9	10112.1	13952.4	8525.24	11011	10574.1	10091.6	6896.58	13435.3
18670	ENSMUSG00000042476	Abcb4	ATP-binding cassette, sub-family B (MDR/TAP), member 4	0.141408	0.00825819	0.0565758	-0.373506	11351	12693.4	12394	11673.4	11096.6	12544.5	8242.34	10365.8	11095.1	9345.02	4356.08	9697.92
27207	ENSMUSG00000003429	Rps11	ribosomal protein S11	0.0608645	0.0982322	0.264002	0.100639	12199.6	11642.2	11275.2	11232.7	12955	12429.4	13946.5	12546.1	12916	13257.1	13039.3	11333.8
210582	ENSMUSG00000039914	Coq10a	coenzyme Q10A	0.0866548	0.0132412	0.0757044	-0.214663	11254.9	12308	11444.3	10847.6	12528.1	13089.1	9993.91	9745	11215.4	10039.5	8130.92	12011
66854	ENSMUSG00000022043	Trim35	tripartite motif-containing 35	0.103935	0.00049794	0.00974988	0.361888	13358.1	11477.6	13195.5	11444.8	11069.3	10907.6	17552.2	12539.1	15865.8	15202.4	19644.8	12768.1
21685	ENSMUSG00000022389	Tef	thyrotroph embryonic factor	0.0555501	0.23629	0.450481	-0.0657886	12757.2	11791.5	11501	11439.7	11913.4	11934.7	10483.8	12208.2	11502.6	11448.9	10413	12039.6
12295	ENSMUSG00000020882	Cacnb1	calcium channel, voltage-dependent, beta 1 subunit	0.0749628	0.154027	0.349038	0.106856	13333.3	11387.1	12228	10316.2	12147.7	11849.5	14124.9	12864.8	14087.9	12100.4	12491.7	11274.5
19182	ENSMUSG00000002102	Psmc3	proteasome (prosome, macropain) 26S subunit, ATPase 3	0.0352922	0.00881612	0.0588127	0.092434	11857.9	11743.5	11844.6	11430.4	12443.7	11923.6	13000.3	12891.7	12819.7	12566.7	12303.2	12406.3
229900	ENSMUSG00000040253	Gbp7	guanylate binding protein 7	0.187068	0.00133051	0.0181672	-0.600359	15310.5	6922	13355.2	14053.2	13592.3	7734.36	7207.37	7268.7	3235.24	8368.28	4338.35	8680.78
110446	ENSMUSG00000032047	Acat1	acetyl-Coenzyme A acetyltransferase 1	0.098962	0.0241339	0.109844	-0.223158	10856.4	12099	12007.4	10632.3	11089.5	13990	9003.3	10820.3	11052.1	10038.5	7582.32	11423.8
103554	ENSMUSG00000040850	Psme4	proteasome (prosome, macropain) activator subunit 4	0.123019	0.00401442	0.0363471	-0.353929	11714.4	12923.1	12825.7	12096.7	10089.6	10905.4	7892.42	11571.7	10848.3	8203.62	5950.54	9232.35
13016	ENSMUSG00000037373	Ctbp1	C-terminal binding protein 1	0.0476164	0.00972271	0.0622514	-0.123114	11961.1	11597	11262.6	11397.5	12650.6	11682.3	11337.4	11026.7	10867.2	10949.7	9974.48	10544.1
16709	ENSMUSG00000021843	Ktn1	kinectin 1	0.0826062	0.169763	0.371212	-0.113416	12076.8	11871.1	12981.2	11923.7	10106.2	11490.9	9857.89	11907	12631.5	10396.4	9328.86	10772.4
27361	ENSMUSG00000075705	Msrb1	methionine sulfoxide reductase B1	0.0838623	0.486989	0.689314	-0.0582931	13387	12138.8	10403.3	11312	12536.5	10501.4	12885.9	11001.4	11171.6	12000.1	10814.2	9497.26
11804	ENSMUSG00000031996	Aplp2	amyloid beta (A4) precursor-like protein 2	0.0539273	0.096772	0.261704	-0.0895576	11949.8	12658.1	11898.1	11168.9	10968.2	11602.6	11222.1	11528.2	11720.1	10573.4	10660.2	10240.6
11820	ENSMUSG00000022892	App	amyloid beta (A4) precursor protein	0.0642864	0.0114908	0.06916	0.162478	10303	11676.6	11813.1	11313	12292.7	12529	12497.6	13809.5	12279.8	12372.4	14531.2	13000.4
56409	ENSMUSG00000024213	Nudt3	nudix (nucleotide diphosphate linked moiety X)-type motif 3	0.066404	5.68e-05	0.002152	-0.26732	11936.4	11799.6	10477.8	11158.6	12550.7	11352.5	9811.56	10482.5	9777.94	9590.49	8195.29	9400.39
232087	ENSMUSG00000053907	Mat2a	methionine adenosyltransferase II, alpha	0.0680279	0.676019	0.826123	0.028429	12254.4	11447.7	11744.8	12275.9	11754.1	9785.27	11340.4	11651	12880.8	11539.9	12516.9	10751.6
26554	ENSMUSG00000004364	Cul3	cullin 3	0.100036	0.00212255	0.0240958	-0.307362	11991.1	11789.7	12756.4	12109	10184.7	10421.7	8291.63	10668	10873.3	9572.08	7021.6	8723.29
224796	ENSMUSG00000023959	Clic5	chloride intracellular channel 5	0.103438	0.00612631	0.0469515	-0.283518	12202.7	11855.7	12755.4	12188.3	10936.1	9250.68	9692.29	10215.2	10999.6	9988.35	7403.19	7721.96
74106	ENSMUSG00000026571	Dcaf6	DDB1 and CUL4 associated factor 6	0.0944493	0.00589889	0.0458925	-0.260052	11331.3	12280	12962.3	11023.7	10345.2	11240.7	9084.12	10794.2	11139.8	9636.51	7239.92	9252.12
13138	ENSMUSG00000039952	Dag1	dystroglycan 1	0.0703175	0.801846	0.899779	-0.0176468	12261.6	11539.1	12737.5	11685.8	10084.8	10792.5	11444.9	11979.2	11935.1	10909.9	11989.7	9976.67
17975	ENSMUSG00000026234	Ncl	nucleolin	0.0373102	0.725247	0.856009	-0.0131129	11821.8	11569.8	11729	11875.3	10983.7	11114.5	11255.6	11571.7	11446.7	11467.3	11013.8	11713.4
11732	ENSMUSG00000022265	Ank	progressive ankylosis	0.120736	0.00142469	0.0189282	-0.385101	11000.9	12272.7	11716.4	11171.9	11511.6	11273.9	8398.08	10115.9	9752.15	9012.63	4978.38	9042.56
20851	ENSMUSG00000020919	Stat5b	signal transducer and activator of transcription 5B	0.119525	0.00240115	0.0261105	-0.362821	12351.4	12014	12348.8	11163.7	9860.09	11177.6	8040.28	10511.2	10163.1	8802.96	5446.73	9231.36
13191	ENSMUSG00000031865	Dctn1	dynactin 1	0.0561269	0.153454	0.34841	-0.0801176	11212.6	11454.1	11942.3	10616.9	11779.1	11861.6	11241.8	11122.5	11794.1	10327.9	9802.81	10782.3
12325	ENSMUSG00000021820	Camk2g	calcium/calmodulin-dependent protein kinase II gamma	0.0980627	0.00161296	0.0203976	-0.309246	11456.3	11849.4	12222.8	11212.1	11373.6	10633.1	9114.68	9954.84	10821.7	9283.66	6382.51	9149.32
20973	ENSMUSG00000048277	Syngr2	synaptogyrin 2	0.0834242	0.051684	0.175779	-0.162323	12376.2	11179.1	11254.2	10764.2	11693.5	11439.9	10283.7	10881.3	11593.7	10533.5	7767.05	10019.2
216011	ENSMUSG00000037151	Lrrc20	leucine rich repeat containing 20	0.124773	0.000668035	0.0118539	-0.424525	11487.2	12021.2	11766.8	10503.6	11267.8	11641.4	7856.94	9584.79	10071.1	8218.96	4751.66	8964.47
26943	ENSMUSG00000017707	Serinc3	serine incorporator 3	0.072462	0.0998892	0.266862	-0.119228	11448	12157.8	11157.5	12326.3	11128.7	10181.5	9819.45	12083.7	10431.4	11064.3	9297.14	10104.2
22437	ENSMUSG00000079243	Xirp1	xin actin-binding repeat containing 1	0.141474	0.885565	0.945014	-0.0203607	11143.4	7670.11	13751.3	11394.4	14411.4	9878.24	11214.2	8414.55	13512.7	11638.1	14160.8	8195.44
20181	ENSMUSG00000015846	Rxra	retinoid X receptor alpha	0.10876	0.000180481	0.00501559	-0.407295	11851.7	11341	11647.1	11012.3	11421.2	10819	8197	9549.09	10118.4	8735.46	5470.06	8075.84
66046	ENSMUSG00000027673	Ndufb5	NADH:ubiquinone oxidoreductase subunit B5	0.0889851	0.0692785	0.21246	-0.16165	10435.2	11638.6	11547.3	10109.2	11416.4	12824.6	9331.53	9793.76	11331.5	10537.6	8020.82	11392.2
18103	ENSMUSG00000020857	Nme2	NME/NM23 nucleoside diphosphate kinase 2	0.0588569	0.97285	0.985895	0.00200313	11061.9	11340.1	10391.7	10680.7	12699.3	11660.2	11785.9	11285.3	11441.6	11460.1	10330.9	11623.5
104027	ENSMUSG00000043079	Synpo	synaptopodin	0.0705551	0.00195524	0.0230259	-0.218506	10602.4	11199	11172.2	10278.1	11688.7	12888.7	9378.84	9679.69	10903.4	9923.91	8597.41	9528.89
20692	ENSMUSG00000018593	Sparc	secreted acidic cysteine rich glycoprotein	0.134868	0.00176645	0.0216944	0.421723	8336.15	12092.7	10590.3	11297.6	11719.6	13789.7	14536	13025	14060.4	13475	24473.9	15162.2
270210	ENSMUSG00000013419	Zfp651	zinc finger protein 651	0.131154	0.000301691	0.00685965	-0.473971	12717.9	10941.1	11192.2	11446.9	11653	9868.28	8294.58	9223.44	9335.17	8747.73	4453.11	6689.01
235587	ENSMUSG00000023249	Parp3	poly (ADP-ribose) polymerase family, member 3	0.0845363	0.0131659	0.0753284	-0.209587	11452.1	10465.3	11755.3	11075.1	12372.4	10677.4	9896.33	10411.1	9978.26	11073.5	7503.02	9366.78
67568	ENSMUSG00000055302	Mrfap1	Morf4 family associated protein 1	0.0387712	0.127329	0.310049	-0.0591152	11703	10734	11420.2	11051.5	11676.8	11000.5	10908.6	10450.3	11047.8	10997.8	10527.7	10912.8
14828	ENSMUSG00000026864	Hspa5	heat shock protein 5	0.0771895	0.00110413	0.0160276	-0.251835	11052.6	9855.62	10931.7	13730.9	11817.1	10112.9	9206.35	9576.95	9502.82	9782.77	8772.81	9464.64
232341	ENSMUSG00000045962	Wnk1	WNK lysine deficient protein kinase 1	0.0640712	0.828712	0.914741	0.0138621	11010.2	11071.4	12407.6	11976.2	10533	10489.2	10318.2	12618.3	11658.2	10851.6	11404.7	11304.2
117146	ENSMUSG00000029577	Ube3b	ubiquitin protein ligase E3B	0.0996732	0.0046068	0.0392587	-0.282406	11833.1	11220.7	11816.2	10632.3	11051.4	10927.5	9364.06	10638.3	10416.7	8959.44	6332.13	9036.63
72674	ENSMUSG00000026457	Adipor1	adiponectin receptor 1	0.0911307	0.00165022	0.0207192	-0.286777	11682.4	11482.1	10337.1	10772.4	11456.9	11667.9	9431.09	10166.4	10013.5	9130.24	6567.24	9331.2
14712	ENSMUSG00000031985	Gnpat	glyceronephosphate O-acyltransferase	0.0960943	0.00787066	0.0548152	-0.255377	11130	11310.2	11168	11058.7	11383.2	11323.7	9099.89	10644.4	10840.6	9838	6626.02	8769.74
56040	ENSMUSG00000007892	Rplp1	ribosomal protein, large, P1	0.0728001	0.27304	0.492492	0.0797955	10592.1	11184.5	9869.6	10800.2	13040.6	11705.6	13076.2	11286.2	11035.8	12497.2	11949.6	11301.2
16779	ENSMUSG00000052911	Lamb2	laminin, beta 2	0.0696229	0.916438	0.95828	0.00730494	9738.24	11513.8	11953.8	10981.4	11368.9	11484.2	10780.5	11060.6	12916	11057.1	10061.3	11513.7
12723	ENSMUSG00000029862	Clcn1	chloride channel, voltage-sensitive 1	0.106591	0.00994067	0.063083	-0.27478	11132.1	12106.3	11158.6	10308	11025.3	11162.1	8906.7	10762.9	10544	9056.6	6067.17	9120.65
13819	ENSMUSG00000024140	Epas1	endothelial PAS domain protein 1	0.1231	0.0259446	0.114975	-0.274148	10632.4	11639.5	11804.6	10012.4	10886.2	11887.1	7924.95	9700.59	11243	9314.34	5511.11	10422.5
66993	ENSMUSG00000028949	Smarcd3	SWI/SNF related, matrix associated, actin dependent regulator of chromatin, subfamily d, member 3	0.102246	0.000905994	0.0141817	-0.339272	13144.3	11675.7	9643.74	10046.4	12340.3	9920.3	9703.14	10131.6	9135.71	8305.89	7095.31	7515.37
103841	ENSMUSG00000018378	Cuedc1	CUE domain containing 1	0.10312	0.000690847	0.0120151	-0.349907	10752.1	11733.6	10608.1	10049.5	11851.6	11316	8131.95	9375.82	9639.52	9228.43	5773.28	8957.55
18555	ENSMUSG00000031065	Cdk16	cyclin-dependent kinase 16	0.0479049	0.0161137	0.0858363	-0.115275	11245.6	10742.1	10943.2	10650.9	11494.9	11146.6	10512.4	10765.5	10712.5	9745.95	9499.6	9826.42
68349	ENSMUSG00000005510	Ndufs3	NADH:ubiquinone oxidoreductase core subunit S3	0.0614005	0.72399	0.855101	-0.0216825	10926.6	11234.2	11179.6	10300.8	10575.8	11884.9	10742.1	10538.2	11845.6	10820.9	9563.97	11582
22628	ENSMUSG00000051391	Ywhag	tyrosine 3-monooxygenase/tryptophan 5-monooxygenase activation protein, gamma polypeptide	0.0517356	0.740426	0.86447	0.0171395	11775.3	10905	11364.5	10911.4	10918.3	10162.7	11401.5	10976.2	11062.4	11615.6	11605.3	10180.3
13602	ENSMUSG00000029309	Sparcl1	SPARC-like 1	0.111671	0.195017	0.402352	-0.144712	9086.75	11731.8	11168	9448.12	10549.7	14001.1	7742.6	9968.77	11192.2	8576.93	10132.2	11543.4
70456	ENSMUSG00000026568	Mpc2	mitochondrial pyruvate carrier 2	0.108795	0.0109404	0.0669206	-0.276841	10480.6	11359.1	10980	9902.24	11037.2	12182.6	8500.59	9188.61	10136.5	9491.28	5885.23	10359.2
56298	ENSMUSG00000059811	Atl2	atlastin GTPase 2	0.109724	0.0144995	0.0802486	-0.268236	11108.3	11543.6	11554.6	10992.8	9691.26	11040.4	7768.23	10803.8	10243.9	8869.44	6193.12	10004.3
53761	ENSMUSG00000024393	Prrc2a	proline-rich coiled-coil 2A	0.0496266	0.613515	0.781627	-0.0250645	11460.4	10347.7	10690	10550	11403.4	11048.1	11045.6	10767.2	11347.8	11004	10202.1	9982.6
18247	ENSMUSG00000040652	Oaz2	ornithine decarboxylase antizyme 2	0.0602332	0.315757	0.536788	0.060427	10471.3	10564.8	11252.1	10925.8	10307.1	11961.2	11492.2	10289.2	12329.7	11232	10854.3	12151.3
74148	ENSMUSG00000020741	Cluh	clustered mitochondria (cluA/CLU1) homolog	0.062691	0.29363	0.514398	-0.0658376	9814.64	11232.4	11514.7	10504.7	10813.6	11303.8	9773.12	10688.8	11298	10892.5	9273.82	10278.2
66105	ENSMUSG00000078578	Ube2d3	ubiquitin-conjugating enzyme E2D 3	0.0772805	0.0461995	0.164479	-0.154064	11600.8	10390.2	11885.5	11542.7	9194.27	10339.8	8624.79	10297	10225.9	9853.34	8767.21	10366.1
110842	ENSMUSG00000032314	Etfa	electron transferring flavoprotein, alpha polypeptide	0.085227	0.275826	0.495896	-0.0928756	9923.05	10873.3	11086.1	9931.08	9873.17	12875.5	9381.8	10193.4	10759.8	10019	8526.5	11469.3
72607	ENSMUSG00000056900	Usp13	ubiquitin specific peptidase 13 (isopeptidase T-3)	0.0875044	0.0621816	0.198742	-0.163195	10767.6	11212.5	11460.1	11030.9	10373.7	9639.17	9288.16	10466.8	10905.1	10117.2	7319.22	9160.19
13669	ENSMUSG00000024991	Eif3a	eukaryotic translation initiation factor 3, subunit A	0.0400398	0.568412	0.74818	0.0228384	10473.4	10733.1	11048.3	11187.4	10656.7	10338.7	11006.2	11168.6	11047.8	10817.8	11196.7	10237.6
14201	ENSMUSG00000032643	Fhl3	four and a half LIM domains 3	0.0995705	0.038991	0.14783	-0.205542	11036	11770.7	10527.2	10747.7	10575.8	9767.56	9633.15	11072.8	9684.23	9627.31	6503.8	8810.27
20741	ENSMUSG00000021061	Sptb	spectrin beta, erythrocytic	0.113507	0.0115578	0.0694568	-0.286648	11152.7	10755.7	11230	10214.3	10202.5	10777	8543.96	10401.5	10364.3	8117.7	5554.96	8795.45
54601	ENSMUSG00000042903	Foxo4	forkhead box O4	0.117554	0.000152285	0.00447677	-0.445216	10888.4	10883.2	10437.9	10493.3	10377.3	11163.2	7203.42	8756.74	9072.95	7879.4	4601.45	8226.08
19043	ENSMUSG00000061130	Ppm1b	protein phosphatase 1B, magnesium dependent, beta isoform	0.0535524	0.248198	0.463701	-0.061839	10682.9	10759.3	11032.5	11135.9	9474.86	11154.4	9732.71	10069.8	10626.5	10184.7	10882.3	10003.4
320717	ENSMUSG00000038582	Pptc7	PTC7 protein phosphatase homolog	0.120716	0.0022686	0.0250976	-0.368498	10605.5	11708.2	10733.1	10344	9656.78	11061.4	7204.41	9615.26	9381.6	8627.04	4913.07	8571.06
677289	ENSMUSG00000043795	Prr33	proline rich 33	0.0964154	0.00147072	0.0192316	-0.30664	10691.2	10549.5	10785.6	9947.55	11756.5	10018.8	8307.4	9190.35	10602.4	8411.24	6402.1	7938.44
67391	ENSMUSG00000031198	Fundc2	FUN14 domain containing 2	0.10469	0.0242017	0.110025	-0.235963	10671.6	11099.4	11888.7	10857.9	9112.23	9993.35	7885.52	10008	10661.8	8792.73	6492.6	9512.09
21401	ENSMUSG00000001604	Tcea3	transcription elongation factor A (SII), 3	0.130218	0.00274066	0.0280784	-0.390059	10431	10024.8	10312.9	9494.46	10955.1	12324.3	7309.88	8198.62	9551.83	8089.07	4422.32	9237.29
69046	ENSMUSG00000044792	Isca1	iron-sulfur cluster assembly 1	0.102115	0.00110387	0.0160276	-0.333164	10644.7	10955.6	11206.9	9500.63	10436.7	10769.2	7722.88	9194.71	9771.92	8587.15	5724.76	8581.93
269523	ENSMUSG00000028452	Vcp	valosin containing protein	0.0505462	0.897021	0.950145	-0.00654199	9470.83	10896.8	10611.3	10605.6	11044.3	10658.5	10019.5	10606.1	11132	10600	10041.7	10594.5
19285	ENSMUSG00000004044	Cavin1	caveolae associated 1	0.071833	0.133592	0.318844	-0.107756	9633.96	9701.84	10714.2	10332.7	11398.6	11384.6	9581.9	8562.57	10721.1	9156.84	10671.4	9777
24053	ENSMUSG00000035296	Sgcg	sarcoglycan, gamma (dystrophin-associated glycoprotein)	0.0606003	0.620506	0.786337	-0.0300052	10724.2	10889.6	11119.7	9638.62	9432.06	11214.2	10073.8	10304.9	11293.7	10044.6	9938.1	10037
230861	ENSMUSG00000028760	Eif4g3	eukaryotic translation initiation factor 4 gamma, 3	0.088764	0.0947075	0.257737	-0.148331	11077.3	10961.9	11077.7	10464.5	9710.28	9698.94	8836.71	11584.8	10182	9519.92	7638.3	8767.77
16978	ENSMUSG00000026305	Lrrfip1	leucine rich repeat (in FLII) interacting protein 1	0.0750164	0.135646	0.322524	0.11194	11175.4	9880.05	10796.2	10038.2	11335.6	9434.41	12599.1	10301.4	12018.5	11168.6	12006.5	9810.61
16956	ENSMUSG00000015568	Lpl	lipoprotein lipase	0.138186	0.247334	0.462801	-0.15986	9809.48	12022.1	9179.41	9243.19	8652.1	13738.8	8717.45	9994.02	8802.98	9758.22	5656.65	12205.7
19087	ENSMUSG00000032601	Prkar2a	protein kinase, cAMP dependent regulatory, type II alpha	0.109977	0.00132963	0.0181672	-0.352973	11712.3	10605.5	11155.4	10211.2	9398.77	9474.25	7567.14	9886.92	9405.67	7955.08	5637.06	7510.43
12484	ENSMUSG00000047139	Cd24a	CD24a antigen	0.117429	0.0226793	0.105865	-0.267595	10520.8	12495.2	10494.7	11072.1	9694.82	8227.99	8204.89	10126.4	9631.78	9462.64	5965.47	7574.68
19328	ENSMUSG00000023460	Rab12	RAB12, member RAS oncogene family	0.110394	0.00104861	0.0155244	-0.361779	11680.3	11646.7	9695.21	10447	9562.85	9363.57	7453.79	10235.2	8270.8	8086	5611.87	7856.39
13424	ENSMUSG00000018707	Dync1h1	dynein cytoplasmic 1 heavy chain 1	0.0593065	0.856078	0.930612	0.0107564	10712.9	10024.8	10663.8	10428.5	10807.7	9717.75	11452.7	11077.2	10299.8	10811.7	9746.84	9442.9
56442	ENSMUSG00000019877	Serinc1	serine incorporator 1	0.0791085	0.236985	0.451205	-0.0935502	10670.6	10509.6	11173.3	10465.5	9072.99	10314.3	8626.76	10872.6	10822.5	9517.87	8308.18	9998.42
15259	ENSMUSG00000027177	Hipk3	homeodomain interacting protein kinase 3	0.107953	0.00225803	0.0250666	-0.32969	10811	10464.4	11706.9	11276	8187.22	9663.52	7125.56	9464.63	9151.18	8053.27	6063.43	8644.21
75695	ENSMUSG00000029392	Rilpl1	Rab interacting lysosomal protein-like 1	0.116873	0.000816167	0.0132334	-0.391203	10475.4	10631.8	9821.27	9816.77	10695.9	10516.9	7434.08	9081.52	8785.79	7961.22	4634.11	8089.67
104215	ENSMUSG00000024143	Rhoq	ras homolog family member Q	0.0686105	0.635067	0.79618	-0.0325631	10377.3	10709.6	11680.7	10332.7	9037.33	9778.63	9752.42	10543.4	11113.1	9284.68	9833.6	9966.79
74770	ENSMUSG00000032523	Hhatl	hedgehog acyltransferase-like	0.0669476	0.0626313	0.199618	-0.124643	10532.2	9899.95	10596.6	9684.96	10739.9	10457.1	10327.1	9159.01	10655.7	9427.87	8389.35	8684.74
13010	ENSMUSG00000027447	Cst3	cystatin C	0.0938208	0.10931	0.281939	-0.150235	10069.7	10658	9313.87	9933.14	11748.2	9879.34	9386.73	10113.3	9556.13	9842.09	6663.34	9605.01
216150	ENSMUSG00000020307	Cdc34	cell division cycle 34	0.0674333	0.780531	0.888258	-0.0187888	10773.8	10157.8	9724.62	9694.23	11636.4	9545.09	11210.3	10311	10579.2	9732.65	9343.79	9532.85
218963	NA	Ubb-ps	ubiquitin B, pseudogene	0.0659969	0.00928794	0.0607261	-0.171676	10050	10185.8	9739.33	10279.1	10825.5	10379.6	9328.57	9846.87	9532.91	9673.33	8072.14	7928.55
227723	ENSMUSG00000039262	Prrc2b	proline-rich coiled-coil 2B	0.0779523	0.0211299	0.10126	-0.179731	10706.7	10214.7	10797.2	10548.9	9336.94	9249.57	8662.25	10149	9495.94	9279.57	7378.93	8496.93
56323	ENSMUSG00000036052	Dnajb5	DnaJ heat shock protein family (Hsp40) member B5	0.101696	1.18e-05	0.000669182	-0.445622	11420.1	9456.69	10182.6	8530.59	11093	10163.8	7024.03	7690.99	9338.61	7022.32	5778.87	6845.19
21916	ENSMUSG00000028328	Tmod1	tropomodulin 1	0.0947498	0.0373581	0.143819	-0.197253	10151.2	10387.5	11094.5	9490.34	11058.6	8660.75	9747.49	9602.2	10183.7	8366.24	7348.15	7378.96
17281	ENSMUSG00000025241	Fyco1	FYVE and coiled-coil domain containing 1	0.0957745	0.0633286	0.201062	-0.177842	8859.61	10330.5	11122.9	9413.1	9598.52	11493.1	8054.08	9956.58	10073.7	8483.85	7026.27	9757.23
223697	ENSMUSG00000042524	Sun2	Sad1 and UNC84 domain containing 2	0.10259	0.0196196	0.0968808	-0.239399	9890.01	10872.4	10484.1	9469.74	9930.24	10136.1	9052.58	8871.67	10073.7	8707.84	5714.5	8449.48
18600	ENSMUSG00000028927	Padi2	peptidyl arginine deiminase, type II	0.141003	0.14057	0.329389	-0.207792	10181.2	9254.97	11886.6	8305.07	8021.95	13103.5	8448.35	8074.1	10546.6	8252.71	5249.88	10823.8
68460	ENSMUSG00000033044	Dhrs7c	dehydrogenase/reductase (SDR family) member 7C	0.0951746	0.0110398	0.0673196	-0.24188	10295.8	10417.4	10487.3	9277.18	9990.88	9801.87	9161.99	8315.29	9967.95	8866.37	6058.77	8074.85
140491	ENSMUSG00000042717	Ppp1r3a	protein phosphatase 1, regulatory subunit 3A	0.130018	0.0319803	0.131605	-0.278843	10927.6	10602.8	10573.4	11339.8	6742.62	10011.1	6301.52	9673.6	8704.97	7967.36	5947.74	9793.8
19045	ENSMUSG00000040385	Ppp1ca	protein phosphatase 1 catalytic subunit alpha	0.0358165	0.143392	0.333656	0.0524094	10046.9	9967.79	10056.6	9530.5	10338.1	10160.5	10823.9	10198.6	10546.6	10232.8	10261.8	10274.2
106628	ENSMUSG00000019487	Trip10	thyroid hormone receptor interactor 10	0.0907187	0.00216626	0.0244512	-0.278183	10041.8	9902.66	9971.5	9360.59	10459.3	10163.8	8034.36	9295.71	8974.93	8170.89	5900.16	8494.95
666794	ENSMUSG00000038132	Rbm24	RNA binding motif protein 24	0.0655472	0.724082	0.855141	-0.0231387	10885.3	9957.84	9546.04	9852.82	9755.46	9776.41	9239.86	9696.24	9798.58	9565.94	11518.6	8977.32
109979	ENSMUSG00000034842	Art3	ADP-ribosyltransferase 3	0.132617	0.00260429	0.0272482	-0.399304	9804.32	10193	10295.1	9491.37	9275.12	10653	6516.4	8242.15	8969.78	7635.98	3950.23	8278.47
73284	ENSMUSG00000046818	Ddit4l	DNA-damage-inducible transcript 4-like	0.0870866	0.0643498	0.202873	-0.161088	10662.3	10474.4	9652.14	8551.19	10266.7	9951.29	9000.34	9447.21	9179.56	7633.94	7363.07	10342.4
230249	ENSMUSG00000050812	Ecpas	Ecm29 proteasome adaptor and scaffold	0.0902128	0.00129684	0.0179092	-0.290186	10531.2	9415.08	11202.7	10057.7	9202.59	8993.9	7716.97	8936.98	9223.4	8140.21	6269.62	7762.49
13854	ENSMUSG00000035203	Epn1	epsin 1	0.0791224	0.00581577	0.0455011	-0.218219	10505.4	9859.24	9167.85	9617	10566.3	9580.51	8791.37	9077.16	9196.75	9011.6	6734.25	7846.51
15384	ENSMUSG00000020358	Hnrnpab	heterogeneous nuclear ribonucleoprotein A/B	0.0940519	0.751489	0.872024	-0.029784	11526.5	10115.2	8042.75	9498.58	10635.3	9415.59	10906.7	9988.8	8317.23	9181.38	10965.3	8592.81
73158	ENSMUSG00000037331	Larp1	La ribonucleoprotein domain family, member 1	0.0779629	0.00670298	0.0495863	-0.211377	10780	9482.93	10167.9	10228.7	9648.45	8718.31	8451.31	9766.77	8956.88	8107.48	7092.51	8311.09
217869	ENSMUSG00000021282	Eif5	eukaryotic translation initiation factor 5	0.0634884	0.00592653	0.0460021	-0.174709	10689.1	9242.3	10135.4	10677.7	8803.1	9333.69	8260.08	8795.92	9214.8	8945.12	8084.27	8705.49
71765	ENSMUSG00000063576	Klhdc3	kelch domain containing 3	0.0675177	0.396062	0.611467	-0.0573007	9367.58	10300.7	10814	9176.26	9537.88	9680.12	9403.49	9355.79	10730.5	9734.7	8902.49	8391.16
68202	ENSMUSG00000023089	Ndufa5	NADH:ubiquinone oxidoreductase subunit A5	0.0869702	0.169982	0.371483	-0.119346	9248.85	10231.9	8611.08	8405.99	10002.8	12071.9	9301.96	8340.54	9544.95	9546.51	8107.59	8856.73
545622	ENSMUSG00000038764	Ptpn3	protein tyrosine phosphatase, non-receptor type 3	0.151122	0.0513741	0.174952	-0.294437	7602.06	11976.9	9136.34	10174.1	9264.42	10265.6	5435.1	9051.04	9030.82	9354.23	4132.17	8755.91
13542	ENSMUSG00000029071	Dvl1	dishevelled segment polarity protein 1	0.0629556	0.2927	0.513404	-0.0662429	10380.4	9193.46	9769.8	9151.54	10441.5	9309.34	9820.43	9536.03	9866.5	9459.57	8579.68	8302.2
19084	ENSMUSG00000020612	Prkar1a	protein kinase, cAMP dependent regulatory, type I, alpha	0.076007	0.000556125	0.010545	0.262388	9529.68	9479.31	10244.6	10113.3	9103.91	9757.6	11328.5	10492.9	11096.8	11008	14469.6	11925
66734	ENSMUSG00000027602	Map1lc3a	microtubule-associated protein 1 light chain 3 alpha	0.104477	2.99e-06	0.000238922	0.488041	10776.9	10080	8843.24	9166.99	10489.1	8828.99	15300.9	13347.1	12769	11714.8	18576.6	12024.8
83962	ENSMUSG00000025103	Btbd1	BTB (POZ) domain containing 1	0.0690954	0.237842	0.451698	-0.08156	10092.4	10402	9992.51	9520.2	8193.16	9939.11	8320.21	9642.25	9476.17	8414.31	9312.07	9686.06
30937	ENSMUSG00000057604	Lmcd1	LIM and cysteine-rich domains 1	0.16018	0.031165	0.129323	0.34518	6214.42	7591.41	11449.6	11718.8	10948	10033.2	11237.9	7705.79	14434.3	14410.8	19504.9	10599.4
12323	ENSMUSG00000057897	Camk2b	calcium/calmodulin-dependent protein kinase II, beta	0.0814305	0.000127554	0.00394866	0.311971	9516.26	9614.09	9287.61	9283.35	9157.41	10784.7	12235.4	10860.4	11506	11203.4	15090	11338.8
66587	ENSMUSG00000028959	Fastk	Fas-activated serine/threonine kinase	0.0723895	0.0747369	0.222698	-0.129004	9836.32	9640.33	9344.34	8886.89	9989.69	9884.88	8730.26	8891.7	9620.61	8648.52	7100.91	9505.17
241113	ENSMUSG00000006542	Prkag3	protein kinase, AMP-activated, gamma 3 non-catalytic subunit	0.0857801	0.201379	0.410363	0.109596	10263.8	8906.7	11150.2	8756.11	9204.97	9121.18	11361.1	10450.3	12124.2	9174.22	9787.89	9262.99
16502	ENSMUSG00000058975	Kcnc1	potassium voltage gated channel, Shaw-related subfamily, member 1	0.106365	0.104725	0.27501	-0.172562	8575.68	9123.8	11390.7	9602.58	9568.79	9106.79	7533.63	8315.29	10961	9397.19	6751.97	7460.02
14961	ENSMUSG00000073421	H2-Ab1	histocompatibility 2, class II antigen A, beta 1	0.146538	0.907088	0.953698	0.0171029	10104.8	7045.03	7893.58	11118.4	13673.1	7516.32	9350.26	8929.14	6937.33	12822.4	8608.6	11510.8
77552	ENSMUSG00000041889	Shisa4	shisa family member 4	0.0905666	0.522958	0.715087	0.0578532	10351.5	10444.5	8023.84	8236.08	10226.3	9984.49	11928.8	9514.26	9801.15	9500.49	10315	8681.77
59021	ENSMUSG00000047187	Rab2a	RAB2A, member RAS oncogene family	0.0783015	0.0002012	0.00536431	-0.291086	10351.5	9408.75	8513.38	10187.5	9650.83	9034.85	7712.04	9144.21	7817.71	7194.15	6634.42	7826.74
72981	ENSMUSG00000030753	Thap12	THAP domain containing 12	0.107903	0.00408011	0.0366281	-0.309888	9663.9	9766.07	10142.7	9855.9	8193.16	9518.53	6736.21	8761.09	8836.51	7758.71	5192.03	8005.65
20391	ENSMUSG00000001508	Sgca	sarcoglycan, alpha (dystrophin-associated glycoprotein)	0.0960831	0.14759	0.340038	-0.139138	9130.11	9999.45	9458.84	8856	9756.65	9921.4	8257.13	9941.78	10159.7	8494.08	6285.48	8417.85
67437	ENSMUSG00000027828	Ssr3	signal sequence receptor, gamma	0.0661759	0.0219889	0.103861	-0.15158	10111	9297.48	9835.98	10443.9	8296.6	9092.41	8208.83	8851.65	9153.76	8586.13	7754.93	8680.78
20393	ENSMUSG00000019970	Sgk1	serum/glucocorticoid regulated kinase 1	0.11414	0.626859	0.790447	-0.0554896	11008.2	9637.61	11479	8642.84	8186.03	8119.52	9084.12	10180.4	10854.3	9139.45	6542.98	8920.98
18458	ENSMUSG00000022283	Pabpc1	poly(A) binding protein, cytoplasmic 1	0.0743732	0.180109	0.383616	0.0996913	10989.6	9198.88	9218.28	10077.3	9564.04	7977.85	10680	9672.73	9685.95	10502.8	10985.8	9731.53
229541	ENSMUSG00000042404	Dennd4b	DENN/MADD domain containing 4B	0.12006	0.000653324	0.0116849	-0.40922	10188.4	9509.16	9251.89	8897.19	9485.57	9500.82	7092.04	7737.14	8467.68	7331.2	4099.51	6799.72
100504632	ENSMUSG00000083992	Gm11478	predicted gene 11478	0.0659231	0.017729	0.0911437	0.156319	10308.2	8896.75	9158.4	9212.3	9599.71	9548.41	10983.5	10087.2	10243.1	11399.8	11523.2	9167.11
20054	ENSMUSG00000063457	Rps15	ribosomal protein S15	0.0700123	0.422551	0.634436	0.0561501	9258.14	9413.27	8675.16	8879.68	10854.1	9526.27	11051.6	9096.32	9157.2	10235.9	10016.5	9366.78
26416	ENSMUSG00000053436	Mapk14	mitogen-activated protein kinase 14	0.0888466	0.000337985	0.00743804	-0.318453	10320.5	10157.8	9186.76	8755.08	9710.28	8358.59	7847.08	8546.03	8294.01	7472.34	6201.51	6415.2
17349	ENSMUSG00000048416	Mlf1	myeloid leukemia factor 1	0.124502	0.00396987	0.0361162	-0.358632	10045.9	11076.8	10020.9	9385.3	8162.25	7748.74	7072.33	8546.9	8386.01	7120.51	4487.63	7151.61
28199	ENSMUSG00000022214	Dcaf11	DDB1 and CUL4 associated factor 11	0.0913763	0.000463712	0.00923731	-0.319898	9018.61	9251.35	9583.86	9282.32	9373.8	9918.08	6994.46	8165.53	8355.91	7684.05	5391.69	8055.08
84585	ENSMUSG00000041528	Rnf123	ring finger protein 123	0.0655701	0.0970119	0.261974	-0.108815	9005.18	9302.01	9476.7	9389.42	10313.1	8877.69	8738.14	9031.01	9615.45	8730.34	7419.99	8623.45
69227	ENSMUSG00000075700	Selenot	selenoprotein T	0.0922202	0.0596922	0.193135	-0.173656	9554.46	9390.66	10784.6	9794.12	7774.64	8950.74	7422.25	8848.17	9697.98	7919.29	6899.38	8741.08
21676	ENSMUSG00000055320	Tead1	TEA domain family member 1	0.101627	0.929421	0.96614	0.00900152	9123.92	10469.8	10796.2	9538.74	6741.43	9413.38	7975.22	9855.58	10606.7	8874.55	9193.58	9955.91
29857	ENSMUSG00000022610	Mapk12	mitogen-activated protein kinase 12	0.0762889	0.0936601	0.256331	-0.127891	9183.8	9173.55	9871.7	9254.52	9246.58	9155.49	8943.17	8047.11	9864.78	9098.54	6957.23	8062.99
13179	ENSMUSG00000019929	Dcn	decorin	0.12789	0.944067	0.973029	0.00897257	6376.52	10511.5	9379.01	9369.85	8698.47	11529.6	6737.19	9581.3	9481.33	8447.04	10226.4	11783.6
59027	ENSMUSG00000020572	Nampt	nicotinamide phosphoribosyltransferase	0.0996057	0.0015481	0.0198482	-0.315303	9537.94	9089.43	9867.5	10135	8464.24	8581.06	6988.54	8434.58	7873.59	7711.67	5178.04	7897.91
58810	ENSMUSG00000028692	Akr1a1	aldo-keto reductase family 1, member A1 (aldehyde reductase)	0.0610997	0.00347572	0.0331318	0.178545	9072.3	8734.82	8833.79	9550.06	9862.47	9540.66	11530.6	9531.67	9607.71	10927.2	10746.1	10758.6
56190	ENSMUSG00000027510	Rbm38	RNA binding motif protein 38	0.120333	0.293388	0.514113	-0.126436	8085.26	9314.67	10090.2	8466.75	9447.52	10058.6	8483.84	8510.33	10841.5	8740.57	5243.34	8515.71
381820	ENSMUSG00000072704	Smim10l1	small integral membrane protein 10 like 1	0.107555	0.00211559	0.024062	-0.330572	9892.07	9407.85	9641.63	9365.74	7634.35	9470.93	6432.62	8093.26	8631.89	7182.89	5105.26	7804.99
19058	ENSMUSG00000033953	Ppp3r1	protein phosphatase 3, regulatory subunit B, alpha isoform (calcineurin B, type I)	0.0714798	0.24845	0.464007	0.0824965	10295.8	8957.35	9972.55	9429.58	7778.21	8907.57	9582.88	9476.82	9821.79	9490.26	10908.4	9430.05
319594	ENSMUSG00000036450	Hif1an	hypoxia-inducible factor 1, alpha subunit inhibitor	0.0924648	0.00416956	0.0369931	-0.264916	10175	9264.01	9556.54	9585.08	8405.98	8338.67	7417.32	8989.22	8595.78	7383.36	5921.62	7252.44
20928	ENSMUSG00000030249	Abcc9	ATP-binding cassette, sub-family C (CFTR/MRP), member 9	0.0978697	0.123977	0.305473	-0.150552	9649.44	9660.23	10331.8	9053.72	7397.74	9230.76	7246.8	9428.06	9693.69	7937.7	6791.16	8405
67088	ENSMUSG00000030319	Cand2	cullin-associated and neddylation-dissociated 2 (putative)	0.0618334	0.50504	0.702623	-0.0412169	8706.8	9966.89	9980.95	9178.32	9260.85	8202.53	8700.69	9306.16	9632.64	9013.65	8604.87	8444.54
74868	ENSMUSG00000062373	Tmem65	transmembrane protein 65	0.132729	0.0555553	0.183955	-0.25411	7704.28	10245.5	8771.81	9327.63	7658.13	11530.7	6147.75	8116.77	7990.52	8005.2	4993.31	9959.87
11655	ENSMUSG00000032786	Alas1	aminolevulinic acid synthase 1	0.0683183	0.327491	0.548556	-0.0668959	9386.17	8956.45	9673.15	8600.62	9652.02	8921.96	9069.34	8155.95	9823.51	9252.98	7520.75	8793.47
70572	ENSMUSG00000030662	Ipo5	importin 5	0.0678309	0.141137	0.33025	-0.0998178	9059.91	8908.51	9855.94	9384.27	8620	9186.48	8345.84	9066.71	9358.38	8532.95	7125.16	8803.35
110826	ENSMUSG00000004610	Etfb	electron transferring flavoprotein, beta polypeptide	0.0859848	0.19826	0.406875	-0.110621	8510.63	9062.29	8864.25	8154.73	9484.38	10922	8741.1	7872.1	8842.53	8778.41	6999.21	9514.07
230796	ENSMUSG00000037622	Wdtc1	WD and tetratricopeptide repeats 1	0.0986545	0.00614247	0.0470296	-0.270321	9706.23	9108.42	9011.32	9245.25	9649.64	8275.58	7666.7	8492.92	8772.03	7576.66	5315.18	7208.94
68016	ENSMUSG00000028348	Cavin4	caveolae associated 4	0.0682517	0.2852	0.505596	0.0729412	10427.9	8142.31	9651.09	9241.13	9080.13	8369.66	9721.86	9061.49	10159.7	9812.43	10128.4	8961.51
77038	ENSMUSG00000027255	Arfgap2	ADP-ribosylation factor GTPase activating protein 2	0.0868803	0.000671153	0.0118589	-0.295489	10506.4	8658.84	9118.48	8793.18	9499.83	8335.35	8036.33	7888.64	8186.54	7470.29	5822.72	6879.78
12389	ENSMUSG00000007655	Cav1	caveolin 1, caveolae protein	0.0893382	0.0968125	0.261704	-0.148347	8338.21	8895.84	8721.38	9264.82	8798.34	10815.7	6860.4	7818.99	8563.11	7363.92	9680.59	8917.03
76936	ENSMUSG00000059208	Hnrnpm	heterogeneous nuclear ribonucleoprotein M	0.0521342	0.224834	0.437318	-0.0632791	9296.34	8217.39	8957.75	9253.49	9605.65	9493.07	8918.53	8842.07	8391.16	9158.88	8198.09	8919.99
19172	ENSMUSG00000005779	Psmb4	proteasome (prosome, macropain) subunit, beta type 4	0.0484391	0.38302	0.599569	0.0422556	9378.94	8703.16	9146.84	9066.07	9326.24	9161.03	9666.67	9868.64	9399.65	9587.42	8402.41	9507.15
107568	ENSMUSG00000041058	Wwp1	WW domain containing E3 ubiquitin protein ligase 1	0.126195	0.0289277	0.123226	-0.27567	9066.1	9806.77	9890.61	9519.17	7312.14	9120.08	6265.05	9003.15	8687.78	7568.48	4609.85	8037.29
192196	ENSMUSG00000029823	Luc7l2	LUC7-like 2 (S. cerevisiae)	0.0461674	0.872278	0.938617	-0.00742215	9180.7	9112.95	9107.97	9337.93	8304.92	9428.88	8536.08	9098.06	8971.5	8873.53	9495.86	9217.52
65964	ENSMUSG00000004085	Map3k20	mitogen-activated protein kinase kinase kinase 20	0.0743431	0.00193414	0.0228801	-0.230476	9530.71	8795.43	9810.77	9498.58	7844.79	8992.79	7061.49	8135.05	8714.43	7502	6862.06	7890.99
50708	ENSMUSG00000036181	H1f2	H1.2 linker histone, cluster member	0.0635632	0.304127	0.525281	0.065319	9442.95	9063.19	9114.28	9407.96	8553.42	8836.73	10164.4	8937.85	9812.33	10523.3	8293.25	9277.82
56205	ENSMUSG00000038619	Ensa	endosulfine alpha	0.0717638	0.0222636	0.104594	-0.164041	9213.74	8492.39	9474.6	8762.29	9096.77	9323.73	7839.2	8334.45	9170.1	8186.23	6606.43	8199.4
56347	ENSMUSG00000030738	Eif3c	eukaryotic translation initiation factor 3, subunit C	0.0667295	0.409405	0.624128	0.055048	9681.45	8635.32	8935.69	8869.39	9237.07	8955.16	10087.6	9536.9	9769.34	9923.91	7751.19	9418.18
66855	ENSMUSG00000001472	Tcf25	transcription factor 25 (basic helix-loop-helix)	0.0515312	0.330743	0.551601	-0.0501202	9572.01	8628.08	9140.54	8802.45	9529.56	8587.7	9266.47	8688.83	8907.87	8911.37	8594.61	8005.65
76178	ENSMUSG00000026112	Coa5	cytochrome C oxidase assembly factor 5	0.0724907	0.695114	0.838181	-0.0284108	8671.7	9102.09	10460	8856	8038.59	9114.54	8008.73	9135.5	10004.9	8766.14	8374.42	8859.7
75956	ENSMUSG00000039218	Srrm2	serine/arginine repetitive matrix 2	0.0547935	0.0973309	0.262611	-0.0908439	9590.59	8640.74	9141.59	9349.26	9149.09	8319.86	8765.74	8967.45	8689.5	8593.29	7798.78	8007.63
70247	ENSMUSG00000026229	Psmd1	proteasome (prosome, macropain) 26S subunit, non-ATPase, 1	0.0681561	0.164317	0.363644	-0.0947845	8899.87	9178.98	9460.95	9171.11	8780.51	8664.07	7759.35	9214.73	9461.55	8286.46	7265.11	8624.44
245860	ENSMUSG00000033124	Atg9a	autophagy related 9A	0.0958549	0.00232502	0.0255655	-0.2919	9463.6	8618.13	9294.96	8661.37	9086.07	8913.1	7488.29	7855.55	8625.02	6956.86	5160.31	7497.58
12335	ENSMUSG00000079110	Capn3	calpain 3	0.0767841	0.00909283	0.0599982	-0.200295	9119.79	8550.28	9771.9	8699.48	9250.15	8545.64	8174.33	7339.22	9015.34	8164.75	6440.36	7561.83
57296	ENSMUSG00000030591	Psmd8	proteasome (prosome, macropain) 26S subunit, non-ATPase, 8	0.0565132	0.932971	0.967835	0.00475318	9982.93	8941.07	8837.99	8847.76	9241.83	8075.25	9530.64	9070.2	8964.62	8932.85	9178.65	8431.69
12017	ENSMUSG00000028416	Bag1	BCL2-associated athanogene 1	0.0725145	0.327383	0.548434	-0.0710206	9230.26	9111.14	7893.58	8548.1	10160.9	8907.57	9488.26	8132.44	7809.11	8537.04	9225.3	7986.87
94186	ENSMUSG00000020954	Strn3	striatin, calmodulin binding protein 3	0.0832676	0.0459255	0.16413	-0.166209	9728.94	9093.04	9663.7	9526.38	7508.32	8257.88	7024.03	9100.67	8478	7769.96	7204.47	8098.57
242785	ENSMUSG00000073700	Klhl21	kelch-like 21	0.110453	0.00259762	0.0272146	-0.332654	8639.69	9791.4	7954.51	9049.6	8667.56	9633.63	6799.29	8332.7	7140.23	7106.19	4582.79	7865.29
226594	ENSMUSG00000040723	Rcsd1	RCSD domain containing 1	0.0712146	0.426742	0.637884	-0.0565999	8892.65	9085.81	9312.82	8730.37	9081.32	8607.63	9165.93	8343.15	9943.01	8643.41	7169.01	8313.07
381339	ENSMUSG00000079588	Tmem182	transmembrane protein 182	0.101244	0.00552661	0.0443169	-0.280913	9370.68	9368.04	9617.47	8177.38	8114.69	9055.88	7268.48	8308.32	8703.25	7361.88	5273.2	6682.09
223513	ENSMUSG00000042895	Abra	actin-binding Rho activating protein	0.141546	0.0731972	0.220028	-0.253594	11546.1	5740.59	7500.68	7164.09	11469.9	10251.2	7645.01	5448.04	7151.4	7072.44	8495.71	7934.48
66152	ENSMUSG00000059534	Uqcr10	ubiquinol-cytochrome c reductase, complex III subunit X	0.0889802	0.457859	0.665433	-0.0660568	8239.09	8730.3	8074.26	8126.92	10121.7	10264.5	8614.93	7577.8	8962.9	8871.48	7258.58	9749.32
66878	ENSMUSG00000024404	Riok3	RIO kinase 3	0.093175	0.468665	0.6749	-0.0675196	9203.42	8984.49	9921.07	8898.22	7861.44	8648.58	7722.88	10512.1	9465.85	7810.87	7005.74	8411.92
17463	ENSMUSG00000039067	Psmd7	proteasome (prosome, macropain) 26S subunit, non-ATPase, 7	0.0577254	0.29411	0.514692	-0.0605625	9518.32	8667.88	9288.66	8386.43	9137.2	8407.29	8520.31	8907.37	8865.75	8659.77	7516.08	8694.62
21894	ENSMUSG00000028465	Tln1	talin 1	0.0742547	0.147738	0.340238	0.107489	8448.68	8555.71	8974.56	9828.1	9724.55	7764.24	10087.6	9374.07	9227.7	10465	10039.8	8376.33
16706	ENSMUSG00000018334	Ksr1	kinase suppressor of ras 1	0.103006	0.00807625	0.0557902	-0.272849	9487.35	8506.86	9231.93	9056.8	9045.65	7853.89	7238.91	8710.59	8365.37	7463.13	5268.53	6361.82
232798	ENSMUSG00000035545	Leng8	leukocyte receptor cluster (LRC) member 8	0.0569713	0.771353	0.882531	-0.0165561	8266.97	8846.09	8777.06	8373.04	9638.94	9229.65	8839.67	8817.69	9005.89	9444.23	8330.57	8071.88
66576	ENSMUSG00000063882	Uqcrh	ubiquinol-cytochrome c reductase hinge protein	0.0727689	0.770166	0.881911	0.02126	8100.74	8608.18	8680.41	8425.56	9602.08	9538.45	9917.03	7511.62	9405.67	8678.18	9235.56	9018.84
20112	ENSMUSG00000023809	Rps6ka2	ribosomal protein S6 kinase, polypeptide 2	0.114182	0.0033308	0.0322182	-0.335173	8652.08	9301.1	9741.43	8420.41	7936.34	8885.43	6355.73	7763.26	8219.21	7239.15	4393.4	7086.37
74178	ENSMUSG00000042608	Stk40	serine/threonine kinase 40	0.132959	0.00144199	0.0190616	-0.423622	10250.3	7902.59	8608.98	8759.2	9655.59	7688.98	6830.83	7136.35	7343.99	7110.28	3485.61	5944.68
11757	ENSMUSG00000024997	Prdx3	peroxiredoxin 3	0.0642065	0.0557704	0.184191	-0.122816	8447.65	8733.01	9153.14	8702.56	8459.49	9363.57	7871.72	8379.72	8986.97	8056.34	6897.52	8243.88
12343	ENSMUSG00000015733	Capza2	capping protein (actin filament) muscle Z-line, alpha 2	0.0818417	0.00688961	0.0504768	-0.221147	8961.82	8903.98	9632.18	9095.94	7728.27	8468.17	7166.95	8233.44	8739.36	7428.36	6266.82	7148.65
71750	ENSMUSG00000025404	R3hdm2	R3H domain containing 2	0.0694499	0.00426799	0.0375283	-0.198463	8449.72	8663.36	8614.23	8246.38	8932.7	9642.49	7958.46	7779.8	8317.23	7555.18	6305.08	7683.41
14228	ENSMUSG00000030357	Fkbp4	FK506 binding protein 4	0.0788934	0.000627836	0.01145	-0.26976	8715.06	8291.57	8865.3	8291.69	9392.83	8972.87	7600.66	7085.85	7950.97	7194.15	5637.06	7771.39
70834	ENSMUSG00000020859	Spag9	sperm associated antigen 9	0.0726896	0.0788904	0.229919	-0.127727	8616.98	8913.93	9343.29	9211.27	7464.32	8878.79	7094.01	8609.59	8917.33	7788.37	7531.94	7900.88
67615	ENSMUSG00000036241	Ube2r2	ubiquitin-conjugating enzyme E2R 2	0.0865622	0.00156329	0.019978	-0.273768	8645.89	8982.68	8607.93	8454.39	8532.02	9180.95	6755.92	7693.6	8154.73	7441.65	5346.91	7546.01
223455	ENSMUSG00000039100	Marchf6	membrane associated ring-CH-type finger 6	0.10659	0.0120168	0.0711116	-0.267718	8885.42	8953.74	9236.14	9169.05	7265.77	8836.73	6134.94	8182.07	8417.82	7346.54	5149.11	7612.24
268420	ENSMUSG00000042650	Alkbh5	alkB homolog 5, RNA demethylase	0.0872849	0.000116141	0.00366741	-0.336407	9714.49	8715.83	8636.29	8885.86	8186.03	8197	7053.6	7509.88	7638.88	6820.84	5151.91	6788.84
320183	ENSMUSG00000051236	Msrb3	methionine sulfoxide reductase B3	0.10521	7.3e-05	0.00260196	-0.417298	9075.39	8811.71	9514.52	8845.7	7826.96	8213.6	6169.44	7333.13	7921.74	6324.79	4559.47	5979.28
19179	ENSMUSG00000021178	Psmc1	protease (prosome, macropain) 26S subunit, ATPase 1	0.0475863	0.0218253	0.103304	0.109134	8946.33	8423.64	9345.39	8656.23	8469	8381.84	9378.84	9910.43	9766.76	9315.36	9211.31	8800.39
18645	ENSMUSG00000027805	Pfn2	profilin 2	0.094322	0.00220259	0.0247371	-0.288763	9232.33	8286.14	9275	8870.42	8350.1	8191.47	6564.7	7287.85	8392.88	7602.23	5183.63	7192.14
26396	ENSMUSG00000035027	Map2k2	mitogen-activated protein kinase kinase 2	0.0709228	0.0641153	0.202458	-0.131305	9119.79	8767.39	7703.43	8416.29	9487.94	8705.02	8303.46	8296.13	8035.23	7679.96	6693.19	8509.78
109910	ENSMUSG00000024695	Zfp91	zinc finger protein 91	0.118738	0.00362414	0.0340929	-0.345426	9366.55	8906.7	9556.54	9177.29	6964.96	8221.35	5747.56	8123.73	7955.27	6830.04	4562.27	6858.04
16451	ENSMUSG00000028530	Jak1	Janus kinase 1	0.0704724	0.00264443	0.0275402	-0.211861	9395.46	8221.01	9386.36	8723.16	8955.29	7425.56	7590.8	7701.44	7959.57	7667.69	7278.17	6581.26
14958	ENSMUSG00000096210	H1f0	H1.0 linker histone	0.0503697	0.0132916	0.0758003	0.124708	8884.39	9336.38	8271.76	8217.54	8411.93	8956.27	9919.99	9105.9	9611.15	8994.22	9906.38	9323.29
69564	ENSMUSG00000004939	Nmrk2	nicotinamide riboside kinase 2	0.149872	0.0216342	0.102647	-0.344216	7206.63	9360.81	7155.06	11249.2	12010.9	5043.71	6599.2	7574.32	7055.11	7262.67	5389.82	5265.6
51810	ENSMUSG00000039630	Hnrnpu	heterogeneous nuclear ribonucleoprotein U	0.0522082	0.30757	0.528735	0.0532698	8704.74	8538.52	8411.48	9002.23	8875.63	8354.17	8514.39	8739.33	8312.93	9147.63	9878.39	9280.79
19989	ENSMUSG00000043716	Rpl7	ribosomal protein L7	0.0567813	0.182613	0.385921	0.0756755	8725.39	8283.43	8552.25	8628.42	9226.37	8423.9	9853.95	8196.87	8481.44	9259.11	9500.53	9398.41
19027	ENSMUSG00000020570	Sypl	synaptophysin-like protein	0.0866908	0.110407	0.283937	-0.13839	8229.8	8810.81	9801.31	9278.2	7089.8	8483.66	6861.39	8360.57	8801.26	7516.32	6970.29	8232.01
16785	ENSMUSG00000032518	Rpsa	ribosomal protein SA	0.0555158	0.00297667	0.0297233	0.164889	8501.34	8597.32	8411.48	8297.87	9426.12	8423.9	10411.8	9105.9	9226.84	9724.47	10381.3	9188.86
225896	ENSMUSG00000071655	Ubxn1	UBX domain protein 1	0.0784647	0.077566	0.22783	0.138489	9140.44	8224.63	8369.46	8541.92	9565.23	7778.63	10907.6	8404.1	9435.76	9445.26	10415.8	8430.7
17069	ENSMUSG00000022587	Ly6e	lymphocyte antigen 6 complex, locus E	0.122059	0.305916	0.52695	0.124967	9087.78	7367.97	8164.61	9610.82	10675.7	6613.16	9928.86	8458.96	6669.08	10978.4	10259	10428.4
53376	ENSMUSG00000032010	Usp2	ubiquitin specific peptidase 2	0.089903	0.197771	0.406348	-0.115789	8277.3	8458.92	9329.63	8260.79	7660.5	9401.21	7017.13	8054.08	9285.3	7604.27	6427.3	8831.03
76454	ENSMUSG00000052934	Fbxo31	F-box protein 31	0.104338	0.000907739	0.0141817	-0.346158	9032.03	9415.99	8061.66	7622.34	8574.82	8674.03	6713.54	7596.08	7566.66	6359.57	4541.74	6913.39
76294	ENSMUSG00000031519	Asb5	ankyrin repeat and SOCs box-containing 5	0.0858057	0.000210224	0.0055295	-0.31803	9958.15	8509.58	8643.64	8624.3	8293.03	7198.66	6560.75	7414.98	7768.7	6714.47	5762.08	6432
14385	ENSMUSG00000032114	Slc37a4	solute carrier family 37 (glucose-6-phosphate transporter), member 4	0.0870858	0.117654	0.295328	-0.136263	9495.61	8404.64	8669.91	7764.45	8614.05	8128.38	8627.75	7480.28	9003.31	7862.01	6180.99	7098.23
234734	ENSMUSG00000031960	Aars	alanyl-tRNA synthetase	0.0812808	0.00529362	0.0431353	-0.22666	9045.45	8081.7	8878.96	8476.02	8723.44	7833.97	7921.99	7586.51	7840.06	7446.77	5626.8	6900.54
70223	ENSMUSG00000024587	Nars	asparaginyl-tRNA synthetase	0.0569573	0.515151	0.709905	-0.0370699	8488.95	8239.1	8828.53	9008.41	8278.77	8167.12	8357.67	8605.24	8697.24	8620.91	7203.53	8206.31
213491	ENSMUSG00000040842	Szrd1	SUZ RNA binding domain containing 1	0.0704627	0.0141813	0.0791549	-0.172819	8425.97	8121.5	9306.52	8162.97	8472.57	8501.37	7482.38	7517.72	8799.55	7620.64	6489.8	7149.64
24051	ENSMUSG00000029156	Sgcb	sarcoglycan, beta (dystrophin-associated glycoprotein)	0.076701	0.129747	0.313641	-0.11621	9224.07	8511.39	9033.39	8338.03	8073.07	7799.66	7791.88	8634.84	8992.99	7557.23	7038.4	6872.86
22070	ENSMUSG00000060126	Tpt1	tumor protein, translationally-controlled 1	0.0561219	0.401583	0.617161	-0.0470748	8300.01	8216.49	8538.59	8046.6	9455.84	8376.3	8371.47	8647.9	8496.91	8358.05	7484.36	7902.85
12041	ENSMUSG00000030802	Bckdk	branched chain ketoacid dehydrogenase kinase	0.0851655	0.00250315	0.0267042	-0.257452	8359.89	8353.99	8420.93	8207.25	8872.06	8719.41	7095	7150.28	7923.46	7455.97	5204.16	7416.52
14886	ENSMUSG00000060261	Gtf2i	general transcription factor II I	0.0498947	0.0409031	0.152511	-0.10201	8514.76	8513.2	8701.42	8144.43	8649.72	8391.8	7609.53	8507.72	8418.68	7453.93	7420.92	7972.05
14470	ENSMUSG00000003380	Rabac1	Rab acceptor 1 (prenylated)	0.0752991	0.0326448	0.133399	-0.160871	8779.07	8360.32	7979.72	7907.58	8730.57	9148.85	7764.28	7437.61	8355.05	8003.15	6088.62	7699.23
21402	ENSMUSG00000036309	Skp1	S-phase kinase-associated protein 1	0.0753634	0.100743	0.26814	-0.123691	7961.36	8561.14	9231.93	8657.26	7736.6	8564.46	6808.16	8799.41	8416.96	7588.93	6856.47	7928.55
68926	ENSMUSG00000028433	Ubap2	ubiquitin-associated protein 2	0.0624955	0.0744869	0.222242	-0.111468	8255.61	8692.31	8886.31	7805.64	8272.82	8767.01	7789.91	8638.32	8379.13	7633.94	6978.69	7399.72
108079	ENSMUSG00000028518	Prkaa2	protein kinase, AMP-activated, alpha 2 catalytic subunit	0.11729	0.017956	0.0917133	-0.277569	9327.31	8710.4	9411.57	9089.76	5940.07	8007.74	6005.81	7765	8083.37	6547.76	5178.97	7275.17
22384	ENSMUSG00000040731	Eif4h	eukaryotic translation initiation factor 4H	0.0603228	0.50571	0.703122	-0.0401467	9070.23	7629.4	8381.02	8112.51	8943.4	8343.1	8729.27	7441.97	8212.34	8472.6	8463.99	7740.74
433771	ENSMUSG00000050608	Micos10	mitochondrial contact site and cristae organizing system subunit 10	0.0643012	0.302034	0.522875	-0.0663641	8457.98	8277.09	8435.64	7531.72	8205.05	9506.35	7975.22	7664	8729.91	8129.98	7319.22	8269.58
67270	ENSMUSG00000062981	Mrpl42	mitochondrial ribosomal protein L42	0.0894308	0.0176644	0.0909601	-0.212182	8469.33	8783.67	8399.92	7555.4	8568.87	8617.59	7452.8	7711.02	8536.46	7502	5621.2	6337.11
75608	ENSMUSG00000038467	Chmp4b	charged multivesicular body protein 4B	0.0587176	0.0651831	0.204559	-0.108275	8815.21	8626.27	7491.23	8095	8767.43	8448.25	8057.03	8164.66	7375.8	8020.54	7052.39	7865.29
19359	ENSMUSG00000028426	Rad23b	RAD23 homolog B, nucleotide excision repair protein	0.0619186	0.31408	0.535231	-0.0623334	8548.83	8371.17	8776.01	8435.86	8378.64	7728.82	7739.64	9280.04	8221.79	7702.46	7505.82	7612.24
72459	ENSMUSG00000067873	Htatsf1	HIV TAT specific factor 1	0.0781844	0.000564504	0.0106271	-0.269589	9276.72	8847.9	7502.78	8040.42	8167	8396.23	7141.33	7771.1	7241.68	6672.53	5662.25	6871.87
67608	ENSMUSG00000000056	Narf	nuclear prelamin A recognition factor	0.117505	0.00139097	0.0186691	-0.375607	8576.71	8664.26	9232.98	8265.94	7648.61	7806.3	6381.36	7345.32	7583	6264.45	3904.52	6209.6
66865	ENSMUSG00000026926	Pmpca	peptidase (mitochondrial processing) alpha	0.0676409	0.0251661	0.112782	-0.151437	8721.26	8502.34	8829.59	8019.83	7937.53	8109.56	7340.44	8074.1	8424.69	7545.98	6443.16	7158.53
15107	ENSMUSG00000027984	Hadh	hydroxyacyl-Coenzyme A dehydrogenase	0.0939208	0.388317	0.604556	-0.081023	7237.6	8703.16	8608.98	7463.75	7909	10132.8	7142.31	7673.58	8520.13	7755.64	6779.96	9291.66
68477	ENSMUSG00000002222	Rmnd5a	required for meiotic nuclear division 5 homolog A	0.105707	0.000979164	0.0148496	-0.348457	8562.26	8438.11	8911.53	8770.53	7513.07	7835.08	5879.64	7774.58	7258.87	6596.85	4454.98	6595.1
50496	ENSMUSG00000057469	E2f6	E2F transcription factor 6	0.105063	2.1e-05	0.00102642	-0.446973	8716.09	8170.35	8079.52	7931.27	8329.89	8662.97	5701.23	6854.24	6945.92	5906.48	3982.89	6343.04
110157	ENSMUSG00000000441	Raf1	v-raf-leukemia viral oncogene 1	0.0824652	0.00105357	0.0155723	-0.270141	8709.9	8113.36	8873.71	7845.8	8400.04	7914.77	6930.39	6993.55	8133.24	6972.2	5415.01	6553.59
17436	ENSMUSG00000032418	Me1	malic enzyme 1, NADP(+)-dependent, cytosolic	0.14804	0.000153953	0.0044973	-0.560272	8599.43	8394.69	8978.76	8794.21	7702.12	7377.96	4535.16	7047.54	6527.23	5296.91	2575.02	5475.16
27979	ENSMUSG00000056076	Eif3b	eukaryotic translation initiation factor 3, subunit B	0.0448901	0.182554	0.3859	0.0598355	8579.81	8183.02	7805.33	8357.59	8824.5	8017.7	9091.02	8739.33	8743.66	8568.74	8331.51	8424.77
218236	ENSMUSG00000038014	Fam120a	family with sequence similarity 120, member A	0.0721494	0.0490988	0.170445	-0.141971	8664.47	8104.32	8946.19	8727.28	8063.56	7247.36	7208.35	8240.41	7958.71	7656.44	6435.69	7442.22
321022	ENSMUSG00000032803	Cdv3	carnitine deficiency-associated gene expressed in ventricle 3	0.0469023	0.0381281	0.145669	-0.0972508	8577.74	7791.32	8673.06	8412.17	7768.7	8510.23	7382.82	7895.61	8049.84	7509.16	7823.03	7785.22
107932	ENSMUSG00000063870	Chd4	chromodomain helicase DNA binding protein 4	0.0679828	0.0691929	0.21228	0.123535	8939.11	8566.57	8473.46	8774.65	7636.72	7227.44	9405.46	9604.81	8818.46	9160.93	9196.38	8007.63
26397	ENSMUSG00000018932	Map2k3	mitogen-activated protein kinase kinase 3	0.0997899	0.0683818	0.210736	-0.181865	7877.73	8611.8	8811.73	7359.75	7856.68	9058.1	7023.04	7733.66	8318.09	7037.66	5166.84	8049.15
105559	ENSMUSG00000022139	Mbnl2	muscleblind like splicing factor 2	0.100905	0.0524691	0.17753	-0.195682	10213.2	7763.28	9258.2	8295.81	6376.42	7566.12	6484.86	8101.1	7811.69	6726.74	6617.62	7046.83
14479	ENSMUSG00000020124	Usp15	ubiquitin specific peptidase 15	0.078501	0.0282982	0.121464	-0.172163	8362.99	8516.81	8581.66	8017.77	7382.29	8256.77	6668.2	8096.74	8186.54	7090.85	5989.73	7352.27
20224	ENSMUSG00000020088	Sar1a	secretion associated Ras related GTPase 1A	0.0624606	0.00590952	0.0459153	-0.171939	8055.31	8284.33	8465.06	8415.26	7429.84	8391.8	6654.4	7177.27	8223.51	7181.87	6695.99	7470.89
16514	ENSMUSG00000096146	Kcnj11	potassium inwardly rectifying channel, subfamily J, member 11	0.119395	0.0364504	0.141937	-0.249758	8152.37	8040.99	9054.4	7469.93	8591.46	7725.5	7161.04	7086.72	8898.42	7084.71	4386.87	5880.43
99138	ENSMUSG00000027367	Stard7	START domain containing 7	0.0853739	0.344795	0.564743	-0.0806556	7594.83	8419.12	8097.38	8033.22	7358.51	9517.42	7070.36	8328.35	7834.91	7731.1	6395.57	8870.57
117198	ENSMUSG00000023150	Ivns1abp	influenza virus NS1A binding protein	0.0797717	0.517509	0.711455	0.0516275	7649.55	8786.38	8806.47	8362.74	6800.88	8479.24	7233.98	9534.29	8482.3	8388.74	8297.92	8806.32
15510	ENSMUSG00000025980	Hspd1	heat shock protein 1 (chaperonin)	0.0610342	0.0200417	0.0980125	-0.141939	8037.76	7719.86	8123.64	8366.86	8310.87	8223.56	7715	7330.52	7946.67	7589.96	6225.77	7299.88
66106	ENSMUSG00000041476	Smpx	small muscle protein, X-linked	0.0661422	1.36e-08	2.59e-06	0.375546	7693.95	8266.24	8715.08	8396.72	7427.47	8271.16	10701.6	9274.81	11053.8	10241	11886.2	10576.7
224742	ENSMUSG00000038762	Abcf1	ATP-binding cassette, sub-family F (GCN20), member 1	0.0536103	0.563845	0.745186	-0.0309407	8423.91	7791.32	8166.71	7973.49	8254.99	8158.26	8279.8	8337.93	8482.3	7932.58	7091.58	7587.53
12034	ENSMUSG00000004264	Phb2	prohibitin 2	0.04649	0.605827	0.776415	-0.0239906	8229.8	7890.83	8038.55	7712.96	8190.78	8623.12	8159.54	7677.93	8428.13	8253.73	7620.58	7729.87
19349	ENSMUSG00000079477	Rab7	RAB7, member RAS oncogene family	0.0956142	0.00117794	0.0167712	-0.310189	9287.05	7979.48	8310.63	7771.66	8077.83	7198.66	7152.17	6987.46	7248.56	6711.4	4919.6	5678.79
69554	ENSMUSG00000020978	Klhdc2	kelch domain containing 2	0.0667565	0.0118201	0.0703893	-0.168057	8668.6	8618.13	7433.45	7884.93	7484.54	8522.4	7494.2	7737.14	7595.04	7043.8	6346.13	6908.45
56551	ENSMUSG00000005354	Txn2	thioredoxin 2	0.0729419	0.0290743	0.123684	0.159194	7798.23	7993.95	8041.7	7360.78	8496.35	8855.55	9568.1	7498.56	9029.1	8871.48	9694.59	9753.28
226982	ENSMUSG00000026083	Eif5b	eukaryotic translation initiation factor 5B	0.050865	0.827705	0.914212	0.0110705	8033.63	7887.21	8043.8	8459.54	7816.26	8286.65	8041.26	8349.25	8686.06	8212.82	7271.64	8344.7
233246	ENSMUSG00000055489	Ano5	anoctamin 5	0.0963763	0.0127123	0.0736427	-0.240144	8564.32	8129.64	9119.53	8611.95	6511.96	7528.49	6560.75	7005.74	7946.67	6902.66	5313.32	6876.82
11564	ENSMUSG00000022407	Adsl	adenylosuccinate lyase	0.0831002	0.00531379	0.0432244	-0.231631	8213.28	7946.92	8300.13	7461.69	8372.69	8160.48	6836.75	6897.77	8001.7	7023.34	5246.14	6960.84
104721	ENSMUSG00000037149	Ddx1	DEAD box helicase 1	0.0671764	0.0587	0.190748	-0.126992	8369.18	7770.52	8508.13	7980.7	7685.47	8140.55	7266.51	8007.06	8071.34	7380.29	6174.46	7358.2
19184	ENSMUSG00000020708	Psmc5	protease (prosome, macropain) 26S subunit, ATPase 5	0.0497534	0.133329	0.318602	0.0746851	8414.61	7826.6	8198.23	8066.17	8440.46	7504.14	9085.11	8106.32	8789.23	8647.5	8350.17	8085.72
76824	ENSMUSG00000046671	Mtfr1l	mitochondrial fission regulator 1-like	0.0654671	0.269577	0.488622	-0.0722781	7694.98	7918.87	8337.94	8031.16	8128.96	8327.6	7283.27	7841.62	8682.62	8014.4	6551.38	7633.99
211548	ENSMUSG00000030835	Nomo1	nodal modulator 1	0.0839673	0.0743299	0.222116	-0.149846	7968.59	8032.85	8050.1	7825.2	7991.04	8379.62	6753.95	8259.56	8213.2	6943.57	5624.93	7480.77
52468	ENSMUSG00000078429	Ctdsp2	CTD (carboxy-terminal domain, RNA polymerase II, polypeptide A) small phosphatase 2	0.0652102	0.00065077	0.0116849	-0.222336	8314.46	8250.86	7306.34	7934.36	7859.06	8560.03	7005.3	7321.81	6633.83	6913.91	5896.43	7395.77
13026	ENSMUSG00000005615	Pcyt1a	phosphate cytidylyltransferase 1, choline, alpha isoform	0.0792197	0.0216646	0.10276	-0.181904	7894.25	8232.77	8331.64	8394.66	7327.59	7983.39	6792.39	7839.88	7663.82	7147.1	5541.9	7255.4
16648	ENSMUSG00000021929	Kpna3	karyopherin (importin) alpha 3	0.0868727	0.574828	0.752915	-0.0487317	8730.55	8045.52	8866.35	8630.48	6324.11	7567.23	6943.2	8708.85	8239.85	7393.58	7299.63	7901.86
22335	ENSMUSG00000008892	Vdac3	voltage-dependent anion channel 3	0.0864599	0.0511346	0.174476	-0.168627	8048.09	8242.72	8436.69	7794.31	7241.99	8272.26	6764.79	7029.25	8056.72	7099.03	5479.39	8062
13205	ENSMUSG00000000787	Ddx3x	DEAD box helicase 3, X-linked	0.0917673	0.0160547	0.0856087	-0.220945	8523.02	8030.14	9247.69	8179.44	6555.95	7383.5	6000.88	7681.41	7865.86	6484.34	6245.36	6482.42
17886	ENSMUSG00000022443	Myh9	myosin, heavy polypeptide 9, non-muscle	0.0654291	0.13647	0.323604	0.0974284	7919.03	7958.68	7750.71	8008.5	8427.39	7663.52	8868.26	8029.7	7605.35	8784.55	9843.87	8025.42
225887	ENSMUSG00000059734	Ndufs8	NADH:ubiquinone oxidoreductase core subunit S8	0.0755378	0.267743	0.48667	-0.0837166	7421.38	7696.34	7764.36	7321.65	8608.11	8905.36	7705.14	7042.31	8356.77	7490.75	6412.37	7920.65
52538	ENSMUSG00000036880	Acaa2	acetyl-Coenzyme A acyltransferase 2 (mitochondrial 3-oxoacyl-Coenzyme A thiolase)	0.108244	0.368505	0.587507	-0.0973415	7135.39	8330.47	7576.32	6813.97	7371.58	10448.2	6894.9	7048.41	7705.08	7238.12	6180.06	9251.13
54683	ENSMUSG00000024953	Prdx5	peroxiredoxin 5	0.0661546	0.243139	0.457997	-0.077214	7388.34	7825.7	7760.16	7622.34	8187.22	8814.6	7429.15	7065.82	7992.24	7694.28	6640.95	8227.07
15525	ENSMUSG00000020361	Hspa4	heat shock protein 4	0.0644279	0.105181	0.275808	0.104389	8021.24	7839.27	8467.16	8059.99	7878.08	7325.94	8326.13	8285.69	8359.35	8384.65	10030.5	7874.19
85305	ENSMUSG00000031948	Kars	lysyl-tRNA synthetase	0.0584351	0.380558	0.597077	-0.0512399	8201.92	7379.73	7966.06	7786.07	8283.52	7923.62	7922.98	7987.9	7908.84	8069.63	6709.99	7244.53
12283	ENSMUSG00000036707	Cab39	calcium binding protein 39	0.0859259	0.00453954	0.0388747	-0.243859	8536.44	7989.43	8478.71	8235.05	7019.65	7258.43	6248.29	7152.02	7707.66	6920.04	5380.49	6389.5
668829	NA	Gm9385	predicted pseudogene 9385	0.0594852	0.975193	0.987032	0.00184978	8281.42	7830.22	7539.55	7552.31	8359.62	7913.66	8519.32	7919.12	8293.15	8189.3	7708.28	6907.46
18738	ENSMUSG00000017781	Pitpna	phosphatidylinositol transfer protein, alpha	0.0792838	0.460097	0.667319	0.0585659	8622.14	7895.35	6707.54	7862.27	8629.51	7655.77	9372.93	7919.12	7413.63	8236.35	8962.2	7513.39
17261	ENSMUSG00000001419	Mef2d	myocyte enhancer factor 2D	0.0607281	0.00309771	0.0306023	-0.179626	8188.5	7733.43	7732.85	7721.2	8189.59	7727.72	6986.57	7253.89	7540.01	7274.94	5982.26	6596.09
16404	ENSMUSG00000025348	Itga7	integrin alpha 7	0.0908393	1.77e-06	0.000162344	0.434013	8246.32	7244.04	7540.6	8533.68	8326.32	7330.37	11923.9	8636.58	10493.3	10803.5	13106.5	9901.55
66168	ENSMUSG00000022564	Grina	glutamate receptor, ionotropic, N-methyl D-aspartate-associated protein 1 (glutamate binding)	0.0731163	0.427199	0.638287	-0.0580539	8591.17	7202.43	7476.52	7845.8	8874.44	7223.01	7568.13	8047.11	7150.54	7912.13	6630.68	7977.98
216080	ENSMUSG00000019927	Ube2d1	ubiquitin-conjugating enzyme E2D 1	0.0761782	0.195201	0.402589	-0.0986771	9076.43	7460.24	7765.41	8057.93	6972.09	7871.6	7286.22	6814.18	7746.35	7347.56	6484.21	8293.3
28000	ENSMUSG00000024735	Prpf19	pre-mRNA processing factor 19	0.0665557	0.221196	0.434153	-0.0814213	7448.22	7752.43	8464.01	7284.57	7700.93	8531.26	7129.5	7165.95	8086.81	7499.95	6598.03	8040.25
22027	ENSMUSG00000020048	Hsp90b1	heat shock protein 90, beta (Grp94), member 1	0.0592265	0.271274	0.490304	-0.0651571	7658.85	7366.16	7820.04	8798.33	8138.47	7246.25	7400.56	7392.34	6960.54	7796.56	7944.32	7412.57
76626	ENSMUSG00000069769	Msi2	musashi RNA-binding protein 2	0.0684003	0.504402	0.702232	-0.0456627	7711.5	8108.84	8684.61	7872.57	6588.06	8003.31	6857.45	7738.88	8045.54	7758.71	7361.21	7703.18
66355	ENSMUSG00000000253	Gmpr	guanosine monophosphate reductase	0.0959941	0.0419685	0.155234	-0.195236	7173.59	7832.03	7946.1	7159.97	8000.55	8772.54	6617.92	6757.59	7444.58	6950.73	4945.72	7888.03
12314	ENSMUSG00000036438	Calm2	calmodulin 2	0.0562171	0.272125	0.491391	-0.0617366	7930.39	7784.99	8443	7342.24	7735.41	7624.78	7499.13	7535.13	8376.55	7218.69	7004.81	7222.78
18242	ENSMUSG00000030934	Oat	ornithine aminotransferase	0.102259	0.0242705	0.110274	-0.230372	7542.18	8060.9	8580.61	7227.94	7372.77	7961.25	6318.27	6970.04	8073.92	6489.46	4618.25	6918.33
74325	ENSMUSG00000047547	Cltb	clathrin, light polypeptide (Lcb)	0.0962136	0.00896892	0.0594545	-0.251429	8073.9	7228.66	7737.05	7551.28	8614.05	7497.5	6809.15	6878.62	7386.12	6889.36	4594.92	6245.18
67040	ENSMUSG00000055065	Ddx17	DEAD box helicase 17	0.0650054	0.0297855	0.125435	0.141252	7783.78	7623.97	7987.07	7892.14	7834.09	7565.01	8148.7	8549.51	8390.3	8357.03	10296.4	7880.12
59026	ENSMUSG00000025261	Huwe1	HECT, UBA and WWE domain containing 1	0.0573401	0.0262894	0.115872	-0.127405	7757.96	7741.57	8220.29	8015.71	7427.47	7513	7302.98	7531.65	7613.09	7192.1	6339.6	6673.19
231872	ENSMUSG00000029610	Aimp2	aminoacyl tRNA synthetase complex-interacting multifunctional protein 2	0.102318	0.119188	0.298008	-0.159431	8018.15	7168.96	8373.66	7277.37	8992.14	6758.15	8058.02	6020.97	8453.07	6857.65	6184.72	5805.31
227624	ENSMUSG00000015087	Rabl6	RAB, member RAS oncogene family-like 6	0.0957538	0.000244493	0.0060669	-0.351221	7884.96	8125.12	7803.23	7459.64	8253.8	7054.78	6177.32	6813.31	6681.12	6291.04	4286.11	5717.34
65106	ENSMUSG00000035199	Arl6ip5	ADP-ribosylation factor-like 6 interacting protein 5	0.0822244	1.43e-10	5.93e-08	0.527266	8311.37	7224.14	8043.8	8080.59	7517.83	7386.82	11784.9	9684.05	10406.4	11596.1	13942.4	10793.2
22352	ENSMUSG00000026728	Vim	vimentin	0.117844	0.000832398	0.0133838	0.393808	7132.29	8020.19	6702.29	8122.81	8572.44	8005.52	12543.9	8620.04	7571.82	10543.7	13626.2	9978.65
69116	ENSMUSG00000066036	Ubr4	ubiquitin protein ligase E3 component n-recognin 4	0.0831154	0.230264	0.443499	-0.0997118	7562.83	7952.34	7692.93	7694.42	8040.97	7589.36	6820.98	8728.01	7399.01	7151.19	5679.05	7509.44
15370	ENSMUSG00000023034	Nr4a1	nuclear receptor subfamily 4, group A, member 1	0.138571	0.111981	0.286891	-0.220238	7003.23	9351.76	8638.39	6643.03	5487.07	9255.11	6471.06	7080.62	8221.79	5621.13	4246.92	7247.49
14661	ENSMUSG00000021794	Glud1	glutamate dehydrogenase 1	0.0516118	0.0603669	0.19456	-0.0969322	7306.78	8158.59	7645.65	7531.72	7444.11	8171.54	7205.4	7344.45	7426.52	7089.82	6571.91	7567.76
13476	ENSMUSG00000005873	Reep5	receptor accessory protein 5	0.0482801	0.612367	0.781251	0.0244634	7133.32	8021.09	8212.93	7894.2	7434.6	7467.62	7465.62	8012.28	8124.64	7670.75	7819.3	7873.2
19122	ENSMUSG00000079037	Prnp	prion protein	0.0542258	0.106283	0.277321	0.0875816	7512.24	7521.75	7926.14	7584.24	7737.79	7862.75	8800.24	7805.92	8760.86	7852.81	8463.99	7400.71
98733	ENSMUSG00000026211	Obsl1	obscurin-like 1	0.0953292	0.00079223	0.0130304	0.319877	8517.86	6713.95	7744.4	7763.42	8473.76	6926.39	11625.2	8249.99	10120.1	9835.95	10510	8042.23
16651	ENSMUSG00000030255	Sspn	sarcospan	0.120937	0.137198	0.324647	-0.17975	5472.08	7939.68	8762.35	8212.4	7543.98	8197	4675.13	7285.24	7839.2	7579.73	5973.87	6825.42
68015	ENSMUSG00000005981	Trap1	TNF receptor-associated protein 1	0.0584985	0.0505502	0.173194	-0.114381	7676.4	7358.93	7665.61	7449.34	7887.6	8045.37	7279.32	7147.67	7685.31	7474.38	6248.16	6660.34
18016	ENSMUSG00000009073	Nf2	neurofibromin 2	0.0786209	0.000472838	0.0093717	-0.274834	7515.33	7822.08	8036.45	7112.6	7589.17	7753.17	6397.13	6850.75	7023.3	6433.21	4960.65	5923.93
17132	ENSMUSG00000055435	Maf	avian musculoaponeurotic fibrosarcoma oncogene homolog	0.0743532	0.01067	0.0659578	-0.189848	9095.01	6971.76	7734.95	7860.22	6925.72	7090.2	7033.89	6551.23	7017.28	6673.56	6021.45	6561.49
53599	ENSMUSG00000019818	Cd164	CD164 antigen	0.0814684	0.924418	0.963236	-0.0077289	8373.31	7882.69	8076.37	8250.5	6420.41	6644.15	6846.6	8478.11	7147.11	7350.63	7831.43	7741.73
56407	ENSMUSG00000038324	Trpc4ap	transient receptor potential cation channel, subfamily C, member 4 associated protein	0.0675466	0.0314955	0.130198	-0.145276	7213.85	7845.6	7549.01	7688.24	7529.72	7673.48	6470.07	7501.18	7346.57	6939.48	5690.24	7072.53
72349	ENSMUSG00000003518	Dusp3	dual specificity phosphatase 3 (vaccinia virus phosphatase VH1-related)	0.0586605	0.119568	0.298578	0.0913104	7503.98	7975.86	8008.08	7508.03	7347.81	7093.52	8234.46	7832.92	8504.65	7688.14	8869.84	7343.38
74142	ENSMUSG00000041168	Lonp1	lon peptidase 1, mitochondrial	0.0696026	0.141328	0.330461	-0.102376	7656.78	7612.21	7273.77	7117.75	8139.66	7515.21	7052.61	7087.59	7360.32	7180.85	5750.89	7685.39
19247	ENSMUSG00000043733	Ptpn11	protein tyrosine phosphatase, non-receptor type 11	0.0728591	0.0010438	0.0155244	-0.238865	7722.86	7516.33	8133.09	7595.56	7255.07	6993.9	6566.67	6858.59	6786.87	6823.9	5397.29	5667.91
68693	ENSMUSG00000071659	Hnrnpul2	heterogeneous nuclear ribonucleoprotein U-like 2	0.0458191	0.00740359	0.0527137	-0.122709	7531.85	7831.13	7130.9	7709.87	7209.89	7777.52	6937.29	7121.55	7094.66	6889.36	6392.78	7027.06
68465	ENSMUSG00000030168	Adipor2	adiponectin receptor 2	0.0966945	0.00120776	0.0171135	-0.313004	7514.3	7549.8	7875.72	7372.11	7558.25	7123.4	5812.62	6611.31	6988.91	6419.91	4235.73	5652.1
67956	ENSMUSG00000049327	Kmt5a	lysine methyltransferase 5A	0.102832	0.0486444	0.169577	-0.202753	7161.2	8140.5	7693.98	7427.71	7634.35	6931.92	6473.03	7829.43	7375.8	6504.8	4568.8	5937.77
67605	ENSMUSG00000011096	Akt1s1	AKT1 substrate 1 (proline-rich)	0.0878626	0.011062	0.0674291	-0.223235	7752.8	7034.17	7178.17	7209.4	7829.34	7946.86	6665.24	6507.69	6918.41	6608.1	4660.23	6841.23
26379	ENSMUSG00000024955	Esrra	estrogen related receptor, alpha	0.0931527	0.0111721	0.0678376	-0.236353	6889.66	7974.05	6840.96	6861.34	8025.52	8314.32	6322.22	6465.03	6736.14	6820.84	4668.63	6743.37
22121	ENSMUSG00000074129	Rpl13a	ribosomal protein L13A	0.061786	0.00212497	0.024106	0.189818	7327.42	7517.23	6910.29	7265.01	7821.01	7848.36	9282.25	8031.44	8015.45	8867.39	9165.59	7773.36
329828	ENSMUSG00000046312	Myorg	myogenesis regulating glycosidase (putative)	0.0820379	0.872578	0.938617	-0.0131577	8423.91	7409.58	7420.84	6772.78	8440.46	6218.03	7836.24	7418.46	8128.94	7166.53	6932.97	6776.98
102857	ENSMUSG00000019558	Slc6a8	solute carrier family 6 (neurotransmitter transporter, creatine), member 8	0.0472274	0.0547175	0.182203	-0.0907291	7517.4	7587.79	7381.97	7199.1	7492.86	7483.11	7338.46	7075.4	7301	7065.28	6292.95	6830.36
105298	ENSMUSG00000002808	Epdr1	ependymin related protein 1 (zebrafish)	0.0951573	0.0508831	0.174032	-0.185791	7221.08	7528.99	8055.36	6888.11	6749.76	8188.15	6131.98	6682.71	7679.29	6698.1	4836.57	6900.54
19175	ENSMUSG00000018286	Psmb6	proteasome (prosome, macropain) subunit, beta type 6	0.0488141	0.128698	0.311791	0.0741611	7597.93	7280.23	7206.54	7029.19	7895.92	7621.46	8355.7	7255.63	7836.62	7982.7	7778.25	7810.92
14151	ENSMUSG00000024588	Fech	ferrochelatase	0.0714359	0.139844	0.328106	-0.105466	7667.11	7595.03	7768.56	7142.47	6838.93	7615.93	6228.58	7360.12	7797.08	6649.01	6037.31	7309.77
11770	ENSMUSG00000062515	Fabp4	fatty acid binding protein 4, adipocyte	0.0790243	0.00194858	0.0229991	-0.244814	6563.4	6987.13	7031.1	6989.03	8319.19	8506.91	5765.3	5672.68	6502.29	5906.48	6709.06	6650.46
19185	ENSMUSG00000005625	Psmd4	proteasome (prosome, macropain) 26S subunit, non-ATPase, 4	0.0686384	0.964035	0.981729	0.00309498	7533.92	7243.14	7840	7003.45	7516.64	7249.58	7357.19	8456.35	7808.25	7215.62	6252.83	7391.81
59043	ENSMUSG00000029364	Wsb2	WD repeat and SOCS box-containing 2	0.0530055	0.410258	0.62472	-0.0436468	7614.45	7602.26	7103.59	7482.29	7766.32	6799.11	7530.67	7519.46	7124.75	7346.54	6637.22	6864.95
407785	ENSMUSG00000021606	Ndufs6	NADH:ubiquinone oxidoreductase core subunit S6	0.074922	0.0572559	0.187531	-0.142453	6920.63	7268.47	7135.1	6839.72	8011.25	8149.41	7059.51	6398.86	7447.16	7019.25	5695.84	6390.49
212647	ENSMUSG00000028737	Aldh4a1	aldehyde dehydrogenase 4 family, member A1	0.090794	0.00366611	0.0343451	-0.263806	7554.57	7212.38	7858.91	6579.18	7641.48	7464.3	5992.01	6330.94	7450.6	5827.73	4687.29	6244.19
214952	ENSMUSG00000025733	Rhot2	ras homolog family member T2	0.0718382	0.00549347	0.0442039	-0.199464	7016.65	7203.33	7513.29	6940.63	7610.57	8019.91	6399.1	6185.53	7152.26	6765.61	5320.78	6582.25
16195	ENSMUSG00000021756	Il6st	interleukin 6 signal transducer	0.0798949	0.0158301	0.0849287	-0.192771	8353.7	6727.51	7563.71	7696.48	6821.09	7103.48	6443.46	7311.36	6694.02	6204.11	5308.65	6551.61
19317	ENSMUSG00000062078	Qk	quaking	0.09924	0.545858	0.733155	-0.0599387	6805	7541.65	8626.84	8140.31	5663.04	7477.58	5610.55	7311.36	7727.44	7062.21	7119.57	7504.5
72330	ENSMUSG00000074001	Klhl40	kelch-like 40	0.0858631	0.0230926	0.106842	0.195072	7519.46	6135	7452.36	8335.97	7771.08	6983.94	9105.81	7058.85	8553.66	8362.15	9675.93	8173.69
319801	ENSMUSG00000038028	Tigar	Trp53 induced glycolysis regulatory phosphatase	0.122932	0.000343117	0.00751946	-0.440141	7174.62	7598.64	7214.94	7601.74	7654.56	6846.7	5167.97	5959.15	6297.67	5818.52	3035.92	5121.29
69354	ENSMUSG00000022464	Slc38a4	solute carrier family 38, member 4	0.133058	0.00368997	0.0344448	-0.386337	9423.33	7844.7	7515.39	7355.63	6912.64	4952.95	5894.43	6963.95	5990.74	5160.88	4341.15	4094.26
74493	ENSMUSG00000024811	Tnks2	tankyrase, TRF1-interacting ankyrin-related ADP-ribose polymerase 2	0.0907601	0.0350694	0.139086	-0.191282	7721.83	7671.01	8450.35	7420.5	5836.63	6785.82	5571.12	6660.07	7378.38	6550.82	6015.85	5981.26
21817	ENSMUSG00000037820	Tgm2	transglutaminase 2, C polypeptide	0.0957839	0.145233	0.336535	-0.139517	8150.3	6262.55	7787.47	8087.79	7878.08	5614.82	7014.17	6148.96	6871.99	6979.36	6760.37	5731.17
68652	ENSMUSG00000015755	Tab2	TGF-beta activated kinase 1/MAP3K7 binding protein 2	0.11297	0.000165531	0.00471657	-0.425503	8092.48	7359.83	7677.17	7397.85	6450.14	6760.37	4972.81	6214.26	6255.54	5482.03	3478.15	5296.25
66916	ENSMUSG00000033938	Ndufb7	NADH:ubiquinone oxidoreductase subunit B7	0.0659212	0.241441	0.45579	0.0772195	6782.28	7378.83	6910.29	6663.63	8100.42	7883.77	8216.71	6966.56	8033.51	7769.96	7740.93	7461
66427	ENSMUSG00000031924	Cyb5b	cytochrome b5 type B	0.0950762	0.00288076	0.0289823	-0.283344	6788.48	7649.3	7915.64	7484.35	7030.35	6832.31	5383.84	6409.3	7234.8	6299.22	4553.87	5596.74
14225	ENSMUSG00000032966	Fkbp1a	FK506 binding protein 1a	0.0404143	0.19644	0.404555	0.0522057	7503.98	7413.2	7476.52	7192.93	7060.08	7020.47	7352.26	7570.83	7801.38	7404.84	7895.8	7268.25
215445	ENSMUSG00000037098	Rab11fip3	RAB11 family interacting protein 3 (class II)	0.104818	0.00498957	0.0414107	-0.294299	7207.66	7611.31	7570.02	6762.48	7119.52	7332.59	5675.6	6806.35	6722.39	5711.13	3918.51	6171.05
19358	ENSMUSG00000003813	Rad23a	RAD23 homolog A, nucleotide excision repair protein	0.0825767	0.281193	0.501553	-0.0889881	7382.15	7419.53	7147.71	6594.63	7018.46	8039.83	6463.17	7735.4	7445.44	6554.92	5479.39	7201.04
67015	ENSMUSG00000030301	Ccdc91	coiled-coil domain containing 91	0.10295	0.000337388	0.00743527	-0.369052	7545.28	7371.59	7321.04	6840.75	7752.05	6753.73	5680.53	6292.63	6361.29	5610.9	3739.38	5432.66
14248	ENSMUSG00000002812	Flii	flightless I actin binding protein	0.049566	0.830038	0.915352	0.0106394	7138.48	7233.19	7380.92	7000.36	7546.36	7185.38	7285.24	7660.52	7810.83	7125.62	6613.89	7310.76
66413	ENSMUSG00000021737	Psmd6	proteasome (prosome, macropain) 26S subunit, non-ATPase, 6	0.0542143	0.556356	0.740354	0.0318923	7901.48	7044.12	7633.05	6961.23	7095.74	6825.67	7553.34	7429.78	7985.36	7309.72	6967.49	7204
66841	ENSMUSG00000027809	Etfdh	electron transferring flavoprotein, dehydrogenase	0.104392	0.092485	0.254409	-0.175633	6442.6	7431.29	7040.56	6661.57	6904.32	8970.66	5507.05	6577.35	6745.6	6183.65	5127.65	7975.01
67160	ENSMUSG00000071644	Eef1g	eukaryotic translation elongation factor 1 gamma	0.0704086	0.0173959	0.0901669	0.167448	7304.71	6967.23	7494.38	7101.28	7634.35	6939.67	9037.79	7206	7740.33	7772.01	9399.77	7811.91
226977	ENSMUSG00000037351	Actr1b	ARP1 actin-related protein 1B, centractin beta	0.0697915	0.511513	0.707134	-0.045817	6861.78	6799.88	7665.61	6755.27	7108.82	8216.92	6681.99	7372.31	7739.47	6619.35	6367.58	7224.76
207304	ENSMUSG00000035247	Hectd1	HECT domain E3 ubiquitin protein ligase 1	0.0684438	0.37788	0.594941	-0.0603544	7614.45	7330.88	7629.9	7336.06	6381.18	7095.73	6699.74	7660.52	7200.41	6844.36	5979.47	7175.34
78785	ENSMUSG00000024059	Clip4	CAP-GLY domain containing linker protein family, member 4	0.105487	0.00646586	0.0484463	-0.287258	8081.13	7517.23	6854.62	7395.79	6263.47	7267.28	5554.36	6927.38	6342.38	6161.15	4031.4	5985.21
75991	ENSMUSG00000036087	Slain2	SLAIN motif family, member 2	0.0750893	0.190251	0.396796	-0.0983547	7439.96	7193.38	7651.96	7826.23	6255.15	7011.61	6183.24	7637.88	7341.41	6728.79	6105.42	6422.12
20226	ENSMUSG00000068739	Sars	seryl-aminoacyl-tRNA synthetase	0.0653821	0.471356	0.676987	-0.0470931	7337.75	7111.97	7012.19	7047.73	7835.28	7032.64	7564.19	6730.6	7101.54	7634.96	5969.2	6947
56434	ENSMUSG00000032324	Tspan3	tetraspanin 3	0.078745	0.000265463	0.00636668	0.287172	6917.53	7446.67	7134.05	7025.07	7079.1	7739.89	9255.63	7536.87	8452.21	8617.84	10888.8	8565.13
51798	ENSMUSG00000053898	Ech1	enoyl coenzyme A hydratase 1, peroxisomal	0.109775	0.10088	0.268256	-0.180098	6034.77	7393.3	6449.12	6469	7914.94	9032.64	5920.06	6171.6	6456.73	6404.57	4970.91	7883.08
52637	ENSMUSG00000037710	Cisd1	CDGSH iron sulfur domain 1	0.0687338	0.227076	0.440124	-0.0830253	6987.74	7143.63	7182.38	6601.84	7499.99	7877.13	7007.27	6546.88	7448.88	6653.1	5835.79	7306.8
12468	ENSMUSG00000030007	Cct7	chaperonin containing Tcp1, subunit 7 (eta)	0.049693	0.257625	0.474949	-0.0562537	7282	6962.71	7345.21	6911.8	7554.69	7094.62	7469.56	6943.92	7097.24	6984.48	6445.02	6532.83
216810	ENSMUSG00000000538	Tom1l2	target of myb1-like 2 (chicken)	0.0592898	0.0989161	0.265207	-0.0978359	6980.52	7109.26	7396.68	7371.08	7300.25	6917.53	6819.99	6668.78	7250.28	7169.6	5800.33	6481.43
19353	ENSMUSG00000001847	Rac1	Rac family small GTPase 1	0.0428926	4.98e-05	0.00195623	-0.174006	7334.65	7532.61	7050.01	7086.86	7118.34	6934.14	6306.45	6620.89	6200.52	6316.61	6009.32	6662.32
26443	ENSMUSG00000021024	Psma6	proteasome subunit alpha 6	0.0540056	0.702785	0.842349	0.0206066	7063.11	7054.07	7560.56	6886.05	7334.73	7151.07	7195.54	7690.99	7768.7	7519.39	6537.39	6964.79
21454	ENSMUSG00000068039	Tcp1	t-complex protein 1	0.0464098	0.231095	0.444521	0.0555778	7413.12	7134.58	7709.74	7170.27	6608.27	6971.77	7237.92	7503.79	7735.17	7503.02	7287.5	7455.07
23879	ENSMUSG00000018765	Fxr2	fragile X mental retardation, autosomal homolog 2	0.0583708	0.0452684	0.162556	-0.116867	7613.42	7078.5	7013.24	6822.21	7426.28	6983.94	6653.41	7284.37	6753.34	6623.44	5848.85	6361.82
21854	ENSMUSG00000062580	Timm17a	translocase of inner mitochondrial membrane 17a	0.062799	0.166472	0.366765	-0.0868905	7051.76	7073.07	7434.5	6722.32	6968.53	7684.55	6913.63	6905.61	7296.7	6965.05	5794.74	6487.36
11911	ENSMUSG00000042406	Atf4	activating transcription factor 4	0.0764522	2.08e-05	0.00102642	-0.325366	6920.63	6753.75	7022.7	7189.84	8181.27	6856.66	5800.79	5812	6041.47	6344.23	4799.25	5166.76
223739	ENSMUSG00000036046	5031439G07Rik	RIKEN cDNA 5031439G07 gene	0.102074	0.00023088	0.00585119	-0.375897	7315.04	6777.27	6809.44	8400.84	7343.05	6275.59	5518.88	5919.96	5577.2	6453.66	3979.16	5012.55
208263	ENSMUSG00000026466	Tor1aip1	torsin A interacting protein 1	0.107504	0.00569507	0.0452005	-0.29723	7124.03	7546.18	7373.57	7617.19	6169.54	7090.2	4921.55	6695.77	6141.2	5806.25	4058.46	6726.57
71947	ENSMUSG00000020747	Tmem94	transmembrane protein 94	0.0899325	0.00862395	0.058196	-0.236218	6664.58	7272.99	7330.5	6539.02	7863.82	7247.36	6033.41	6661.81	6825.56	6134.56	4510.96	5946.66
29864	ENSMUSG00000028557	Rnf11	ring finger protein 11	0.0950645	0.00218281	0.0245564	-0.291293	7081.7	7616.74	7568.97	7539.96	6150.52	6884.33	5023.08	6917.8	6510.03	5398.17	4690.09	6039.58
58233	ENSMUSG00000032285	Dnaja4	DnaJ heat shock protein family (Hsp40) member A4	0.0639241	0.647639	0.805568	-0.0292162	6249.53	6906.63	7876.77	7185.72	7102.88	7458.76	6943.2	6635.69	7717.98	7005.96	6983.35	6611.91
20658	ENSMUSG00000022961	Son	Son DNA binding protein	0.0456213	0.389998	0.606383	-0.039217	7259.28	6808.93	7358.86	7297.96	6718.84	7133.36	6469.09	6928.25	6907.23	6748.22	7086.91	7281.1
12469	ENSMUSG00000025613	Cct8	chaperonin containing Tcp1, subunit 8 (theta)	0.0464765	0.0927767	0.254817	0.0781237	7003.23	6837.88	7523.79	7224.85	7061.26	6906.47	7966.35	7413.23	7503.04	7470.29	7673.76	6930.19
14077	ENSMUSG00000028773	Fabp3	fatty acid binding protein 3, muscle and heart	0.149417	0.694878	0.838055	-0.0586081	5285.2	7064.03	5984.79	5454.68	7402.5	11317.1	6410.93	6125.45	6227.17	6631.62	5512.98	9593.14
67163	ENSMUSG00000078622	Ccdc47	coiled-coil domain containing 47	0.0732761	0.0145205	0.0803367	-0.179096	7592.77	6711.23	7752.81	7085.83	6585.68	6700.6	6198.02	6300.46	6965.7	6675.6	5343.17	5832
67154	ENSMUSG00000022255	Mtdh	metadherin	0.0532889	0.19283	0.399793	0.0693956	7275.8	7106.54	7372.52	7544.08	6416.85	6707.24	7179.77	7053.63	7789.34	7325.06	7663.49	7544.04
15460	ENSMUSG00000022096	Hr	lysine demethylase and nuclear receptor corepressor	0.152918	0.0437382	0.159054	-0.308373	7627.87	7839.27	7405.09	6136.38	8725.82	4675.15	6047.21	6008.78	7563.22	5909.55	3438.96	3818.48
16431	ENSMUSG00000031239	Itm2a	integral membrane protein 2A	0.133781	7.49e-06	0.000473773	0.599252	6060.59	6942.81	8247.6	6677.01	6305.08	8076.36	10801.2	8003.58	11022	9616.06	17311.4	11178.7
15040	ENSMUSG00000067212	H2-T23	histocompatibility 2, T region locus 23	0.18449	0.374534	0.592227	-0.163829	7885.99	4525.72	6279.98	8845.7	9384.5	5307.13	6981.64	5106.72	3298.86	8086	4144.29	8391.16
21807	ENSMUSG00000022010	Tsc22d1	TSC22 domain family, member 1	0.0749098	0.0249706	0.112385	0.167937	7230.37	7228.66	6881.93	7234.12	6823.47	6788.04	8010.71	7129.38	7329.37	8304.87	9628.35	7195.11
14969	ENSMUSG00000060586	H2-Eb1	histocompatibility 2, class II antigen E beta	0.140889	0.399612	0.614971	0.118673	7262.38	5503.59	5855.58	8329.79	9606.84	5550.63	7526.73	7145.05	5351.95	10040.5	7268.84	8995.12
16443	ENSMUSG00000022957	Itsn1	intersectin 1 (SH3 domain protein 1A)	0.102813	0.0479485	0.167969	-0.203346	7342.91	7348.07	7393.53	6823.24	6544.07	6655.22	5828.39	7702.31	6756.78	5818.52	4414.86	5673.84
12847	ENSMUSG00000026553	Copa	coatomer protein complex subunit alpha	0.0524671	0.0413261	0.153434	-0.107046	7390.41	6608.11	7190.78	7184.69	6941.18	6782.5	6431.63	7051.02	6793.75	6440.37	6004.66	6312.4
68197	ENSMUSG00000030647	Ndufc2	NADH:ubiquinone oxidoreductase subunit C2	0.06423	0.67279	0.824415	-0.0271258	6825.65	7042.32	6581.48	6554.47	7305	7704.47	6825.91	6588.67	7222.76	6781.97	6171.66	7618.17
225363	ENSMUSG00000024360	Etf1	eukaryotic translation termination factor 1	0.0691837	0.142605	0.332451	-0.101434	7535.98	6790.84	7513.29	7335.03	6113.66	6701.71	6327.15	6838.56	7083.48	6512.98	5758.35	6535.79
67181	ENSMUSG00000018559	Ctdnep1	CTD nuclear envelope phosphatase 1	0.0564285	0.0188214	0.0943587	-0.132553	7439.96	7030.56	6367.18	6844.86	7454.81	6819.03	6687.91	6148.96	6728.41	6562.08	6107.28	5967.42
66469	ENSMUSG00000029059	Prxl2b	peroxiredoxin like 2B	0.0809028	0.425212	0.636888	-0.0645128	7747.64	6928.34	6901.89	6535.93	7816.26	6003.31	7592.77	6197.72	7114.43	6789.13	5944.94	6383.57
27407	ENSMUSG00000028953	Abcf2	ATP-binding cassette, sub-family F (GCN20), member 2	0.0807448	0.142897	0.332932	-0.118298	7482.29	6578.26	6990.13	6522.55	7184.92	7071.38	6679.04	7207.75	7019.86	6219.45	5061.41	6211.57
66997	ENSMUSG00000020720	Psmd12	proteasome (prosome, macropain) 26S subunit, non-ATPase, 12	0.0553658	0.283062	0.50341	-0.0594333	6884.5	6780.89	7397.73	6675.98	6899.57	7055.88	6456.27	6871.65	7403.31	6562.08	6049.44	6633.65
66511	ENSMUSG00000001017	Chtop	chromatin target of PRMT1	0.0514221	0.0637504	0.201872	-0.0953326	7437.9	6662.38	7197.08	7080.68	6653.45	6565.57	6797.32	6700.12	6684.56	6339.11	6051.3	6322.28
102436	ENSMUSG00000035202	Lars2	leucyl-tRNA synthetase, mitochondrial	0.19345	0.327166	0.548304	-0.189549	5791.11	4916.5	5199	4863.59	6195.7	14527.9	5926.96	6321.36	6783.43	4593.25	3902.65	6449.8
13367	ENSMUSG00000024456	Diaph1	diaphanous related formin 1	0.116043	0.251755	0.468023	-0.132996	7177.72	7324.55	6855.67	7795.34	6911.46	5402.32	6700.72	7115.45	6613.2	7315.85	4292.64	5439.57
20360	ENSMUSG00000038777	Sema6c	sema domain, transmembrane domain (TM), and cytoplasmic domain, (semaphorin) 6C	0.0676913	0.0684125	0.210749	-0.123353	7003.23	7223.24	7122.5	7284.57	6339.56	6447.14	6072.84	6588.67	6915.83	6786.06	5507.38	6062.31
12317	ENSMUSG00000003814	Calr	calreticulin	0.0781319	0.0430135	0.157363	-0.158106	6422.98	6070.77	6947.06	7513.18	8062.37	6365.24	6522.31	6251.71	6104.23	6655.15	5854.45	5534.47
26400	ENSMUSG00000002948	Map2k7	mitogen-activated protein kinase kinase 7	0.101983	0.00902351	0.0597159	-0.266294	7032.14	7643.87	6695.99	6125.06	7024.41	6851.13	5475.51	6634.82	6473.06	5877.84	3995.95	5488.01
70788	ENSMUSG00000026308	Klhl30	kelch-like 30	0.0985417	0.960536	0.9798	0.00487595	7767.26	6148.57	7790.63	6624.49	6880.54	6159.37	7695.28	6067.99	8413.52	6911.86	6793.02	5637.27
21769	ENSMUSG00000044477	Zfand3	zinc finger, AN1-type domain 3	0.0783855	5.21e-05	0.00202037	-0.317163	7147.78	7196.1	6482.73	6579.18	6891.24	6968.45	5279.36	6166.38	5907.35	5599.65	4315.03	5563.13
11928	ENSMUSG00000033161	Atp1a1	ATPase, Na+/K+ transporting, alpha 1 polypeptide	0.0641656	0.213718	0.425573	0.0797839	6706.91	6673.24	7110.94	6923.13	7458.38	6354.17	7948.61	7373.18	6785.15	7714.73	7371.47	6439.91
20867	ENSMUSG00000024966	Stip1	stress-induced phosphoprotein 1	0.062444	0.400413	0.615963	-0.0525081	6757.5	6362.96	7415.59	6694.52	7587.98	6359.7	7221.17	6341.39	6678.54	6670.49	6561.64	6194.77
94232	ENSMUSG00000008604	Ubqln4	ubiquilin 4	0.0909686	0.00149679	0.0194756	-0.288853	7008.39	7159.91	6824.15	6762.48	6962.58	6428.33	5519.87	6385.79	6178.17	5572.04	4038.87	5612.56
21828	ENSMUSG00000021702	Thbs4	thrombospondin 4	0.15495	3.94e-05	0.00167179	0.63696	4937.26	6293.31	5845.07	9196.85	5305.16	9527.38	9408.41	8487.69	10482.9	12854.1	12125.9	16848.5
11668	ENSMUSG00000053279	Aldh1a1	aldehyde dehydrogenase family 1, subfamily A1	0.142579	0.00673136	0.0497262	-0.386368	7539.08	7728	6542.61	6879.88	5799.77	6563.36	5061.52	6253.45	5793.86	5186.45	2481.73	5261.65
71679	ENSMUSG00000034566	Atp5h	ATP synthase, H+ transporting, mitochondrial F0 complex, subunit D	0.0813187	0.32092	0.542626	-0.0807144	6238.17	6746.51	6407.1	6276.43	7036.3	8325.39	6243.36	5984.4	6921.85	6592.76	5835.79	7123.93
56045	ENSMUSG00000027639	Samhd1	SAM domain and HD domain, 1	0.147116	0.426216	0.637657	-0.117058	7667.11	5132.7	6828.35	8057.93	7830.53	5474.26	6678.05	5800.68	3747.65	8041	5027.83	7948.32
20869	ENSMUSG00000003068	Stk11	serine/threonine kinase 11	0.0797197	0.00177801	0.0217854	-0.249125	7019.75	6484.18	6811.54	6350.58	7318.08	6947.42	6049.18	6048.83	6510.03	5772.5	4635.97	5174.66
28030	ENSMUSG00000027774	Gfm1	G elongation factor, mitochondrial 1	0.0679427	0.220026	0.433097	-0.083329	6554.11	7026.94	7506.99	6569.92	6473.92	6741.55	6000.88	6541.65	7163.44	6708.33	5567.09	6532.83
18472	ENSMUSG00000020745	Pafah1b1	platelet-activating factor acetylhydrolase, isoform 1b, subunit 1	0.0684506	0.0153831	0.0833159	-0.165871	7265.48	6693.14	7447.11	7045.67	5988.82	6381.84	5842.19	6416.27	6477.36	6081.37	5387.96	6059.35
58875	ENSMUSG00000029776	Hibadh	3-hydroxyisobutyrate dehydrogenase	0.0779853	0.344654	0.56464	-0.0736969	6497.32	7124.63	7010.09	6386.62	6162.41	7640.28	5984.13	6704.47	7080.9	6136.6	5596.01	7207.96
17210	ENSMUSG00000038612	Mcl1	myeloid cell leukemia sequence 1	0.0626275	0.79323	0.895842	-0.0164158	6844.23	6559.26	6663.42	7525.54	6803.26	6384.05	6787.46	6252.58	6053.5	7317.9	7126.1	6773.03
53424	ENSMUSG00000056820	Tsnax	translin-associated factor X	0.0570975	0.0463567	0.164727	-0.113746	6761.63	6691.33	7120.4	6623.46	6590.43	6966.23	6028.48	6760.2	6828.14	6180.58	5596.01	6206.63
240892	ENSMUSG00000026564	Dusp27	dual specificity phosphatase 27 (putative)	0.110384	0.036216	0.141532	0.231199	8260.78	6121.43	6511.1	6101.37	7850.74	5869.39	8672.1	7180.75	8000.84	7332.22	10441.9	6829.37
20932	ENSMUSG00000014867	Surf4	surfeit gene 4	0.0455365	0.693269	0.837279	-0.0179606	6724.46	6388.29	6947.06	7212.49	6978.04	6461.53	6528.23	6963.08	6878	6553.89	6754.77	6518
11430	ENSMUSG00000020777	Acox1	acyl-Coenzyme A oxidase 1, palmitoyl	0.0845521	0.451011	0.659543	-0.0637296	6266.05	6736.56	7268.52	7012.72	6035.19	7373.54	5748.55	7332.26	7051.67	6235.81	5460.73	7023.11
14232	ENSMUSG00000019428	Fkbp8	FK506 binding protein 8	0.0443537	0.562951	0.744725	0.025657	6874.17	6457.94	6575.18	6648.18	6995.87	7018.25	7013.19	6607.83	7029.32	7199.26	6492.6	6961.83
76308	ENSMUSG00000024870	Rab1b	RAB1B, member RAS oncogene family	0.0608508	0.623124	0.788197	-0.0299037	6585.08	6599.06	6818.9	6368.08	6806.83	7315.98	6590.33	6467.64	7090.36	6584.58	5787.27	7121.96
66091	ENSMUSG00000035674	Ndufa3	NADH:ubiquinone oxidoreductase subunit A3	0.10687	0.00970079	0.0622298	-0.2764	5706.45	7081.21	5661.23	5962.35	8189.59	7877.13	6087.62	5288.7	5998.48	5985.23	4484.83	5064.94
56046	ENSMUSG00000005882	Uqcc1	ubiquinol-cytochrome c reductase complex assembly factor 1	0.0896294	0.0082457	0.0565522	-0.236787	6566.5	6831.54	6744.31	6522.55	6942.37	6843.38	5440.02	6352.71	6522.07	5817.5	4168.55	5724.26
67452	ENSMUSG00000036257	Pnpla8	patatin-like phospholipase domain containing 8	0.115683	0.00997611	0.063257	-0.298074	6993.94	7443.05	6921.85	7064.2	5714.17	6294.4	4766.8	6490.28	6252.1	5667.15	3580.78	5476.15
59013	ENSMUSG00000007850	Hnrnph1	heterogeneous nuclear ribonucleoprotein H1	0.0496115	0.00327209	0.0318261	-0.145905	6646	6590.92	6481.68	6812.94	6819.91	7072.49	6291.66	5821.57	6267.58	6416.84	5532.57	6149.3
234847	ENSMUSG00000000738	Spg7	SPG7, paraplegin matrix AAA peptidase subunit	0.0687314	0.000183798	0.00504549	-0.257076	6861.78	6585.49	6532.11	6552.41	6910.27	6940.78	5604.64	5941.73	6023.41	5726.47	4524.95	5787.52
227721	ENSMUSG00000051373	Plpp7	phospholipid phosphatase 7 (inactive)	0.107495	0.0371467	0.143356	-0.224035	7114.74	6776.36	7310.54	6128.15	6684.36	6344.21	5985.11	6007.04	7294.12	5434.99	3968.89	5428.7
68135	ENSMUSG00000022312	Eif3h	eukaryotic translation initiation factor 3, subunit H	0.0489927	0.22068	0.433574	-0.0600023	7001.16	6638.86	6562.57	6628.61	6844.87	6636.41	6470.07	6769.78	6549.58	6854.59	6002.79	5998.06
217337	ENSMUSG00000020780	Srp68	signal recognition particle 68	0.0707114	0.155535	0.351264	-0.100428	7168.42	6285.16	6769.52	6406.18	6924.53	6712.77	6742.12	6482.44	6571.93	6144.79	5092.2	6439.91
192159	ENSMUSG00000020850	Prpf8	pre-mRNA processing factor 8	0.0627548	0.0111706	0.0678376	-0.159229	6536.55	6805.31	7018.5	6450.46	6662.96	6732.7	6001.87	6633.95	6586.55	5720.34	5350.64	5609.59
192662	ENSMUSG00000025132	Arhgdia	Rho GDP dissociation inhibitor (GDI) alpha	0.0711042	0.0304205	0.12728	0.15391	6533.46	6553.83	6245.32	6779.99	7451.25	6626.44	8432.58	7002.26	6751.62	7895.76	7980.71	6806.63
17127	ENSMUSG00000032402	Smad3	SMAD family member 3	0.1404	0.00172742	0.0213961	-0.43994	8781.14	6527.6	7232.8	5929.4	6967.34	4729.38	4858.47	6107.17	5589.24	4572.79	3078.83	3997.39
52331	ENSMUSG00000047963	Stbd1	starch binding domain 1	0.141499	0.00427055	0.0375299	0.404326	8787.33	5598.57	6917.65	7109.51	7508.32	4213.61	11688.3	7364.47	8909.59	9886.07	10684.5	7066.6
207781	ENSMUSG00000045975	C2cd2	C2 calcium-dependent domain containing 2	0.124691	0.00254858	0.0269984	-0.376255	7099.25	6802.6	7411.39	6433.99	6281.3	6106.25	4914.65	5775.43	6374.19	5051.45	2988.33	4889.98
226757	ENSMUSG00000038733	Wdr26	WD repeat domain 26	0.0695121	0.136091	0.323067	0.103608	6958.83	7019.7	7264.32	6970.5	5545.33	6370.77	6903.78	7232.13	7064.57	7117.44	7883.68	7016.19
93687	ENSMUSG00000024576	Csnk1a1	casein kinase 1, alpha 1	0.0748043	0.621147	0.787085	-0.0369702	7510.17	6433.52	7385.13	7053.91	5679.69	6014.38	6015.67	6617.4	6839.31	6488.44	6498.2	6569.4
18028	ENSMUSG00000008575	Nfib	nuclear factor I/B	0.0902396	0.201664	0.410602	-0.11522	6076.07	6946.43	6911.34	7249.56	5276.63	7614.82	5383.84	6135.9	6775.69	6105.92	5716.36	6721.63
20742	ENSMUSG00000020315	Sptbn1	spectrin beta, non-erythrocytic 1	0.0728145	0.0424778	0.156171	-0.147727	6075.04	6685	6907.14	6202.29	6879.35	7321.52	5235.99	6476.35	6464.46	5562.83	5794.74	6506.14
231238	ENSMUSG00000029189	Sel1l3	sel-1 suppressor of lin-12-like 3 (C. elegans)	0.0999382	0.0084765	0.0575505	-0.263085	7400.73	6779.98	7308.44	6442.23	6000.71	6106.25	6162.54	5752.79	6546.14	5591.47	4354.22	4542.04
12266	ENSMUSG00000024164	C3	complement component 3	0.162404	0.292322	0.513332	-0.171018	7532.89	6052.68	6054.12	8563.55	7781.78	4044.27	7517.86	6695.77	4718.31	7625.75	3355.93	4617.16
52250	ENSMUSG00000052852	Reep1	receptor accessory protein 1	0.0843186	0.193282	0.399983	0.109693	8079.06	6471.51	7235.95	6441.2	5633.32	6089.64	7374.94	7055.37	7452.32	7032.55	7868.75	6478.46
67488	ENSMUSG00000023055	Calcoco1	calcium binding and coiled coil domain 1	0.08518	0.0550774	0.182937	-0.163398	6428.15	6656.96	6355.62	6367.05	6710.52	7428.88	5481.42	6781.1	6280.48	5899.32	4637.84	6394.44
14605	ENSMUSG00000031431	Tsc22d3	TSC22 domain family, member 3	0.113236	0.00266154	0.0276817	-0.340201	6679.03	5774.07	7379.87	6469	6972.09	6655.22	4729.34	5442.81	6044.91	5122.02	3406.31	6117.67
16476	ENSMUSG00000052684	Jun	jun proto-oncogene	0.103257	0.677369	0.827285	-0.0429607	8882.32	5727.93	5398.6	6619.35	6421.6	6658.54	5710.1	7048.41	6370.75	6003.64	6319.07	7005.32
20384	ENSMUSG00000021134	Srsf5	serine and arginine-rich splicing factor 5	0.0499347	0.480677	0.684256	-0.0352146	6718.27	6543.88	6303.09	6806.76	6127.93	7180.95	6211.82	6306.56	6324.32	6547.76	6567.24	6754.25
68515	ENSMUSG00000025141	Myadml2	myeloid-associated differentiation marker-like 2	0.0660202	0.0920831	0.254063	-0.111212	6929.92	6137.71	7376.72	6233.18	6337.19	6658.54	6566.67	5551.65	6652.75	6151.95	5887.1	5840.9
68188	ENSMUSG00000023118	Sympk	symplekin	0.0783604	0.0176158	0.0908584	-0.185996	6808.09	6585.49	6451.22	6253.78	6986.36	6516.87	5696.3	6572.13	6250.39	5635.45	4566	5910.09
30940	ENSMUSG00000022867	Usp25	ubiquitin specific peptidase 25	0.0781629	0.0234105	0.107681	-0.177169	7335.68	6678.67	7248.56	6778.96	5623.81	5920.3	5382.85	6317.88	6147.22	5970.92	5265.74	5757.86
224938	ENSMUSG00000024083	Pja2	praja ring finger ubiquitin ligase 2	0.0722956	0.315028	0.536285	0.0726374	6514.87	6929.24	7193.93	7075.53	5674.93	6195.9	6189.15	7234.74	7047.37	6690.94	7649.5	6889.67
67869	ENSMUSG00000037058	Paip2	polyadenylate-binding protein-interacting protein 2	0.0543059	0.0683677	0.210736	-0.0989766	6660.45	6812.55	6877.73	6371.17	6149.33	6688.43	5647.02	6520.75	6509.17	5987.28	5846.05	6379.61
19344	ENSMUSG00000000711	Rab5b	RAB5B, member RAS oncogene family	0.0826241	0.0184678	0.0933038	-0.194671	6556.17	6568.3	6514.25	6299.09	6687.93	6846.7	5415.38	6222.97	6414.6	5834.89	4360.75	6031.67
12539	ENSMUSG00000019471	Cdc37	cell division cycle 37	0.0551331	0.685804	0.832079	0.0223044	6441.57	6391.91	6477.48	5983.98	7283.6	6844.48	7079.23	6362.29	6760.22	6535.48	6588.7	6718.66
29810	ENSMUSG00000030847	Bag3	BCL2-associated athanogene 3	0.068497	0.392153	0.608244	0.0586142	5851	6032.78	6636.11	6533.87	7420.33	6941.88	6603.14	6249.96	7358.6	6748.22	6911.51	7223.77
217737	ENSMUSG00000021037	Ahsa1	AHA1, activator of heat shock protein ATPase 1	0.0599854	0.178832	0.38219	-0.080642	6534.49	6216.41	6871.42	6169.34	7236.04	6183.72	6737.19	6168.12	6195.36	6261.38	5680.91	5987.19
17192	ENSMUSG00000035478	Mbd3	methyl-CpG binding domain protein 3	0.057613	0.00878735	0.0587212	-0.150959	6863.85	6509.51	6152.87	6243.48	6896	6539.01	6082.69	6157.67	6282.2	5829.77	5248.94	5628.37
66493	ENSMUSG00000030335	Mrpl51	mitochondrial ribosomal protein L51	0.0634709	0.208506	0.419435	-0.0798263	6598.5	6722.99	6282.08	5867.61	7037.49	6695.07	6664.25	5906.03	6637.27	6344.23	5633.33	5854.73
51792	ENSMUSG00000007564	Ppp2r1a	protein phosphatase 2, regulatory subunit A, alpha	0.045191	0.301212	0.52202	-0.0467202	6295.99	6291.5	6426.01	6397.95	6805.64	6940.78	6393.19	6451.97	6338.08	6228.65	5930.95	6546.67
19303	ENSMUSG00000029528	Pxn	paxillin	0.0426718	0.120344	0.299872	0.0662834	6543.78	6532.12	6393.44	6354.69	6702.2	6618.7	6984.6	6586.93	6926.15	6940.5	7202.6	6363.8
57435	ENSMUSG00000002831	Plin4	perilipin 4	0.134106	0.000278582	0.00657129	-0.487402	6505.58	6427.19	6545.76	6791.32	7003.01	5836.18	4278.88	5181.6	5342.49	4990.08	2341.78	4464.94
103466	ENSMUSG00000054027	Nt5dc3	5'-nucleotidase domain containing 3	0.10027	0.000258726	0.00629681	-0.366333	7455.45	6575.54	6399.74	6570.95	7093.37	4985.05	5223.17	5724.05	5259.95	5174.18	4191.88	4214.85
12333	ENSMUSG00000024942	Capn1	calpain 1	0.0695574	0.128004	0.310922	-0.105868	7096.15	6318.63	6159.17	6549.32	6492.94	6409.51	6292.65	5994.85	6345.82	6138.65	4939.19	6471.54
26754	ENSMUSG00000025917	Cops5	COP9 signalosome subunit 5	0.0637246	0.0247734	0.111849	-0.143056	6599.53	6342.15	6773.73	6490.62	6343.13	6417.26	5576.05	6479.83	6400.84	5758.18	5058.61	5921.95
100042008	ENSMUSG00000107176	Gm9794	predicted pseudogene 9794	0.0585491	0.0250746	0.112596	0.131165	6558.24	6275.21	6218	6523.58	6847.25	6542.33	7838.21	6501.6	6702.61	7508.13	7453.57	6753.26
69556	ENSMUSG00000044502	Bod1	biorientation of chromosomes in cell division 1	0.0662637	0.0060823	0.0467845	-0.181782	7069.31	6630.72	6147.62	5817.16	6652.26	6582.17	6025.52	5828.54	6151.51	5701.93	5001.7	5463.3
100041649	NA	Mpc1-ps	mitochondrial pyruvate carrier 1, pseudogene	0.10134	0.0175518	0.0906468	-0.240677	6207.2	6283.36	6626.65	6243.48	6126.74	7332.59	5015.19	5864.24	6469.62	5784.77	3840.14	5493.94
20901	ENSMUSG00000030224	Strap	serine/threonine kinase receptor associated protein	0.0701208	0.0105366	0.0655085	-0.179348	6842.16	6424.47	6768.47	6546.23	5985.25	6210.29	5286.26	6244.74	6326.04	5699.88	4895.34	5657.04
19052	ENSMUSG00000020349	Ppp2ca	protein phosphatase 2 (formerly 2A), catalytic subunit, alpha isoform	0.0793322	0.57341	0.751981	0.0446669	7037.3	6381.96	6142.37	6265.11	6715.28	6227.99	6875.19	6504.21	6302.83	6087.51	8267.13	6002.02
11640	ENSMUSG00000018428	Akap1	A kinase (PRKA) anchor protein 1	0.0887834	0.121365	0.300968	-0.137532	5451.43	6305.07	6869.32	6057.09	6406.15	7612.61	5418.34	5655.27	6444.69	6424	4909.34	6154.24
56715	ENSMUSG00000025340	Rabgef1	RAB guanine nucleotide exchange factor (GEF) 1	0.0804224	0.0226175	0.105689	-0.18335	6603.66	6278.83	7138.26	6502.98	6207.59	5955.72	5603.65	6316.14	6473.06	5676.36	4805.78	5010.58
338366	ENSMUSG00000056050	Mia3	melanoma inhibitory activity 3	0.082499	0.00342445	0.0327819	-0.24146	6711.04	6808.93	6410.25	6653.33	6205.21	5882.67	5438.05	6209.04	6105.95	5356.23	4401.8	4956.21
19951	ENSMUSG00000057841	Rpl32	ribosomal protein L32	0.074905	0.176551	0.379455	0.10123	6456.02	6329.49	6060.43	5997.37	7516.64	6305.47	7844.12	6428.46	6723.25	6920.04	7449.84	6213.55
219189	ENSMUSG00000058997	Vwa8	von Willebrand factor A domain containing 8	0.0664316	0.182304	0.385617	-0.0885995	6159.7	6762.79	6712.8	5805.83	6515.53	6698.39	5628.29	6580.83	6333.78	5964.78	5347.84	6432.99
20602	ENSMUSG00000029478	Ncor2	nuclear receptor co-repressor 2	0.0884307	0.412815	0.626841	-0.0724203	5952.18	6744.7	6345.12	5581.34	7728.27	6273.37	6137.89	6478.09	6957.1	6334	5234.95	5492.95
18521	ENSMUSG00000056851	Pcbp2	poly(rC) binding protein 2	0.0600237	0.00773687	0.0542063	-0.159864	6789.51	6201.94	6651.87	5948.97	6390.69	6551.18	5727.85	5908.65	6363.01	5824.66	5394.49	5183.56
19055	ENSMUSG00000028161	Ppp3ca	protein phosphatase 3, catalytic subunit, alpha isoform	0.0617368	0.936413	0.969452	0.00492527	6798.8	6540.26	6843.06	6560.65	5548.9	6202.54	6195.06	6795.9	6804.92	6091.6	6503.8	6239.25
16594	ENSMUSG00000024862	Klc2	kinesin light chain 2	0.0726701	0.00958335	0.061786	-0.188253	6653.22	6590.01	6343.01	5909.84	6695.06	6292.19	5698.28	5830.28	6413.74	5253.96	4680.76	5746.99
52690	ENSMUSG00000056770	Setd3	SET domain containing 3	0.0646061	0.00914186	0.0601766	-0.168409	6728.59	6440.76	6578.33	6369.11	5899.65	6463.74	5515.92	5928.67	6290.79	5725.45	4858.02	5816.18
70827	ENSMUSG00000026028	Trak2	trafficking protein, kinesin binding 2	0.0940161	0.0408678	0.152415	-0.192251	6305.28	6722.99	7095.18	6728.5	5633.32	5987.82	5182.76	6389.28	6437.81	5751.02	4339.29	5306.13
68770	ENSMUSG00000039987	Phtf2	putative homeodomain transcription factor 2	0.109632	0.0697243	0.213081	-0.198839	6422.98	6682.28	7368.32	6466.94	5023.38	6504.7	4760.88	5993.97	6676.82	5321.46	4190.01	6181.92
104418	ENSMUSG00000040479	Dgkz	diacylglycerol kinase zeta	0.0520929	0.994921	0.997326	0.000331584	5776.66	6340.35	6545.76	6513.28	6384.74	6889.86	6050.17	6530.33	6659.63	6658.22	6231.37	6327.22
22229	ENSMUSG00000032942	Ucp3	uncoupling protein 3 (mitochondrial, proton carrier)	0.130994	0.417271	0.629844	-0.106258	5881.97	6832.45	4589.7	5973.68	6828.23	8313.22	5518.88	6247.35	5000.31	6188.77	4463.37	7926.58
66771	ENSMUSG00000018415	Gid4	GID complex subunit 4, VID24 homolog	0.139432	1.23e-05	0.000691179	-0.609558	7097.18	6741.99	6124.51	6498.86	5950.77	5942.44	3886.58	5337.46	4522.29	4119.71	2087.07	3576.3
83945	ENSMUSG00000004069	Dnaja3	DnaJ heat shock protein family (Hsp40) member A3	0.0514238	0.180158	0.383616	-0.0689216	6654.26	6109.67	6709.64	6091.07	6340.75	6449.36	6155.64	6161.15	6493.69	6147.85	5502.71	6073.19
112406	ENSMUSG00000058709	Egln2	egl-9 family hypoxia-inducible factor 2	0.0726191	0.00691244	0.0505661	-0.196147	6683.16	6184.75	6538.41	5905.72	6949.5	6047.58	6028.48	5743.21	5936.58	5626.24	4605.19	5343.69
50926	ENSMUSG00000029328	Hnrnpdl	heterogeneous nuclear ribonucleoprotein D-like	0.0509052	0.000946682	0.0145389	-0.168288	6602.63	6263.45	6574.13	6705.85	5856.84	6301.04	5780.09	5778.91	6011.37	5690.68	5301.19	5461.32
16601	ENSMUSG00000033863	Klf9	Kruppel-like factor 9	0.0929561	0.0215681	0.102457	-0.213603	6697.62	6869.54	6157.07	6077.69	5464.48	7030.43	5429.18	6182.05	5999.34	5082.13	4225.46	5825.08
14897	ENSMUSG00000026219	Trip12	thyroid hormone receptor interactor 12	0.0616988	0.906349	0.953558	-0.00725856	6737.89	6676.86	6864.07	6389.71	5614.29	5991.14	6111.28	6633.95	6738.72	6441.39	6122.21	6032.66
108124	ENSMUSG00000006024	Napa	N-ethylmaleimide sensitive fusion protein attachment protein alpha	0.0452671	0.015954	0.0853897	0.109092	6757.5	6253.5	6282.08	6198.17	6507.21	6271.16	7210.32	6515.53	7258.01	6826.97	6863.93	6638.59
21672	ENSMUSG00000005161	Prdx2	peroxiredoxin 2	0.0545903	0.00974917	0.0623904	0.141094	5980.05	6173.9	6443.86	6350.58	6632.05	6687.32	7219.2	6428.46	6985.47	6848.45	7747.46	7044.86
20848	ENSMUSG00000004040	Stat3	signal transducer and activator of transcription 3	0.108733	0.0196711	0.0970132	-0.253627	7356.33	4743.73	6533.16	6839.72	7510.69	5132.26	5609.56	5411.47	4571.29	5734.66	4738.6	5438.59
20637	ENSMUSG00000063511	Snrnp70	small nuclear ribonucleoprotein 70 (U1)	0.0804974	0.00648516	0.0485678	0.219129	6220.62	6168.47	5844.02	6429.87	6668.91	6620.91	7974.23	6341.39	6537.54	7648.25	8828.78	7133.82
74351	ENSMUSG00000003360	Ddx23	DEAD box helicase 23	0.0716992	0.000299269	0.00684718	-0.259259	6466.35	6203.75	6628.75	6089.01	6396.63	6142.77	5534.65	5474.16	5764.63	5515.78	4277.71	4933.48
231413	ENSMUSG00000044221	Grsf1	G-rich RNA sequence binding factor 1	0.0690601	0.13924	0.327433	-0.102114	6158.67	6698.57	6662.37	6387.65	5583.38	6389.59	5249.79	6079.3	6197.08	5757.16	5390.76	6543.7
17993	ENSMUSG00000021764	Ndufs4	NADH:ubiquinone oxidoreductase core subunit S4	0.0601942	0.522819	0.715048	-0.0384644	6103.95	6849.64	6119.25	5800.68	6636.8	6367.45	6128.04	6168.99	6472.2	6294.11	5426.21	6369.73
53620	ENSMUSG00000073002	Vamp5	vesicle-associated membrane protein 5	0.130562	0.00038782	0.00815871	-0.463264	5700.26	6223.65	6032.06	5378.48	7143.3	7398.99	3905.31	4794.13	4750.98	4765.07	2622.61	5500.86
76257	ENSMUSG00000010064	Slc38a3	solute carrier family 38, member 3	0.101854	0.0311901	0.129351	-0.219458	5961.47	5840.1	7103.59	5358.91	7060.08	6529.05	4860.44	5118.91	7005.25	5619.08	4659.3	4892.95
11848	ENSMUSG00000007815	Rhoa	ras homolog family member A	0.0608607	0.00189405	0.0226095	0.189055	6321.8	6329.49	6433.36	6618.32	5766.48	6381.84	7182.73	6915.19	6714.65	7193.12	8303.52	6977.64
66379	ENSMUSG00000023020	Cox14	cytochrome c oxidase assembly protein 14	0.0665586	0.0673088	0.208941	0.121776	6563.4	6224.56	6110.85	5756.4	6695.06	6495.84	7640.09	5890.36	7161.72	6853.56	6959.09	6772.04
27389	ENSMUSG00000021768	Dusp13	dual specificity phosphatase 13	0.144191	0.00812952	0.0560599	-0.381623	6563.4	6125.05	6617.2	6483.42	6516.72	5497.5	4758.91	6162.02	5675.21	4511.43	2320.32	4298.88
56354	ENSMUSG00000014195	Dnajc7	DnaJ heat shock protein family (Hsp40) member C7	0.0458846	0.59679	0.768584	-0.0242739	6057.49	5992.07	6573.08	6230.09	6322.92	6613.16	6042.28	5865.98	6542.7	6347.29	6159.53	6188.84
20638	ENSMUSG00000027404	Snrpb	small nuclear ribonucleoprotein B	0.0664848	0.184331	0.388251	-0.0882611	6476.67	6253.5	6059.38	5771.85	6459.65	6671.82	6320.25	5740.6	6450.71	5921.82	5033.42	5926.89
23999	ENSMUSG00000023277	Twf2	twinfilin actin binding protein 2	0.104515	0.0220417	0.103954	-0.239304	5537.13	5940.51	6306.25	6556.53	5535.82	7790.8	4689.91	5172.02	5512.72	5724.43	4120.04	6290.65
227613	ENSMUSG00000036752	Tubb4b	tubulin, beta 4B class IVB	0.111511	0.214213	0.426248	-0.138504	5390.51	5846.43	7073.12	6048.85	7737.79	5505.25	5515.92	6943.05	6494.55	5539.31	4612.65	4761.48
21858	ENSMUSG00000017466	Timp2	tissue inhibitor of metalloproteinase 2	0.0973875	0.000951695	0.01457	0.32181	5372.96	6846.02	5865.03	6200.23	6736.68	6531.26	8677.03	6767.17	7147.11	7291.31	10148	7588.52
66904	ENSMUSG00000032527	Pccb	propionyl Coenzyme A carboxylase, beta polypeptide	0.0691936	0.0133941	0.076219	-0.171124	6129.76	6281.55	6341.96	5655.48	6381.18	6754.83	5682.5	5822.44	6175.59	5223.27	4753.53	5564.12
102103	ENSMUSG00000045636	Mtus1	mitochondrial tumor suppressor 1	0.0957093	0.0164669	0.086866	-0.229549	6194.81	6946.43	6609.85	5652.39	5679.69	6461.53	4760.88	5633.5	6203.96	5292.82	4034.2	5781.59
66849	ENSMUSG00000047714	Ppp1r2	protein phosphatase 1, regulatory inhibitor subunit 2	0.0729932	0.122863	0.303315	-0.112619	6205.13	6271.6	6733.81	6483.42	5275.44	6547.86	5171.92	6199.46	6222.87	5361.35	5577.35	6074.18
20924	ENSMUSG00000003435	Supt5	suppressor of Ty 5, DSIF elongation factor subunit	0.0632051	0.0314321	0.130062	-0.135989	6229.91	6271.6	6507.95	5859.38	6588.06	6038.73	5561.26	6406.69	5888.43	5590.45	4969.05	5622.44
12834	ENSMUSG00000020241	Col6a2	collagen, type VI, alpha 2	0.157225	0.000786982	0.0130249	0.527855	3938.87	6966.33	5938.57	6526.67	6846.06	7249.58	10077.7	7900.83	7961.29	8398.97	16776.8	7478.8
93677	ENSMUSG00000029683	Lmod2	leiomodin 2 (cardiac)	0.141546	0.00356004	0.0337113	0.412567	4932.1	5763.21	6370.33	5779.05	5464.48	9137.79	6634.68	7302.65	7752.37	8140.21	12244.4	10148.7
12454	ENSMUSG00000021258	Ccnk	cyclin K	0.136937	0.000241136	0.00602152	-0.502764	6807.06	6368.39	6318.85	6322.77	6224.23	5294.96	4237.48	5338.33	5339.91	4220.96	2375.37	3504.14
26549	ENSMUSG00000031312	Itgb1bp2	integrin beta 1 binding protein 2	0.115782	8.7e-05	0.00296924	0.454364	6125.63	5774.07	6596.19	5965.44	6372.85	6492.52	9820.43	6438.04	8224.37	7970.43	12364.8	7913.73
12321	ENSMUSG00000029767	Calu	calumenin	0.0647773	0.912971	0.956368	0.00707962	5865.45	6029.16	6597.24	6492.68	5833.06	6360.81	6071.85	5929.54	6363.01	5943.3	7229.66	5828.05
15015	ENSMUSG00000035929	H2-Q4	histocompatibility 2, Q region locus 4	0.145797	0.483972	0.687084	-0.102048	6628.44	4630.65	5789.39	7071.41	7884.03	5110.12	5917.1	5018.78	3870.6	8187.25	4543.61	6611.91
26936	ENSMUSG00000005417	Mprip	myosin phosphatase Rho interacting protein	0.0439995	0.0275566	0.119354	-0.0969548	6065.75	6077.11	6357.72	5705.94	6569.03	6258.98	5816.56	5828.54	5743.99	5894.21	5735.02	5576.97
21912	ENSMUSG00000058254	Tspan7	tetraspanin 7	0.0494665	0.25165	0.468023	-0.056706	6307.35	5973.98	6158.12	5897.48	6163.6	6485.88	5907.24	5549.04	6367.31	5886.03	5635.2	6192.79
67204	ENSMUSG00000074656	Eif2s2	eukaryotic translation initiation factor 2, subunit 2 (beta)	0.0699212	0.00471748	0.0398804	-0.197578	6450.86	5947.75	6344.07	6336.16	5954.34	5933.58	5469.6	5402.76	5953.77	5417.6	4361.68	5491.96
23806	ENSMUSG00000025234	Arih1	ariadne RBR E3 ubiquitin protein ligase 1	0.0604823	0.0617844	0.197833	-0.112971	6429.18	5977.6	6487.99	6560.65	5557.22	5947.97	5547.47	6209.04	5963.23	5550.56	5266.67	5577.96
67530	ENSMUSG00000021520	Uqcrb	ubiquinol-cytochrome c reductase binding protein	0.0657197	0.0291629	0.12386	-0.143353	5615.59	6562.88	5752.62	5963.38	6281.3	6707.24	5652.93	5180.73	6196.22	5583.29	5127.65	5562.15
68196	ENSMUSG00000031839	Hsbp1	heat shock factor binding protein 1	0.0492439	0.800479	0.899138	-0.0124453	6229.91	5831.96	6096.14	5906.75	6305.08	6505.8	6238.43	5837.25	6580.53	6155.01	5886.17	5851.77
98396	ENSMUSG00000013275	Slc41a1	solute carrier family 41, member 1	0.127719	0.139271	0.327433	-0.188835	5009.53	6658.76	6168.63	5448.5	5666.61	7891.52	4270.01	6010.52	5784.4	5567.95	3681.54	6488.35
12465	ENSMUSG00000022234	Cct5	chaperonin containing Tcp1, subunit 5 (epsilon)	0.0546694	0.483438	0.686685	0.0383114	6082.27	5764.11	6107.7	6142.56	6643.94	6006.63	6987.56	6081.05	6308.85	6042.51	6373.18	5957.54
269587	ENSMUSG00000028906	Epb41	erythrocyte membrane protein band 4.1	0.121827	0.00193832	0.0229123	-0.377606	6156.61	6334.01	6825.2	5825.39	5652.34	5924.73	4474.05	5636.11	5488.65	4529.84	2786.81	4544.02
76453	ENSMUSG00000039405	Prss23	protease, serine 23	0.0551059	0.319669	0.541231	0.054838	5880.94	5931.47	6288.39	6564.77	5710.6	6334.25	6212.81	5880.78	6945.92	6383.09	6394.64	6343.04
70396	ENSMUSG00000026095	Asnsd1	asparagine synthetase domain containing 1	0.0963393	0.00428657	0.0376287	-0.275171	6324.9	6206.46	6345.12	6059.15	5402.66	6368.56	4410.96	5751.05	5676.93	4944.06	3748.71	5437.6
328451	NA	Gm5088	poly(A)-binding protein, cytoplasmic pseudogene	0.0837116	0.00491067	0.0410491	-0.235467	6419.89	6036.4	6341.96	5821.28	6183.81	5793.02	5566.19	5453.26	5777.52	5082.13	3911.98	5060
17776	ENSMUSG00000003810	Mast2	microtubule associated serine/threonine kinase 2	0.0561262	0.344539	0.564565	-0.0530524	6206.16	6306.87	5834.56	6008.69	6439.44	5787.49	5786	6411.05	5959.79	6001.6	5246.14	5831.01
52064	ENSMUSG00000041733	Coq5	coenzyme Q5 methyltransferase	0.0656354	0.0858971	0.242864	-0.112725	6115.31	6171.18	6210.65	5369.21	6072.05	6625.34	5691.38	5472.42	6365.59	5685.56	5166.84	5359.51
217379	ENSMUSG00000020634	Ubxn2a	UBX domain protein 2A	0.131978	0.00122565	0.017228	-0.426663	6251.59	6541.17	6617.2	6391.77	4998.41	5750.96	3966.42	5522.05	5406.11	4366.19	2578.76	4288.99
30928	ENSMUSG00000063659	Zbtb18	zinc finger and BTB domain containing 18	0.108464	0.00683871	0.0502366	-0.293353	6218.55	6420.85	6619.3	6320.71	5040.02	5853.89	4478.98	5636.98	5466.29	5219.18	3354.99	5108.44
14600	ENSMUSG00000055737	Ghr	growth hormone receptor	0.118614	0.0585368	0.190414	-0.224377	6042	6502.27	6541.56	6064.3	4540.66	6769.22	4422.79	6132.42	5931.42	4848.94	3680.6	5696.58
11669	ENSMUSG00000029455	Aldh2	aldehyde dehydrogenase 2, mitochondrial	0.0869256	0.96587	0.982466	-0.00371939	5243.9	5925.13	6182.29	5546.33	6037.57	7519.64	5818.53	5983.53	6144.64	5602.72	5741.56	7063.64
66043	ENSMUSG00000003072	Atp5d	ATP synthase, H+ transporting, mitochondrial F1 complex, delta subunit	0.0618264	0.922213	0.961956	-0.00603715	5828.28	5698.08	6313.6	5546.33	6473.92	6564.46	6432.62	5727.54	6426.63	5919.78	5646.39	6111.74
23983	ENSMUSG00000051695	Pcbp1	poly(rC) binding protein 1	0.0770155	0.0718422	0.217403	0.138637	6221.65	5634.76	5842.97	6277.46	6443	5957.93	6742.12	6627.85	6257.26	6689.92	8129.98	5746
68877	ENSMUSG00000022553	Maf1	MAF1 homolog, negative regulator of RNA polymerase III	0.0949636	0.00169684	0.021137	-0.298065	6191.71	6059.92	6195.94	5548.39	6032.81	6337.57	4484.89	5522.05	5407.83	5002.35	3513.6	5275.49
56428	ENSMUSG00000027282	Mtch2	mitochondrial carrier 2	0.058448	0.493201	0.693939	-0.0400501	6175.19	5898	6253.72	5918.07	5759.35	6304.36	5609.56	6014	6317.45	6016.94	5150.98	6183.9
230075	ENSMUSG00000071014	Ndufb6	NADH:ubiquinone oxidoreductase subunit B6	0.0761388	0.300503	0.521593	-0.0788307	5463.82	6235.41	5754.73	5553.54	6573.79	6693.96	5862.89	5173.76	6169.57	5942.28	5012.9	6113.71
103236	ENSMUSG00000003345	Csnk1g2	casein kinase 1, gamma 2	0.058321	0.00108688	0.0159163	-0.190536	6212.36	5925.13	5631.82	5740.95	6594	6152.73	5298.09	5507.25	5432.76	5424.76	4677.03	5338.75
76142	ENSMUSG00000040653	Ppp1r14c	protein phosphatase 1, regulatory inhibitor subunit 14C	0.0810815	0.000356464	0.0077048	0.289492	6997.03	5939.61	6505.84	5990.16	5204.1	5571.66	7515.89	6458.06	7278.65	7260.63	8396.81	7731.85
100201	ENSMUSG00000043252	Tmem64	transmembrane protein 64	0.110323	0.042208	0.155682	-0.224116	6487	6434.42	6848.31	6059.15	5066.18	5296.06	4270.01	6411.05	5954.63	4279.26	4427.92	5227.05
11958	ENSMUSG00000050856	Atp5k	ATP synthase, H+ transporting, mitochondrial F1F0 complex, subunit E	0.107697	0.667969	0.820607	-0.0461952	4957.91	6298.73	4899.61	5302.27	7420.33	7298.27	6337	5057.09	5842.86	6006.71	6250.96	5449.46
14678	ENSMUSG00000032562	Gnai2	guanine nucleotide binding protein (G protein), alpha inhibiting 2	0.0839195	0.0281976	0.121197	0.184164	5584.62	6047.25	5612.91	6186.84	6781.86	5945.76	7322.69	5993.1	6090.47	6979.36	8322.18	6618.82
26893	ENSMUSG00000019494	Cops6	COP9 signalosome subunit 6	0.0575494	0.250553	0.466552	0.0661247	6483.9	6109.67	5974.28	5435.11	5740.32	6317.65	6355.73	6336.16	6842.75	6285.93	5942.15	6024.75
66495	ENSMUSG00000026032	Ndufb3	NADH:ubiquinone oxidoreductase subunit B3	0.0827957	0.654304	0.810142	0.0370752	5427.68	6131.38	5563.53	5458.8	6117.23	7350.29	6334.05	5552.52	6013.09	6208.2	5930.95	6991.48
59125	ENSMUSG00000026393	Nek7	NIMA (never in mitosis gene a)-related expressed kinase 7	0.115258	0.0087481	0.058632	-0.302176	6626.38	6326.78	6285.24	6207.44	4789.15	5755.39	4119.2	5982.66	5323.57	4707.8	3376.45	5098.55
20363	ENSMUSG00000064373	Selenop	selenoprotein P	0.114615	0.0100825	0.0636753	0.294903	5076.64	7043.22	5765.23	6075.63	5174.38	6799.11	6405.02	7344.45	6289.07	7030.5	10279.6	7599.39
71648	ENSMUSG00000026672	Optn	optineurin	0.113995	0.000299404	0.00684718	-0.412186	7176.68	5277.44	5780.99	5893.36	6526.23	5245.15	4671.19	4700.97	5006.33	4744.62	2919.29	4223.75
19298	ENSMUSG00000003464	Pex19	peroxisomal biogenesis factor 19	0.0534803	0.835972	0.917908	-0.011073	5902.62	5831.06	5957.48	5658.57	5892.51	6537.9	5941.74	5711.86	6217.71	6073.19	5404.75	6151.28
23980	ENSMUSG00000032959	Pebp1	phosphatidylethanolamine binding protein 1	0.0524628	0.043768	0.159089	0.105781	5932.56	5835.58	5762.08	6033.41	6286.06	5891.53	6693.82	5865.11	6204.82	6461.84	7018.8	6263.96
227292	ENSMUSG00000026176	Ctdsp1	CTD (carboxy-terminal domain, RNA polymerase II, polypeptide A) small phosphatase 1	0.0699923	0.00401781	0.0363471	-0.201351	5734.33	5979.41	5612.91	5613.26	6202.83	6575.53	5303.01	5262.58	5484.35	5068.83	4310.36	5498.88
70579	ENSMUSG00000102976	Zc3h11a	zinc finger CCCH type containing 11A	0.0562238	0.577062	0.754336	0.031355	6411.63	5831.06	6220.1	6294.97	5355.1	5573.87	5864.86	5950.44	6077.58	6063.99	6408.64	6124.59
11568	ENSMUSG00000020473	Aebp1	AE binding protein 1	0.0646835	0.0191107	0.0951728	-0.151577	5465.89	6082.53	6182.29	5333.17	5727.25	6889.86	5305.97	5394.05	5511	5335.78	5351.57	5133.15
192176	ENSMUSG00000031328	Flna	filamin, alpha	0.0695332	0.473577	0.678687	0.0498324	5398.77	6220.94	5829.31	5784.2	6238.5	6127.27	6565.68	5595.19	5799.88	7131.76	5993.46	5806.3
319322	ENSMUSG00000024853	Sf3b2	splicing factor 3b, subunit 2	0.0513402	0.278494	0.498549	0.0556379	5815.89	5945.03	5770.48	5654.45	6100.58	6272.27	6320.25	5804.16	5887.57	6055.81	6150.2	6763.14
18263	ENSMUSG00000011179	Odc1	ornithine decarboxylase, structural 1	0.124023	0.179586	0.383126	-0.166443	7293.35	6288.78	5269.39	5652.39	6981.6	4069.72	5466.64	6769.78	5046.73	4641.32	4623.85	4714.03
246198	ENSMUSG00000038437	Mllt6	myeloid/lymphoid or mixed-lineage leukemia; translocated to, 6	0.0866188	0.0353521	0.139759	-0.182272	6174.16	5862.72	5565.63	6161.1	5609.54	6138.34	4930.42	5456.75	5786.12	5800.11	3925.04	5202.34
216961	ENSMUSG00000020836	Coro6	coronin 6	0.116528	0.294058	0.514658	-0.122268	5192.28	6130.48	6211.7	5234.31	5591.7	6993.9	4557.83	6566.03	5847.16	5433.96	3744.98	6060.34
66505	ENSMUSG00000021156	Zmynd11	zinc finger, MYND domain containing 11	0.0778133	0.000652681	0.0116849	-0.265244	5906.75	6003.83	6319.9	5911.89	5279.01	5860.53	4514.46	5224.27	5530.77	5088.27	4011.81	4775.32
108155	ENSMUSG00000034160	Ogt	O-linked N-acetylglucosamine (GlcNAc) transferase (UDP-N-acetylglucosamine:polypeptide-N-acetylglucosaminyl transferase)	0.0643571	0.348965	0.568981	0.0602768	6061.62	5893.47	6209.6	6438.11	5069.75	5589.37	5755.45	6374.48	5978.7	6253.2	6505.67	5942.71
69399	ENSMUSG00000032666	1700025G04Rik	RIKEN cDNA 1700025G04 gene	0.100486	0.0867198	0.244226	-0.172129	5793.18	6262.55	6741.16	5901.6	5034.08	5483.11	5070.39	5562.1	6505.73	5212.02	4315.03	4331.49
26383	ENSMUSG00000055932	Fto	fat mass and obesity associated	0.0399257	0.00529207	0.0431353	0.111341	5925.33	5729.74	6094.04	5945.88	5841.39	5679.02	6501.61	6118.49	6392.24	6382.07	6612.96	6062.31
69597	ENSMUSG00000024527	Afg3l2	AFG3-like AAA ATPase 2	0.0526461	0.238822	0.452699	-0.0620137	5531.96	6007.45	5774.69	5759.49	6082.75	6034.3	5690.39	5933.02	5849.74	5636.47	4998.9	5574.01
18537	ENSMUSG00000019795	Pcmt1	protein-L-isoaspartate (D-aspartate) O-methyltransferase 1	0.0666089	0.000693162	0.0120239	-0.225955	6044.07	5790.35	6390.29	5821.28	5300.41	5842.83	5017.16	5171.15	5589.24	5058.61	4405.53	4713.05
72754	ENSMUSG00000040964	Arhgef10l	Rho guanine nucleotide exchange factor (GEF) 10-like	0.0834836	0.104621	0.274843	-0.135482	5592.88	5945.94	6292.59	5966.47	6144.57	5215.27	5482.41	5133.71	6413.74	5448.28	4401.8	4987.84
19324	ENSMUSG00000020149	Rab1a	RAB1A, member RAS oncogene family	0.050564	0.717038	0.85123	-0.0183254	6249.53	5591.34	6326.21	5741.98	5437.14	5752.07	5773.19	5515.08	5928.84	5795	5875.9	5761.82
68519	ENSMUSG00000058070	Eml1	echinoderm microtubule associated protein like 1	0.110396	0.00400276	0.0362898	-0.317714	5335.79	6772.74	5897.6	5390.83	5941.26	5758.71	4614.02	5379.25	5577.2	4624.95	3167.47	4264.28
19042	ENSMUSG00000021096	Ppm1a	protein phosphatase 1A, magnesium dependent, alpha isoform	0.0952676	0.0011062	0.0160354	-0.310765	6082.27	5790.35	6023.66	6015.9	5318.24	5846.15	4327.18	4948.25	5489.51	4937.92	3366.19	4837.59
19181	ENSMUSG00000028932	Psmc2	proteasome (prosome, macropain) 26S subunit, ATPase 2	0.0526122	0.162147	0.360971	-0.0735459	5772.53	5935.99	6174.93	5641.07	5915.1	5620.36	5540.57	6186.4	5595.26	5312.25	5231.22	5419.81
13039	ENSMUSG00000021477	Ctsl	cathepsin L	0.0947606	8.54e-05	0.00294309	0.372299	6322.83	5818.39	5871.33	5655.48	5671.36	5712.22	10004.8	7557.77	6990.63	8297.71	6306.01	6934.15
228961	ENSMUSG00000039263	Npepl1	aminopeptidase-like 1	0.0755356	0.00131739	0.0180978	-0.242633	6021.35	5881.71	5394.4	5773.91	6023.3	5887.1	4892.97	5345.29	5262.53	5000.31	3856.94	5024.42
70549	ENSMUSG00000052698	Tln2	talin 2	0.0731664	0.0237262	0.108647	-0.165468	6066.78	6059.01	5953.27	5578.25	5477.56	5829.54	5496.21	5323.53	5932.28	5029.97	4294.5	4975.98
207215	ENSMUSG00000047746	Fbxo40	F-box protein 40	0.12932	0.0390092	0.147863	-0.266928	5854.09	6074.39	6789.48	5848.05	5389.58	4948.53	4551.92	5964.37	5721.64	4831.55	2842.79	4416.5
224792	ENSMUSG00000056492	Adgrf5	adhesion G protein-coupled receptor F5	0.0949644	1.22e-05	0.000686763	-0.415441	5823.12	5635.66	6338.81	5517.49	5770.05	5809.62	4055.13	4572.1	5389.78	4390.74	3260.76	4036.93
12562	ENSMUSG00000031871	Cdh5	cadherin 5	0.0894888	0.0417718	0.154725	-0.18218	5222.22	6067.16	6069.88	5314.63	5739.14	6478.13	4048.23	5468.07	5700.15	4620.86	5685.58	5019.47
74184	ENSMUSG00000087410	2310065F04Rik	RIKEN cDNA 2310065F04 gene	0.193287	0.00137831	0.0185735	-0.618355	5987.28	5678.18	6159.17	5802.74	5871.11	5359.15	2898.92	3676.14	4533.46	3410.93	906.856	2743.02
226519	ENSMUSG00000026478	Lamc1	laminin, gamma 1	0.0956849	0.0499997	0.17205	0.187539	4850.53	6305.97	6348.27	5878.94	5831.87	5601.54	6512.46	6050.57	6694.02	6170.36	8649.65	5895.26
237781	ENSMUSG00000018599	Mief2	mitochondrial elongation factor 2	0.0633403	0.445509	0.654272	-0.0483238	5254.23	5682.7	5840.87	5618.41	6246.82	6161.59	5554.36	5377.51	6261.56	5505.56	5121.12	5805.31
71886	ENSMUSG00000028396	2310002L09Rik	RIKEN cDNA 2310002L09 gene	0.119729	0.0111122	0.0676508	-0.30401	5635.21	5983.93	6577.28	5934.55	4802.23	5825.12	4403.08	4923.87	5650.28	4609.61	2894.1	5055.06
16649	ENSMUSG00000027782	Kpna4	karyopherin (importin) alpha 4	0.0836743	0.182929	0.386072	-0.111437	5968.7	5931.47	6236.91	6034.44	4909.24	5615.93	4854.52	6066.24	5957.21	5324.53	4496.03	5305.14
56397	ENSMUSG00000031422	Morf4l2	mortality factor 4 like 2	0.0510488	0.535862	0.725705	-0.0316034	5995.54	5293.72	5875.54	6148.74	5777.18	5592.69	5756.43	5450.65	5521.32	5747.95	6017.72	5424.75
30795	ENSMUSG00000020949	Fkbp3	FK506 binding protein 3	0.0680776	0.36225	0.581675	-0.0620245	5675.48	5955.89	6087.74	5624.59	5086.39	6252.34	5506.07	5601.28	6206.54	5511.69	4894.41	5461.32
54130	ENSMUSG00000025228	Actr1a	ARP1 actin-related protein 1A, centractin alpha	0.0503559	0.901774	0.952148	-0.00621495	5740.52	5357.95	5951.17	5952.06	6105.34	5573.87	5730.8	6009.65	5894.45	5972.96	5405.68	5510.74
55949	ENSMUSG00000025967	Eef1b2	eukaryotic translation elongation factor 1 beta 2	0.0792638	0.00046299	0.00923731	0.277527	5478.27	5558.77	5608.7	5847.02	6315.78	5869.39	7590.8	5932.15	6193.64	7233.01	8132.78	7284.07
99375	ENSMUSG00000031446	Cul4a	cullin 4A	0.0499325	0.208809	0.419808	0.0627575	5890.23	5998.41	6160.22	5487.63	5405.04	5667.95	5859.93	6367.51	6280.48	5864.55	5973.87	5827.06
18613	ENSMUSG00000020717	Pecam1	platelet/endothelial cell adhesion molecule 1	0.0751982	0.043221	0.157829	-0.152018	5729.16	5393.23	5797.8	6093.13	5659.47	5926.94	4560.79	5112.82	5331.31	4672	6260.29	5079.77
17105	ENSMUSG00000069516	Lyz2	lysozyme 2	0.195713	0.0128939	0.0744212	0.486676	6430.21	6317.73	4397.46	6964.32	6192.13	4254.56	17322.5	6824.63	5097.46	12061.5	11332.9	5944.68
66471	ENSMUSG00000015749	Anp32e	acidic (leucine-rich) nuclear phosphoprotein 32 family, member E	0.0589062	0.165479	0.365462	-0.0816956	5943.92	5662.8	6035.21	5812.01	5494.21	5581.62	5287.24	5881.65	5767.21	5644.65	4807.64	5199.38
26903	ENSMUSG00000033788	Dysf	dysferlin	0.0801623	0.783296	0.889957	-0.0220467	6252.63	5291.01	6235.86	6072.54	5729.62	4936.35	5981.17	6048.83	6260.7	5585.33	5107.13	4987.84
66377	ENSMUSG00000037152	Ndufc1	NADH:ubiquinone oxidoreductase subunit C1	0.0707004	0.013789	0.077848	-0.174115	5785.95	5793.97	5599.25	5243.58	6226.61	5860.53	5489.31	4730.57	5579.78	5393.05	4386.87	4888.01
12183	ENSMUSG00000038871	Bpgm	2,3-bisphosphoglycerate mutase	0.107259	0.00596478	0.0462079	-0.294931	5477.24	6073.49	5568.78	5541.18	5743.89	5995.56	4636.69	5092.79	5333.03	4971.67	2980.87	4564.77
67811	ENSMUSG00000001100	Poldip2	polymerase (DNA-directed), delta interacting protein 2	0.0608075	0.395121	0.611028	-0.0517086	5692	5520.78	5959.58	5419.67	5569.11	6229.1	5409.47	5691.84	5903.91	5445.21	4858.02	5840.9
381022	ENSMUSG00000048154	Kmt2d	lysine (K)-specific methyltransferase 2D	0.053268	0.00608968	0.0467845	-0.14611	5880.94	5524.4	5804.1	5727.57	5785.51	5659.1	5007.31	5525.53	5400.09	5492.26	4696.62	4889.98
54411	ENSMUSG00000019087	Atp6ap1	ATPase, H+ transporting, lysosomal accessory protein 1	0.0464268	0.000831473	0.0133826	0.155163	5514.41	5915.18	5958.53	5506.17	5878.24	5604.86	6884.06	6183.79	6406	6510.94	6145.54	6207.62
20893	ENSMUSG00000030103	Bhlhe40	basic helix-loop-helix family, member e40	0.113279	0.50495	0.702622	-0.0755257	5759.11	6077.11	6367.18	5311.54	4759.43	6096.28	5600.69	6029.67	6099.93	5340.89	3527.6	5862.64
18032	ENSMUSG00000001911	Nfix	nuclear factor I/X	0.0569065	0.945543	0.973518	0.00388697	6261.92	5542.49	6006.85	5615.32	5490.64	5400.1	5638.15	5620.44	5737.11	5701.93	6329.33	5385.21
66085	ENSMUSG00000031029	Eif3f	eukaryotic translation initiation factor 3, subunit F	0.090911	0.0685912	0.211133	-0.165558	6660.45	5605.81	4461.54	5576.19	6272.98	5698.94	5713.06	5429.75	4554.1	4669.96	5117.39	4881.09
228136	ENSMUSG00000034075	Zdhhc5	zinc finger, DHHC domain containing 5	0.0780934	0.000698051	0.0120473	-0.264763	5984.18	5808.44	5883.94	5444.38	5493.02	5630.32	4635.7	5307.85	5204.93	4803.94	3740.31	4602.34
14645	ENSMUSG00000026473	Glul	glutamate-ammonia ligase (glutamine synthetase)	0.0613868	0.0356285	0.14035	0.128982	5732.26	5425.79	5639.17	5541.18	5735.57	6168.23	5996.94	6537.3	5974.41	5552.6	6677.33	6781.92
67808	ENSMUSG00000029030	Tprgl	transformation related protein 63 regulated like	0.0829122	0.00658307	0.0491143	-0.225292	5908.81	5952.27	4816.62	5295.06	6004.27	6236.85	4838.75	5626.53	5020.08	4437.79	4194.68	4941.38
18453	ENSMUSG00000025130	P4hb	prolyl 4-hydroxylase, beta polypeptide	0.0458349	0.804225	0.900972	-0.0113617	5410.13	5651.94	5797.8	6071.51	5829.5	5425.56	5562.25	5619.57	5583.22	5785.79	5946.81	5416.84
57443	ENSMUSG00000027180	Fbxo3	F-box protein 3	0.0913975	0.016985	0.0889738	-0.218169	5947.02	5904.33	6003.7	5522.64	5186.27	5587.15	4538.12	5685.74	5434.48	4763.03	3675.01	5013.54
72416	ENSMUSG00000024120	Lrpprc	leucine-rich PPR-motif containing	0.0684073	0.171402	0.37314	-0.0935615	5476.21	5959.51	5811.45	5624.59	5160.11	6116.21	4860.44	5386.22	5862.64	5460.55	4704.08	5668.9
74143	ENSMUSG00000038084	Opa1	OPA1, mitochondrial dynamin like GTPase	0.0938621	0.0362553	0.141595	-0.196552	5599.07	6040.02	6189.64	5639.01	4659.56	6018.81	4269.02	5305.24	5591.82	4919.51	4021.14	5450.45
77569	ENSMUSG00000037736	Limch1	LIM and calponin homology domains 1	0.0736936	0.838937	0.919603	-0.0149785	5742.59	5397.75	6120.31	6265.11	4717.81	5825.12	5246.83	6237.77	5744.85	5550.56	5362.77	5562.15
67945	ENSMUSG00000093674	Rpl41	ribosomal protein L41	0.127642	0.0164322	0.0868282	0.306236	4845.37	6146.76	4313.42	5411.43	6868.65	6446.03	8109.27	5538.59	5850.6	7205.4	9566.77	6929.21
69029	ENSMUSG00000022452	Smdt1	single-pass membrane protein with aspartate rich tail 1	0.0647331	0.151018	0.34484	0.0929531	5587.72	5385.99	5303	5357.88	6208.78	6052.01	6622.85	5538.59	5904.77	5787.84	5870.31	6486.37
23802	ENSMUSG00000031751	Amfr	autocrine motility factor receptor	0.0965199	0.00519369	0.0424889	-0.269751	5729.16	5842.81	5637.07	5612.23	5692.77	5369.11	4653.44	5376.64	5190.31	4539.04	3243.04	4770.38
84035	ENSMUSG00000020393	Kremen1	kringle containing transmembrane protein 1	0.0639994	0.0870116	0.244654	-0.109527	5836.54	5595.86	5572.99	5381.56	5809.28	5665.74	4873.25	6031.42	5521.32	4843.83	4830.97	5219.14
100503386	ENSMUSG00000096606	Tpbgl	trophoblast glycoprotein-like	0.108034	0.869747	0.937804	-0.0177153	7452.35	5296.44	4894.35	5798.62	5956.72	4460.43	6368.55	5235.59	5704.44	5488.17	5916.02	4699.21
71795	ENSMUSG00000040430	Pitpnc1	phosphatidylinositol transfer protein, cytoplasmic 1	0.13726	0.0259488	0.114975	-0.305675	5348.18	6266.17	6106.65	5378.48	4768.94	5972.32	4022.6	5141.55	5518.74	4652.57	2379.1	4808.93
15959	ENSMUSG00000074896	Ifit3	interferon-induced protein with tetratricopeptide repeats 3	0.197848	0.254343	0.471103	-0.22552	7266.51	3118.16	6111.9	6557.56	7098.12	3662.42	4750.04	3528.99	2006.66	5968.87	2800.8	7225.75
54198	ENSMUSG00000019804	Snx3	sorting nexin 3	0.057646	0.0925407	0.254434	-0.0969689	5823.12	5570.53	5570.89	5355.82	6086.31	5405.64	5558.31	5566.46	5464.57	5244.75	5009.17	4722.93
53413	ENSMUSG00000020792	Exoc7	exocyst complex component 7	0.1074	0.000260107	0.00630836	-0.392237	6147.31	5208.69	5637.07	6230.09	6303.89	4265.63	4339.99	5130.23	4478.44	4098.23	3368.99	3769.05
14252	ENSMUSG00000061981	Flot2	flotillin 2	0.0532142	0.0265156	0.116283	-0.11806	5675.48	5379.66	5858.73	5397.01	6005.46	5467.62	5315.83	4980.47	5634.8	5281.57	4869.22	4998.71
209448	ENSMUSG00000022484	Hoxc10	homeobox C10	0.100478	0.0227948	0.106077	-0.228773	6002.77	5591.34	5557.23	5459.83	5717.73	5454.34	4687.94	5341.81	5897.89	4741.55	3410.04	4432.32
230753	ENSMUSG00000043962	Thrap3	thyroid hormone receptor associated protein 3	0.0440635	0.000204277	0.00540975	-0.163637	5744.65	5533.44	5733.72	5486.6	5678.5	5594.9	5054.62	5439.33	5018.36	5024.86	4815.11	4753.57
224807	ENSMUSG00000036026	Tmem63b	transmembrane protein 63b	0.0693751	0.295403	0.51565	-0.0725901	5360.57	5779.49	5292.5	5656.51	5789.07	5869.39	5284.29	5534.24	5996.76	5354.19	4426.05	5444.52
66656	ENSMUSG00000055762	Eef1d	eukaryotic translation elongation factor 1 delta (guanine nucleotide exchange protein)	0.0446658	0.76153	0.877423	-0.0135548	5568.1	5729.74	5475.29	5409.37	5850.9	5698.94	5783.05	5194.66	5719.92	5450.33	5458.86	5806.3
26360	ENSMUSG00000004105	Angptl2	angiopoietin-like 2	0.093183	4.75e-05	0.00189062	0.379024	5308.95	5535.25	6616.15	4917.14	5602.4	5724.4	7569.12	6681.84	7711.1	6755.38	9275.68	6516.02
74388	ENSMUSG00000032393	Dpp8	dipeptidylpeptidase 8	0.0881097	0.426506	0.637796	-0.0700635	6444.66	5627.52	6358.77	5490.72	4705.92	5029.32	5209.37	6002.68	5854.9	5143.5	4801.11	4970.05
14960	ENSMUSG00000036594	H2-Aa	histocompatibility 2, class II antigen A, alpha	0.137074	0.0959762	0.260045	0.228184	5772.53	4574.56	4612.81	6752.19	7313.33	4626.45	6427.69	6262.15	4578.17	8802.96	6560.71	7728.88
16573	ENSMUSG00000006740	Kif5b	kinesin family member 5B	0.0969917	0.0549573	0.182689	0.186148	5870.61	5693.56	6337.76	6235.24	4426.52	5078.02	5674.62	6431.94	6346.68	5851.25	7861.28	6429.04
16646	ENSMUSG00000022905	Kpna1	karyopherin (importin) alpha 1	0.107253	0.0402408	0.150907	-0.220004	6284.63	5431.22	6422.85	5960.29	4734.46	4785.83	4505.59	5639.6	5557.43	4437.79	3684.34	4685.37
14469	ENSMUSG00000028270	Gbp2	guanylate binding protein 2	0.189385	0.450389	0.659062	-0.142942	6751.31	3481.81	5976.38	6762.48	6435.87	4175.98	5553.38	4470.23	2367.75	5813.41	3543.46	7312.73
16971	ENSMUSG00000040249	Lrp1	low density lipoprotein receptor-related protein 1	0.103486	0.000398081	0.00831906	0.366481	5081.81	6265.26	5477.39	5594.73	5498.96	5642.49	9057.51	6325.72	5622.77	7936.67	8435.07	6717.67
76303	ENSMUSG00000024687	Osbp	oxysterol binding protein	0.0548981	0.426664	0.637884	-0.0436392	5588.75	5826.53	5971.13	5874.82	5019.81	5268.39	5584.92	5212.95	5640.82	5478.96	5354.37	5264.61
232164	ENSMUSG00000045896	Paip2b	poly(A) binding protein interacting protein 2B	0.139974	0.00541611	0.043765	-0.389294	5380.19	5571.43	6143.42	5318.75	5029.32	6089.64	3506.1	5088.44	4947.86	4207.66	2155.18	4627.05
70790	ENSMUSG00000037487	Ubr5	ubiquitin protein ligase E3 component n-recognin 5	0.0763442	0.0034355	0.0328489	-0.223369	5652.76	5662.8	6053.07	5914.98	4871.19	5368.01	4506.58	5197.27	5286.61	4871.44	4058.46	4627.05
18432	ENSMUSG00000040463	Mybbp1a	MYB binding protein (P160) 1a	0.0630149	0.294507	0.515101	-0.0660576	5802.47	5409.51	5833.51	5621.5	5621.43	5199.77	5541.55	5564.71	5658.02	5421.69	4508.16	5257.7
56384	ENSMUSG00000005299	Letm1	leucine zipper-EF-hand containing transmembrane protein 1	0.0635116	0.162061	0.36083	-0.0888002	5156.14	5601.29	5648.62	5196.21	5841.39	6034.3	5174.87	5412.34	5664.9	5286.68	4580.93	5307.12
98878	ENSMUSG00000027293	Ehd4	EH-domain containing 4	0.10433	0.00273849	0.0280744	0.312538	5590.81	4851.37	6007.9	5732.72	6381.18	4879.9	7735.7	5682.26	6671.66	7805.76	8476.12	5848.8
12631	ENSMUSG00000056201	Cfl1	cofilin 1, non-muscle	0.114432	0.088664	0.24762	0.194818	5550.55	5316.34	4804.01	6359.84	6494.13	4910.9	7186.67	5272.16	5016.64	7470.29	7845.42	5970.39
108654	ENSMUSG00000038121	Fam210a	family with sequence similarity 210, member A	0.107551	0.0640678	0.202403	-0.199153	4943.46	5808.44	6178.08	5678.14	4642.91	6147.2	3816.59	5226.88	5755.17	4955.31	3825.22	5187.51
22258	ENSMUSG00000032612	Usp4	ubiquitin specific peptidase 4 (proto-oncogene)	0.0398386	0.953886	0.976506	-0.00230379	5642.44	5711.65	5480.54	5406.28	5767.67	5373.54	5552.39	5661.36	5644.26	5678.4	5238.68	5553.25
14312	ENSMUSG00000024335	Brd2	bromodomain containing 2	0.052414	0.10603	0.277175	-0.0847166	5212.93	5565.1	5492.1	6028.26	5737.95	5331.48	5112.78	5350.52	5301.22	5607.83	4895.34	5165.77
238871	ENSMUSG00000021699	Pde4d	phosphodiesterase 4D, cAMP specific	0.123209	0.00380389	0.0350514	-0.356565	5438.01	5390.51	5488.95	5453.65	5189.83	6400.66	3465.69	4674.85	4953.02	4462.33	2665.52	5115.35
14569	ENSMUSG00000021218	Gdi2	guanosine diphosphate (GDP) dissociation inhibitor 2	0.0572888	0.00247973	0.0265554	0.173345	5409.1	5407.7	5848.22	5625.62	5206.48	5821.8	6035.38	6216.88	5878.97	6227.63	7099.04	6208.61
109129	ENSMUSG00000026766	Mmadhc	methylmalonic aciduria (cobalamin deficiency) cblD type, with homocystinuria	0.0450866	0.666659	0.819607	-0.0194205	5516.48	5598.57	5826.16	5429.96	5443.08	5485.33	5254.72	5468.94	5899.61	5463.62	5178.04	5582.9
67760	ENSMUSG00000022462	Slc38a2	solute carrier family 38, member 2	0.0804589	0.111884	0.286753	-0.127912	6175.19	5881.71	5609.75	5555.6	5636.88	4429.44	4659.36	5653.53	4951.3	4983.95	5365.56	4736.77
71699	ENSMUSG00000030089	Slc41a3	solute carrier family 41, member 3	0.0930535	0.00668005	0.0495097	-0.252397	5470.01	5482.78	5958.53	5169.43	5682.07	5516.32	4797.35	4488.52	5702.72	4602.45	3445.49	4616.18
170791	ENSMUSG00000027620	Rbm39	RNA binding motif protein 39	0.0545508	0.394139	0.609885	-0.0464846	5776.66	5362.47	5539.37	5844.96	4908.05	5839.51	5193.6	5278.25	5169.68	5520.9	5471.92	5566.1
66175	ENSMUSG00000042485	Mustn1	musculoskeletal, embryonic nuclear protein 1	0.108606	2.38e-06	0.000201789	0.512402	5175.76	4873.08	5143.33	6384.56	5281.38	6363.02	9219.16	5643.08	9095.3	8070.66	8654.32	8127.24
272396	ENSMUSG00000030515	Tarsl2	threonyl-tRNA synthetase-like 2	0.0855646	0.0025727	0.0270972	-0.257948	5604.24	6241.74	5390.2	5314.63	5176.75	5485.33	4305.5	5263.45	5096.6	4297.67	3697.4	4875.16
22213	ENSMUSG00000009293	Ube2g2	ubiquitin-conjugating enzyme E2G 2	0.046107	0.105928	0.277168	0.0745444	5752.91	5338.95	5371.29	5308.45	5902.02	5513	5768.26	6038.38	6027.71	5583.29	5935.62	5608.6
18041	ENSMUSG00000027618	Nfs1	nitrogen fixation gene 1 (S. cerevisiae)	0.0594474	0.1711	0.372786	-0.0813642	5603.2	5298.25	5580.34	5316.69	5781.94	5561.7	5312.87	5161.57	5762.91	5090.31	4547.34	5406.95
78653	ENSMUSG00000045160	Bola3	bolA-like 3 (E. coli)	0.0859033	0.1808	0.384151	-0.114964	5277.98	6025.54	5298.8	4918.17	5464.48	6121.74	5097.99	5020.52	6112.83	5243.73	4221.73	4754.56
55932	ENSMUSG00000028268	Gbp3	guanylate binding protein 3	0.167309	0.00748476	0.0531005	-0.447462	6695.55	3139.87	5958.53	6740.86	6504.83	4056.44	3891.51	3616.06	2145.08	5046.33	2827.86	4773.34
52551	ENSMUSG00000004937	Sgta	small glutamine-rich tetratricopeptide repeat (TPR)-containing, alpha	0.0575955	0.237669	0.451642	-0.0680107	5346.12	5422.18	5483.69	5352.73	5814.04	5655.78	5272.46	5444.56	5645.98	5136.34	4566.93	5450.45
67460	ENSMUSG00000028223	Decr1	2,4-dienoyl CoA reductase 1, mitochondrial	0.10158	0.1672	0.367495	-0.140308	4746.25	5902.52	5486.84	5178.7	5256.42	6495.84	4404.06	5281.73	5317.56	4980.88	3837.34	5973.35
21763	ENSMUSG00000040548	Tex2	testis expressed gene 2	0.132179	0.00438012	0.0379971	-0.37663	5477.24	5576.86	5975.33	5401.13	5225.5	5310.45	3873.76	4892.53	4964.2	4368.24	2199.97	4209.91
50493	ENSMUSG00000020250	Txnrd1	thioredoxin reductase 1	0.102625	0.003202	0.0313378	-0.302504	5179.89	5358.85	5896.55	5818.19	5739.14	4886.55	3801.81	5143.29	5176.56	4610.64	3259.83	4261.31
19330	ENSMUSG00000073639	Rab18	RAB18, member RAS oncogene family	0.0708603	0.708367	0.845907	-0.0265053	5569.13	5627.52	5842.97	5631.8	4727.33	5459.87	4893.95	5574.29	5882.41	5143.5	4903.74	5844.85
56642	ENSMUSG00000025172	Ankrd2	ankyrin repeat domain 2 (stretch responsive muscle)	0.166226	0.494157	0.694658	-0.113651	3162.45	3665.44	5897.6	7566.73	6466.78	6098.5	4621.9	4087.99	4795.69	7670.75	3438.03	5122.27
66447	ENSMUSG00000026688	Mgst3	microsomal glutathione S-transferase 3	0.108806	0.00221866	0.0248822	-0.332869	5434.91	6001.12	5266.24	4941.85	5406.23	5784.17	3918.12	4802.84	4871.35	4633.14	2826.93	4518.32
56357	ENSMUSG00000027332	Ivd	isovaleryl coenzyme A dehydrogenase	0.101444	0.0149975	0.0821108	-0.246756	5474.14	5350.71	5692.75	4753.41	5098.28	6456	4167.5	4660.05	5233.3	4385.63	3490.28	5393.12
20807	ENSMUSG00000015605	Srf	serum response factor	0.088204	0.0289057	0.123166	-0.192705	6188.61	5427.6	5021.47	5456.74	6025.68	4682.89	5603.65	4777.59	4775.91	4793.71	4618.25	3934.13
219134	ENSMUSG00000044461	Shisa2	shisa family member 2	0.10666	0.00374054	0.0346893	-0.309233	7404.86	5300.05	4489.9	5041.74	5336.08	5189.81	5209.37	4503.32	4017.61	3906.97	4008.08	4348.3
233107	ENSMUSG00000030499	Kctd15	potassium channel tetramerisation domain containing 15	0.0902566	0.0124143	0.0725984	-0.225654	5855.13	5640.18	5217.91	5178.7	5775.99	5090.2	4891.98	4904.72	5398.37	4748.71	3494.94	4337.43
234388	ENSMUSG00000007721	Ccdc124	coiled-coil domain containing 124	0.0786251	0.0396903	0.149546	-0.161729	5460.72	5372.42	5234.72	4897.57	5961.47	5755.39	5441.01	4939.54	5261.67	4792.69	3962.36	4685.37
102323	ENSMUSG00000038506	Dcun1d2	DCN1, defective in cullin neddylation 1, domain containing 2 (S. cerevisiae)	0.100946	0.000124517	0.00387751	-0.387335	5608.37	5407.7	5815.66	5006.73	5340.83	5454.34	4091.6	4561.66	4815.46	4144.25	2812.93	4056.7
67054	ENSMUSG00000029247	Paics	phosphoribosylaminoimidazole carboxylase, phosphoribosylaminoribosylaminoimidazole, succinocarboxamide synthetase	0.0608246	0.0452489	0.162523	-0.121791	5397.74	5585	5723.21	5408.34	5231.45	5246.26	4785.53	5272.16	5505.84	4874.51	4368.21	5087.68
14268	ENSMUSG00000026193	Fn1	fibronectin 1	0.14624	1.42e-06	0.000135281	0.705265	4571.77	6921.1	4515.12	5827.45	4324.27	6427.22	11003.3	7676.19	7348.29	9036.15	14725.2	8201.37
107358	ENSMUSG00000025016	Tm9sf3	transmembrane 9 superfamily member 3	0.0626361	0.295215	0.51565	-0.0655643	5590.81	5412.22	5467.93	6056.06	4892.59	5156.61	5027.02	5477.64	4945.28	4849.96	5589.48	5206.29
55983	ENSMUSG00000035357	Pdzrn3	PDZ domain containing RING finger 3	0.130143	0.0163195	0.086436	-0.312564	4812.33	5573.24	5645.47	5377.45	5243.34	5876.03	3542.57	5097.14	5288.32	4347.78	2502.25	4684.38
12330	ENSMUSG00000020368	Canx	calnexin	0.0538225	0.942757	0.972519	-0.00386474	5236.68	5154.41	5673.84	6056.06	5224.31	5141.11	5200.5	5651.79	5431.9	5406.35	5307.72	5399.05
217378	ENSMUSG00000020657	Dnajc27	DnaJ heat shock protein family (Hsp40) member C27	0.120302	0.00159651	0.0202546	-0.379737	5798.34	5755.97	5574.04	4986.13	5232.64	5097.95	3964.45	4756.69	4980.53	4157.55	2477.06	3909.42
104718	ENSMUSG00000033530	Ttc7b	tetratricopeptide repeat domain 7B	0.0776357	0.00550724	0.0442517	-0.215498	5874.74	5389.61	5432.22	5197.24	5207.67	5330.37	4584.45	4959.57	5237.6	4566.66	3674.07	4745.67
66270	ENSMUSG00000022270	Retreg1	reticulophagy regulator 1	0.158165	0.359338	0.579241	-0.144978	4669.85	5774.07	5099.2	5200.33	3769.02	7908.12	3635.23	5949.57	5096.6	4168.8	3030.32	6780.93
28169	ENSMUSG00000001211	Agpat3	1-acylglycerol-3-phosphate O-acyltransferase 3	0.0452918	0.661229	0.815448	0.0198477	5558.81	5484.59	5299.85	5191.06	5514.42	5308.24	5506.07	5811.13	5217.83	5723.41	5333.84	5219.14
22195	ENSMUSG00000038965	Ube2l3	ubiquitin-conjugating enzyme E2L 3	0.0685649	0.168996	0.370163	-0.0943067	5899.52	5151.7	5591.9	5612.23	4967.5	5124.51	4933.38	5291.31	5413.85	5112.81	4291.71	5198.39
78330	ENSMUSG00000024038	Ndufv3	NADH:ubiquinone oxidoreductase core subunit V3	0.0789773	0.208156	0.419049	-0.0994049	4657.46	5657.37	4923.77	5165.31	6066.1	5802.98	5474.52	4579.07	5273.71	4922.58	4497.89	5291.3
20679	ENSMUSG00000051910	Sox6	SRY (sex determining region Y)-box 6	0.11186	0.00555922	0.0444427	-0.310154	6050.26	5170.7	6101.4	5203.41	4533.52	5205.31	4262.12	4860.31	4973.66	4281.3	2876.38	4274.16
12176	ENSMUSG00000078566	Bnip3	BCL2/adenovirus E1B interacting protein 3	0.114697	0.254911	0.471739	-0.130583	5554.68	5663.7	5786.24	5278.59	4141.17	5797.45	4159.61	6054.92	5478.33	4589.16	3598.5	5301.19
20787	ENSMUSG00000020538	Srebf1	sterol regulatory element binding transcription factor 1	0.119975	0.114794	0.291368	-0.189201	6577.85	5603.1	5446.92	5012.91	5064.99	4472.6	5042.79	5332.23	5400.95	4741.55	3041.51	4275.15
69202	ENSMUSG00000030122	Ptms	parathymosin	0.108369	0.0257259	0.114542	0.241698	5029.15	5375.14	4593.91	5016	6554.77	5518.53	7025.01	5481.13	5510.14	6436.27	8346.43	5669.89
16367	ENSMUSG00000055980	Irs1	insulin receptor substrate 1	0.114908	0.0214569	0.102182	-0.26427	7207.66	4377.36	5482.64	4938.76	5638.07	4423.9	5248.8	3822.42	4716.59	4182.1	4495.09	3773.01
19186	ENSMUSG00000022216	Psme1	proteasome (prosome, macropain) activator subunit 1 (PA28 alpha)	0.136825	0.0313194	0.129674	-0.294583	5637.27	3971.2	4963.69	6452.52	6463.22	4560.04	4389.28	3785.85	3178.5	5501.47	3281.29	5212.23
18802	ENSMUSG00000026173	Plcd4	phospholipase C, delta 4	0.137052	0.00208016	0.0238726	-0.421921	5649.66	5601.29	5475.29	5167.37	5261.17	4874.37	4175.38	4370.97	4732.93	3787.31	1942.46	3876.8
16905	ENSMUSG00000028063	Lmna	lamin A	0.0720446	6e-11	2.83e-08	0.471442	4955.85	5551.53	5396.5	5291.97	5586.95	5231.87	7779.07	7280.89	6579.67	7098.01	8929.55	7207.96
74383	ENSMUSG00000042520	Ubap2l	ubiquitin-associated protein 2-like	0.0577601	0.14393	0.334451	-0.0844055	5170.6	5367.9	5657.03	5211.65	5141.09	5436.63	4935.35	5552.52	5357.1	4847.92	4556.67	4878.12
269951	ENSMUSG00000030541	Idh2	isocitrate dehydrogenase 2 (NADP+), mitochondrial	0.188294	0.872735	0.938617	0.030162	3837.68	4974.4	4480.45	4521.71	4195.86	9931.36	4546.99	4536.4	4799.99	4997.24	4984.91	9056.4
108837	ENSMUSG00000035941	Ibtk	inhibitor of Bruton agammaglobulinemia tyrosine kinase	0.104056	0.00579133	0.0454133	-0.28713	5245.97	5360.66	6207.5	5280.65	4684.52	5152.18	4026.54	4981.34	5201.49	4299.71	3170.26	4099.2
76551	ENSMUSG00000048701	Ccdc6	coiled-coil domain containing 6	0.110397	0.000849752	0.0135934	-0.36829	6146.28	5335.33	5987.94	5017.03	4867.62	4573.32	3978.25	4697.49	4604.82	4281.3	2825.99	3805.63
68095	ENSMUSG00000029152	Ociad1	OCIA domain containing 1	0.0441288	0.100888	0.268256	0.0723961	5462.79	5158.03	5606.6	5163.25	5176.75	5346.98	5778.12	5461.97	5700.15	5523.97	5832.05	5279.44
22084	ENSMUSG00000002496	Tsc2	TSC complex subunit 2	0.0787368	0.0532138	0.179203	-0.152213	5510.28	5329	5408.06	5139.57	5076.88	5405.64	4399.14	5461.1	5449.1	4586.09	3944.64	4714.03
26894	ENSMUSG00000030127	Cops7a	COP9 signalosome subunit 7A	0.0749558	0.0582113	0.189668	-0.141974	5550.55	5105.57	5369.19	5084.99	5414.55	5324.84	5212.33	4943.9	5352.81	4726.21	3838.28	4686.36
70257	ENSMUSG00000021290	Atp5mpl	ATP synthase membrane subunit 6.8PL	0.0707066	0.496322	0.696348	0.0481009	4872.22	5581.39	5116.01	5121.03	5633.32	5451.02	5840.22	4873.37	5435.34	4973.72	5506.44	6259.02
216157	ENSMUSG00000013858	Tmem259	transmembrane protein 259	0.0764567	0.775828	0.885578	0.0217718	5493.76	5081.14	4955.28	4949.06	5676.12	5582.73	5596.75	5153.74	5111.22	5559.76	6266.82	4548.96
75734	ENSMUSG00000026150	Mff	mitochondrial fission factor	0.0721137	0.00748143	0.0531005	-0.192877	5523.7	5244.87	5932.26	5201.36	4644.1	5176.53	4371.54	4750.6	5196.33	4451.08	4120.97	4738.75
74249	ENSMUSG00000032495	Lrrc2	leucine rich repeat containing 2	0.141982	0.121807	0.301448	-0.219679	4435.48	6139.52	5434.32	5419.67	4119.76	6164.91	3176.88	5520.31	5309.82	4453.13	2856.78	5243.86
68198	ENSMUSG00000002416	Ndufb2	NADH:ubiquinone oxidoreductase subunit B2	0.0915123	0.0359484	0.141011	-0.191948	4611	5293.72	5059.28	4710.16	6167.16	5859.43	4817.07	4323.95	4781.07	4649.5	3746.85	5225.08
74192	ENSMUSG00000026755	Arpc5l	actin related protein 2/3 complex, subunit 5-like	0.0678671	0.00016168	0.00463199	-0.256022	5295.53	4842.33	5493.15	5134.42	5541.77	5390.14	4250.3	4356.17	4566.99	4674.05	3722.59	4833.64
14456	ENSMUSG00000031451	Gas6	growth arrest specific 6	0.0821282	0.1853	0.389286	0.108788	5368.83	5434.84	4793.5	4866.68	5498.96	5734.36	5281.33	5638.72	5216.11	5425.78	7137.29	5593.78
21356	ENSMUSG00000024308	Tapbp	TAP binding protein	0.134967	0.451244	0.659762	-0.101676	5990.38	3904.26	4918.52	5778.03	6522.66	4563.36	5471.57	4716.64	3201.71	6050.69	4225.46	5559.18
67070	ENSMUSG00000066568	Lsm14a	LSM14A mRNA processing body assembly factor	0.0831458	0.00146272	0.019227	-0.264568	5843.77	5367.9	5464.78	5235.34	4892.59	4871.05	4141.87	4931.71	4934.97	4359.03	3543.46	4237.59
227154	ENSMUSG00000026027	Stradb	STE20-related kinase adaptor beta	0.104035	0.0336636	0.135801	-0.220979	5461.76	5225.88	5765.23	5244.61	4953.23	5018.26	4258.18	4781.94	5350.23	4544.16	3050.84	4874.17
66626	ENSMUSG00000004071	Cdip1	cell death inducing Trp53 target 1	0.0564339	0.00245282	0.0263925	-0.170944	5521.64	5106.47	5409.11	5288.89	5067.37	5267.29	4641.62	4678.33	5225.56	4705.75	4179.75	4624.08
12512	ENSMUSG00000025351	Cd63	CD63 antigen	0.0849099	3.35e-05	0.00147813	0.352235	5353.35	5243.97	4860.74	5772.88	5540.58	4871.05	7489.28	5726.67	5934	7401.77	7762.39	6553.59
75617	ENSMUSG00000009927	Rps25	ribosomal protein S25	0.0621559	0.955408	0.977239	-0.00347556	5049.8	5109.18	5037.22	4971.72	5805.72	5614.82	5825.43	5092.79	5232.44	5442.14	4974.65	4940.4
21927	ENSMUSG00000017615	Tnfaip1	tumor necrosis factor, alpha-induced protein 1 (endothelial)	0.0703418	3.61e-05	0.00156789	-0.290581	5234.61	5419.46	5311.41	5034.53	5251.66	5311.56	4010.77	4741.02	4710.57	4149.37	3574.24	4453.08
17913	ENSMUSG00000017774	Myo1c	myosin IC	0.0504236	0.0231437	0.106974	0.114515	5114.85	5227.69	5152.78	5132.36	5743.89	5185.38	5868.8	5498.54	5672.63	5716.25	6111.02	5335.78
170736	ENSMUSG00000022438	Parvb	parvin, beta	0.0609032	0.0993032	0.265914	-0.100383	5277.98	5021.44	5250.48	5244.61	5839.01	4921.96	4936.34	4884.69	5322.71	4989.06	4905.61	4343.36
100042807	ENSMUSG00000043424	Eif3j2	eukaryotic translation initiation factor 3, subunit J2	0.107652	0.0777237	0.228034	-0.189903	5767.37	5378.75	5720.06	5482.48	4251.74	4947.42	4035.42	5382.74	5357.96	4498.13	3396.05	4691.3
13209	ENSMUSG00000032097	Ddx6	DEAD (Asp-Glu-Ala-Asp) box polypeptide 6	0.0671501	0.397569	0.612665	-0.056807	5350.25	5345.28	5529.92	5632.83	4603.67	5065.85	4495.73	5395.8	5225.56	5253.96	5216.29	4690.31
56041	ENSMUSG00000029407	Uso1	USO1 vesicle docking factor	0.0609292	0.241353	0.455723	-0.0713853	5317.21	4982.54	5717.96	5703.88	4889.03	4892.08	4696.81	5419.31	5057.91	4853.03	4901.87	5017.5
230779	ENSMUSG00000023232	Serinc2	serine incorporator 2	0.0949557	0.230382	0.443672	-0.113888	5846.87	4948.16	5413.31	4994.37	5898.46	4382.95	5079.26	5360.1	5152.48	5057.58	3734.72	4568.73
23996	ENSMUSG00000030603	Psmc4	proteasome (prosome, macropain) 26S subunit, ATPase, 4	0.0373	0.235145	0.449766	0.044283	5358.51	5133.61	5230.52	5144.72	5372.93	5156.61	5401.58	5514.21	5642.54	5225.32	5340.37	5252.75
13684	ENSMUSG00000028156	Eif4e	eukaryotic translation initiation factor 4E	0.070519	0.545528	0.73312	-0.0426269	4971.33	5645.61	5666.48	5588.55	4475.27	5027.11	5024.06	5089.31	5576.34	5015.65	4644.37	5085.7
18761	ENSMUSG00000026778	Prkcq	protein kinase C, theta	0.100601	0.249607	0.46545	-0.115822	4987.85	5495.45	5413.31	5126.18	5024.57	5313.77	4318.31	5957.4	4916.05	4837.69	3463.22	5287.35
22344	ENSMUSG00000018377	Vezf1	vascular endothelial zinc finger 1	0.0916506	0.000200487	0.00536431	-0.340794	5134.46	5239.45	5776.79	5456.74	4655.99	5073.6	3554.4	4578.2	4736.37	4182.1	3230.91	4133.8
70231	ENSMUSG00000014959	Gorasp2	golgi reassembly stacking protein 2	0.0578218	0.00971398	0.0622343	-0.149518	5336.83	4851.37	5444.82	5541.18	5206.48	4923.07	4612.05	4795.88	5104.34	4812.12	4257.19	4576.64
15925	ENSMUSG00000056999	Ide	insulin degrading enzyme	0.0838977	0.788595	0.893481	-0.022496	5130.33	5507.21	5684.34	5606.05	4224.39	5140	4491.79	5394.93	5596.98	5138.38	4610.78	5555.23
108083	ENSMUSG00000018547	Pip4k2b	phosphatidylinositol-5-phosphate 4-kinase, type II, beta	0.0674084	0.0018676	0.0224297	-0.209675	5496.86	5365.19	5211.61	5035.56	5048.35	5130.04	4331.12	4979.6	4886.82	4508.36	3789.76	4445.17
192157	ENSMUSG00000038485	Socs7	suppressor of cytokine signaling 7	0.0914431	0.017761	0.0911894	-0.216772	6156.61	4957.21	5478.44	5377.45	4947.28	4347.53	4434.62	4689.65	5163.66	4593.25	3770.17	4025.07
16341	ENSMUSG00000022336	Eif3e	eukaryotic translation initiation factor 3, subunit E	0.0700589	0.0927431	0.254769	-0.117776	5646.57	5242.16	5539.37	5308.45	4521.64	4996.12	4406.04	5072.76	5064.79	4838.71	4288.91	5060.99
234663	ENSMUSG00000035770	Dync1li2	dynein, cytoplasmic 1 light intermediate chain 2	0.0682821	0.645325	0.803825	-0.0314279	5333.73	5292.82	5621.31	5418.64	4406.31	5173.21	4979.71	5488.09	5378.6	5144.52	4987.71	4575.65
74374	ENSMUSG00000068663	Clec16a	C-type lectin domain family 16, member A	0.113541	0.00131295	0.0180743	-0.364821	5446.27	5156.22	5366.03	5284.77	5517.99	4459.32	3795.89	4602.58	4738.94	4160.62	2580.62	3811.56
64209	ENSMUSG00000031770	Herpud1	homocysteine-inducible, endoplasmic reticulum stress-inducible, ubiquitin-like domain member 1	0.0859402	0.0122831	0.072141	-0.215186	5053.93	4825.14	5231.57	5626.65	5484.7	5000.55	4354.78	4764.53	4837.82	4718.03	3343.8	4680.43
12476	ENSMUSG00000025510	Cd151	CD151 antigen	0.0607676	0.102859	0.271573	-0.099121	4837.11	4968.07	5046.68	5260.05	5532.26	5576.09	4577.55	5372.29	5102.62	4609.61	4810.44	4621.12
66537	ENSMUSG00000029649	Pomp	proteasome maturation protein	0.0646293	0.52823	0.72001	0.0407624	5276.94	4769.96	5022.52	5693.58	5596.46	4856.66	5185.72	5562.1	5131.85	5866.59	4931.73	5455.39
69601	ENSMUSG00000026883	Dab2ip	disabled 2 interacting protein	0.0910366	0.0206866	0.0998341	-0.210628	5094.2	5539.77	5681.19	5132.36	5217.18	4545.65	4494.75	4881.21	5377.74	4466.42	3799.09	3732.48
21366	ENSMUSG00000030096	Slc6a6	solute carrier family 6 (neurotransmitter transporter, taurine), member 6	0.0842502	0.125955	0.307843	-0.128924	5300.69	5037.72	5544.62	5141.63	5215.99	4965.13	4384.35	5663.1	4962.48	4994.17	3748.71	4664.61
67300	ENSMUSG00000047126	Cltc	clathrin, heavy polypeptide (Hc)	0.0551096	0.900081	0.951315	0.00691953	4792.72	5453.84	5231.57	5666.81	4905.67	5153.29	4878.18	5389.7	5153.34	5329.64	5133.25	5476.15
15469	ENSMUSG00000109324	Prmt1	protein arginine N-methyltransferase 1	0.0666128	0.0106195	0.0658268	0.170194	5296.56	4858.61	5310.36	5322.87	5474	4938.57	5855	5496.8	5760.33	6207.17	6703.46	5200.36
71954	ENSMUSG00000066900	Suds3	suppressor of defective silencing 3 homolog (S. cerevisiae)	0.068585	0.00174937	0.021535	-0.214656	5293.46	5073	4799.81	5001.58	5621.43	5399	4504.6	4976.98	4752.7	4367.22	3837.34	4313.7
108075	ENSMUSG00000040488	Ltbp4	latent transforming growth factor beta binding protein 4	0.132601	0.750342	0.871638	0.0421922	3800.51	5309.1	5162.23	4561.87	5449.03	6899.82	4162.57	4711.42	5858.34	4341.65	6820.08	6341.06
16480	ENSMUSG00000001552	Jup	junction plakoglobin	0.0867026	0.454245	0.662734	0.0648846	4862.92	5243.97	5669.63	4636.01	5514.42	5244.04	4847.63	6395.37	6252.1	4847.92	4895.34	5435.62
384061	ENSMUSG00000001334	Fndc5	fibronectin type III domain containing 5	0.100476	0.0288636	0.123112	-0.219575	4687.4	5176.12	4909.06	5039.68	5048.35	6288.87	4060.06	4177.67	4879.08	4859.17	3366.19	5128.21
24109	ENSMUSG00000001687	Ubl3	ubiquitin-like 3	0.0735191	0.00321681	0.0314632	-0.216604	5460.72	5313.62	5116.01	4999.52	5015.06	5199.77	4246.35	5075.37	4679.62	4290.51	3653.55	4682.4
11836	ENSMUSG00000001127	Araf	Araf proto-oncogene, serine/threonine kinase	0.0601687	0.0906099	0.251496	-0.101817	5589.78	4926.45	5419.61	4948.03	4802.23	5396.78	4613.03	4993.53	5338.19	4681.21	4606.12	4683.39
218811	ENSMUSG00000039367	Sec24c	Sec24 related gene family, member C (S. cerevisiae)	0.0458816	0.0647273	0.203615	-0.0847496	5432.85	4921.03	5211.61	5169.43	5370.56	4967.34	5032.93	4891.65	4798.27	5155.77	4673.29	4724.91
93686	ENSMUSG00000033565	Rbfox2	RNA binding protein, fox-1 homolog (C. elegans) 2	0.0856651	0.00323419	0.0315351	0.252246	5158.21	5167.98	5306.16	5492.78	4620.32	5312.67	6144.79	5308.73	5720.78	6105.92	7872.48	6157.21
12175	ENSMUSG00000011958	Bnip2	BCL2/adenovirus E1B interacting protein 2	0.06275	0.00553578	0.0443679	-0.174074	5162.34	5123.66	5562.48	5145.75	4962.74	5054.78	4183.27	4682.68	4841.25	4886.78	4009.01	4802.01
30960	ENSMUSG00000024091	Vapa	vesicle-associated membrane protein, associated protein A	0.1103	0.230133	0.443356	-0.132361	6371.36	5435.74	4128.53	4821.37	5339.64	4868.84	5615.48	5127.62	3692.63	4130.96	5131.39	4330.51
381511	ENSMUSG00000049225	Pdp1	pyruvate dehyrogenase phosphatase catalytic subunit 1	0.110002	0.0925153	0.254409	-0.185053	5601.14	5397.75	5223.16	5352.73	4308.81	4997.23	4271	4848.99	5110.36	4762	2967.81	4906.79
22187	ENSMUSG00000019505	Ubb	ubiquitin B	0.0804093	0.303859	0.525047	-0.0826763	5488.6	4902.03	4721.02	5151.93	5657.1	4942.99	4891	4910.81	4673.6	4983.95	3959.56	5655.06
106522	ENSMUSG00000024247	Pkdcc	protein kinase domain containing, cytoplasmic	0.124954	0.00519387	0.0424889	-0.349215	5855.13	5103.76	5353.43	4804.89	5695.14	4050.91	4550.93	4316.99	4681.34	4139.14	2572.22	3288.65
381438	ENSMUSG00000058174	Gm5148	predicted gene 5148	0.0704422	0.356959	0.576705	0.0648896	5577.39	4914.69	4937.42	4881.1	5500.15	5031.54	5786	4617.38	5045.88	5924.89	5581.08	5353.58
18577	ENSMUSG00000032177	Pde4a	phosphodiesterase 4A, cAMP specific	0.121788	0.00837967	0.0572091	-0.321079	4633.72	5714.36	5547.77	4445.51	5204.1	5293.85	3662.83	4541.63	4810.3	4327.33	2485.46	4261.31
69537	ENSMUSG00000019088	Dnase1l1	deoxyribonuclease 1-like 1	0.0766643	0.00187835	0.0224902	-0.238336	5335.79	4935.5	5039.32	5148.84	4994.84	5373.54	4583.46	4478.07	4785.37	4469.49	3382.98	4269.22
74251	ENSMUSG00000037904	Ankrd9	ankyrin repeat domain 9	0.129163	0.120805	0.300267	-0.200384	6532.42	4527.53	5643.37	4578.35	5542.96	3949.08	5045.75	4443.24	5532.49	4455.17	3118.02	3716.66
66733	ENSMUSG00000045246	Kcng4	potassium voltage-gated channel, subfamily G, member 4	0.155402	0.0176439	0.0908841	-0.368771	5189.18	5645.61	5159.08	5073.66	5312.3	4358.6	3761.39	5119.78	4548.08	4228.12	1687.76	3190.8
104776	ENSMUSG00000021238	Aldh6a1	aldehyde dehydrogenase family 6, subfamily A1	0.138752	0.0195601	0.0966996	-0.323943	4976.5	5466.5	5357.63	4860.5	4270.76	5793.02	3313.89	4862.05	4768.18	3571.5	2288.6	4904.81
12334	ENSMUSG00000026509	Capn2	calpain 2	0.0510419	0.00602249	0.0464906	0.140189	5154.08	5079.33	5206.36	5125.15	5366.99	4768.12	6025.52	5915.61	5558.29	5467.71	5719.16	5197.4
20720	ENSMUSG00000026249	Serpine2	serine (or cysteine) peptidase inhibitor, clade E, member 2	0.127033	0.00635725	0.0478829	-0.346642	5079.74	5236.73	5659.13	4780.18	4810.55	5070.28	3799.84	4547.72	4805.15	4207.66	2229.82	3804.64
81898	ENSMUSG00000025982	Sf3b1	splicing factor 3b, subunit 1	0.0495802	0.945728	0.973518	0.00337504	5354.38	4883.94	5105.51	5596.79	4726.14	4954.06	5071.38	5080.6	5063.07	5166	5138.85	5176.64
20193	ENSMUSG00000044080	S100a1	S100 calcium binding protein A1	0.0907613	0.121707	0.301313	-0.140467	4533.57	5181.55	4869.14	4954.21	5652.34	5418.92	4649.5	4707.93	5301.22	5000.31	3502.4	4458.02
252972	ENSMUSG00000032741	Tpcn1	two pore channel 1	0.087757	0.286429	0.506824	-0.0935478	5139.63	5651.04	5370.24	4332.23	5160.11	4941.89	4635.7	5416.69	5407.83	4625.98	3871.86	4620.13
78541	ENSMUSG00000048175	Asb8	ankyrin repeat and SOCS box-containing 8	0.054081	0.352482	0.572536	0.0502838	5032.25	5145.37	5383.89	5268.29	4595.35	5035.96	5029.98	4986.56	5580.64	5205.89	5573.62	5187.51
108660	ENSMUSG00000020496	Rnf187	ring finger protein 187	0.0847987	0.246216	0.461641	0.0983317	5550.55	5262.97	4313.42	5038.65	5710.6	4561.15	6130.99	5390.57	4961.62	5123.04	6069.96	5013.54
320806	ENSMUSG00000021666	Gfm2	G elongation factor, mitochondrial 2	0.0881591	0.0673992	0.209108	-0.161243	4982.69	5077.52	5463.73	4853.29	4808.18	5227.44	4445.46	4903.84	5229.86	4615.75	3380.18	4463.95
245688	ENSMUSG00000031353	Rbbp7	retinoblastoma binding protein 7, chromatin remodeling factor	0.0570037	0.366752	0.585917	0.0514502	4830.92	5340.76	5519.41	5101.47	4595.35	5017.15	4875.22	5403.63	5272.85	5204.86	5207.89	5571.04
230908	ENSMUSG00000041459	Tardbp	TAR DNA binding protein	0.0441917	0.759403	0.876367	-0.0135344	5242.87	5085.66	5036.17	5029.38	4846.22	5151.07	4707.66	5044.9	4874.78	5105.65	5363.7	5009.59
20185	ENSMUSG00000018501	Ncor1	nuclear receptor co-repressor 1	0.0544488	0.00813943	0.0561037	-0.144084	5244.94	5131.8	5335.57	4904.78	4929.45	4831.21	4452.36	4834.19	4982.25	4547.22	4226.4	4395.75
20471	ENSMUSG00000051367	Six1	sine oculis-related homeobox 1	0.0830243	0.0426752	0.156452	-0.16828	5069.42	5107.37	5362.88	4615.42	4480.02	5638.07	3911.22	5028.36	4812.02	4120.73	4044.47	4880.1
22123	ENSMUSG00000017221	Psmd3	proteasome (prosome, macropain) 26S subunit, non-ATPase, 3	0.0400234	0.428183	0.639244	-0.0317107	5105.55	4892.08	4984.7	5161.19	5143.46	4966.24	4817.07	5093.66	5003.75	4837.69	4691.02	5142.04
18114	ENSMUSG00000061032	Rrp1	ribosomal RNA processing 1	0.0455402	0.0241124	0.109809	0.102708	5038.44	5046.77	4703.16	5118.97	5237.39	5103.48	5771.22	5172.02	5386.34	5466.69	5513.91	5199.38
53311	ENSMUSG00000042451	Mybph	myosin binding protein H	0.141361	1.47e-10	5.94e-08	0.905911	4831.95	3147.11	5680.14	5449.53	6005.46	5105.69	14011.6	7031.86	10734	10434.3	11556.8	8939.76
97884	ENSMUSG00000039242	B3galnt2	UDP-GalNAc:betaGlcNAc beta 1,3-galactosaminyltransferase, polypeptide 2	0.123047	0.014313	0.0796081	-0.301381	5826.22	4869.46	5438.52	5044.83	5003.17	3966.79	3937.83	5432.37	4628.9	3571.5	3111.49	3211.55
68077	ENSMUSG00000041560	Nop53	NOP53 ribosome biogenesis factor	0.0448101	0.456888	0.664868	0.0333378	4855.7	4813.38	4802.96	4982.01	5328.94	5312.67	5304.99	5059.7	5086.28	5132.25	5001.7	5218.16
226971	ENSMUSG00000026123	Plekhb2	pleckstrin homology domain containing, family B (evectins) member 2	0.0744813	0.402904	0.618446	-0.0622997	5111.75	5097.42	5041.43	4955.24	4829.58	5031.54	4681.04	5261.71	5233.3	5020.76	3800.96	4753.57
56215	ENSMUSG00000022185	Acin1	apoptotic chromatin condensation inducer 1	0.0500792	0.323538	0.544924	0.0494389	5026.05	4961.73	4764.09	4709.13	5451.41	5022.68	4955.07	4943.9	5100.04	5401.23	5349.7	5242.87
13177	ENSMUSG00000024132	Eci1	enoyl-Coenzyme A delta isomerase 1	0.105001	0.068679	0.211238	-0.191158	4590.35	5051.29	4770.39	4363.12	5245.71	5898.17	4175.38	4030.52	4769.9	4371.31	3240.24	5352.59
20399	ENSMUSG00000030733	Sh2b1	SH2B adaptor protein 1	0.0747821	0.734778	0.861707	-0.0253344	5544.35	4806.14	4963.69	4865.65	5274.25	4459.32	5543.52	5018.78	5186.87	4859.17	4359.81	4404.64
67845	ENSMUSG00000028098	Rnf115	ring finger protein 115	0.112962	0.514786	0.709593	0.0735837	4699.79	4273.33	6058.32	5174.58	5261.17	4425.01	5027.02	4337.01	6371.61	5382.82	6324.67	4158.51
17885	ENSMUSG00000055775	Myh8	myosin, heavy polypeptide 8, skeletal muscle, perinatal	0.203767	5.57e-06	0.000379228	0.925534	5276.94	4959.92	4596.01	5544.27	5220.75	4285.55	19636.9	7751.07	7907.98	15336.4	43696.1	12011.9
78244	ENSMUSG00000044224	Dnajc21	DnaJ heat shock protein family (Hsp40) member C21	0.116521	0.00147645	0.0192586	-0.370453	5137.56	5183.36	5034.07	4825.49	4734.46	4941.89	3483.43	4461.52	4499.93	3816.97	2335.25	3920.29
56055	ENSMUSG00000023952	Gtpbp2	GTP binding protein 2	0.0457216	0.220859	0.433817	-0.0559745	4761.74	4812.47	5064.54	4983.04	5212.42	5016.04	4862.41	4707.93	4697.68	5158.84	4547.34	4724.91
654795	ENSMUSG00000022223	Sdr39u1	short chain dehydrogenase/reductase family 39U, member 1	0.0877961	0.0247503	0.111777	-0.197127	5100.39	4763.63	5000.46	4720.45	4982.95	5240.72	4393.22	4432.79	4807.72	4365.17	3149.74	4670.54
12466	ENSMUSG00000029447	Cct6a	chaperonin containing Tcp1, subunit 6a (zeta)	0.0722643	0.463952	0.670688	-0.0529231	5076.64	4748.25	5433.27	5189	5126.82	4229.1	5236.97	4746.25	4830.08	4644.39	5025.96	4209.91
217365	ENSMUSG00000039703	Nploc4	NPL4 homolog, ubiquitin recognition factor	0.0720143	0.561972	0.744127	-0.0417621	4981.66	5155.32	5139.12	4970.69	4847.41	4688.43	4613.03	5726.67	5018.36	4883.71	4235.73	4426.39
67443	ENSMUSG00000031812	Map1lc3b	microtubule-associated protein 1 light chain 3 beta	0.0889328	0.00522797	0.0427267	-0.248357	5235.64	4896.6	5051.93	5125.15	4675.01	4783.61	3878.69	4652.21	4545.5	3854.81	3189.86	4712.06
64652	ENSMUSG00000021910	Nisch	nischarin	0.066471	0.0249925	0.112406	0.148996	4751.42	5205.07	5238.92	4840.94	5032.89	4697.28	5477.48	5604.77	5400.09	5311.23	6415.17	4891.96
22601	ENSMUSG00000053110	Yap1	yes-associated protein 1	0.0571929	0.0940031	0.256619	-0.0957781	5164.4	5044.05	5093.95	5105.59	4890.21	4465.96	4706.67	5049.25	4847.27	4406.08	4423.26	4380.92
11545	ENSMUSG00000026496	Parp1	poly (ADP-ribose) polymerase family, member 1	0.0624357	0.0109522	0.0669647	-0.15885	4892.87	4996.11	4950.03	4881.1	5120.87	4897.61	4519.39	4593	4852.43	4350.85	3715.12	4533.14
20655	ENSMUSG00000022982	Sod1	superoxide dismutase 1, soluble	0.0775094	0.0116023	0.0696714	-0.195635	5086.97	4892.08	4675.85	4649.4	5685.63	4696.18	4445.46	4601.71	4530.88	4375.4	3485.61	4343.36
67812	ENSMUSG00000026353	Ubxn4	UBX domain protein 4	0.082785	0.451884	0.660514	0.0622773	5036.38	4873.08	5582.44	5142.66	4796.29	4240.17	4820.03	6263.9	5375.16	4793.71	4837.5	4948.3
68875	ENSMUSG00000042066	Tmcc2	transmembrane and coiled-coil domains 2	0.109028	0.0100601	0.0636101	-0.280613	4925.9	5005.15	4351.24	5317.72	5381.26	4677.36	4329.15	4739.28	4348.62	4146.3	2670.19	3785.86
11518	ENSMUSG00000029106	Add1	adducin 1 (alpha)	0.0485909	0.469313	0.675524	0.0351603	4698.76	5174.32	4628.57	4730.75	5063.8	5348.08	5024.06	4958.7	5104.34	5029.97	5127.65	5141.06
21354	ENSMUSG00000037321	Tap1	transporter 1, ATP-binding cassette, sub-family B (MDR/TAP)	0.186742	0.324253	0.545511	-0.184082	6284.63	2949.9	4991	5775.97	5906.78	3708.9	4903.81	3578.62	2019.55	5039.17	3565.85	5577.96
231712	ENSMUSG00000042726	Trafd1	TRAF type zinc finger domain containing 1	0.107972	0.86767	0.937201	0.0179901	5397.74	3938.63	5097.1	5044.83	5967.42	4125.06	5057.58	5194.66	3980.64	5568.97	4480.17	5689.66
16593	ENSMUSG00000021288	Klc1	kinesin light chain 1	0.0675897	0.00687258	0.0504149	0.182692	5146.85	4644.22	4926.92	4837.85	5497.78	4516.87	6205.91	5333.98	5425.03	5241.68	6116.61	5360.5
226178	ENSMUSG00000047731	Wbp1l	WW domain binding protein 1 like	0.0748872	0.00538805	0.0435829	-0.208401	5390.51	5101.95	4747.28	4557.75	5092.34	4631.98	4193.13	4594.74	4450.07	4617.79	3522.93	4038.91
56280	ENSMUSG00000028622	Mrpl37	mitochondrial ribosomal protein L37	0.0484323	0.430369	0.640891	-0.0381918	5060.13	4837.8	5067.69	4779.15	4824.82	4940.78	4973.79	4647.86	4922.93	4618.82	4433.52	5132.16
12462	ENSMUSG00000001416	Cct3	chaperonin containing Tcp1, subunit 3 (gamma)	0.0605908	0.00179167	0.0218678	0.18921	4978.56	4653.27	4993.1	4944.94	5313.49	4626.45	5787.97	5395.8	5151.62	5527.03	6333.06	5550.28
76709	ENSMUSG00000006304	Arpc2	actin related protein 2/3 complex, subunit 2	0.0572898	0.168851	0.369988	0.0788254	4972.37	4782.62	4695.81	5421.73	4866.44	4743.77	5220.22	5087.56	4741.52	5703.97	5278.8	5145.01
381836	ENSMUSG00000030433	Sbk2	SH3-binding domain kinase family, member 2	0.146569	0.733963	0.861136	-0.0498128	3954.35	7253.09	4612.81	4555.69	4984.14	4108.46	4242.41	5857.27	5432.76	4744.62	2799.87	5216.18
68059	ENSMUSG00000025544	Tm9sf2	transmembrane 9 superfamily member 2	0.0687421	0.794815	0.896678	-0.0178773	4897	4845.04	5098.15	5661.66	4464.56	4477.03	4593.32	4898.62	4841.25	5140.43	4460.57	5139.08
224826	ENSMUSG00000023977	Ubr2	ubiquitin protein ligase E3 component n-recognin 2	0.0917572	0.000275401	0.00654523	-0.333758	5291.4	4928.26	4920.62	4964.51	4752.29	4571.11	3622.41	4334.4	4366.67	4060.39	2840.92	3821.44
22393	ENSMUSG00000039474	Wfs1	wolframin ER transmembrane glycoprotein	0.0847867	0.342208	0.563092	0.0805314	4215.57	4926.45	4842.88	4527.89	5100.66	5812.94	5044.76	5112.82	5235.88	5635.45	4400.86	5767.75
59042	ENSMUSG00000055681	Cope	coatomer protein complex, subunit epsilon	0.0552354	0.0868376	0.244383	-0.0945807	5042.57	4701.21	4765.14	4675.14	5148.22	5054.78	5062.51	4626.96	4711.43	4395.85	4240.39	4447.15
71268	ENSMUSG00000032497	Lrrfip2	leucine rich repeat (in FLII) interacting protein 2	0.0434192	0.699566	0.840946	0.0167557	4921.77	4798	5020.42	4839.91	4771.32	5004.97	5004.35	4950.86	5161.94	5179.29	4795.51	4610.24
19155	ENSMUSG00000001441	Npepps	aminopeptidase puromycin sensitive	0.0754584	0.761789	0.877519	0.0228739	4573.83	5385.99	5056.13	5039.68	4211.32	5066.96	4372.52	5405.37	5027.82	4950.19	4631.31	5435.62
108989	ENSMUSG00000006005	Tpr	translocated promoter region, nuclear basket protein	0.0576977	0.423791	0.635601	-0.0461502	4980.63	4872.18	5021.47	4796.66	4652.42	5000.55	4657.39	5150.26	4948.72	4816.21	4120.04	4688.33
27643	ENSMUSG00000015290	Ubl4a	ubiquitin-like 4A	0.0654945	0.0939481	0.256558	-0.109699	4990.95	4865.85	5118.11	4775.03	4896.16	4649.69	4625.84	4701.84	5124.11	4519.61	3924.11	4197.06
320878	ENSMUSG00000038244	Mical2	microtubule associated monooxygenase, calponin and LIM domain containing 2	0.130186	0.0195256	0.0965979	-0.304028	5476.21	4269.71	5153.83	3960.49	5299.22	5109.01	3866.86	4249.07	5165.38	3407.86	2424.81	3948.96
15505	ENSMUSG00000029657	Hsph1	heat shock 105kDa/110kDa protein 1	0.104209	0.181739	0.385109	-0.139163	5163.37	4527.53	5310.36	4958.33	5468.05	3806.3	5166	5182.47	4363.23	3925.38	3634.89	4079.43
29869	ENSMUSG00000004798	Ulk2	unc-51 like kinase 2	0.104226	0.0146376	0.0807095	-0.254439	5482.4	5231.3	4994.15	5190.03	4043.67	4247.92	3715.07	4758.44	4665.87	4013.34	3123.62	3869.88
72278	ENSMUSG00000034563	Ccpg1	cell cycle progression 1	0.102389	0.0185722	0.0936813	-0.241025	4757.61	5046.77	4977.34	4702.95	4344.48	5358.04	3748.58	4593	4605.68	4221.98	2843.72	4385.86
327655	ENSMUSG00000033526	Ppip5k1	diphosphoinositol pentakisphosphate kinase 1	0.141169	0.0146105	0.0806771	-0.344718	4659.53	5097.42	4933.22	4996.43	4414.63	5040.39	3394.72	4529.44	4274.68	3913.11	1815.58	4149.62
74185	ENSMUSG00000022707	Gbe1	glucan (1,4-alpha-), branching enzyme 1	0.126803	0.885613	0.945014	0.0182416	3459.8	4981.64	5935.41	5607.08	4222.02	4928.6	3838.28	5220.78	5747.43	5596.58	3812.15	5335.78
330677	ENSMUSG00000087090	Nctc1	non-coding transcript 1	0.0822666	0.00611695	0.0469254	-0.225529	4496.4	5016.01	4800.86	4593.79	5702.28	4508.02	4271	4295.22	4714.01	4195.39	3602.23	3650.44
52440	ENSMUSG00000004535	Tax1bp1	Tax1 (human T cell leukemia virus type I) binding protein 1	0.0628744	0.0907745	0.251843	-0.106341	5026.05	4803.43	5052.98	4921.26	4620.32	4641.94	4369.57	4861.18	4685.64	4557.45	3819.62	4657.69
64082	ENSMUSG00000022803	Popdc2	popeye domain containing 2	0.0737506	0.156202	0.35222	-0.104576	5041.54	4444.3	5108.66	4678.23	4918.75	4873.26	4767.78	3963.48	5037.28	4553.36	4760.06	3879.76
14778	ENSMUSG00000018339	Gpx3	glutathione peroxidase 3	0.0887542	0.222905	0.435988	0.108177	5377.09	5078.43	4148.49	4672.05	4606.05	5153.29	5178.82	5715.35	4582.47	4452.11	6128.74	5362.47
12039	ENSMUSG00000060376	Bckdha	branched chain ketoacid dehydrogenase E1, alpha polypeptide	0.0905164	0.615481	0.782886	-0.0454632	4548.02	4778.1	4788.25	4529.95	4722.57	5649.13	4547.98	4955.22	4891.98	4672	3583.57	5415.85
235072	ENSMUSG00000001833	Septin7	septin 7	0.0644148	0.963751	0.981517	0.00292742	4889.77	4712.97	5241.02	5294.03	4201.8	4665.18	4484.89	5064.06	4977.1	4758.94	4753.53	5028.37
94044	ENSMUSG00000009112	Bcl2l13	BCL2-like 13 (apoptosis facilitator)	0.0475024	0.72012	0.85296	-0.0170201	4682.24	4837.8	5097.1	4804.89	4768.94	4811.28	4493.76	4613.03	5058.77	5054.52	4832.83	4604.31
15461	ENSMUSG00000025499	Hras	Harvey rat sarcoma virus oncogene	0.0853539	0.227859	0.440902	0.102928	5079.74	4645.12	4552.94	4633.95	5237.39	4851.13	6154.65	4746.25	4950.44	4824.39	6075.56	4499.54
27402	ENSMUSG00000010914	Pdhx	pyruvate dehydrogenase complex, component X	0.0611536	0.0535189	0.179844	-0.11807	4713.22	4855.9	5101.3	4562.9	4647.67	5089.09	4391.25	4462.39	4754.42	4654.61	3833.61	4545.99
23825	ENSMUSG00000024844	Banf1	BAF nuclear assembly factor 1	0.0489143	0.503454	0.701408	0.0327268	4976.5	4678.59	4716.82	4626.75	4854.55	5109.01	4946.19	4992.66	5312.4	5009.51	4643.44	4727.87
69276	ENSMUSG00000027706	Sec62	SEC62 homolog (S. cerevisiae)	0.0559363	0.0175467	0.0906468	-0.132851	5135.5	4967.16	4955.28	4802.84	4191.1	4881.01	4188.2	4521.6	4563.56	4358.01	4285.17	4426.39
27494	ENSMUSG00000041688	Amot	angiomotin	0.079003	0.543001	0.731437	-0.0480561	5059.09	4518.48	4768.29	5515.43	4518.07	4547.86	4700.76	4517.25	4777.63	4534.95	5443.93	3966.75
69104	ENSMUSG00000023307	Marchf5	membrane associated ring-CH-type finger 5	0.0665223	0.0181998	0.0924185	-0.157094	5485.5	4777.2	4827.12	4895.51	4619.13	4319.86	4377.45	4656.56	4375.27	4238.35	3842.01	4372.02
67628	ENSMUSG00000028333	Anp32b	acidic (leucine-rich) nuclear phosphoprotein 32 family, member B	0.0728377	0.955886	0.977459	0.00402916	5205.7	4814.28	4290.31	5000.55	5187.46	4378.52	5352.3	4714.03	4304.77	4787.57	5201.36	4601.35
105148	ENSMUSG00000037851	Iars	isoleucine-tRNA synthetase	0.0728215	0.00760642	0.0536153	-0.194365	5023.99	4725.63	4899.61	5053.07	4699.98	4441.61	4260.15	4552.08	4528.31	4207.66	3391.38	4152.58
67843	ENSMUSG00000033272	Slc35a4	solute carrier family 35, member A4	0.0524516	0.523477	0.715637	-0.0334638	5048.77	4579.99	4766.19	4536.13	5207.67	4692.85	4960.98	4567.75	4789.67	4749.73	4699.42	4387.84
12833	ENSMUSG00000001119	Col6a1	collagen, type VI, alpha 1	0.14365	0.000800764	0.013116	0.481591	3346.23	5452.03	4482.55	5105.59	5047.16	5375.75	7589.82	6070.6	5989.88	6372.86	11208.8	5342.7
20454	ENSMUSG00000056091	St3gal5	ST3 beta-galactoside alpha-2,3-sialyltransferase 5	0.0862823	0.00137492	0.0185735	-0.276092	4987.85	5329.91	4592.86	4599.97	4709.49	4585.49	4204.95	4344.85	3981.5	4322.21	3020.05	3692.94
20334	ENSMUSG00000020986	Sec23a	SEC23 homolog A, COPII coat complex component	0.093154	0.010478	0.0652318	-0.238441	4882.54	4887.56	5348.18	5164.28	3854.63	4650.8	3700.28	4633.92	4548.94	3701.39	3431.5	4151.59
20318	ENSMUSG00000029076	Sdf4	stromal cell derived factor 4	0.0479974	0.0126399	0.0734119	-0.119694	4923.84	4608.04	4718.92	4756.5	4927.07	4835.63	4542.06	4372.71	4447.49	4766.1	4105.11	4213.87
52668	ENSMUSG00000064215	Ifi27	interferon, alpha-inducible protein 27	0.103145	0.884971	0.94494	0.0149221	5004.37	3852.69	5034.07	5427.9	5409.79	4039.84	5064.48	4700.1	3990.1	5697.84	4403.66	5233.97
108737	ENSMUSG00000036737	Oxsr1	oxidative-stress responsive 1	0.0878312	0.00251478	0.026792	-0.265387	4789.62	4985.25	4661.14	5030.41	4482.4	4804.64	3611.57	4495.48	4342.6	4106.41	2997.66	4143.68
380928	ENSMUSG00000033060	Lmo7	LIM domain only 7	0.0785719	0.0283842	0.121686	0.172224	5021.92	4688.54	4733.62	5186.94	4450.3	4654.12	5304.99	4961.31	4905.74	5519.88	6694.13	5150.94
20280	ENSMUSG00000028603	Scp2	sterol carrier protein 2, liver	0.0731769	0.620433	0.786324	-0.0362399	4807.17	4867.66	5224.22	4750.32	4348.05	4737.13	4235.51	4972.63	5158.5	4666.89	3993.15	4971.04
26413	ENSMUSG00000063358	Mapk1	mitogen-activated protein kinase 1	0.0566244	0.0843089	0.239742	-0.0977459	5315.14	4921.93	4558.19	4445.51	4816.5	4675.15	4498.69	4768.88	4423.42	4165.73	4373.81	4582.57
212111	ENSMUSG00000025477	Inpp5a	inositol polyphosphate-5-phosphatase A	0.0926332	0.000878133	0.0139483	-0.308183	4838.14	4945.45	4377.5	4541.27	5346.78	4667.4	3935.86	4327.43	4302.19	3899.81	2864.25	3577.29
100040298	ENSMUSG00000087412	Gm15501	predicted pseudogene 15501	0.071784	0.323942	0.5452	0.070807	5259.39	4726.54	4885.95	4648.37	4988.9	4205.86	5559.29	5005.72	5259.95	5116.9	4965.32	4300.85
16206	ENSMUSG00000030029	Lrig1	leucine-rich repeats and immunoglobulin-like domains 1	0.121333	0.0177478	0.091181	-0.28766	4545.96	5742.4	4474.15	4638.07	4503.8	4785.83	3828.42	4677.46	4286.72	4076.75	2352.04	3777.95
72201	ENSMUSG00000040550	Otud6b	OTU domain containing 6B	0.0917847	0.0187398	0.0941539	-0.215755	4805.11	4787.15	5223.16	4819.31	4098.36	4919.75	3881.65	4482.42	4799.99	4113.57	3146.01	4040.88
19934	ENSMUSG00000028936	Rpl22	ribosomal protein L22	0.0452464	0.688511	0.833958	-0.0181382	4722.51	4940.93	4500.41	4749.29	4663.12	5075.81	4729.34	4517.25	4571.29	4877.58	4882.28	4716.01
19346	ENSMUSG00000030704	Rab6a	RAB6A, member RAS oncogene family	0.0594997	0.0263802	0.116033	-0.132123	5182.99	4683.12	5131.77	4913.02	4193.48	4525.73	4267.05	4339.62	4523.15	4306.87	4446.58	4190.14
14694	ENSMUSG00000020372	Rack1	receptor for activated C kinase 1	0.0555432	0.728746	0.857672	0.0192621	4973.4	4633.36	4433.18	4833.73	5023.38	4711.67	5128.55	4402.31	4577.31	5065.77	4847.76	4980.92
20354	ENSMUSG00000021451	Sema4d	sema domain, immunoglobulin domain (Ig), transmembrane domain (TM) and short cytoplasmic domain, (semaphorin) 4D	0.0901854	0.611586	0.780682	-0.0457971	5409.1	4588.13	4669.54	4973.78	5105.42	3856.11	4990.55	5131.1	4588.49	4879.62	4215.2	3855.05
13527	ENSMUSG00000024302	Dtna	dystrobrevin alpha	0.0656185	0.22877	0.441972	0.0789741	5169.57	4620.7	5143.33	4976.87	4295.73	4370.77	5320.76	4964.79	5469.73	4883.71	4796.45	4796.08
26965	ENSMUSG00000029686	Cul1	cullin 1	0.0653495	0.321462	0.54309	-0.0647913	4825.75	4836.9	5277.79	4924.35	4109.06	4588.82	4358.72	4882.08	4807.72	4433.7	4496.03	4297.89
240131	ENSMUSG00000073375	Lrrc30	leucine rich repeat containing 30	0.122507	0.108955	0.281668	-0.196367	6212.36	4738.3	4941.63	3781.31	4537.09	4346.42	4616.97	4902.1	4638.35	3585.82	2961.28	3842.2
56418	ENSMUSG00000002741	Ykt6	YKT6 v-SNARE homolog (S. cerevisiae)	0.0594323	0.00423794	0.0373474	-0.16997	4611	4811.57	4668.49	4752.38	5087.58	4625.34	4238.47	4284.77	4642.65	4272.1	3661.01	4214.85
17909	ENSMUSG00000022272	Myo10	myosin X	0.0841553	0.00243604	0.0263083	0.255089	5313.08	5268.39	4527.72	4496.99	4780.83	4162.7	6287.72	5940.86	5415.57	5599.65	6352.66	4759.5
20586	ENSMUSG00000032187	Smarca4	SWI/SNF related, matrix associated, actin dependent regulator of chromatin, subfamily a, member 4	0.0454058	0.319948	0.54139	0.045159	4661.59	4685.83	5024.62	4700.89	4979.39	4483.67	5056.59	5049.25	4926.37	4865.3	4928	4626.06
381148	ENSMUSG00000073600	Prob1	proline rich basic protein 1	0.0523206	0.228168	0.441095	0.0630511	4713.22	4378.27	4797.71	4987.16	5059.05	4598.78	4897.9	4875.98	5393.21	4995.2	4745.13	4917.66
75607	ENSMUSG00000037989	Wnk2	WNK lysine deficient protein kinase 2	0.126818	0.00173845	0.0214684	-0.397145	4491.24	5260.25	4265.09	4100.53	5284.95	5092.41	3275.45	4396.22	3893.81	3583.78	2104.8	3669.22
104318	ENSMUSG00000025162	Csnk1d	casein kinase 1, delta	0.0420262	0.0782712	0.229017	-0.0739999	4500.53	4831.47	4668.49	4742.08	4959.17	4762.58	4365.62	4598.22	4585.91	4613.7	4273.98	4586.52
26457	ENSMUSG00000031808	Slc27a1	solute carrier family 27 (fatty acid transporter), member 1	0.185568	0.180605	0.383944	-0.248456	4216.6	5412.22	3935.23	3999.62	4512.12	6380.73	3566.23	4254.29	3670.27	3891.63	1484.37	5436.61
233908	ENSMUSG00000030795	Fus	fused in sarcoma	0.0542682	0.278189	0.498287	-0.0588482	4827.82	4414.45	4479.4	4800.78	4913.99	5016.04	4702.73	4221.21	4368.39	4768.14	4788.05	4445.17
17878	ENSMUSG00000035923	Myf6	myogenic factor 6	0.113213	0.0126013	0.0732959	0.282449	5320.31	4132.22	5091.85	4671.03	4890.21	4325.4	5439.04	7993.13	5975.27	4621.89	6313.47	4861.32
75785	ENSMUSG00000062901	Klhl24	kelch-like 24	0.0783	0.0478742	0.167927	-0.154915	4936.23	4767.24	5035.12	4727.66	3902.18	5053.67	3717.04	4548.59	4730.35	4068.57	4040.73	4313.7
26444	ENSMUSG00000027566	Psma7	proteasome subunit alpha 7	0.0718674	0.277022	0.497157	-0.0781222	4886.67	4583.61	4674.8	4711.19	5381.26	4174.87	4438.56	4842.89	4464.68	4708.82	3861.6	4547.97
353187	ENSMUSG00000021775	Nr1d2	nuclear receptor subfamily 1, group D, member 2	0.10209	0.0938129	0.256397	-0.171065	4912.48	4837.8	4713.66	4977.9	3700.06	5235.19	3472.59	4692.26	4426	4052.2	3445.49	4901.84
216551	ENSMUSG00000042363	Lgalsl	lectin, galactoside binding-like	0.143838	0.00156031	0.0199612	-0.454993	5096.26	4850.47	5296.7	4846.09	3716.71	4492.52	2953.13	4107.14	4220.51	3150.12	1738.14	3393.43
70355	ENSMUSG00000051043	Gprc5c	G protein-coupled receptor, family C, group 5, member C	0.127251	0.911071	0.95533	-0.0142124	6230.94	4068.89	5772.58	3856.48	4673.82	3683.45	5441.01	5274.77	5196.33	3958.11	4119.1	3984.54
67039	ENSMUSG00000010608	Rbm25	RNA binding motif protein 25	0.0461854	0.174035	0.376284	0.0627823	4641.98	4667.74	4747.28	4963.48	4459.81	4751.52	4736.24	4595.61	4947	5142.47	5015.7	5071.86
22192	ENSMUSG00000005575	Ube2m	ubiquitin-conjugating enzyme E2M	0.0650912	0.30727	0.528587	0.066456	4973.4	4996.11	4102.26	4405.35	5070.94	4674.04	5339.48	4668.75	4837.82	4956.33	5090.34	4697.23
77219	ENSMUSG00000072946	Ptgr2	prostaglandin reductase 2	0.0704316	0.713605	0.849169	-0.0258497	4486.07	4714.78	4788.25	4617.48	4211.32	5395.68	4195.1	4494.61	5151.62	4464.38	4524.95	4865.27
50797	ENSMUSG00000032458	Copb2	coatomer protein complex, subunit beta 2 (beta prime)	0.0508261	0.374857	0.592499	-0.0451037	4697.73	4617.99	4939.53	4957.3	4500.23	4492.52	4209.88	4776.72	4625.46	4574.84	4380.34	4756.54
50758	ENSMUSG00000023965	Fbxl17	F-box and leucine-rich repeat protein 17	0.0910746	0.0150757	0.0821965	-0.221362	4407.61	5296.44	4867.04	4651.46	4378.96	4603.2	3838.28	4593	4542.06	3911.06	3062.97	4039.89
58805	ENSMUSG00000005373	Mlxipl	MLX interacting protein-like	0.0899919	0.178379	0.381633	-0.121108	4689.47	3983.86	5073.99	4565.99	5245.71	4613.16	4115.26	3741.45	5117.23	4524.72	4574.4	3709.74
68480	ENSMUSG00000037960	Card19	caspase recruitment domain family, member 19	0.0656018	0.161108	0.359318	-0.0919314	4789.62	4656.88	4328.13	4380.63	5240.96	4771.44	4512.49	4294.35	4538.62	4774.28	3874.66	4386.85
17966	ENSMUSG00000017119	Nbr1	NBR1, autophagy cargo receptor	0.054469	0.420746	0.632967	0.0438545	4664.69	4532.95	4933.22	4853.29	4585.84	4594.35	4802.28	5395.8	5017.5	4535.97	4607.05	4687.35
77006	ENSMUSG00000068290	Ddrgk1	DDRGK domain containing 1	0.0815352	0.0144948	0.0802486	-0.199334	4608.94	4834.19	4712.61	4357.98	4974.63	4659.65	4241.43	4114.98	4670.16	4196.41	3146.94	3997.39
99412	ENSMUSG00000002546	Golga2	golgi autoantigen, golgin subfamily a, 2	0.0639428	0.00824922	0.0565522	-0.168917	4511.88	4823.33	4849.18	4585.55	4602.48	4773.65	4086.67	4471.1	4586.77	4156.53	3537.86	4119.96
243819	ENSMUSG00000052296	Ppp6r1	protein phosphatase 6, regulatory subunit 1	0.0630225	0.19787	0.406392	-0.0811505	4898.03	4325.8	4504.61	4519.65	5410.98	4470.39	4633.73	4610.41	4160.33	4446.99	4315.96	4381.91
17237	ENSMUSG00000022517	Mgrn1	mahogunin, ring finger 1	0.068374	0.114482	0.290952	-0.107919	4644.04	4671.36	4555.04	4331.2	4827.2	5087.98	4341.97	4550.34	4427.71	4561.54	3596.64	4552.91
22330	ENSMUSG00000021823	Vcl	vinculin	0.086002	0.827304	0.914117	0.0187623	5120.01	4850.47	4844.98	5093.23	4548.98	3656.89	4959.01	4828.09	4888.54	4904.17	4943.86	3978.61
66141	ENSMUSG00000025492	Ifitm3	interferon induced transmembrane protein 3	0.119449	0.358473	0.578203	0.109687	5184.02	3982.05	4755.69	4935.68	5668.99	3528.5	5539.58	4753.21	3689.19	5692.72	4896.28	5942.71
18145	ENSMUSG00000024413	Npc1	NPC intracellular cholesterol transporter 1	0.150262	0.0125409	0.0730904	-0.375136	4979.59	5649.23	4316.57	5101.47	4198.24	3808.52	3375	4982.21	3714.98	3620.6	1781.06	3094.91
16784	ENSMUSG00000016534	Lamp2	lysosomal-associated membrane protein 2	0.081543	0.000110063	0.00355096	0.315348	4759.68	4709.35	4936.37	5062.34	3996.11	4571.11	5442	5515.08	5290.04	5799.09	7110.24	6065.28
116733	ENSMUSG00000031913	Vps4a	vacuolar protein sorting 4A	0.061632	0.00306496	0.0304314	-0.182501	4877.38	4365.6	4960.54	4555.69	4765.37	4509.13	4129.06	4391.87	4333.14	4234.26	3580.78	3955.87
12537	ENSMUSG00000029062	Cdk11b	cyclin-dependent kinase 11B	0.0513841	0.358842	0.57872	-0.0471487	4667.79	4492.25	4781.95	4611.3	4853.36	4612.06	4777.64	4345.72	4885.1	4516.54	4150.83	4424.41
66367	ENSMUSG00000049643	2310022A10Rik	RIKEN cDNA 2310022A10 gene	0.0537359	0.151162	0.34501	-0.0771345	4760.71	4358.37	4763.04	4530.98	4948.47	4646.37	4663.3	4402.31	4685.64	4485.86	4243.19	4038.91
171486	ENSMUSG00000035776	Cd99l2	CD99 antigen-like 2	0.0866893	0.12415	0.305675	-0.133292	4641.98	4907.46	4947.93	4537.16	4604.86	4359.71	4185.24	4731.44	4927.23	4187.21	3259.83	4118.97
100273	ENSMUSG00000028559	Osbpl9	oxysterol binding protein-like 9	0.0809761	0.00929957	0.060777	-0.210606	4440.64	4819.71	4852.33	4501.11	4414.63	4956.27	3917.13	4438.88	4210.2	3998	3117.08	4351.26
243853	ENSMUSG00000048920	Fkrp	fukutin related protein	0.105304	0.00078087	0.0129882	-0.353769	5240.81	4595.37	4742.03	4336.35	4715.44	4353.07	3942.76	4080.15	4119.92	3602.19	2480.79	3259
100972	ENSMUSG00000029128	Rab28	RAB28, member RAS oncogene family	0.0839365	0.00755186	0.0533496	-0.224234	4590.35	4575.47	4823.97	4554.66	4507.37	4910.9	3974.3	4182.9	4604.82	3839.47	3026.59	4135.78
11771	ENSMUSG00000060279	Ap2a1	adaptor-related protein complex 2, alpha 1 subunit	0.0523164	0.445408	0.654265	-0.0399222	4570.74	4642.41	4708.41	4585.55	4892.59	4547.86	4598.25	4742.76	4720.89	4426.54	4008.08	4672.52
20516	ENSMUSG00000037656	Slc20a2	solute carrier family 20, member 2	0.0877269	0.722167	0.854614	-0.0311926	4332.24	4745.53	4537.18	4335.32	4361.12	5632.53	3823.49	4591.26	4568.71	4849.96	4198.41	5284.38
20088	ENSMUSG00000025290	Rps24	ribosomal protein S24	0.0538453	0.00314678	0.0309515	0.159006	4481.94	4524.81	4488.85	4798.72	5001.98	4630.87	5309.91	4878.59	4892.84	5529.08	5091.27	5542.38
13435	ENSMUSG00000020661	Dnmt3a	DNA methyltransferase 3A	0.0882673	0.981039	0.990214	0.00209781	4947.59	4362.89	5247.33	4828.58	4233.91	4299.94	5203.46	3983.5	5214.39	5077.02	4472.7	4013.21
68510	ENSMUSG00000029547	Ints1	integrator complex subunit 1	0.0762901	0.468893	0.675044	-0.0552554	4859.83	4662.31	4571.84	4446.54	5126.82	4243.49	4635.7	4761.92	5012.34	4587.11	3824.28	3999.37
69875	ENSMUSG00000002379	Ndufa11	NADH:ubiquinone oxidoreductase subunit A11	0.069006	0.3499	0.570078	-0.0645056	4344.62	4615.27	4610.71	4172.62	4974.63	5170.99	4508.55	4052.29	4624.6	4690.41	4050.06	4706.13
54720	ENSMUSG00000022951	Rcan1	regulator of calcineurin 1	0.118134	0.0909118	0.252067	-0.199719	5451.43	3926.87	5236.82	4548.48	5042.4	3682.34	4424.76	3549.02	5077.69	4063.45	3792.56	3033.63
108148	ENSMUSG00000089704	Galnt2	polypeptide N-acetylgalactosaminyltransferase 2	0.0729292	0.00287558	0.0289709	-0.217383	4686.37	4525.72	4670.59	4290.01	4965.12	4730.49	3972.33	4535.53	4190.42	4045.04	3306.48	3793.76
70544	ENSMUSG00000004945	Tmem242	transmembrane protein 242	0.0640016	0.0299981	0.125857	-0.138891	4512.92	4441.59	4781.95	4360.04	4640.53	5126.72	4370.55	4006.14	4482.74	4411.2	3682.47	4288.99
93684	ENSMUSG00000037072	Selenof	selenoprotein F	0.0468437	0.880709	0.942818	-0.00702988	4793.75	4463.3	4871.24	4647.34	4444.35	4626.45	4708.64	4695.74	4824.06	4286.42	4714.35	4476.8
319263	ENSMUSG00000051285	Pcmtd1	protein-L-isoaspartate (D-aspartate) O-methyltransferase domain containing 1	0.117461	0.00513829	0.0422127	-0.328682	4427.22	5009.68	5307.21	4859.47	3670.34	4562.25	3102.95	4479.81	4155.17	3547.98	2568.49	3808.59
23881	ENSMUSG00000029405	G3bp2	GTPase activating protein (SH3 domain) binding protein 2	0.0665306	0.0481133	0.168322	-0.131489	5107.62	4515.77	4920.62	4840.94	4315.94	4129.49	4023.59	4341.37	4291.01	4528.81	3845.74	4312.71
547253	ENSMUSG00000034422	Parp14	poly (ADP-ribose) polymerase family, member 14	0.18678	0.341194	0.562363	-0.177779	6641.87	2879.34	4700.01	4997.46	5374.12	3218.59	4581.49	3188.54	2060.82	4575.86	3121.75	5795.43
50868	ENSMUSG00000003308	Keap1	kelch-like ECH-associated protein 1	0.0957731	0.00033953	0.00745985	-0.343166	4880.48	4481.39	4690.55	4579.38	4854.55	4307.69	3622.41	3934.74	4094.99	3800.6	2528.37	3605.95
74006	ENSMUSG00000022789	Dnm1l	dynamin 1-like	0.0614313	0.648925	0.806239	-0.027967	4685.34	4508.53	5213.71	4690.59	4129.28	4533.47	4340.98	4817.64	4664.15	4414.26	4689.15	4288.99
69773	ENSMUSG00000048429	Timm29	translocase of inner mitochondrial membrane 29	0.0695231	0.840158	0.920171	0.0140222	4907.32	4957.21	4046.59	4347.68	4881.89	4566.68	4950.14	4877.72	4225.67	4386.65	5035.29	4511.4
67267	ENSMUSG00000024208	Uqcc2	ubiquinol-cytochrome c reductase complex assembly factor 2	0.0765826	0.984114	0.991688	-0.00152484	4442.71	4809.76	4187.36	4347.68	5235.01	4670.72	5131.5	4126.3	5026.96	4791.66	4142.43	4443.19
29876	ENSMUSG00000037242	Clic4	chloride intracellular channel 4 (mitochondrial)	0.121935	0.00733725	0.0524084	0.326925	5036.38	4019.14	4723.12	5259.02	4543.04	4095.18	6248.29	4757.57	4340.02	6440.37	8136.51	5671.87
21859	ENSMUSG00000020044	Timp3	tissue inhibitor of metalloproteinase 3	0.107119	0.000280766	0.0065932	-0.389102	4802.01	4466.92	5375.49	4204.54	3968.77	4804.64	2893	3568.17	4295.31	3261.6	2724.3	3895.58
18769	ENSMUSG00000035268	Pkig	protein kinase inhibitor, gamma	0.0476803	9.49e-10	2.77e-07	0.2917	4804.07	4831.47	4329.18	4662.79	4437.22	4555.61	5656.88	5527.27	5358.82	5746.93	6027.05	5595.75
68703	ENSMUSG00000039852	Rere	arginine glutamic acid dipeptide (RE) repeats	0.0616609	0.00413098	0.0368025	-0.176843	4860.86	4769.96	4669.54	4429.03	4350.42	4512.45	3943.75	4452.82	4173.23	4139.14	3515.47	4114.03
72017	ENSMUSG00000026456	Cyb5r1	cytochrome b5 reductase 1	0.0663901	5.31e-06	0.00036891	0.302205	4679.14	4690.35	4729.42	4524.8	4534.71	4427.22	6476.97	4894.27	5643.4	6013.87	5336.64	5853.75
21425	ENSMUSG00000023990	Tfeb	transcription factor EB	0.0866994	0.151541	0.345496	-0.124337	4574.87	4488.63	4464.69	4548.48	5076.88	4394.02	4405.05	4341.37	4583.33	4452.11	3098.42	4283.06
329908	ENSMUSG00000028514	Usp24	ubiquitin specific peptidase 24	0.0990389	0.00913996	0.0601766	-0.258172	4701.86	4687.64	5102.36	4637.04	4099.55	4311.01	3559.33	4381.42	4336.58	3924.36	2754.16	3795.74
26440	ENSMUSG00000030751	Psma1	proteasome subunit alpha 1	0.0583775	0.337342	0.558937	0.0560092	4695.66	4409.02	4948.98	4923.32	4243.42	4263.41	4475.03	4997.01	4953.88	4892.92	4612.65	4664.61
212862	ENSMUSG00000060002	Chpt1	choline phosphotransferase 1	0.112069	0.0419198	0.155133	-0.227984	4358.05	4798	4519.32	4663.82	3960.44	5175.42	3176.88	4206.4	4091.55	3838.45	2841.86	4974
207212	ENSMUSG00000032875	Arhgef17	Rho guanine nucleotide exchange factor (GEF) 17	0.0853923	0.329538	0.550377	-0.0832614	4573.83	4949.07	4623.32	4553.63	4726.14	4048.69	4095.54	5305.24	4706.27	4051.18	3897.06	3804.64
16211	ENSMUSG00000001440	Kpnb1	karyopherin (importin) beta 1	0.0487085	0.778564	0.887365	0.0136964	4768.97	4468.73	4737.83	4605.12	4557.3	4328.72	4669.22	4619.12	4465.54	4832.58	4871.09	4276.14
70122	ENSMUSG00000028496	Mllt3	myeloid/lymphoid or mixed-lineage leukemia; translocated to, 3	0.0977318	0.0710553	0.21594	-0.176418	4744.19	4326.7	4879.65	4966.57	3889.11	4628.66	3804.76	4192.47	4733.79	4226.07	2969.67	4157.52
110809	ENSMUSG00000018379	Srsf1	serine and arginine-rich splicing factor 1	0.0632975	0.546059	0.733155	0.0382112	5051.87	4286	4349.14	4825.49	4474.08	4418.37	4710.61	4403.19	4357.22	4651.55	5230.28	4807.94
56812	ENSMUSG00000026203	Dnajb2	DnaJ heat shock protein family (Hsp40) member B2	0.0864997	0.0139491	0.0783598	-0.212666	4809.24	4231.72	4494.11	4546.42	5195.78	4119.53	4014.72	4696.62	3916.16	3959.13	3234.64	3645.49
13806	ENSMUSG00000063524	Eno1	enolase 1, alpha non-neuron	0.10433	2.64e-09	6.22e-07	0.621004	4408.64	4525.72	4343.88	4378.57	4996.03	4739.34	8377.38	5450.65	6566.77	7245.28	9273.82	6610.92
227290	ENSMUSG00000006299	Aamp	angio-associated migratory protein	0.0404522	0.2139	0.425872	0.0502786	4508.79	4639.7	4349.14	4537.16	4867.62	4480.35	4707.66	4727.09	4733.79	4720.07	4592.12	4881.09
17356	ENSMUSG00000068036	Afdn	afadin, adherens junction formation factor	0.110628	0.0152875	0.0830546	-0.268329	3913.05	4547.43	4735.73	4751.35	4125.71	5303.81	2974.81	3871.18	4334	3936.63	2837.19	4411.56
170737	ENSMUSG00000033545	Znrf1	zinc and ring finger 1	0.0566566	0.216091	0.428533	-0.0700836	4762.77	4698.5	4025.58	4479.49	4831.96	4577.75	4514.46	4085.38	4262.64	4570.75	4208.67	4412.55
109108	ENSMUSG00000029221	Slc30a9	solute carrier family 30 (zinc transporter), member 9	0.0863522	0.00678687	0.0499023	-0.233766	4858.79	4635.17	4409.01	4488.76	4025.84	4955.17	3672.68	4420.6	4050.28	3626.73	3085.36	4236.6
22110	ENSMUSG00000047514	Tspyl1	testis-specific protein, Y-encoded-like 1	0.0746059	0.0368952	0.142769	-0.155697	4405.54	4696.69	5044.58	4665.88	4100.74	4454.89	3981.2	4446.72	4291.01	3984.7	3400.71	4370.05
216874	ENSMUSG00000040712	Camta2	calmodulin binding transcription activator 2	0.0966116	0.0286265	0.122497	-0.211443	4779.29	4647.84	4617.02	4127.31	4977.01	4219.14	4027.53	4500.71	4355.5	3982.66	2839.99	3709.74
24010	ENSMUSG00000024474	Ik	IK cytokine	0.0502622	0.015377	0.0833159	0.121804	4364.24	4438.87	4765.14	4622.63	4740.4	4416.15	5232.04	4806.32	4719.17	4886.78	5348.77	4802.01
15388	ENSMUSG00000015165	Hnrnpl	heterogeneous nuclear ribonucleoprotein L	0.0535039	0.225069	0.437559	0.0649087	4703.92	4538.38	4278.75	4431.09	4645.29	4736.02	4783.56	4614.77	4330.56	4804.96	4901.87	5180.59
11735	ENSMUSG00000069601	Ank3	ankyrin 3, epithelial	0.0708838	0.405828	0.620718	-0.0589227	4620.29	4807.05	4789.3	4500.08	3911.7	4700.6	4064	5000.49	4579.03	4268.01	4078.99	4210.9
353172	ENSMUSG00000029777	Gars	glycyl-tRNA synthetase	0.0719513	0.0159449	0.0853698	0.173415	4919.71	4149.4	4605.46	4795.63	4808.18	4022.13	5547.47	5042.29	4542.06	5578.17	4953.19	5248.8
53872	ENSMUSG00000027184	Caprin1	cell cycle associated protein 1	0.0530181	0.000371546	0.00789388	0.188718	4441.68	4761.82	4816.62	4817.25	4216.07	4244.6	5126.58	5327.88	4978.81	5071.9	5445.8	5238.91
230857	ENSMUSG00000057530	Ece1	endothelin converting enzyme 1	0.10064	0.009429	0.0613177	-0.26127	4200.08	5073.9	4560.29	4051.11	4739.22	4664.08	3450.9	4646.98	4185.27	3410.93	2891.3	3895.58
26931	ENSMUSG00000017843	Ppp2r5c	protein phosphatase 2, regulatory subunit B', gamma	0.0578603	0.0655474	0.205375	-0.10655	4735.93	4494.06	4826.07	4541.27	4099.55	4577.75	4229.6	4221.21	4546.36	4219.94	3788.83	4288.99
320661	ENSMUSG00000029190	D5Ertd579e	DNA segment, Chr 5, ERATO Doi 579, expressed	0.0847528	0.0293199	0.124225	-0.18469	4442.71	4551.95	4891.2	4466.1	4507.37	4376.31	3894.46	4022.68	4817.18	4012.32	3099.36	3970.7
13663	ENSMUSG00000062762	Ei24	etoposide induced 2.4 mRNA	0.0807631	0.00620132	0.0472943	-0.221044	4824.72	4528.43	4493.06	4597.91	4233.91	4501.38	3822.51	4359.65	4406.22	3889.58	3120.82	3566.42
57259	ENSMUSG00000048546	Tob2	transducer of ERBB2, 2	0.155861	0.850406	0.926876	-0.0293956	4647.14	4391.84	6772.68	3247.89	3543.12	4550.08	4746.1	4139.36	6718.95	3518.32	3046.18	4318.64
12835	ENSMUSG00000048126	Col6a3	collagen, type VI, alpha 3	0.158017	9.13e-05	0.00306761	0.618259	3167.61	5075.71	4345.98	4848.15	4601.3	5109.01	7934.81	6230.81	5943.45	6811.63	13559.9	5427.71
54613	ENSMUSG00000022747	St3gal6	ST3 beta-galactoside alpha-2,3-sialyltransferase 6	0.107302	0.0472402	0.166413	-0.212903	4470.59	4837.8	5191.65	4279.71	3824.9	4532.37	3703.24	4319.6	4746.68	3931.52	2797.07	3637.59
67529	ENSMUSG00000040242	Fgfr1op2	FGFR1 oncogene partner 2	0.0626682	0.0079527	0.055203	-0.166326	4481.94	4374.65	4861.79	4599.97	4327.83	4405.09	3858.98	4243.85	4419.12	4058.34	3494.94	3959.83
27366	ENSMUSG00000057130	Txnl4a	thioredoxin-like 4A	0.0539299	0.815744	0.907617	0.0125669	4681.21	4259.76	4891.2	4265.3	4439.6	4510.23	4817.07	4185.51	4665.87	4610.64	4567.87	4441.22
12464	ENSMUSG00000007739	Cct4	chaperonin containing Tcp1, subunit 4 (delta)	0.0500069	0.835211	0.917908	0.0104026	4456.13	4443.4	4884.9	4618.51	4434.84	4192.58	4552.9	4766.27	4683.92	4298.69	4391.53	4534.13
59022	ENSMUSG00000015092	Edf1	endothelial differentiation-related factor 1	0.0554085	0.024646	0.111498	0.124498	4603.77	4380.98	4372.25	4102.59	5035.27	4499.16	5116.72	4717.51	4994.29	4821.33	4769.39	5052.09
14707	ENSMUSG00000068523	Gng5	guanine nucleotide binding protein (G protein), gamma 5	0.0885905	0.00915751	0.0602484	-0.230877	4485.04	4620.7	4496.21	4202.48	4406.31	4772.54	3683.52	3800.65	4358.07	4055.27	2821.33	4082.4
16542	ENSMUSG00000062960	Kdr	kinase insert domain protein receptor	0.0866091	0.00456514	0.038988	-0.245642	3817.03	4570.04	4557.14	4302.37	4682.15	5045.93	3243.91	3874.66	4242.01	3971.41	3204.78	4021.11
81910	ENSMUSG00000027422	Rrbp1	ribosome binding protein 1	0.0975697	0.173287	0.375428	0.132862	4352.88	4490.44	4239.88	4644.25	5084.02	4105.14	5676.59	4255.16	4201.6	5599.65	5742.49	4215.84
233726	ENSMUSG00000066232	Ipo7	importin 7	0.0849613	0.0690018	0.211932	-0.154494	4542.86	4621.6	4897.5	4926.41	3789.23	4076.36	3849.12	4478.94	4383.01	4018.45	3366.19	3909.42
66885	ENSMUSG00000030861	Acadsb	acyl-Coenzyme A dehydrogenase, short/branched chain	0.0977462	0.011712	0.0700632	-0.246389	4461.29	4564.61	5128.62	4639.1	3803.5	4250.13	3309.95	4269.97	4413.96	3475.36	3018.19	3893.6
27398	ENSMUSG00000002767	Mrpl2	mitochondrial ribosomal protein L2	0.0676513	0.0766565	0.226067	-0.119771	4461.29	4456.97	4391.16	3966.66	4815.31	4730.49	4512.49	3792.82	4344.32	4172.89	3677.8	4123.92
67916	ENSMUSG00000028517	Plpp3	phospholipid phosphatase 3	0.0707481	0.000812774	0.0132334	-0.236893	4328.11	4494.06	4398.51	3970.78	4740.4	4865.52	3461.74	4169.84	3970.33	3602.19	3412.84	3999.37
11651	ENSMUSG00000001729	Akt1	thymoma viral proto-oncogene 1	0.0649936	0.247065	0.462516	0.0752306	4638.88	4471.44	4212.57	4361.07	5093.53	3995.57	4699.77	4973.5	4520.57	4769.16	4916.8	4363.13
26891	ENSMUSG00000035297	Cops4	COP9 signalosome subunit 4	0.0603947	0.0189545	0.0947845	-0.141712	4517.05	4490.44	4737.83	4237.49	4436.03	4319.86	3902.35	4114.11	4474.14	4023.57	3533.19	4133.8
67268	ENSMUSG00000024048	Myl12a	myosin, light chain 12A, regulatory, non-sarcomeric	0.096252	0.0448563	0.161518	0.193081	4475.75	4295.04	4716.82	3858.54	4508.56	4882.12	4828.9	6690.54	5289.18	4259.83	4790.85	4961.15
15441	ENSMUSG00000028759	Hp1bp3	heterochromatin protein 1, binding protein 3	0.0580379	0.0988617	0.265151	-0.0957857	4409.67	4448.83	4674.8	4401.23	4178.02	4612.06	3753.51	4400.57	4205.04	4090.05	3954.9	4568.73
93747	ENSMUSG00000025465	Echs1	enoyl Coenzyme A hydratase, short chain, 1, mitochondrial	0.112281	0.0556773	0.184076	-0.214856	4310.55	4092.41	4916.41	3990.35	4046.05	5366.9	3519.9	3733.61	4255.76	3911.06	2685.11	4612.22
22668	ENSMUSG00000024949	Sf1	splicing factor 1	0.0565048	0.0555705	0.183955	-0.108172	4858.79	4187.4	4600.21	4181.89	4551.36	4315.43	4208.9	4114.98	4426.85	4189.25	3865.33	3921.28
54604	ENSMUSG00000021140	Pcnx	pecanex homolog	0.0896793	0.0208146	0.100319	-0.207279	4685.34	4845.04	4492.01	4309.58	3993.73	4337.57	3725.91	4364.87	4070.06	4129.93	2890.37	3737.42
17991	ENSMUSG00000014294	Ndufa2	NADH:ubiquinone oxidoreductase subunit A2	0.0735122	0.543125	0.731437	-0.0447023	4223.83	4372.84	4001.41	4141.72	5025.76	4896.51	4624.86	3873.79	4498.21	4229.14	4044.47	4547.97
14693	ENSMUSG00000029713	Gnb2	guanine nucleotide binding protein (G protein), beta 2	0.0562725	0.521878	0.714567	0.0360399	4354.95	4285.09	4076	4597.91	4723.76	4614.27	4791.44	4394.48	4173.23	4639.27	4812.31	4528.2
17698	ENSMUSG00000031207	Msn	moesin	0.0849082	0.00838903	0.0572233	0.223818	4264.09	4452.44	4107.52	5025.27	4420.57	4322.08	5568.16	5100.63	4172.37	5590.45	5995.33	4860.33
66060	ENSMUSG00000046727	Cystm1	cysteine-rich transmembrane module containing 1	0.0912975	0.23062	0.443883	-0.109444	4915.58	4427.12	4446.83	3778.22	4584.65	4426.11	4498.69	4086.25	4930.67	3967.31	3355.93	3691.95
52915	ENSMUSG00000041164	Zmiz2	zinc finger, MIZ-type containing 2	0.101518	0.0634774	0.201372	-0.1884	4711.15	4514.86	4218.87	4261.18	4986.52	3880.46	4127.09	4397.09	4190.42	4208.69	2857.72	3322.26
67197	ENSMUSG00000022635	Zcrb1	zinc finger CCHC-type and RNA binding motif 1	0.0920468	0.00329287	0.0319986	-0.270524	4653.33	4646.93	4338.63	4079.94	4333.78	4511.34	3354.3	3902.53	4043.41	3797.54	2670.19	4020.13
353204	ENSMUSG00000059343	Aldoart1	aldolase 1 A, retrogene 1	0.105026	0.0311051	0.129116	-0.226407	3783.99	5000.63	3682.06	3923.41	5445.46	4719.42	3983.17	3630.86	4064.04	3787.31	2981.8	3977.62
12380	ENSMUSG00000021585	Cast	calpastatin	0.0726889	0.976661	0.987815	-0.00212656	4342.56	4598.08	4669.54	4818.28	3893.86	4224.68	4291.7	4720.12	4687.36	4705.75	3777.63	4326.55
59041	ENSMUSG00000026277	Stk25	serine/threonine kinase 25 (yeast)	0.0477947	0.100222	0.267383	-0.0785639	4341.53	4390.93	4369.1	4350.77	4732.08	4309.9	4106.39	4471.1	4293.59	4055.27	4228.26	3909.42
64383	ENSMUSG00000015149	Sirt2	sirtuin 2	0.0602024	0.0691305	0.212173	-0.109422	4240.35	4427.12	4315.52	4226.17	4644.1	4637.51	4236.5	4349.2	4298.75	4036.86	3534.13	4054.72
142687	ENSMUSG00000021898	Asb14	ankyrin repeat and SOCS box-containing 14	0.137266	0.00300174	0.029879	-0.407345	4546.99	4524.81	4366.99	4442.42	3841.55	4767.01	2963.97	3759.73	3706.38	3347.52	1650.44	3717.65
109264	ENSMUSG00000030621	Me3	malic enzyme 3, NADP(+)-dependent, mitochondrial	0.126159	0.0022788	0.0251803	-0.384944	4329.14	4092.41	4361.74	4262.21	4576.33	4840.06	3156.18	3204.22	4090.69	3515.25	1891.15	3767.08
70356	ENSMUSG00000022403	St13	suppression of tumorigenicity 13	0.0446533	0.0130149	0.074818	0.11089	4177.37	4454.25	4532.98	4267.36	4684.52	4332.04	4715.54	5064.93	4725.19	4701.66	4672.36	4704.15
319476	ENSMUSG00000045776	Lrtm1	leucine-rich repeats and transmembrane domains 1	0.118676	0.199861	0.408598	-0.152137	4132.97	4424.4	5197.95	3809.11	3909.32	4972.88	3437.1	3925.17	5448.24	3763.78	2992.07	3974.66
99003	ENSMUSG00000074994	Qser1	glutamine and serine rich 1	0.118608	0.000570398	0.010687	-0.408642	4651.27	4503.1	4844.98	4670	3622.78	4144.99	2748.1	3714.45	3990.1	3235.01	2185.97	3469.55
56457	ENSMUSG00000002981	Clptm1	cleft lip and palate associated transmembrane protein 1	0.052369	0.721447	0.853955	0.0186709	4446.84	4446.11	4363.84	4032.57	4441.97	4705.03	4497.7	4546.85	4695.1	4471.54	4068.72	4504.48
78891	ENSMUSG00000024941	Scyl1	SCY1-like 1 (S. cerevisiae)	0.0784972	0.0123988	0.0725984	-0.196289	4534.6	4409.02	4315.52	4250.88	4469.32	4456	3867.85	4224.69	4130.24	3673.78	2971.54	4077.46
16998	ENSMUSG00000024940	Ltbp3	latent transforming growth factor beta binding protein 3	0.054825	1.85e-06	0.000166865	0.26145	4550.09	4552.85	4361.74	4242.64	4252.93	4462.64	5353.28	5268.67	5409.55	4858.14	5887.1	5003.66
20444	ENSMUSG00000031749	St3gal2	ST3 beta-galactoside alpha-2,3-sialyltransferase 2	0.0836419	0.00587049	0.0457362	-0.230427	4545.96	4761.82	4381.7	3880.16	4101.93	4747.09	3688.45	4302.18	4020.19	3650.26	3038.71	3653.4
104416	ENSMUSG00000021901	Bap1	Brca1 associated protein 1	0.0708196	0.00733362	0.0524063	-0.189889	4670.88	4305.9	4751.48	4131.43	4463.38	4089.65	3821.52	4236.88	4229.97	3802.65	3336.33	3627.7
16362	ENSMUSG00000018899	Irf1	interferon regulatory factor 1	0.187459	0.3122	0.533376	-0.189449	5415.29	2389.95	4274.55	5652.39	4397.98	4232.42	4433.64	2709.65	1923.26	5040.2	3180.53	4545.01
30839	ENSMUSG00000015095	Fbxw5	F-box and WD-40 domain protein 5	0.076033	0.0222008	0.104531	-0.173881	4427.22	4366.51	4501.46	4033.6	4418.2	4608.74	3948.68	4173.32	4277.26	3775.03	3085.36	3996.4
109245	ENSMUSG00000027961	Lrrc39	leucine rich repeat containing 39	0.081858	0.0551229	0.183011	-0.156996	4377.66	4566.42	4580.25	4229.25	3881.97	4713.88	3814.62	3832.87	4578.17	4183.12	3193.59	3918.31
56736	ENSMUSG00000060450	Rnf14	ring finger protein 14	0.0874319	0.149146	0.34238	-0.126125	4514.98	4437.07	4974.19	4354.89	3568.08	4453.78	3728.87	4174.19	4489.62	4125.84	3302.75	4174.33
228836	ENSMUSG00000061689	Dlgap4	DLG associated protein 4	0.108337	3.24e-05	0.0014502	0.450233	4714.25	4064.37	4560.29	4166.44	4904.48	3892.63	6476.97	5231.23	5665.76	5735.68	8485.45	5280.43
66890	ENSMUSG00000021484	Lman2	lectin, mannose-binding 2	0.0609227	0.823441	0.912124	-0.0135931	4754.51	4197.35	4298.71	4429.03	4397.98	4216.93	4721.46	4158.52	4590.21	4133	4542.68	3894.59
106264	ENSMUSG00000107002	0610012G03Rik	RIKEN cDNA 0610012G03 gene	0.119277	0.204255	0.413735	-0.151425	4551.12	4716.59	2877.36	4483.61	4582.27	5082.45	4354.78	4048.81	3171.62	4054.25	3274.76	4512.39
67078	ENSMUSG00000043445	Pgp	phosphoglycolate phosphatase	0.0929166	0.195035	0.402352	-0.120404	5006.44	4455.16	3739.84	4165.41	4501.42	4423.9	4254.24	4128.91	4386.45	4278.24	3009.79	4012.22
68094	ENSMUSG00000025369	Smarcc2	SWI/SNF related, matrix associated, actin dependent regulator of chromatin, subfamily c, member 2	0.0571258	0.279055	0.498966	-0.0618355	4091.67	4471.44	4674.8	4355.92	4352.8	4333.14	3987.12	4762.79	4165.49	4111.52	4059.39	4066.58
29856	ENSMUSG00000020439	Smtn	smoothelin	0.0531809	0.391082	0.607541	0.0456109	4178.4	4588.13	4605.46	4008.88	4378.96	4496.95	4538.12	4294.35	4870.49	4445.97	4581.86	4383.88
26914	ENSMUSG00000015937	Macroh2a1	macroH2A.1 histone	0.0630238	0.0219974	0.10387	-0.14435	4539.76	4409.02	3880.61	4451.68	4680.96	4285.55	4136.94	4187.25	3656.52	4006.18	3587.31	4115.02
13046	ENSMUSG00000005506	Celf1	CUGBP, Elav-like family member 1	0.0651002	0.20408	0.41354	-0.0826781	4802.01	4275.14	4560.29	4646.31	4031.78	3900.38	4249.31	4094.08	4428.57	4175.96	3838.28	3933.14
26398	ENSMUSG00000033352	Map2k4	mitogen-activated protein kinase kinase 4	0.0852976	0.00590076	0.0458925	-0.234845	4682.24	4601.7	4716.82	4443.45	3899.81	3869.39	3390.77	4122.82	4041.69	3752.53	3021.92	3773.01
67484	ENSMUSG00000036611	Eepd1	endonuclease/exonuclease/phosphatase family domain containing 1	0.158484	0.0340293	0.136716	-0.335942	4581.06	5385.99	3961.5	3683.48	3631.1	4948.53	3176.88	4160.26	3800.96	3045.8	1465.71	4029.02
117590	ENSMUSG00000038204	Asb10	ankyrin repeat and SOCS box-containing 10	0.132482	0.00189767	0.0226356	-0.411463	4049.34	4743.73	4071.8	4186	4170.89	4966.24	2811.19	3566.43	3549.91	3472.3	1754.93	3783.88
53612	ENSMUSG00000021124	Vti1b	vesicle transport through interaction with t-SNAREs 1B	0.07229	0.184826	0.38885	-0.0958595	4340.5	4384.6	4101.21	4298.25	4742.78	4276.7	4191.16	4217.72	4252.33	4152.44	3262.63	4331.49
16650	ENSMUSG00000003731	Kpna6	karyopherin (importin) alpha 6	0.0805494	0.00578857	0.0454133	-0.222278	4514.98	4437.97	4731.52	4458.89	3917.64	4073.04	3599.74	4182.03	4182.69	3700.37	3089.09	3502.16
69804	ENSMUSG00000006315	Tmem147	transmembrane protein 147	0.0708834	0.0592848	0.192054	-0.133691	4471.62	4312.23	4192.61	4029.48	4485.97	4638.62	4251.28	3926.91	4352.92	3949.93	3273.82	3990.47
72055	ENSMUSG00000061306	Slc38a10	solute carrier family 38, member 10	0.101153	0.823199	0.911919	-0.0226009	3269.83	4445.21	4677.95	4245.73	4290.98	5190.92	3797.86	4411.89	4784.51	4161.64	3699.26	4829.69
193742	ENSMUSG00000007036	Abhd16a	abhydrolase domain containing 16A	0.0823222	0.00258528	0.0271575	-0.248052	4461.29	4295.04	4167.4	4223.08	4579.89	4364.13	3870.81	3851.15	3694.35	3553.09	2762.55	4069.55
63953	ENSMUSG00000039384	Dusp10	dual specificity phosphatase 10	0.163561	0.0633177	0.201062	-0.303725	7158.1	4962.64	3706.22	2568.24	3311.27	4358.6	4144.83	3954.77	3014.28	2390.21	2778.41	3741.38
16419	ENSMUSG00000022817	Itgb5	integrin beta 5	0.101368	0.0690121	0.211932	-0.184321	3909.96	4553.76	4008.77	4225.14	4326.64	5039.28	3468.64	4714.03	3941.1	3857.88	2851.19	3896.57
18563	ENSMUSG00000024892	Pcx	pyruvate carboxylase	0.126881	0.000182849	0.00502818	-0.47474	4909.38	4429.83	3686.26	4359.01	5177.94	3477.58	3235.04	3636.96	3280.81	3180.81	1921.94	2744.99
14784	ENSMUSG00000059923	Grb2	growth factor receptor bound protein 2	0.0565102	0.0123868	0.0725984	0.141328	4433.42	4091.51	4549.78	4367.24	4419.38	4157.16	5095.03	4566.01	4336.58	4795.76	5180.83	4779.27
11502	ENSMUSG00000031555	Adam9	a disintegrin and metallopeptidase domain 9 (meltrin gamma)	0.0763978	0.00458658	0.0391287	-0.216566	4107.16	4331.23	4620.17	4539.21	4223.2	4160.48	3649.03	4240.36	3815.57	3765.83	2976.2	3785.86
66416	ENSMUSG00000041881	Ndufa7	NADH:ubiquinone oxidoreductase subunit A7	0.0855074	0.517658	0.711561	-0.0553198	4007.01	4258.86	4150.59	3921.35	4770.13	4869.94	4416.88	3869.44	4517.99	4076.75	3411.91	4659.67
68365	ENSMUSG00000026878	Rab14	RAB14, member RAS oncogene family	0.0648346	0.375517	0.592911	0.0574556	4382.83	4135.83	4646.43	4514.5	3796.37	4493.63	4211.85	4357.04	4473.28	4289.49	4791.78	4931.5
67900	ENSMUSG00000004748	Mtfp1	mitochondrial fission process 1	0.0931069	0.0230437	0.106763	-0.211605	3806.71	4391.84	4247.24	4213.81	4452.68	4828.99	3394.72	3646.54	4376.99	3998	2859.58	3934.13
53323	ENSMUSG00000029203	Ube2k	ubiquitin-conjugating enzyme E2K	0.0439221	0.582043	0.758017	0.0241749	4398.31	4261.57	4526.67	4416.67	4048.43	4258.99	4326.19	4248.2	4579.89	4481.77	4477.37	4242.53
73834	ENSMUSG00000021114	Atp6v1d	ATPase, H+ transporting, lysosomal V1 subunit D	0.0385975	0.0498981	0.171932	0.0756833	4417.93	4190.11	4348.08	4491.85	4290.98	4171.55	4555.86	4380.55	4676.18	4525.75	4516.55	4664.61
237615	ENSMUSG00000014498	Ankrd52	ankyrin repeat domain 52	0.0743003	0.623915	0.788628	0.0364301	4500.53	3908.78	4848.13	4554.66	4367.07	3728.83	4458.28	4349.2	4764.74	4461.31	4638.77	3920.29
19823	ENSMUSG00000051234	Rnf7	ring finger protein 7	0.0530337	0.291652	0.512621	-0.0559242	4761.74	4161.16	4417.42	4150.99	4053.18	4361.92	4211.85	3912.1	4397.62	4115.62	4168.55	4099.2
140546	ENSMUSG00000033423	Eri3	exoribonuclease 3	0.0563658	0.00294683	0.0295001	-0.167588	4410.7	4339.37	4193.66	4175.71	4370.64	4401.77	3684.51	4050.55	4016.75	3868.11	3346.6	4031
12520	ENSMUSG00000037706	Cd81	CD81 antigen	0.0703491	0.169395	0.370511	0.0966702	4057.6	4226.29	4133.78	4181.89	4481.21	4799.11	4435.61	4013.11	4588.49	4692.46	5282.53	4718.98
56506	ENSMUSG00000037493	Cib2	calcium and integrin binding family member 2	0.119983	0.000197391	0.00529863	-0.446618	4253.77	4587.23	4378.55	4006.83	4699.98	3947.97	2983.68	3374.88	4127.66	3006.94	1990.98	2887.33
21856	ENSMUSG00000002949	Timm44	translocase of inner mitochondrial membrane 44	0.0539922	0.86845	0.937329	0.00894258	4423.09	4157.54	4328.13	3993.44	4364.69	4587.71	4487.85	3904.27	4488.76	4465.4	4401.8	4269.22
64656	ENSMUSG00000023723	Mrps23	mitochondrial ribosomal protein S23	0.0507425	0.22201	0.435046	0.0619668	4438.58	4307.71	4407.96	4098.47	4028.21	4568.89	4395.19	4271.71	4671.88	4513.47	4362.61	4790.15
66414	ENSMUSG00000020022	Ndufa12	NADH:ubiquinone oxidoreductase subunit A12	0.0973257	0.0281732	0.121125	-0.213617	3854.2	4748.25	3641.09	3686.57	4841.47	5066.96	3973.32	3587.33	4099.29	3721.85	3134.81	3552.58
110355	ENSMUSG00000024858	Grk2	G protein-coupled receptor kinase 2	0.0784878	0.0150296	0.0821844	-0.190856	4464.39	3887.07	4166.35	4596.88	4591.78	4032.09	3873.76	3714.45	3899.83	4018.45	2984.6	3938.08
16553	ENSMUSG00000021375	Kif13a	kinesin family member 13A	0.0796665	0.0595093	0.192662	-0.150125	4175.3	4722.92	4467.84	4200.42	4025.84	4138.35	3671.7	4450.2	4113.05	4009.25	3152.54	3691.95
20320	ENSMUSG00000032336	Nptn	neuroplastin	0.0513162	0.792961	0.895842	0.0134688	4111.29	4190.11	4505.66	4386.81	4011.57	4523.51	4336.05	4107.14	4247.17	4613.7	4186.28	4487.67
226414	ENSMUSG00000026356	Dars	aspartyl-tRNA synthetase	0.0833715	0.837141	0.918709	0.0171372	4653.33	4210.01	4580.25	4251.91	3707.19	4318.75	3977.26	5191.18	4440.61	4077.77	3768.3	4587.51
18008	ENSMUSG00000004891	Nes	nestin	0.14089	2.48e-06	0.000209359	0.663507	3918.22	4211.82	4573.95	4463.01	4437.22	4115.1	7827.37	4943.9	5586.66	7089.82	11809.7	6612.89
27041	ENSMUSG00000018583	G3bp1	GTPase activating protein (SH3 domain) binding protein 1	0.0408717	0.00878366	0.0587212	0.107099	4423.09	4265.19	4357.54	4335.32	4205.37	4118.42	4643.59	4480.68	4669.3	4505.29	4903.74	4505.47
52036	ENSMUSG00000024908	Ppp6r3	protein phosphatase 6, regulatory subunit 3	0.0877336	0.0426099	0.15637	-0.177881	4486.07	4271.52	4681.1	4271.48	3931.91	4055.33	3413.45	4493.74	4192.14	3637.98	3061.11	3774
15184	ENSMUSG00000008855	Hdac5	histone deacetylase 5	0.0765551	0.0156419	0.0842919	-0.185046	4039.01	4330.32	4420.57	4062.43	4380.15	4464.85	3723.94	4019.2	4117.34	3743.33	2959.41	3929.19
11975	ENSMUSG00000019302	Atp6v0a1	ATPase, H+ transporting, lysosomal V0 subunit A1	0.0772749	0.906775	0.953698	-0.00904949	4435.48	4136.74	4638.03	4102.59	4415.82	3935.8	4678.09	4403.19	4621.16	4452.11	3696.46	3645.49
21351	ENSMUSG00000025503	Taldo1	transaldolase 1	0.0435583	0.168617	0.369681	0.0599651	4255.83	4092.41	4172.65	4320.9	4386.09	4405.09	4776.66	4269.97	4470.7	4489.95	4405.53	4318.64
11973	ENSMUSG00000019210	Atp6v1e1	ATPase, H+ transporting, lysosomal V1 subunit E1	0.0410277	0.0021689	0.0244634	0.125794	4440.64	4420.78	4250.39	4078.91	4132.84	4292.19	4656.4	4471.97	4818.04	4580.97	4696.62	4754.56
14827	ENSMUSG00000027248	Pdia3	protein disulfide isomerase associated 3	0.100072	0.132776	0.317979	0.150433	4098.9	4057.13	3939.43	5047.92	4394.42	4073.04	4871.28	4231.66	3867.16	4787.57	6176.32	4697.23
23997	ENSMUSG00000025487	Psmd13	proteasome (prosome, macropain) 26S subunit, non-ATPase, 13	0.0516461	0.00113047	0.0163271	0.168153	4311.59	4115.03	4252.49	4280.74	4446.73	4198.11	4944.22	4448.46	4732.93	4784.51	5310.52	4603.33
56524	ENSMUSG00000038388	Mpp6	membrane protein, palmitoylated 6 (MAGUK p55 subfamily member 6)	0.0551414	0.203573	0.412938	0.0701088	4575.9	4403.6	4026.63	4410.49	4266.01	3913.66	4457.29	4900.36	4435.45	4344.72	4412.99	4345.33
224903	ENSMUSG00000071054	Safb	scaffold attachment factor B	0.057208	0.311448	0.532672	-0.0579053	4408.64	3893.4	4500.41	3931.65	4615.56	4236.85	4319.3	3935.61	4049.42	4231.19	3979.16	4041.87
67788	ENSMUSG00000025066	Sfr1	SWI5 dependent recombination repair 1	0.0357187	0.344163	0.564259	-0.0337889	4332.24	4267	4173.7	4343.56	4098.36	4311.01	4153.7	4257.78	4205.9	4017.43	4170.42	4124.9
12373	ENSMUSG00000027861	Casq2	calsequestrin 2	0.193684	0.000684624	0.0119893	0.657686	3355.52	3964.86	4687.4	4257.06	3949.74	5298.28	8774.62	4297.83	6288.21	7876.33	16172.3	7774.35
78408	ENSMUSG00000050821	Fam131a	family with sequence similarity 131, member A	0.107803	0.000928666	0.0143884	-0.356967	4463.36	4556.47	4060.24	3956.37	4469.32	3943.55	3307.98	3676.14	3675.43	3557.18	2145.85	3109.74
67979	ENSMUSG00000013662	Atad1	ATPase family, AAA domain containing 1	0.0871099	0.307612	0.52875	-0.0888735	4198.01	4480.49	4434.23	4308.55	3464.64	4536.8	3517.93	4192.47	4398.48	4199.48	3311.14	4211.89
232947	ENSMUSG00000051403	Ppp1r37	protein phosphatase 1, regulatory subunit 37	0.0554209	0.179209	0.382625	-0.0744411	4454.07	4356.56	3853.29	3882.22	4565.63	4282.23	4127.09	4080.15	4077.8	3953	3847.61	4005.3
12848	ENSMUSG00000027206	Cops2	COP9 signalosome subunit 2	0.0778407	0.257923	0.47523	-0.0880623	4691.53	4370.13	4565.54	4280.74	3508.64	3954.62	3675.64	4294.35	4267.8	3735.15	3730.05	4110.08
67128	ENSMUSG00000020794	Ube2g1	ubiquitin-conjugating enzyme E2G 1	0.081838	0.126136	0.308191	-0.125173	4372.5	4267.91	4559.24	4523.77	3549.06	4068.62	3219.26	3972.18	4350.34	3945.84	3633.02	4027.04
110454	ENSMUSG00000075602	Ly6a	lymphocyte antigen 6 complex, locus A	0.13704	0.235241	0.449795	-0.162661	4516.01	3611.17	4037.13	4931.56	5345.59	2882.12	4029.5	3560.34	2528.53	4354.94	3306.48	4466.92
14314	ENSMUSG00000022816	Fstl1	follistatin-like 1	0.148229	0.00340821	0.0327012	0.434059	3281.18	4714.78	4173.7	4551.57	4244.61	4339.78	5592.81	4825.48	4867.05	5409.42	10549.2	4912.72
386649	ENSMUSG00000027455	Nsfl1c	NSFL1 (p97) cofactor (p47)	0.0485229	0.238358	0.452126	0.0572133	4259.96	4107.79	4279.8	4038.75	4373.01	4214.71	4553.89	4574.72	4595.37	4367.22	4120.04	4095.25
69654	ENSMUSG00000025410	Dctn2	dynactin 2	0.0467769	0.00784195	0.0546509	0.12437	4100.96	4272.43	4151.64	3948.13	4589.41	4209.18	4738.21	4747.12	4462.96	4508.36	4576.26	4542.04
22375	ENSMUSG00000021266	Wars	tryptophanyl-tRNA synthetase	0.114278	0.0107477	0.0662126	-0.291501	4747.29	3063.88	4296.61	4670	4933.02	3549.52	3992.05	3004.82	3010.85	3812.88	2996.73	3432.97
19878	ENSMUSG00000020580	Rock2	Rho-associated coiled-coil containing protein kinase 2	0.0779921	0.116956	0.294227	-0.122267	4864.99	3793.89	4270.35	4682.35	3958.07	3690.09	3559.33	3802.4	3953.99	3756.62	4239.46	3817.49
68559	ENSMUSG00000027472	Pdrg1	p53 and DNA damage regulated 1	0.0684531	0.268759	0.48771	-0.0757039	4446.84	4054.42	4296.61	3886.34	4214.88	4344.21	4083.72	4166.35	4290.15	3910.04	3305.55	4157.52
15381	ENSMUSG00000060373	Hnrnpc	heterogeneous nuclear ribonucleoprotein C	0.0549373	0.284904	0.505317	0.0587482	4256.87	4034.52	4324.97	4444.48	4012.76	4163.8	4451.38	4114.11	4540.34	4390.74	4774.99	4034.95
20463	ENSMUSG00000024248	Cox7a2l	cytochrome c oxidase subunit 7A2 like	0.0507499	0.986153	0.992464	-0.000880803	4090.64	4480.49	4241.98	3948.13	4078.15	4392.91	3920.09	4061	4314.23	4202.55	4325.29	4395.75
79044	ENSMUSG00000038880	Mrps34	mitochondrial ribosomal protein S34	0.0660644	0.00136691	0.0185196	0.211509	4211.44	4061.66	4255.64	3821.47	4721.38	4140.56	5261.61	4538.15	4791.39	4660.75	4666.76	5391.14
433294	ENSMUSG00000047343	Mettl21c	methyltransferase like 21C	0.16317	0.00421028	0.0371868	-0.466986	4428.25	5899.8	3702.02	4020.21	4312.38	2821.25	2919.61	4390.12	2749.48	3108.19	1756.8	1876.12
73389	ENSMUSG00000002996	Hbp1	high mobility group box transcription factor 1	0.0716668	0.0734346	0.220234	-0.128292	4226.92	4040.85	4441.58	4449.63	3809.44	4170.44	3407.53	4297.83	4010.74	3604.23	3494.01	4117
57279	ENSMUSG00000032602	Slc25a20	solute carrier family 25 (mitochondrial carnitine/acylcarnitine translocase), member 20	0.10963	0.515534	0.710262	-0.0712864	3756.12	4418.97	3795.51	3788.51	4067.45	5311.56	3393.73	4296.96	4021.05	4009.25	3158.14	4946.33
18519	ENSMUSG00000000708	Kat2b	K(lysine) acetyltransferase 2B	0.122863	0.00515089	0.0422721	-0.343703	4533.57	4028.19	4459.44	4699.86	3745.24	3670.17	2608.14	4083.63	3633.31	3123.53	2185.97	3649.45
66165	ENSMUSG00000030983	Bccip	BRCA2 and CDKN1A interacting protein	0.0713727	0.000731216	0.0124464	-0.241069	4445.81	3876.21	4332.33	4117.01	4098.36	4258.99	3651.98	3538.57	3836.21	3640.03	2860.51	3617.82
19170	ENSMUSG00000014769	Psmb1	proteasome (prosome, macropain) subunit, beta type 1	0.0466725	0.101535	0.269295	0.0764243	4361.14	3905.16	4257.74	4189.09	4418.2	3981.18	4459.26	4468.49	4261.78	4490.97	4271.18	4543.03
23970	ENSMUSG00000016664	Pacsin2	protein kinase C and casein kinase substrate in neurons 2	0.0623625	0.197702	0.406312	-0.0803306	3866.59	4145.78	4307.11	4102.59	4515.69	4163.8	3760.41	4087.12	4180.97	4209.71	3457.62	4011.23
268741	ENSMUSG00000016831	Tox4	TOX high mobility group box family member 4	0.079348	0.199777	0.408598	-0.101739	4495.37	4067.99	4473.1	4236.46	3996.11	3822.91	3950.65	4358.78	4284.14	3956.06	3222.51	3542.69
216873	ENSMUSG00000018287	Spag7	sperm associated antigen 7	0.0618197	0.546196	0.733209	-0.0373064	4136.07	4488.63	4106.47	3868.84	4318.32	4171.55	4188.2	4148.94	4552.38	4039.93	3692.73	3810.57
545798	ENSMUSG00000079278	Tmem233	transmembrane protein 233	0.112012	0.00202953	0.0235365	-0.345657	4622.36	4317.66	4091.76	3811.17	4279.09	3960.15	3340.5	3715.32	3962.59	3102.05	2144.92	3052.41
54709	ENSMUSG00000028798	Eif3i	eukaryotic translation initiation factor 3, subunit I	0.0501263	0.806872	0.902277	-0.0122541	4320.88	4063.47	4378.55	4028.45	4377.77	3897.06	4255.23	4206.4	4320.25	4188.23	3963.3	3914.36
19025	ENSMUSG00000017760	Ctsa	cathepsin A	0.0979704	0.00918492	0.0603962	0.255222	4434.45	4160.26	3837.53	4010.94	4386.09	4226.89	6341.93	4191.6	4323.68	5492.26	5523.24	4382.9
16004	ENSMUSG00000023830	Igf2r	insulin-like growth factor 2 receptor	0.0666335	0.000420658	0.00864446	0.235001	4177.37	4281.47	4006.67	4190.12	4241.04	4150.52	5374.97	4930.84	4695.1	4822.35	5564.29	4226.72
110854	ENSMUSG00000039515	Ptpa	protein phosphatase 2 protein activator	0.047947	0.405923	0.620743	-0.0398482	4112.32	3955.82	4216.77	4162.32	4522.82	4066.4	4301.55	3991.34	3857.7	4136.07	4063.13	3992.45
233208	ENSMUSG00000038406	Scaf1	SR-related CTD-associated factor 1	0.0637772	0.367337	0.586496	0.0574934	4269.25	4158.45	3940.48	3977.99	4585.84	4094.07	4367.59	4388.38	4530.02	4142.21	4799.25	3838.25
208104	ENSMUSG00000038342	Mlxip	MLX interacting protein	0.0800516	0.00815952	0.0561936	-0.211768	4396.25	4226.29	4311.32	4464.04	4021.08	3598.22	3497.23	3805.88	3901.55	3958.11	3006.06	3301.5
67681	ENSMUSG00000057388	Mrpl18	mitochondrial ribosomal protein L18	0.0745837	0.0436791	0.158876	-0.150447	4035.92	3982.05	4128.53	4103.62	4130.47	4600.99	3551.44	3479.36	4071.78	3872.2	3189.86	4258.35
18000	ENSMUSG00000026276	Septin2	septin 2	0.0770305	0.281288	0.501553	0.082995	4171.17	4288.71	4560.29	4402.26	3427.79	4118.42	4144.83	4342.24	4297.89	4367.22	5137.92	4218.81
19171	ENSMUSG00000031897	Psmb10	proteasome (prosome, macropain) subunit, beta type 10	0.164452	0.078678	0.229717	-0.289175	4048.31	2623.34	4266.14	5103.53	5768.86	3149.97	3136.47	2849.84	2065.12	4605.52	2491.99	4251.43
107338	ENSMUSG00000025224	Gbf1	golgi-specific brefeldin A-resistance factor 1	0.0472221	0.0759234	0.224915	-0.0838119	4274.42	4044.47	4226.23	4153.05	4126.9	4127.28	4105.4	4101.92	4111.33	3769.92	3784.16	3648.46
77980	ENSMUSG00000036529	Sbf1	SET binding factor 1	0.0752487	0.0220408	0.103954	-0.172294	4274.42	4229.01	4292.41	3905.91	4382.53	3840.61	3802.79	3915.59	3901.55	3975.5	2997.66	3429.02
22214	ENSMUSG00000039159	Ube2h	ubiquitin-conjugating enzyme E2H	0.0557153	0.136834	0.324226	-0.0828868	4144.33	4347.51	4311.32	3933.71	3901	4282.23	3556.37	4107.14	3973.77	3831.29	3828.01	4206.95
53901	ENSMUSG00000039601	Rcan2	regulator of calcineurin 2	0.130456	0.0128152	0.074075	-0.324688	4497.43	4491.34	3793.41	3932.68	4100.74	4086.33	3254.75	3755.38	3653.08	3415.02	1733.48	3494.26
19141	ENSMUSG00000021190	Lgmn	legumain	0.136771	9.65e-07	0.000103084	0.669991	4503.62	4124.07	3671.55	4882.13	4232.72	3469.83	8454.27	5389.7	4708.85	8659.77	9074.16	6134.47
52076	ENSMUSG00000028420	Tmem38b	transmembrane protein 38B	0.0744301	0.116244	0.293397	0.11691	4549.05	4171.11	4368.04	4480.52	3389.74	3920.3	4506.58	4557.3	4429.43	4553.36	4864.55	4149.62
252870	ENSMUSG00000022710	Usp7	ubiquitin specific peptidase 7	0.0540466	0.000547647	0.0104426	-0.186801	4277.51	4197.35	4214.67	4312.67	3815.39	4056.44	3482.44	3852.03	3826.75	3668.67	3321.41	3651.42
14423	ENSMUSG00000000420	Galnt1	polypeptide N-acetylgalactosaminyltransferase 1	0.0818321	0.00165283	0.0207354	-0.257478	4486.07	4304.99	4430.03	4389.9	3434.92	3818.48	3192.65	3724.03	3828.47	3516.27	3055.51	3322.26
55979	ENSMUSG00000034254	Agpat1	1-acylglycerol-3-phosphate O-acyltransferase 1 (lysophosphatidic acid acyltransferase, alpha)	0.0844129	0.0108946	0.0667698	-0.21492	4230.02	4045.37	3939.43	4057.28	4353.99	4172.66	3589.88	3865.09	3871.46	3600.14	2632.87	3656.37
20315	ENSMUSG00000061353	Cxcl12	chemokine (C-X-C motif) ligand 12	0.072192	0.00865844	0.0583021	-0.189522	3643.58	4165.69	4181.05	3833.82	4270.76	4702.82	3385.85	3617.8	3972.91	3375.13	3427.77	3866.91
225020	ENSMUSG00000056121	Fez2	fasciculation and elongation protein zeta 2 (zygin II)	0.0776229	0.0122627	0.0721254	-0.194406	4076.18	4128.6	4079.15	4144.81	4255.31	4111.78	3561.3	3951.29	3869.74	3729.01	2767.22	3676.14
16452	ENSMUSG00000024789	Jak2	Janus kinase 2	0.126896	0.000244258	0.0060669	-0.465481	5013.66	4314.04	4291.36	3936.8	3772.59	3456.55	2993.54	3377.49	3336.69	3089.78	1744.67	2715.34
12759	ENSMUSG00000022037	Clu	clusterin	0.116177	0.000619269	0.0113728	-0.397678	3992.55	3821.94	4116.97	4648.37	5094.72	3102.38	3064.51	3221.63	3685.75	3321.95	2378.16	2633.3
13548	ENSMUSG00000022897	Dyrk1a	dual-specificity tyrosine-(Y)-phosphorylation regulated kinase 1a	0.0710699	0.00419101	0.0371416	-0.203503	4365.27	4221.77	4426.87	4301.34	3672.71	3788.59	3315.86	3901.66	3904.13	3607.3	3266.36	3424.08
102339	ENSMUSG00000031753	Cog4	component of oligomeric golgi complex 4	0.0436726	0.966192	0.982466	-0.00185104	4346.69	4045.37	4145.34	3859.57	4295.73	4059.76	4052.17	4266.48	4194.72	4016.41	4057.53	4127.87
14824	ENSMUSG00000034708	Grn	granulin	0.145721	0.00127388	0.0177476	0.469483	4456.13	4045.37	3691.51	4713.25	4540.66	3299.39	7957.48	4526.83	3605.79	7682.01	6962.83	5563.13
57267	ENSMUSG00000004931	Apba3	amyloid beta (A4) precursor protein-binding, family A, member 3	0.0902942	0.0367933	0.142533	-0.188539	3835.62	4095.13	4183.15	3859.57	4482.4	4278.91	3446.96	3935.61	4137.98	3662.53	2689.78	3675.15
12400	ENSMUSG00000031885	Cbfb	core binding factor beta	0.0850181	0.409474	0.624173	0.0701246	4262.03	3850.88	4483.6	4425.94	3463.46	4245.71	3788.01	4341.37	4198.16	3917.2	4890.68	4888.99
73713	ENSMUSG00000043639	Rbm20	RNA binding motif protein 20	0.0861252	0.00119709	0.0169982	-0.279009	4974.43	3715.19	4433.18	3697.89	4046.05	3842.83	3298.12	3397.51	3843.08	3197.17	2950.08	3484.37
14870	ENSMUSG00000060803	Gstp1	glutathione S-transferase, pi 1	0.0685509	0.158054	0.354595	-0.0967696	4241.38	3982.05	4043.44	4051.11	4217.26	4172.66	3827.44	4137.62	4270.38	3646.17	3203.85	3969.71
19252	ENSMUSG00000024190	Dusp1	dual specificity phosphatase 1	0.151976	0.121716	0.301313	-0.235201	4056.57	4333.94	4451.04	2945.13	3571.65	5333.7	2682.06	3792.82	4880.8	2622.38	2252.21	4072.51
26395	ENSMUSG00000004936	Map2k1	mitogen-activated protein kinase kinase 1	0.0415123	0.26275	0.480575	0.0464903	4258.93	3962.15	4149.54	4011.97	4123.33	4167.12	4385.34	4125.43	4447.49	4141.18	4089.25	4297.89
230103	ENSMUSG00000028469	Npr2	natriuretic peptide receptor 2	0.0777507	0.101339	0.269002	-0.127387	4037.98	4143.98	4216.77	3870.9	3990.17	4402.87	3596.78	4036.62	4315.95	3861.97	3040.58	3646.48
83431	ENSMUSG00000018736	Ndel1	nudE neurodevelopment protein 1 like 1	0.0567931	0.0010315	0.0154206	-0.186383	4173.24	4127.69	4254.59	3999.62	3897.43	4191.47	3491.32	3845.06	3721	3530.59	3182.39	3830.34
66552	ENSMUSG00000027366	Sppl2a	signal peptide peptidase like 2A	0.0826675	0.500843	0.699689	-0.0556487	4137.1	4367.41	4174.75	4765.76	3456.32	3724.4	3640.15	4155.9	4152.59	4191.3	3459.49	4056.7
22378	ENSMUSG00000034341	Wbp2	WW domain binding protein 2	0.0834751	0.0214753	0.102231	-0.191953	4132.97	3918.73	3865.9	3899.73	4356.37	4428.33	3779.14	4046.19	3783.76	3437.52	2778.41	3578.28
66839	ENSMUSG00000024442	Dele1	DAP3 binding cell death enhancer 1	0.0885472	0.0156125	0.0841908	-0.214094	3822.2	4101.46	4112.77	3829.71	4224.39	4494.74	3377.96	3701.39	3675.43	3673.78	2629.14	3972.68
67974	ENSMUSG00000024286	Ccny	cyclin Y	0.0677117	0.622062	0.787612	-0.0333771	4059.66	4247.1	4169.5	4513.47	3600.19	3962.36	3805.75	4403.19	4156.03	4060.39	3962.36	3588.16
13047	ENSMUSG00000029705	Cux1	cut-like homeobox 1	0.0925649	0.000689301	0.0120147	-0.314147	3916.15	4205.49	4196.81	4015.06	4212.5	3994.46	3292.21	3586.46	3613.53	3448.77	2303.53	3247.14
66881	ENSMUSG00000029998	Pcyox1	prenylcysteine oxidase 1	0.0555811	0.00272164	0.0280079	-0.166607	3932.67	4211.82	4206.27	3970.78	4003.25	4208.07	3419.36	3788.46	3922.18	3731.06	3266.36	3680.09
14852	ENSMUSG00000062203	Gspt1	G1 to S phase transition 1	0.0586642	0.149141	0.34238	-0.0846274	4304.36	4089.7	3969.9	4440.36	3673.9	4050.91	3949.66	4140.23	3618.69	3661.51	3907.32	3827.37
12995	ENSMUSG00000074698	Csnk2a1	casein kinase 2, alpha 1 polypeptide	0.058758	0.256071	0.472915	-0.066733	4051.4	4000.14	4225.17	4490.82	3835.6	3908.13	3668.74	3915.59	4281.56	3860.95	3654.48	3998.38
231887	ENSMUSG00000029623	Pdap1	PDGFA associated protein 1	0.0546622	0.430512	0.640988	0.0430911	4136.07	4181.97	3850.14	3781.31	4397.98	4151.63	4466.16	3997.43	4362.37	4311.99	3978.22	4138.74
66625	ENSMUSG00000028248	Pnisr	PNN interacting serine/arginine-rich	0.0382654	0.241447	0.45579	0.0448233	4152.59	4032.71	4123.27	4170.56	4019.89	3960.15	4089.63	4186.38	4304.77	4153.46	4409.26	4093.27
14977	ENSMUSG00000024327	Slc39a7	solute carrier family 39 (zinc transporter), member 7	0.0553189	0.350707	0.571054	-0.0516247	4080.31	4002.86	4247.24	4014.03	4330.21	3770.89	4066.96	3852.9	3943.68	4104.37	4078.99	3521.93
192678	ENSMUSG00000025795	Rassf3	Ras association (RalGDS/AF-6) domain family member 3	0.0581068	0.750627	0.871638	0.0184671	3651.84	4192.82	4192.61	3870.9	4073.4	4436.08	3901.36	3985.24	4155.17	4170.85	4440.05	4085.36
22225	ENSMUSG00000038429	Usp5	ubiquitin specific peptidase 5 (isopeptidase T)	0.0400821	8.56e-05	0.00294416	0.157451	3923.38	4105.98	4207.32	3912.09	4193.48	4073.04	4511.5	4779.33	4472.42	4439.83	4547.34	4505.47
18073	ENSMUSG00000005397	Nid1	nidogen 1	0.139311	0.0653086	0.204871	0.25677	2870.26	4727.44	4561.34	4158.2	3871.27	4214.71	4242.41	4406.67	4490.48	4428.58	7971.38	4439.24
60595	ENSMUSG00000054808	Actn4	actinin alpha 4	0.0718431	0.319427	0.541147	-0.0715296	3788.12	3968.48	3890.06	3707.16	4554.93	4460.43	3814.62	3624.77	3759.69	3866.06	4414.86	3669.22
108679	ENSMUSG00000034432	Cops8	COP9 signalosome subunit 8	0.0655197	0.0886951	0.24762	-0.111536	4273.38	3962.15	4009.82	4017.12	4034.16	4042.05	3820.54	3766.7	4293.59	3725.94	3192.66	3679.1
242083	ENSMUSG00000027784	Ppm1l	protein phosphatase 1 (formerly 2C)-like	0.134208	0.00104489	0.0155244	-0.439954	4310.55	4243.48	4140.08	3801.9	3660.82	4179.3	2620.95	3443.66	3516.38	2983.41	1546.88	3072.18
209586	ENSMUSG00000053838	Nudcd3	NudC domain containing 3	0.0483903	0.410553	0.624823	-0.0398214	3896.53	4046.28	4058.14	4196.3	4208.94	3915.88	3788.99	4097.57	4191.28	4022.54	3678.74	3867.9
21833	ENSMUSG00000058756	Thra	thyroid hormone receptor alpha	0.084548	0.0350527	0.139055	-0.178206	4046.24	4087.89	4178.95	3897.67	3621.59	4480.35	3637.2	3619.55	4211.06	3640.03	2852.12	3402.33
18750	ENSMUSG00000050965	Prkca	protein kinase C, alpha	0.0886275	0.0795276	0.230989	-0.155402	4384.89	4412.64	4092.81	3969.75	3654.88	3738.79	3802.79	4008.75	4133.68	3592.98	2937.02	3179.92
67684	ENSMUSG00000020863	Luc7l3	LUC7-like 3 (S. cerevisiae)	0.06836	0.0609882	0.196001	0.128078	4364.24	3808.37	3960.44	4323.99	3921.21	3874.93	4389.28	3969.57	4266.94	4503.24	5143.52	4303.82
67972	ENSMUSG00000019943	Atp2b1	ATPase, Ca++ transporting, plasma membrane 1	0.0558155	0.0370765	0.14326	-0.116371	3941.96	4082.46	4069.7	4305.46	3650.12	4187.04	3647.05	3637.83	3752.81	3977.54	3441.76	3870.87
19299	ENSMUSG00000028127	Abcd3	ATP-binding cassette, sub-family D (ALD), member 3	0.0790265	0.0364665	0.141947	-0.165299	3651.84	4087.89	4153.74	4270.45	3738.11	4328.72	3330.65	3759.73	3966.03	3664.58	2940.75	3845.17
23872	ENSMUSG00000022895	Ets2	E26 avian leukemia oncogene 2, 3' domain	0.0656808	0.0255452	0.114092	-0.146669	4286.81	3724.24	3854.34	4227.2	4307.62	3798.56	3241.94	4060.13	3621.27	3621.62	3704.86	3544.67
213673	ENSMUSG00000036275	9530068E07Rik	RIKEN cDNA 9530068E07 gene	0.0550574	0.0334046	0.135033	0.117117	4234.15	3842.74	4376.45	4086.12	3792.8	3847.26	4448.42	4407.54	4263.5	4487.9	4611.72	4046.81
51789	ENSMUSG00000022791	Tnk2	tyrosine kinase, non-receptor, 2	0.0807222	0.336586	0.558066	-0.0775686	3912.02	3886.16	4068.65	4048.02	4254.12	4008.85	3613.54	3547.28	4581.61	4184.14	3169.33	3762.13
97541	ENSMUSG00000032604	Qars	glutaminyl-tRNA synthetase	0.0539855	0.226102	0.438917	-0.0653474	3840.78	4064.37	4189.46	3940.92	4049.62	4076.36	3833.35	3840.71	4186.98	3901.86	3415.64	3892.61
66383	ENSMUSG00000025825	Iscu	iron-sulfur cluster assembly enzyme	0.0811128	0.284066	0.504423	-0.0868906	3909.96	4167.49	3408.92	3837.94	4093.61	4734.91	3788.01	3913.85	3888.65	3810.83	3206.65	4073.5
54123	ENSMUSG00000025498	Irf7	interferon regulatory factor 7	0.153373	0.0999923	0.267042	0.252282	4803.04	3157.96	3953.09	4242.64	5050.72	2920.86	5788.96	3917.33	3073.61	6316.61	4187.21	6509.1
75454	ENSMUSG00000036504	Phpt1	phosphohistidine phosphatase 1	0.0935679	0.00571142	0.0452086	-0.258613	3795.35	4151.21	3590.66	3529.01	4461	4597.67	3415.42	3219.89	3600.63	3685.03	2591.82	3439.89
14218	ENSMUSG00000053617	Sh3pxd2a	SH3 and PX domains 2A	0.100027	0.0313532	0.129769	0.215314	4060.7	4326.7	3975.15	4176.74	3808.26	3768.67	5004.35	4758.44	4392.46	3980.61	6250.96	3900.52
69671	ENSMUSG00000023153	Tmem52	transmembrane protein 52	0.115312	0.411841	0.625964	-0.0946319	4651.27	3798.42	4350.19	3478.55	3829.66	3991.14	4242.41	3458.46	4637.49	3910.04	2529.31	3649.45
230125	ENSMUSG00000045973	Slc25a51	solute carrier family 25, member 51	0.069221	0.00292866	0.0293929	-0.205942	4261	3897.92	4010.87	4148.93	3901	3837.29	3418.37	3482.84	3956.57	3622.64	2926.76	3357.85
213827	ENSMUSG00000032096	Arcn1	archain 1	0.0694933	0.000154746	0.00449878	-0.262916	3992.55	3930.49	4269.3	4407.4	3634.67	3820.69	3002.41	3625.64	3661.68	3295.36	3229.97	3118.64
20091	ENSMUSG00000028081	Rps3a1	ribosomal protein S3A1	0.0704206	0.303928	0.525051	0.0723956	4015.27	3880.74	3841.74	4232.34	4153.06	3931.37	4397.16	3678.75	3716.7	4587.11	4651.84	4303.82
20615	ENSMUSG00000001018	Snapin	SNAP-associated protein	0.0665537	0.0954432	0.259114	-0.110969	3938.87	4099.65	4171.6	3757.62	3810.63	4272.27	3520.89	3935.61	4089.83	3716.74	3196.39	3761.15
27225	ENSMUSG00000041645	Ddx24	DEAD box helicase 24	0.0755886	0.029147	0.123859	-0.164896	3998.75	3976.62	3835.43	3895.61	4224.39	4090.75	3566.23	3857.25	3830.19	3829.24	2825.06	3427.04
54616	ENSMUSG00000021978	Extl3	exostosin-like glycosyltransferase 3	0.0822377	0.00370188	0.03451	-0.238695	3781.93	4147.59	4229.38	4007.85	4124.52	3728.83	3428.23	3635.22	3739.05	3622.64	2640.33	3142.36
107734	ENSMUSG00000026087	Mrpl30	mitochondrial ribosomal protein L30	0.0794759	0.058774	0.190949	-0.1502	4143.29	4102.36	3870.1	3720.55	3702.44	4457.11	3542.57	3518.54	4045.99	3739.24	2912.76	3772.02
11465	ENSMUSG00000062825	Actg1	actin, gamma, cytoplasmic 1	0.0962606	0.852875	0.928953	0.0178516	3294.61	3941.34	4591.8	4437.27	4472.89	3254.01	3820.54	4076.67	4646.09	4092.09	4024.87	3647.47
211673	ENSMUSG00000067851	Arfgef1	ADP-ribosylation factor guanine nucleotide-exchange factor 1(brefeldin A-inhibited)	0.11428	0.000891825	0.0140525	-0.379708	4195.95	4082.46	4421.62	4107.74	3339.8	3815.16	2775.7	3446.27	3498.32	3011.03	1976.05	3259.99
26992	ENSMUSG00000031660	Brd7	bromodomain containing 7	0.0605001	0.361212	0.580837	-0.0552401	3804.64	4067.99	4383.8	3841.03	3966.39	3892.63	3881.65	4087.12	4167.21	3653.32	3468.82	3775.97
108800	ENSMUSG00000020961	Ston2	stonin 2	0.0999896	0.0202791	0.0985171	-0.23209	3857.3	4114.12	4615.97	3833.82	3638.23	3895.95	3221.24	3623.03	4062.32	3603.21	2486.39	3174.98
26441	ENSMUSG00000032301	Psma4	proteasome subunit alpha 4	0.0508205	0.916947	0.958459	-0.00529959	4067.92	3820.13	3833.33	4078.91	4304.05	3837.29	3868.83	4067.96	3832.77	4219.94	3776.7	4084.38
66912	ENSMUSG00000020547	Bzw2	basic leucine zipper and W2 domains 2	0.0865602	0.396568	0.61184	-0.0733828	3830.46	3638.3	4327.07	3910.03	3833.22	4379.63	3506.1	3816.33	4156.03	3778.1	3029.38	4387.84
66736	ENSMUSG00000022337	Emc2	ER membrane protein complex subunit 2	0.0514499	0.154943	0.350537	0.0731764	4024.56	3789.37	4126.43	4113.92	3629.91	4215.82	3950.65	4217.72	4228.25	4211.76	4394.33	4161.48
20480	ENSMUSG00000001829	Clpb	ClpB caseinolytic peptidase B	0.0937865	0.155297	0.351027	-0.133277	3870.72	4105.08	4047.64	3757.62	4137.6	3955.72	3627.34	4041.84	3836.21	3784.24	2532.11	3826.38
270166	ENSMUSG00000015357	Clpx	caseinolytic mitochondrial matrix peptidase chaperone subunit	0.0697473	0.0869703	0.244582	-0.11938	3820.13	3854.5	4256.69	4074.79	3591.86	4275.59	3388.8	3694.43	4057.16	3472.3	3331.67	3975.64
73998	ENSMUSG00000029804	Herc3	hect domain and RLD 3	0.0867857	0.00543357	0.0438611	-0.241276	4217.63	3885.26	4482.55	3987.26	3555.01	3729.93	3299.11	3540.31	3825.03	3640.03	2866.11	2844.83
12554	ENSMUSG00000031841	Cdh13	cadherin 13	0.0719414	3.27e-05	0.00145362	0.298805	3603.31	4236.24	4151.64	3630.96	4030.59	4183.72	4709.63	4856.83	5138.73	4373.35	5652.92	4791.14
19357	ENSMUSG00000022314	Rad21	RAD21 cohesin complex component	0.0564543	0.633844	0.795104	0.0268905	4067.92	3955.82	4314.47	4034.63	3459.89	4003.32	3904.32	4104.53	4173.23	4161.64	4050.06	3902.5
75624	ENSMUSG00000005813	Metap1	methionyl aminopeptidase 1	0.069816	0.594893	0.767206	-0.0371253	4157.75	4075.23	4321.82	3962.55	3803.5	3498.61	3879.68	4047.06	4276.4	3949.93	3434.3	3608.92
229603	ENSMUSG00000038495	Otud7b	OTU domain containing 7B	0.0826058	0.0144311	0.0799545	-0.202083	3962.61	4008.28	4258.79	3993.44	3602.56	3960.15	3100	3840.71	3786.34	3677.87	2757.89	3384.54
69190	ENSMUSG00000035765	Dym	dymeclin	0.131478	0.0131397	0.0752335	-0.326059	4265.12	4019.14	4098.06	3754.53	3777.34	3867.18	2961.01	3799.78	3795.8	2944.55	1706.42	3197.71
214597	ENSMUSG00000034908	Sidt2	SID1 transmembrane family, member 2	0.0575103	0.00224523	0.0249493	-0.175735	4035.92	3875.31	3987.76	3809.11	4369.45	3698.94	3545.53	3660.47	3763.13	3403.77	3258.9	3359.82
66492	ENSMUSG00000001383	Zmat2	zinc finger, matrin type 2	0.0510739	0.139846	0.328106	0.0754037	3993.59	4016.43	3825.98	3889.43	4246.98	3799.66	4529.25	4114.11	4266.08	4133	4153.62	3870.87
19744	ENSMUSG00000028945	Rheb	Ras homolog enriched in brain	0.0636217	0.00152915	0.0197014	-0.201623	4457.16	3799.32	3977.25	3939.89	3558.57	4034.31	3372.05	3508.09	3519.82	3344.45	3136.68	3712.71
20661	ENSMUSG00000068747	Sort1	sortilin 1	0.0767934	0.757599	0.875884	0.0237012	4714.25	3845.46	3987.76	3950.19	3868.89	3395.68	4087.66	4108.89	4150.02	3970.38	4310.36	3543.68
74195	ENSMUSG00000022031	Elp3	elongator acetyltransferase complex subunit 3	0.0744033	0.0349249	0.138757	-0.156934	4194.92	3933.2	4040.28	3823.53	3873.65	3889.31	3711.12	3545.54	4077.8	3552.07	2867.98	3468.56
320011	ENSMUSG00000037470	Uggt1	UDP-glucose glycoprotein glucosyltransferase 1	0.0970383	0.00787895	0.0548214	-0.257852	4113.35	3526.13	4310.27	4048.02	4137.6	3614.83	3151.25	3793.69	3408.05	3495.82	2377.23	3409.25
17475	ENSMUSG00000028402	Mpdz	multiple PDZ domain crumbs cell polarity complex component	0.0915263	0.00444858	0.0383879	-0.260344	3832.52	4103.27	4187.36	4131.43	3532.42	3960.15	3108.87	3699.65	3712.4	3428.32	2459.33	3217.48
65114	ENSMUSG00000031696	Vps35	VPS35 retromer complex component	0.077711	0.178467	0.381662	-0.104559	3926.48	4047.18	4446.83	4025.36	3362.39	3926.95	3354.3	4060.13	4060.6	3606.28	3292.48	3639.56
29806	ENSMUSG00000025239	Limd1	LIM domains containing 1	0.0603678	0.0121649	0.0717373	-0.151362	4256.87	4146.69	4129.58	3951.22	3736.92	3510.79	3514.97	3672.66	3681.45	3600.14	3245.84	3604.97
225288	ENSMUSG00000034295	Fhod3	formin homology 2 domain containing 3	0.0912781	0.360985	0.58059	-0.0833816	3719.98	3992.91	4807.16	4149.96	3439.68	3618.15	3440.06	3718.81	4431.15	3926.4	3348.46	3458.67
17476	ENSMUSG00000046805	Mpeg1	macrophage expressed gene 1	0.184717	0.0112996	0.0684274	0.467943	4550.09	3665.44	3392.12	5171.49	4180.4	2748.2	8682.95	4585.16	2943.79	8746.71	7369.6	5081.75
11772	ENSMUSG00000002957	Ap2a2	adaptor-related protein complex 2, alpha 2 subunit	0.0656355	0.126517	0.308902	-0.10029	3973.97	4087.89	3993.01	3725.7	4103.12	3821.8	3722.95	4228.17	3721	3560.25	3190.79	3646.48
18186	ENSMUSG00000025810	Nrp1	neuropilin 1	0.0693788	0.457271	0.664995	-0.0515726	3532.07	4057.13	4101.21	4232.34	3691.74	4085.22	3383.87	3576.01	3874.9	3931.52	3797.23	4281.08
11475	ENSMUSG00000035783	Acta2	actin, alpha 2, smooth muscle, aorta	0.100055	0.0465912	0.165012	0.19911	3502.13	3926.87	3803.92	3380.73	4350.42	4733.81	4464.19	3751.02	4645.23	4376.42	5666.92	4558.84
64009	ENSMUSG00000096054	Syne1	spectrin repeat containing, nuclear envelope 1	0.0856851	0.390604	0.606977	-0.0735626	4084.44	4191.01	4104.37	4157.17	3443.24	3712.23	3686.48	4338.75	4035.67	3944.81	3368.99	3085.03
78523	ENSMUSG00000028140	Mrpl9	mitochondrial ribosomal protein L9	0.0591456	0.819271	0.909679	0.0135137	3947.12	3905.16	3866.95	3834.85	4046.05	4090.75	4028.52	3483.71	4262.64	4143.23	4251.59	3748.29
11632	ENSMUSG00000024847	Aip	aryl-hydrocarbon receptor-interacting protein	0.0785613	0.091521	0.253207	-0.132567	3977.07	3811.99	3939.43	3771.01	4436.03	3733.25	3849.12	3737.09	3971.19	3629.8	2890.37	3430.99
69178	ENSMUSG00000027423	Snx5	sorting nexin 5	0.0666719	0.00789361	0.0548895	0.17712	4155.68	3840.93	3735.63	4104.65	4027.03	3766.46	4627.82	4202.05	3807.83	4798.82	4802.05	4574.66
20382	ENSMUSG00000034120	Srsf2	serine and arginine-rich splicing factor 2	0.0704293	0.40902	0.623904	-0.0581478	4348.75	3914.21	3423.63	4160.26	3821.33	3915.88	3738.72	3621.29	3340.13	3802.65	4051	4072.51
74026	ENSMUSG00000052915	Msl1	male specific lethal 1	0.0435555	0.270758	0.489652	-0.0479685	4097.87	3897.02	3944.69	4011.97	3656.07	3955.72	3894.46	3667.43	3900.69	3905.95	3723.52	3695.91
80913	ENSMUSG00000020594	Pum2	pumilio RNA-binding family member 2	0.0924531	0.0231752	0.10698	-0.209918	4293	4124.07	4147.44	4302.37	3146	3546.2	2911.73	3756.25	3746.79	3389.45	2996.73	3399.36
74117	ENSMUSG00000026341	Actr3	ARP3 actin-related protein 3	0.0985371	0.264383	0.48272	0.109977	4065.86	3612.07	3982.51	4620.57	3874.84	3360.26	4394.21	3603	3511.22	5157.82	4393.4	4451.1
100039796	ENSMUSG00000078921	Tgtp2	T cell specific GTPase 2	0.197091	0.130149	0.314246	-0.298299	5603.2	2337.49	3546.54	4170.56	4817.69	3035.97	3138.44	2777.57	1134.87	3484.57	1781.06	4593.44
68184	ENSMUSG00000023106	Denr	density-regulated protein	0.0425636	0.0758513	0.224864	-0.0755623	3988.42	3976.62	3795.51	3723.64	4063.88	3962.36	3817.58	3674.4	3904.13	3629.8	3598.5	3670.21
71853	ENSMUSG00000020571	Pdia6	protein disulfide isomerase associated 6	0.0848305	0.618764	0.785202	-0.0422119	3922.35	3435.67	3895.31	4409.46	4477.64	3369.12	3989.09	3550.76	3577.42	3947.88	4262.78	3470.53
13688	ENSMUSG00000020091	Eif4ebp2	eukaryotic translation initiation factor 4E binding protein 2	0.112843	8.77e-05	0.00298411	-0.44261	4167.04	4124.07	3904.77	3672.15	3599	4034.31	2756.98	3453.24	3087.36	2856.59	1796.92	2863.61
18477	ENSMUSG00000028691	Prdx1	peroxiredoxin 1	0.0587576	0.987972	0.993407	-0.000885809	3645.64	4038.14	3890.06	4308.55	3956.88	3650.24	3761.39	4007.01	3787.2	4050.16	3664.74	4206.95
18578	ENSMUSG00000028525	Pde4b	phosphodiesterase 4B, cAMP specific	0.0877393	2.33e-05	0.00111335	-0.371164	3983.26	3906.97	3646.34	3924.44	4129.28	3898.17	2535.2	3391.42	3017.72	2980.34	2460.27	3536.76
114896	ENSMUSG00000031967	Afg3l1	AFG3-like AAA ATPase 1	0.067456	0.0471077	0.166057	-0.133922	4097.87	3923.25	4135.88	3731.88	3848.68	3716.65	3535.67	3797.17	3856.84	3560.25	2966.87	3600.02
12258	ENSMUSG00000023224	Serping1	serine (or cysteine) peptidase inhibitor, clade G, member 1	0.0933627	0.589525	0.76322	0.0503715	3318.35	3650.97	3837.53	4355.92	4659.56	3628.11	3929.95	4298.7	3282.53	4287.44	4064.06	4469.88
56462	ENSMUSG00000024012	Mtch1	mitochondrial carrier 1	0.114703	0.0269495	0.11759	0.253751	3802.58	3894.31	3542.34	3698.92	4471.7	4016.6	4980.69	4054.9	4082.95	4220.96	6846.2	4214.85
229589	ENSMUSG00000015711	Prune1	prune exopolyphosphatase	0.096684	0.0666539	0.207604	-0.177318	3503.16	3931.39	4199.96	4160.26	3585.92	4023.24	3031	4005.27	3956.57	3337.29	2644.06	3560.48
69082	ENSMUSG00000027091	Zc3h15	zinc finger CCCH-type containing 15	0.0629332	0.090252	0.250635	-0.106613	4000.81	3956.72	4201.01	3988.29	3566.9	3688.98	3464.7	3880.76	3904.99	3663.55	3532.26	3249.12
240832	ENSMUSG00000050565	Tor1aip2	torsin A interacting protein 2	0.0590607	0.379116	0.595658	0.0519454	4155.68	3555.98	4046.59	4103.62	3596.62	3940.23	3890.52	4061.87	3967.75	4172.89	3818.68	4365.1
20411	ENSMUSG00000025006	Sorbs1	sorbin and SH3 domain containing 1	0.162796	0.524001	0.716228	-0.103732	3461.86	4321.28	4218.87	4140.69	2418.36	4823.46	2861.46	4126.3	4313.37	3966.29	1726.94	4382.9
72972	ENSMUSG00000058690	Ccser2	coiled-coil serine rich 2	0.0803293	0.140426	0.32922	-0.118422	3874.85	3937.73	4287.16	4045.96	3079.42	4141.67	3244.89	3523.77	3996.12	3672.76	3512.67	3502.16
244654	ENSMUSG00000033763	Mtss2	MTSS I-BAR domain containing 2	0.108715	0.375877	0.59317	0.0962689	4129.87	3806.56	3795.51	3753.5	4057.94	3820.69	3659.87	6021.84	4265.22	3704.46	3899.85	3561.47
74838	ENSMUSG00000063273	Naa15	N(alpha)-acetyltransferase 15, NatA auxiliary subunit	0.0689617	0.957039	0.977982	0.00371493	4407.61	3815.61	4164.24	3982.11	3425.41	3562.81	3907.28	3922.55	4204.18	3729.01	3984.76	3673.17
67784	ENSMUSG00000030123	Plxnd1	plexin D1	0.0895028	0.394702	0.610516	0.0761777	3254.34	4211.82	3770.3	3760.71	4013.95	4339.78	3846.16	3818.94	4224.81	3747.42	5106.2	3942.04
81018	ENSMUSG00000006418	Rnf114	ring finger protein 114	0.0975002	0.000946662	0.0145389	-0.322327	3998.75	3570.46	3520.28	4096.41	4579.89	3559.49	3126.61	3259.94	2919.71	3462.07	2303.53	3314.35
11758	ENSMUSG00000026701	Prdx6	peroxiredoxin 6	0.0894638	0.0506205	0.173359	-0.174873	3490.77	3678.11	4004.57	3927.53	3837.98	4371.88	3218.28	3611.71	3701.23	3448.77	2636.6	3898.54
13631	ENSMUSG00000035064	Eef2k	eukaryotic elongation factor-2 kinase	0.0944533	0.110567	0.284256	-0.150714	4338.43	4111.41	3567.55	3919.29	3735.73	3631.43	3431.19	4276.06	3829.33	3388.43	2747.62	3186.84
269604	ENSMUSG00000047875	Gpr157	G protein-coupled receptor 157	0.0897347	0.0467632	0.165414	-0.178432	3779.86	3680.82	4201.01	3903.85	4000.87	3734.36	3779.14	3067.51	3859.42	3834.35	2656.19	3257.02
19384	ENSMUSG00000029430	Ran	RAN, member RAS oncogene family	0.0355475	0.185476	0.389465	0.0470678	3941.96	3850.88	3885.86	3937.83	3897.43	3784.17	4167.5	3930.39	3955.71	4089.02	3917.58	4020.13
230917	ENSMUSG00000044700	Tmem201	transmembrane protein 201	0.0920307	0.00848082	0.0575505	-0.242253	3560.98	3876.21	3799.72	3667	4038.92	4328.72	3070.43	3776.27	3612.67	3167.51	2474.26	3383.55
56772	ENSMUSG00000053192	Mllt11	myeloid/lymphoid or mixed-lineage leukemia; translocated to, 11	0.0887408	0.0340802	0.136811	-0.188053	3833.55	4137.64	3934.18	3959.46	3634.67	3754.28	3291.22	3966.96	3791.5	3337.29	2575.96	3309.41
259300	ENSMUSG00000074364	Ehd2	EH-domain containing 2	0.0813812	0.0486845	0.169649	-0.16043	3330.74	3645.54	3928.93	3794.69	4301.68	4246.81	3360.22	3154.59	3696.93	3093.87	3982.89	3409.25
75612	ENSMUSG00000034707	Gns	glucosamine (N-acetyl)-6-sulfatase	0.0847963	0.00416832	0.0369931	0.242953	3764.38	4069.8	3755.59	3864.72	4219.64	3561.7	5348.36	4523.34	3638.46	4914.4	4911.2	4384.87
595136	ENSMUSG00000028648	Ndufs5	NADH:ubiquinone oxidoreductase core subunit S5	0.0629877	0.553811	0.739004	-0.0372924	3636.35	3773.99	3813.37	3712.31	4099.55	4173.76	4119.2	3600.39	4086.39	3777.08	3525.73	3490.3
19899	ENSMUSG00000059070	Rpl18	ribosomal protein L18	0.0781304	0.0130393	0.074876	0.193974	3989.46	3675.39	3444.64	3819.41	4374.2	3898.17	4997.45	3849.41	4068.34	4651.55	4782.45	4332.48
229877	ENSMUSG00000028149	Rap1gds1	RAP1, GTP-GDP dissociation stimulator 1	0.0642129	0.018591	0.0936893	-0.151134	3874.85	3879.83	4091.76	3864.72	3922.4	3537.35	3600.73	3764.08	3727.02	3449.79	3090.03	3175.97
414872	ENSMUSG00000034636	Zyg11b	zyg-ll family member B, cell cycle regulator	0.105595	0.433736	0.643437	-0.0826612	3409.21	4295.04	4455.24	4178.8	3044.94	3786.38	2960.03	3919.94	4068.34	3893.68	3066.7	3874.82
16922	ENSMUSG00000026664	Phyh	phytanoyl-CoA hydroxylase	0.102653	0.00174372	0.0214991	-0.321378	3547.56	3760.42	3956.24	3689.66	3933.1	4252.35	2984.67	3132.82	3480.27	3212.51	2063.75	3345
17390	ENSMUSG00000031740	Mmp2	matrix metallopeptidase 2	0.142311	0.000687311	0.0120066	0.483087	2544	4466.01	3768.2	3891.49	3545.49	4894.29	4752.01	5098.01	4885.96	5289.75	8697.23	5419.81
56438	ENSMUSG00000022400	Rbx1	ring-box 1	0.0643058	0.0176105	0.0908584	-0.152643	4031.79	3868.07	3646.34	3613.45	3741.67	4208.07	3421.33	3286.93	3854.26	3455.93	3111.49	3601.01
20324	ENSMUSG00000045954	Cavin2	caveolae associated 2	0.0992361	0.014262	0.0794364	-0.243188	3180	3813.8	4068.65	3832.79	3904.56	4284.44	2449.44	3365.3	3794.94	2973.18	3118.02	3579.27
64074	ENSMUSG00000023886	Smoc2	SPARC related modular calcium binding 2	0.121089	0.952886	0.976274	0.00715434	2670.99	4847.75	3936.28	3228.32	3840.36	4546.76	3140.41	3927.78	4441.47	3587.87	3932.51	4167.41
11938	ENSMUSG00000029467	Atp2a2	ATPase, Ca++ transporting, cardiac muscle, slow twitch 2	0.130922	2.09e-09	5.15e-07	0.784271	3739.6	3882.55	3956.24	4037.72	3704.82	3741	6640.6	6135.03	5088.86	6635.71	11342.2	6837.28
13040	ENSMUSG00000038642	Ctss	cathepsin S	0.202453	0.00711106	0.051452	0.544922	5171.63	3440.2	2737.64	4738.99	4453.86	2519.09	12987.5	4404.06	2910.26	12231.3	6588.7	6347.98
66437	ENSMUSG00000019054	Fis1	fission, mitochondrial 1	0.0527222	0.344445	0.564565	-0.0498446	3806.71	3879.83	3764	3489.88	4009.19	4106.25	3873.76	3690.07	3898.11	3618.55	3517.33	3658.34
22340	ENSMUSG00000024962	Vegfb	vascular endothelial growth factor B	0.0842989	0.147496	0.33988	-0.122101	3817.03	3983.86	3460.4	3789.54	3885.54	4109.57	3411.47	3648.28	3613.53	3596.05	2732.7	4090.31
74167	ENSMUSG00000029310	Nudt9	nudix (nucleoside diphosphate linked moiety X)-type motif 9	0.0640912	0.00211804	0.024062	-0.196962	4081.35	3719.72	3497.17	3635.08	4212.5	3884.89	3569.18	3419.28	3360.76	3426.27	2965.01	3277.78
17188	ENSMUSG00000030678	Maz	MYC-associated zinc finger protein (purine-binding transcription factor)	0.0673592	0.172847	0.374887	-0.0918182	4363.21	3789.37	3442.54	3922.38	4017.51	3495.29	3876.72	3653.5	3523.26	3611.39	3585.44	3320.29
215015	ENSMUSG00000033557	Fam20b	family with sequence similarity 20, member B	0.0788027	0.0426129	0.15637	-0.159771	3942.99	4158.45	3961.5	3911.06	3412.33	3633.64	3354.3	3992.21	3690.91	3347.52	2929.56	3200.68
100041925	ENSMUSG00000083621	Gm14586	predicted gene 14586	0.054015	0.413052	0.62701	0.0442131	3945.06	3678.11	3815.47	3602.13	4009.19	3959.04	4377.45	3859.86	4044.27	3919.24	3785.1	3749.28
67044	ENSMUSG00000025868	Higd2a	HIG1 domain family, member 2A	0.0765052	0.174523	0.376759	-0.10388	3723.08	3969.39	3543.39	3669.06	4016.32	4077.47	3576.08	3434.08	3892.95	3759.69	2867.05	3812.55
234686	ENSMUSG00000014778	Fhod1	formin homology 2 domain containing 1	0.0750017	0.0714965	0.216714	0.135176	3386.49	3851.79	4082.3	4152.02	3920.02	3589.37	4270.01	3630.86	4677.04	4543.13	4257.19	3947.97
51796	ENSMUSG00000028809	Srrm1	serine/arginine repetitive matrix 1	0.0420361	0.411151	0.625338	0.0345483	3785.03	3774.9	3813.37	3831.76	3846.3	3914.77	3642.13	3880.76	3971.19	4110.5	4057.53	3864.93
12928	ENSMUSG00000017776	Crk	v-crk avian sarcoma virus CT10 oncogene homolog	0.0657168	0.0378668	0.145104	-0.136447	4037.98	4198.25	3502.42	3698.92	3796.37	3715.55	3498.21	3970.44	3392.58	3222.74	3337.27	3403.32
14251	ENSMUSG00000059714	Flot1	flotillin 1	0.0528578	0.128904	0.312146	-0.0802614	3745.79	3590.36	3723.03	3977.99	4049.62	3816.27	3361.2	3757.12	3666.84	3607.3	3405.37	3840.22
75909	ENSMUSG00000018171	Vmp1	vacuole membrane protein 1	0.0628861	0.382007	0.598695	-0.0549754	4264.09	3837.32	4053.94	3613.45	3642.99	3484.22	3753.51	3744.93	3758.83	3879.36	3410.97	3473.5
67963	ENSMUSG00000021242	Npc2	NPC intracellular cholesterol transporter 2	0.124738	0.00679209	0.0499174	0.33765	4024.56	3555.08	3551.79	4074.79	4383.72	3306.03	6325.17	4034	3464.79	6253.2	4999.84	4659.67
18949	ENSMUSG00000020994	Pnn	pinin	0.0472539	0.470916	0.676719	0.0340696	4037.98	3566.84	3731.43	3788.51	3950.93	3818.48	3998.95	3788.46	3805.26	3933.56	4137.76	3781.9
11426	ENSMUSG00000028649	Macf1	microtubule-actin crosslinking factor 1	0.0868113	0.007306	0.0522563	0.232877	3526.91	3798.42	3963.6	4361.07	3458.7	3780.85	4263.11	4161.13	4003.86	4587.11	5631.46	4472.85
77087	ENSMUSG00000035569	Ankrd11	ankyrin repeat domain 11	0.0714642	0.000998642	0.015099	-0.235182	3689.01	4030.9	3619.03	3662.88	3901	3977.86	3018.18	3651.76	3273.93	3336.27	2709.37	3345
54196	ENSMUSG00000022194	Pabpn1	poly(A) binding protein, nuclear 1	0.0658454	6.84e-05	0.00247649	0.26219	3706.56	3825.56	3702.02	3962.55	3797.56	3882.67	4678.09	4153.29	4349.48	4595.29	5429.01	4370.05
71918	ENSMUSG00000055538	Zcchc24	zinc finger, CCHC domain containing 24	0.0810413	0.81854	0.909366	-0.0185928	3522.78	4226.29	3901.62	4035.66	3518.15	3667.95	3139.42	4419.73	3732.18	3573.55	3777.63	3925.23
67238	ENSMUSG00000083012	Fam220a	family with sequence similarity 220, member A	0.103154	0.00207281	0.023827	-0.317674	3760.25	3901.54	4047.64	3602.13	3822.52	3737.68	2834.85	3349.63	3549.91	3163.42	2043.22	3113.69
22241	ENSMUSG00000029512	Ulk1	unc-51 like kinase 1	0.0999521	0.00234669	0.0257319	-0.304098	3951.25	4178.35	3686.26	3675.24	3689.36	3684.56	2906.8	3699.65	3389.14	2898.52	2189.7	3169.05
66959	ENSMUSG00000039661	Dusp26	dual specificity phosphatase 26 (putative)	0.190053	0.040617	0.151695	-0.389117	3742.7	3734.19	4094.91	3470.32	3526.47	4270.06	2288.77	2909.92	3512.94	2755.34	809.826	3087.99
15254	ENSMUSG00000020267	Hint1	histidine triad nucleotide binding protein 1	0.0563423	0.635989	0.796879	-0.0266676	4054.5	3738.71	3567.55	3760.71	3848.68	3837.29	4064	3340.92	3683.17	3835.38	3662.88	3797.72
69823	ENSMUSG00000022800	Fyttd1	forty-two-three domain containing 1	0.0985736	0.309405	0.530807	-0.100197	4024.56	3709.77	4336.53	4281.77	2971.22	3478.69	3055.64	4071.44	3962.59	3273.88	3451.09	3359.82
23994	ENSMUSG00000000346	Dazap2	DAZ associated protein 2	0.06657	0.88524	0.945014	-0.00960802	3642.55	3820.13	3883.76	3780.28	3431.35	4224.68	3530.74	3925.17	3666.84	4178	3438.03	3890.64
232227	ENSMUSG00000034312	Iqsec1	IQ motif and Sec7 domain 1	0.0681676	0.0448453	0.161515	-0.136751	3574.4	4105.08	3818.63	3422.95	3807.07	4029.88	3474.56	3704.88	3528.42	3473.32	2940.75	3519.96
19383	ENSMUSG00000027593	Raly	hnRNP-associated with lethal yellow	0.0783443	0.420984	0.633122	0.0630449	4099.93	3850.88	3341.69	3485.76	4145.92	3812.94	4095.54	3728.38	3560.23	3820.04	4670.5	3919.3
216443	ENSMUSG00000040354	Mars1	methionine-tRNA synthetase 1	0.0853086	0.00483016	0.0405049	-0.240412	3729.27	3932.3	3984.61	3646.41	3867.7	3566.13	3281.36	3306.96	3692.63	3088.76	2417.35	3296.56
14115	ENSMUSG00000064080	Fbln2	fibulin 2	0.0733964	0.360489	0.580325	0.0671162	3403.01	4267.91	3845.94	3642.29	3434.92	4125.06	3920.09	3563.82	4035.67	4004.13	4415.79	3903.49
68292	ENSMUSG00000032437	Stt3b	STT3, subunit of the oligosaccharyltransferase complex, homolog B (S. cerevisiae)	0.0818312	0.00697579	0.0509113	-0.22078	4186.66	3726.95	3667.35	4020.21	3735.73	3364.69	3247.85	3596.04	3512.08	3414	2703.77	2875.47
381792	ENSMUSG00000101655	2310040G24Rik	RIKEN cDNA 2310040G24 gene	0.0870853	0.0788925	0.229919	-0.153022	3559.95	3847.27	3998.26	3326.15	3815.39	4151.63	3560.31	3151.97	3918.74	3199.22	2758.82	3715.68
50907	ENSMUSG00000045302	Preb	prolactin regulatory element binding	0.0747584	0.525815	0.718024	0.0474273	4308.49	3488.14	3900.57	3692.75	3881.97	3424.46	4407.02	3754.51	3880.91	4003.11	4029.54	3407.27
194231	ENSMUSG00000028841	Cnksr1	connector enhancer of kinase suppressor of Ras 1	0.0802119	0.0275997	0.119442	-0.176701	3836.65	3838.22	3940.48	4053.16	3707.19	3288.32	3166.04	3792.82	3522.4	3606.28	2855.85	3004.96
18115	ENSMUSG00000116207	Nnt	nicotinamide nucleotide transhydrogenase	0.153208	0.342727	0.563593	-0.145363	3003.45	3751.38	3571.75	3301.43	3275.6	5729.93	2567.72	3320.02	3379.68	3315.81	2337.11	5125.24
269878	ENSMUSG00000045039	Megf8	multiple EGF-like-domains 8	0.0473745	0.722919	0.854859	-0.0167971	3547.56	3858.12	3761.9	3670.09	3965.2	3824.01	3813.64	3857.25	3553.35	3656.39	3911.05	3567.4
12831	ENSMUSG00000026837	Col5a1	collagen, type V, alpha 1	0.184376	0.0008883	0.0140392	0.612811	2563.62	4294.14	3490.86	4301.34	3708.38	4260.09	7328.61	5428.88	4977.95	6059.9	12739.8	4513.37
54126	ENSMUSG00000031511	Arhgef7	Rho guanine nucleotide exchange factor (GEF7)	0.0574497	0.00422848	0.0373058	-0.16434	3682.81	3739.62	3774.5	3700.98	3998.49	3717.76	3295.16	3363.56	3727.88	3539.8	3118.02	3084.04
60533	ENSMUSG00000016496	Cd274	CD274 antigen	0.202723	0.0510521	0.174365	-0.395521	4719.41	1941.27	4234.63	5029.38	3622.78	3062.53	2706.71	1990.45	852.013	2773.74	1156.89	4271.2
104303	ENSMUSG00000060904	Arl1	ADP-ribosylation factor-like 1	0.0691765	0.00721069	0.0518301	-0.185874	3860.4	3627.45	4058.14	3854.42	3455.13	3754.28	3181.81	3478.49	3570.54	3508.09	2787.74	3271.85
235599	ENSMUSG00000037977	6430571L13Rik	RIKEN cDNA 6430571L13 gene	0.126465	0.0967207	0.261704	-0.210054	4360.11	4210.01	3786.06	3229.35	3604.94	3416.71	3909.25	3770.18	3586.02	3089.78	2018.97	2829.01
11744	ENSMUSG00000021866	Anxa11	annexin A11	0.0657609	0.290984	0.511722	0.0694413	3781.93	4121.36	3640.04	3674.21	3773.78	3590.48	3953.6	4368.36	4205.04	3875.27	3402.58	3922.27
69683	ENSMUSG00000008140	Emc10	ER membrane protein complex subunit 10	0.0537322	0.127113	0.309715	-0.0819731	3659.07	3596.69	3897.41	3519.75	3999.68	3898.17	3608.61	3556.85	3857.7	3490.7	3406.31	3375.64
14000	ENSMUSG00000022191	Drosha	drosha, ribonuclease type III	0.0706429	0.0341798	0.136971	-0.149618	3795.35	3891.59	3902.67	3423.98	3789.23	3764.25	3439.07	3678.75	3633.31	3321.95	2780.28	3422.1
12461	ENSMUSG00000034024	Cct2	chaperonin containing Tcp1, subunit 2 (beta)	0.0498018	0.487009	0.689314	0.0346159	3648.74	3571.36	4095.96	3919.29	3752.37	3573.87	3999.93	3916.46	3766.57	3758.67	3734.72	3941.05
224132	ENSMUSG00000022848	Slc49a4	solute carrier family 49 member 4	0.0665943	0.00650946	0.0487035	-0.1812	3839.75	4067.99	3652.64	3654.64	3557.38	3775.31	3318.82	3576.01	3304.02	3464.11	2767.22	3388.49
76808	ENSMUSG00000045128	Rpl18a	ribosomal protein L18A	0.0518703	0.0922199	0.25427	0.0873393	3831.49	3651.87	3424.68	3792.63	4008	3831.76	4193.13	3873.79	4023.63	4184.14	3884.93	3809.58
13667	ENSMUSG00000029145	Eif2b4	eukaryotic translation initiation factor 2B, subunit 4 delta	0.0522698	0.328119	0.549217	0.0511151	3829.42	3612.07	4072.85	3626.84	3796.37	3594.9	4064.99	3708.36	4150.87	3927.43	3781.37	3724.57
19775	ENSMUSG00000026469	Xpr1	xenotropic and polytropic retrovirus receptor 1	0.142451	0.0133436	0.0760164	-0.35249	3633.25	4119.55	4180	3570.2	3148.38	3859.43	2458.31	3624.77	3448.46	2698.06	1507.69	3192.77
20813	ENSMUSG00000009549	Srp14	signal recognition particle 14	0.0520628	0.100666	0.268075	0.085468	3902.73	3601.21	3844.89	3518.72	3943.8	3695.62	4321.27	3877.28	4113.91	3839.47	3953.97	3794.75
50529	ENSMUSG00000046756	Mrps7	mitchondrial ribosomal protein S7	0.0565844	0.227292	0.440457	-0.0683179	3822.2	3614.78	3549.69	3588.74	3997.3	3933.59	3580.03	3460.21	3780.32	3664.58	3223.44	3733.47
14790	ENSMUSG00000072772	Grcc10	gene rich cluster, C10 gene	0.0612222	0.340108	0.561315	0.058403	3787.09	3637.4	3524.48	3700.98	4235.09	3619.25	4323.24	3663.95	4005.58	3896.74	3747.78	3816.5
75572	ENSMUSG00000060923	Acyp2	acylphosphatase 2, muscle type	0.102947	0.00070204	0.0120897	-0.348865	3490.77	3813.8	3766.1	3781.31	3539.55	4087.43	2824	3149.36	3440.72	2894.43	1977.92	3052.41
73341	ENSMUSG00000031133	Arhgef6	Rac/Cdc42 guanine nucleotide exchange factor (GEF) 6	0.0972078	0.0643762	0.2029	-0.179792	3869.69	3546.03	4495.16	3585.65	3091.31	3889.31	3178.85	3454.11	4003.86	3280.01	2802.67	2964.43
100043597	ENSMUSG00000053877	Srcap	Snf2-related CREBBP activator protein	0.0436002	0.0196556	0.0969675	-0.101713	3715.85	3727.86	3796.56	3635.08	3757.13	3842.83	3375	3730.13	3590.32	3518.32	3375.52	3334.12
666170	NA	Gm7964	heterogeneous nuclear ribonucleoprotein K pseudogene	0.0493552	0.852492	0.928764	0.00917708	3767.48	3840.03	3919.47	3936.8	3406.39	3601.54	3653.95	3738.83	3808.69	3795.49	3939.97	3685.03
69632	ENSMUSG00000059495	Arhgef12	Rho guanine nucleotide exchange factor (GEF) 12	0.0661437	0.0187763	0.0941924	-0.155434	3740.63	3622.93	4011.92	3747.32	3493.18	3850.58	3098.02	3725.77	3641.04	3389.45	2993	3261.97
66292	ENSMUSG00000054312	Mrps21	mitochondrial ribosomal protein S21	0.0716388	0.0176429	0.0908841	-0.170001	3441.22	3882.55	3388.96	3578.44	4055.56	4116.21	3377.96	3197.25	3604.07	3288.2	2919.29	3500.19
27055	ENSMUSG00000029781	Fkbp9	FK506 binding protein 9	0.0592084	0.114747	0.291361	0.0933841	3477.35	3903.35	3769.25	3753.5	3671.52	3855	3873.76	4056.64	4190.42	3611.39	4426.05	3803.65
50932	ENSMUSG00000020827	Mink1	misshapen-like kinase 1 (zebrafish)	0.0541178	0.207595	0.418377	-0.0681996	3703.46	3773.99	3592.76	3594.92	4055.56	3688.98	3521.87	3757.12	3671.13	3750.49	3323.27	3329.18
70397	ENSMUSG00000025940	Tmem70	transmembrane protein 70	0.0544971	0.41917	0.631561	-0.0440262	3682.81	3691.67	4062.34	3730.85	3520.53	3683.45	3702.25	3753.64	3813.85	3564.34	3261.7	3591.13
70078	ENSMUSG00000063200	Nol7	nucleolar protein 7	0.0595065	0.0531762	0.179115	-0.115055	3695.2	3480.9	3789.21	3573.29	3864.14	3941.33	3645.08	3266.04	3705.52	3490.7	3074.17	3410.24
271424	ENSMUSG00000024210	Ip6k3	inositol hexaphosphate kinase 3	0.109906	0.0601881	0.194182	0.206559	3240.92	3942.25	4728.37	3308.64	3757.13	3358.05	4119.2	3878.15	5569.46	4416.31	4533.35	3574.32
103963	ENSMUSG00000030062	Rpn1	ribophorin I	0.0595326	0.295158	0.51565	-0.0623231	3759.22	3657.3	3657.9	3800.87	4068.64	3390.14	3788.01	3448.89	3505.2	3803.67	3245.84	3578.28
320191	ENSMUSG00000037234	Hook3	hook microtubule tethering protein 3	0.0903104	0.305109	0.526285	-0.0926167	4301.26	3498.99	4329.18	3761.74	2979.55	3438.84	3247.85	3627.38	3892.09	3327.06	3290.62	3464.6
14688	ENSMUSG00000029064	Gnb1	guanine nucleotide binding protein (G protein), beta 1	0.0816752	0.106074	0.277175	0.131995	3565.11	3784.85	3561.25	3664.94	3941.42	3784.17	4292.68	3742.32	3468.23	4147.32	5030.63	3856.04
606496	ENSMUSG00000057177	Gsk3a	glycogen synthase kinase 3 alpha	0.0708377	0.00436528	0.0379971	-0.201922	3858.33	3670.87	3584.36	3397.2	3958.07	3809.62	3344.45	3525.51	3311.76	3410.93	2756.02	2930.83
52715	ENSMUSG00000020925	Ccdc43	coiled-coil domain containing 43	0.0716715	0.14128	0.330436	-0.105432	4311.59	3595.79	3729.33	3817.35	3414.71	3376.86	3468.64	3395.77	3832.77	3504	3267.29	3160.15
235323	ENSMUSG00000032267	Usp28	ubiquitin specific peptidase 28	0.104416	0.0213222	0.101775	0.24039	3495.94	3477.28	4158.99	4219.99	3518.15	3352.51	4250.3	4236.88	4508.53	4226.07	5861.91	3502.16
232989	ENSMUSG00000040725	Hnrnpul1	heterogeneous nuclear ribonucleoprotein U-like 1	0.0494374	0.00323616	0.0315351	-0.145562	3569.24	3576.79	3626.38	3704.07	3901	3842.83	3193.64	3491.55	3530.99	3434.45	3229.97	3170.04
66273	ENSMUSG00000035642	Aamdc	adipogenesis associated Mth938 domain containing	0.0685749	1.45e-06	0.000137404	0.33041	3762.31	3505.33	3604.32	3572.26	4031.78	3732.15	5044.76	4098.44	4591.93	4509.38	5324.51	4545.01
226412	ENSMUSG00000056211	R3hdm1	R3H domain containing 1	0.0943984	0.0171595	0.0893532	-0.224977	3782.96	3943.15	3795.51	3860.6	3407.57	3411.17	2929.47	3846.8	3351.31	3041.71	2390.29	3258.01
70209	ENSMUSG00000002781	Tmem143	transmembrane protein 143	0.102497	0.0159636	0.0854055	-0.246993	3587.83	3677.2	3883.76	3413.68	3642.99	3986.71	3050.71	3186.8	3647.92	3078.53	2107.6	3396.4
75717	ENSMUSG00000032030	Cul5	cullin 5	0.0939286	0.0521077	0.176686	-0.182432	3935.77	3622.93	3966.75	3992.41	2931.99	3738.79	2753.03	3549.02	3565.38	3287.17	2740.16	3512.05
72999	ENSMUSG00000003721	Insig2	insulin induced gene 2	0.0672289	0.0924522	0.254379	-0.113119	3888.27	3687.15	3898.46	3605.22	3327.91	3779.74	3333.6	3468.91	3914.44	3286.15	3042.45	3421.11
109801	ENSMUSG00000024026	Glo1	glyoxalase 1	0.0650281	0.007109	0.051452	-0.175036	3768.51	3652.78	3782.91	3716.43	3614.45	3651.35	3165.05	3526.38	3641.9	3121.49	2793.34	3337.09
11409	ENSMUSG00000029545	Acads	acyl-Coenzyme A dehydrogenase, short chain	0.0711447	0.0817449	0.235004	0.123838	3186.2	3733.29	3545.49	3598.01	4074.58	4047.59	3929.95	3698.78	4048.56	3891.63	4408.33	4261.31
28295	ENSMUSG00000053329	Gatd3a	glutamine amidotransferase like class 1 domain containing 3A	0.10851	0.00720132	0.0518271	-0.291608	3447.41	3454.67	3859.6	3199.49	3909.32	4278.91	2996.5	2879.44	3568.82	3010	2071.21	3266.91
387314	ENSMUSG00000030306	Tmtc1	transmembrane and tetratricopeptide repeat containing 1	0.0735459	0.00620215	0.0472943	-0.201288	3811.87	3622.93	3990.91	3677.3	3289.87	3746.54	3353.32	3332.21	3445.88	3175.69	2615.14	3241.21
18777	ENSMUSG00000025903	Lypla1	lysophospholipase 1	0.0892464	0.190626	0.397369	-0.116799	3674.55	3840.93	4090.71	3687.6	3213.77	3631.43	2956.09	3778.02	3928.2	3397.63	2780.28	3489.31
216821	ENSMUSG00000043284	Tmem11	transmembrane protein 11	0.0633707	0.239089	0.453022	-0.0746042	3736.5	3809.27	3614.82	3357.04	3811.82	3800.77	3762.38	3579.49	3752.81	3540.82	3082.56	3267.9
17762	ENSMUSG00000018411	Mapt	microtubule-associated protein tau	0.0777218	0.000789665	0.0130291	-0.260865	3469.09	3462.81	4097.01	3758.65	4065.07	3267.29	2832.87	3366.17	3402.89	2981.37	2788.68	2954.55
107765	ENSMUSG00000024803	Ankrd1	ankyrin repeat domain 1 (cardiac muscle)	0.159923	8.12e-14	6.73e-11	1.19436	4103.03	2451.47	4370.15	4037.72	3556.2	3587.16	11262.5	7119.8	8107.45	9328.66	17685.6	7961.17
13830	ENSMUSG00000026880	Stom	stomatin	0.0830162	0.496122	0.696179	0.0565012	3640.48	3189.62	3792.36	4094.36	3944.99	3436.63	3720.98	3588.2	3382.26	4343.69	3632.09	4355.22
56248	ENSMUSG00000024782	Ak3	adenylate kinase 3	0.0787196	0.0930121	0.255285	-0.132227	3714.82	3890.69	4177.9	3399.26	3344.56	3560.59	3236.02	3675.27	3675.43	3193.08	2843.72	3455.71
18442	ENSMUSG00000032860	P2ry2	purinergic receptor P2Y, G-protein coupled 2	0.103172	0.158198	0.354735	-0.145592	3047.85	3871.69	3994.06	3224.2	3816.58	4131.7	3193.64	3246.01	4062.32	3447.75	2539.57	3327.2
234371	ENSMUSG00000002342	Tmem161a	transmembrane protein 161A	0.049231	0.844773	0.922396	0.00963903	3835.62	3693.48	3635.84	3487.82	3676.28	3749.86	3786.04	3635.22	3863.72	3748.44	3355.93	3840.22
101966	ENSMUSG00000019362	D8Ertd738e	DNA segment, Chr 8, ERATO Doi 738, expressed	0.0619569	0.555806	0.740177	0.0364977	3528.98	3467.33	3586.46	3503.27	4078.15	3902.6	4173.41	3550.76	3800.1	3564.34	3717.92	3835.28
68854	ENSMUSG00000031382	Asb11	ankyrin repeat and SOCS box-containing 11	0.131269	0.000247272	0.006107	-0.48111	3704.49	3801.13	3724.08	3804.99	3424.22	3599.33	2419.87	2728.81	3294.56	2657.15	1380.81	2635.27
381314	ENSMUSG00000026618	Iars2	isoleucine-tRNA synthetase 2, mitochondrial	0.0551844	0.713005	0.84868	-0.0202981	3517.62	3972.1	3670.5	3625.81	3431.35	3815.16	3516.94	3664.82	3567.1	3448.77	3541.59	3983.55
66390	ENSMUSG00000016257	Prelid3b	PRELI domain containing 3B	0.0496254	0.747525	0.869858	-0.0159747	3810.84	3612.97	3694.66	3643.32	3625.16	3635.86	3798.85	3377.49	3841.36	3684.01	3715.12	3359.82
12385	ENSMUSG00000037815	Ctnna1	catenin (cadherin associated protein), alpha 1	0.0496159	0.0799582	0.231727	0.0868739	3503.16	3626.54	3683.11	3665.97	3652.5	3878.25	3663.81	4012.24	3864.58	3694.24	4211.47	3946.98
54405	ENSMUSG00000016427	Ndufa1	NADH:ubiquinone oxidoreductase subunit A1	0.0834535	0.0184689	0.0933038	-0.196623	3363.78	3776.71	3350.09	3326.15	4192.29	3982.29	3415.42	3023.11	3444.16	3419.11	2674.85	3091.95
69162	ENSMUSG00000035325	Sec31a	Sec31 homolog A (S. cerevisiae)	0.0604114	0.797122	0.897481	-0.0155302	3491.81	3964.86	3704.12	3849.27	3519.34	3457.66	3585.94	3967.83	3739.05	3424.22	3713.26	3316.33
67199	ENSMUSG00000024346	Pfdn1	prefoldin 1	0.0599777	0.966506	0.982658	0.00251852	3582.66	3679.01	3613.77	3255.09	4042.48	3789.7	3778.15	3349.63	3826.75	3748.44	3661.01	3635.61
22185	ENSMUSG00000030435	U2af2	U2 small nuclear ribonucleoprotein auxiliary factor (U2AF) 2	0.0443129	0.197417	0.405884	-0.0571169	3747.86	3470.05	3559.15	3612.42	3853.44	3713.33	3701.27	3502.87	3426.97	3588.89	3390.45	3480.42
56085	ENSMUSG00000005312	Ubqln1	ubiquilin 1	0.0484278	0.26844	0.487362	-0.0535931	3778.83	3790.28	3757.7	3744.23	3546.68	3334.8	3487.37	3718.81	3552.49	3525.48	3459.49	3399.36
17713	ENSMUSG00000029198	Grpel1	GrpE-like 1, mitochondrial	0.0527651	0.31407	0.535231	-0.0531196	3687.98	3476.38	3609.57	3530.04	3684.6	3947.97	3622.41	3374.88	3803.54	3289.22	3468.82	3566.42
15039	ENSMUSG00000056116	H2-T22	histocompatibility 2, T region locus 22	0.156558	0.91459	0.957427	-0.016791	3812.9	2646.86	3487.71	4652.49	4667.88	2662.97	3807.72	3037.91	2299.83	4883.71	2928.62	4664.61
11991	ENSMUSG00000000568	Hnrnpd	heterogeneous nuclear ribonucleoprotein D	0.0554678	0.256214	0.4731	-0.0629774	3902.73	3505.33	3478.26	3674.21	3853.44	3516.32	3451.89	3615.19	3239.54	3406.84	3805.62	3454.72
100043813	ENSMUSG00000050621	Rps27rt	ribosomal protein S27, retrogene	0.0760338	0.458654	0.665784	-0.0563461	3596.09	3563.22	3451.99	3614.48	4193.48	3506.36	3994.02	3227.73	3442.44	3784.24	3561.18	3044.5
102247	ENSMUSG00000031545	Gpat4	glycerol-3-phosphate acyltransferase 4	0.0543768	0.15809	0.354595	-0.0767542	3819.1	3662.73	3880.61	3430.16	3720.27	3411.17	3556.37	3380.1	3605.79	3659.46	3250.5	3316.33
26940	ENSMUSG00000066839	Ecsit	ECSIT signalling integrator	0.0790437	0.0503215	0.172636	-0.154706	3345.2	3646.44	3553.9	3401.32	4024.65	3944.65	3295.16	3297.38	3633.31	3423.2	2645	3305.46
59035	ENSMUSG00000032185	Carm1	coactivator-associated arginine methyltransferase 1	0.101684	0.0384398	0.146374	-0.210499	3874.85	3989.29	3469.85	3174.77	4037.73	3354.73	3196.59	3871.18	3487.15	2863.75	2476.13	2834.94
67996	ENSMUSG00000016921	Srsf6	serine and arginine-rich splicing factor 6	0.0645735	0.197242	0.405579	0.0832642	3890.34	3396.78	3669.45	3848.24	3577.6	3509.68	3810.68	3678.75	3823.31	3711.62	4512.82	3689.97
71474	ENSMUSG00000036561	Ppp6r2	protein phosphatase 6, regulatory subunit 2	0.0537245	0.00243304	0.0263083	-0.162868	3711.72	3698.01	3588.56	3559.91	3742.86	3580.52	3239.96	3347.01	3476.83	3421.16	2891.3	3128.52
70892	ENSMUSG00000036745	Ttll7	tubulin tyrosine ligase-like family, member 7	0.140606	0.00273241	0.0280497	-0.421305	4328.11	3984.77	3791.31	3992.41	2891.56	2841.17	2293.7	3767.57	2960.98	2497.6	1755.87	2280.41
19708	ENSMUSG00000024826	Dpf2	D4, zinc and double PHD fingers family 2	0.0525956	0.0792154	0.230422	-0.0923188	3629.12	3594.88	3804.97	3508.42	3793.99	3497.51	3423.3	3439.31	3652.22	3544.91	3096.56	3294.59
106877	ENSMUSG00000033032	Afap1l1	actin filament associated protein 1-like 1	0.0710702	0.345819	0.565785	-0.067	3827.36	3434.77	3419.43	3626.84	4090.04	3427.78	3725.91	3147.62	3635.02	3314.79	3796.29	3181.9
100502825	ENSMUSG00000072692	Rpl37rt	ribosomal protein L37, retrotransposed	0.0754817	0.379069	0.595658	0.0663946	3828.39	3613.88	3362.7	3241.71	4081.72	3662.42	4375.48	3514.19	3506.92	3925.38	3589.17	3945
18933	ENSMUSG00000026586	Prrx1	paired related homeobox 1	0.0957704	0.139385	0.327433	0.141557	3365.85	3665.44	3964.65	3733.94	2874.92	4183.72	3460.76	3772.79	4064.9	3871.17	4840.3	4173.34
68018	ENSMUSG00000021669	Cert1	ceramide transporter 1	0.0934423	0.0307188	0.128179	-0.2019	3941.96	3784.85	3964.65	3734.97	2942.69	3395.68	3098.02	3659.6	3451.9	3094.89	2592.75	2870.53
227526	ENSMUSG00000039496	Cdnf	cerebral dopamine neurotrophic factor	0.133423	0.0101933	0.0640413	-0.342791	3486.64	3724.24	4043.44	3174.77	3340.99	3994.46	2595.32	3296.51	3490.59	2692.95	1563.67	2964.43
224860	ENSMUSG00000038910	Plcl2	phospholipase C-like 2	0.0761223	0.462613	0.669305	-0.0559156	3691.07	3819.22	3463.55	3611.39	3566.9	3604.87	3504.13	3510.71	3656.52	3848.67	2727.1	3654.39
27377	ENSMUSG00000026775	Yme1l1	YME1-like 1 (S. cerevisiae)	0.0846918	0.477187	0.681566	-0.0602019	3691.07	3762.23	4070.75	3875.01	2964.09	3391.25	3012.27	3957.38	3561.09	3573.55	3445.49	3275.8
21846	ENSMUSG00000033191	Tie1	tyrosine kinase with immunoglobulin-like and EGF-like domains 1	0.0793066	0.0302392	0.126744	-0.171853	3134.57	3629.26	3545.49	3427.07	4027.03	3973.43	2782.6	3192.03	3539.59	2948.64	3435.23	3299.53
80748	ENSMUSG00000052712	BC004004	cDNA sequence BC004004	0.0560289	0.16647	0.366765	-0.0775237	3512.46	3675.39	3983.56	3438.39	3489.61	3631.43	3411.47	3352.24	3766.57	3489.68	3233.71	3318.31
217893	ENSMUSG00000021143	Pacs2	phosphofurin acidic cluster sorting protein 2	0.0652992	0.00452866	0.0388238	-0.18537	3737.53	3719.72	3619.03	3596.98	3467.02	3562.81	3339.52	3239.92	3332.39	3348.54	2615.14	3146.31
66048	ENSMUSG00000047260	Emc6	ER membrane protein complex subunit 6	0.0570097	0.305003	0.526241	-0.0584785	3940.93	3317.17	3792.36	3395.14	3673.9	3581.62	3509.06	3374.01	3638.46	3581.73	3229.04	3487.34
24071	ENSMUSG00000090935	Synj2bp	synaptojanin 2 binding protein	0.0908494	0.0478042	0.167837	-0.179801	3708.62	3680.82	3932.08	3640.23	3112.71	3621.47	3017.2	3546.41	3689.19	3086.71	2465.86	3216.5
226438	ENSMUSG00000051985	Igfn1	immunoglobulin-like and fibronectin type III domain containing 1	0.202787	0.0774946	0.227729	0.358003	4837.11	3821.94	5699.05	3427.07	1801.28	2100.72	3715.07	15060.7	7589.02	3061.14	3230.91	5112.39
110119	ENSMUSG00000032306	Mpi	mannose phosphate isomerase	0.0681929	0.987426	0.993098	0.00107472	3536.2	3270.13	3582.26	3617.57	3764.26	3910.34	3635.23	3562.95	3955.71	3435.48	3162.8	3941.05
57266	ENSMUSG00000021508	Cxcl14	chemokine (C-X-C motif) ligand 14	0.0931241	0.879161	0.942247	0.014158	2760.82	4301.38	3418.38	3592.86	3837.98	3767.57	3222.22	3630.86	3665.98	3838.45	3488.41	4060.65
69253	ENSMUSG00000038086	Hspb2	heat shock protein 2	0.0690369	0.0940814	0.256744	-0.115585	3636.35	3566.84	3453.05	3487.82	3983.03	3537.35	3580.03	3170.26	3568.82	3453.89	2798.94	3374.65
67830	ENSMUSG00000029048	Rer1	retention in endoplasmic reticulum sorting receptor 1	0.0547663	0.0130332	0.074876	-0.135977	3579.57	3573.17	3732.48	3438.39	3740.48	3599.33	3407.53	3232.08	3495.75	3340.36	2886.64	3316.33
15980	ENSMUSG00000022965	Ifngr2	interferon gamma receptor 2	0.0677695	0.143648	0.334009	-0.099102	3544.46	3830.98	3737.74	3411.62	3343.37	3789.7	3345.43	3366.17	3659.96	3450.82	2842.79	3516
67473	ENSMUSG00000010122	Slc47a1	solute carrier family 47, member 1	0.0957683	0.0579987	0.189171	-0.181549	3299.77	3846.36	3857.49	3543.43	3690.55	3407.85	2934.4	3346.14	3829.33	3575.59	2678.58	2572.01
27205	ENSMUSG00000025608	Podxl	podocalyxin-like	0.090043	0.000146276	0.00437044	-0.341921	3127.35	3319.88	3767.15	3479.58	4232.72	3701.16	2669.25	2636.51	3422.67	2913.86	2455.6	2744.99
13929	ENSMUSG00000020610	Amz2	archaelysin family metallopeptidase 2	0.0746514	0.000654075	0.0116851	-0.254422	3577.5	3507.14	3922.63	3461.05	3600.19	3546.2	3011.28	3160.68	3340.99	3087.73	2403.36	3000.02
17684	ENSMUSG00000039910	Cited2	Cbp/p300-interacting transactivator, with Glu/Asp-rich carboxy-terminal domain, 2	0.109978	0.961271	0.979923	-0.00534034	4561.44	3627.45	2600.03	3582.56	3457.51	3759.82	3973.32	3840.71	2960.98	3763.78	3188.92	3775.97
59003	ENSMUSG00000079562	Maea	macrophage erythroblast attacher	0.0522604	0.424135	0.635766	0.04177	3260.53	3599.41	3770.3	3651.56	3646.56	3649.14	3497.23	3658.73	3978.92	3832.31	3653.55	3599.04
14732	ENSMUSG00000024978	Gpam	glycerol-3-phosphate acyltransferase, mitochondrial	0.0966069	0.125529	0.307137	-0.147999	3905.83	3782.13	3939.43	3629.93	2874.92	3441.06	2794.43	3878.15	3196.55	3267.74	2734.56	3473.5
13001	ENSMUSG00000024387	Csnk2b	casein kinase 2, beta polypeptide	0.0467892	0.148771	0.341769	-0.0675582	3540.33	3668.16	3509.77	3584.62	3604.94	3657.99	3620.44	3349.63	3675.43	3401.72	3257.03	3260.98
67068	ENSMUSG00000047459	Dynlrb1	dynein light chain roadblock-type 1	0.0536883	0.0355472	0.140169	0.112856	3718.95	3570.46	3595.92	3393.08	3512.2	3771.99	3982.19	3628.25	3754.53	4074.7	4214.27	3697.88
66070	ENSMUSG00000004096	Cwc15	CWC15 spliceosome-associated protein	0.0485119	0.0260816	0.115236	-0.107939	3692.11	3647.35	3705.17	3567.11	3526.47	3396.79	3318.82	3435.83	3510.36	3428.32	3162.8	3104.8
11479	ENSMUSG00000000532	Acvr1b	activin A receptor, type 1B	0.138319	0.115933	0.292797	-0.217447	3459.8	4069.8	4308.17	3312.76	2995	3376.86	2829.92	3759.73	3980.64	2975.23	1792.25	2750.92
20751	ENSMUSG00000033735	Spr	sepiapterin reductase	0.110806	0.0815565	0.23459	-0.192994	3659.07	3418.49	3667.35	3143.88	3877.22	3735.47	3569.18	3210.31	3575.7	3081.6	2013.37	3139.39
12492	ENSMUSG00000029426	Scarb2	scavenger receptor class B, member 2	0.0727958	7.76e-05	0.00273453	0.287672	3980.16	3412.15	3708.32	3369.4	3516.96	3497.51	5012.24	4041.84	4190.42	4345.74	4840.3	3974.66
29817	ENSMUSG00000036256	Igfbp7	insulin-like growth factor binding protein 7	0.130231	0.026762	0.117103	0.288458	3416.44	3595.79	3022.33	3618.6	4028.21	3793.02	4003.87	3962.61	3741.63	3974.47	7166.22	4070.54
54378	ENSMUSG00000078815	Cacng6	calcium channel, voltage-dependent, gamma subunit 6	0.0985077	0.00922474	0.060539	-0.256476	3795.35	3454.67	3703.07	3441.48	3310.08	3758.71	3272.49	2913.4	3400.31	2990.57	2068.42	3111.72
224897	ENSMUSG00000001229	Dpp9	dipeptidylpeptidase 9	0.0936023	0.00251801	0.0267997	-0.282788	3711.72	3748.66	3415.23	3455.9	3600.19	3518.53	2919.61	3179.84	3226.64	3043.76	2045.09	3013.86
233871	ENSMUSG00000032637	Atxn2l	ataxin 2-like	0.0517487	0.699608	0.840946	0.0199672	3489.74	3722.43	3399.47	3498.12	3689.36	3640.28	3813.64	3656.99	3401.17	3755.6	3769.24	3347.96
17263	ENSMUSG00000021268	Meg3	maternally expressed 3	0.201105	NA	NA	0.470499	2754.62	3411.25	3732.48	3592.86	3599	4339.78	5963.43	3592.55	4401.92	4269.03	24659.6	4217.82
18789	ENSMUSG00000021111	Papola	poly (A) polymerase alpha	0.0683936	0.022682	0.105865	-0.155852	3659.07	3476.38	3937.33	3778.22	3166.21	3410.07	2898.92	3530.73	3363.34	3178.76	3136.68	3062.29
67739	ENSMUSG00000081534	Slc48a1	solute carrier family 48 (heme transporter), member 1	0.074517	0.00482077	0.0404908	-0.210047	3478.38	3389.54	3728.28	3547.55	3790.42	3488.65	3104.92	3256.46	3433.84	3254.45	2525.58	2845.82
109754	ENSMUSG00000018042	Cyb5r3	cytochrome b5 reductase 3	0.0679033	5.54e-10	1.78e-07	0.421211	3261.57	3787.56	3352.2	3566.08	3752.37	3701.16	4940.28	4388.38	4591.93	4589.16	5543.76	4878.12
104086	ENSMUSG00000026170	Cyp27a1	cytochrome P450, family 27, subfamily a, polypeptide 1	0.114902	0.0392317	0.14835	-0.2369	3630.16	3832.79	3301.77	3368.37	3677.47	3598.22	2981.71	3660.47	3236.96	3018.19	1861.29	3125.56
73078	ENSMUSG00000029017	Pmpcb	peptidase (mitochondrial processing) beta	0.0591804	0.518322	0.711914	0.0382266	3575.44	3638.3	3816.52	3218.02	3406.39	3743.22	3716.05	3419.28	3878.33	3524.46	3539.72	3908.43
67501	ENSMUSG00000038127	Ccdc50	coiled-coil domain containing 50	0.05787	0.000453547	0.00910388	-0.202938	3613.64	3273.75	3626.38	3781.31	3437.3	3661.31	2990.58	3136.3	3463.07	2979.32	2970.61	2987.17
67210	ENSMUSG00000007415	Gatad1	GATA zinc finger domain containing 1	0.066681	0.00121123	0.017123	-0.215794	3900.66	3689.87	3425.73	3419.86	3562.14	3391.25	2850.62	3452.37	3315.2	2944.55	2921.16	2853.73
54401	ENSMUSG00000018326	Ywhab	tyrosine 3-monooxygenase/tryptophan 5-monooxygenase activation protein, beta polypeptide	0.0515135	0.0317377	0.131017	0.110636	3526.91	3641.02	3542.34	3601.1	3516.96	3558.38	3819.55	3635.22	3578.28	3895.72	4282.38	3913.37
27395	ENSMUSG00000033845	Mrpl15	mitochondrial ribosomal protein L15	0.0617075	0.355013	0.574975	-0.0570739	3917.18	3562.32	3578.06	3274.66	3342.18	3705.58	3464.7	3348.75	3736.48	3412.97	3104.96	3463.61
225638	ENSMUSG00000032845	Alpk2	alpha-kinase 2	0.0802765	2.87e-06	0.000232207	-0.375666	3500.07	3390.44	3649.49	3343.65	3761.89	3722.19	2555.9	3118.89	3079.63	2552.83	2255.94	2722.26
216001	ENSMUSG00000020111	Micu1	mitochondrial calcium uptake 1	0.0818249	5e-05	0.0019582	0.331867	3448.44	3547.84	3668.4	3492.97	3522.9	3651.35	4541.08	3838.09	4173.23	4296.65	5676.25	4597.39
105513	ENSMUSG00000034190	Chmp7	charged multivesicular body protein 7	0.0574708	0.00865666	0.0583021	-0.150879	3313.19	3425.72	3751.39	3403.38	3702.44	3726.61	3242.92	3283.45	3338.41	3242.17	2839.99	3213.53
22436	ENSMUSG00000024066	Xdh	xanthine dehydrogenase	0.127276	0.0521925	0.176936	-0.247112	3958.48	3148.91	3571.75	3642.29	4150.68	2832.32	3275.45	3467.17	2348.84	3480.48	1970.45	3034.62
666899	NA	Gm12191	ribosomal protein L30 pseudogene	0.0533084	0.908509	0.95448	-0.00612618	3559.95	3546.94	3287.06	3444.57	3860.57	3594.9	3779.14	3596.91	3441.58	3632.87	3350.33	3399.36
14325	ENSMUSG00000050708	Ftl1	ferritin light polypeptide 1	0.141774	0.00720564	0.0518271	0.380974	3713.79	3588.55	2880.51	3837.94	4179.21	3074.71	7012.2	4308.28	3334.11	5306.12	5502.71	3466.58
27370	ENSMUSG00000025362	Rps26	ribosomal protein S26	0.0605019	0.116268	0.293397	0.0950262	3411.27	3535.18	3455.15	3577.41	3779.72	3504.15	4240.44	3734.48	3809.55	3895.72	3741.25	3322.26
67885	ENSMUSG00000051319	Mtln	mitoregulin	0.0941954	0.0288697	0.123112	-0.205842	3613.64	3468.24	3423.63	3051.2	3708.38	3965.68	2984.67	3101.47	3525.84	3052.96	2287.67	3296.56
54375	ENSMUSG00000037458	Azin1	antizyme inhibitor 1	0.131685	0.0063139	0.0476247	0.359634	4099.93	3024.98	4039.23	3941.95	3280.36	2835.64	5325.68	3592.55	4595.37	4356.99	6607.36	3679.1
66713	ENSMUSG00000020152	Actr2	ARP2 actin-related protein 2	0.0861996	0.326176	0.547402	0.0846347	3501.1	3559.6	3700.97	4192.18	3141.25	3124.51	3640.15	3694.43	3219.77	4362.1	3905.45	3749.28
114143	ENSMUSG00000033379	Atp6v0b	ATPase, H+ transporting, lysosomal V0 subunit B	0.0560983	0.272539	0.491856	-0.061553	3642.55	3472.76	3559.15	3443.54	3480.1	3620.36	3689.44	3202.48	3365.92	3697.3	3161.87	3200.68
66592	ENSMUSG00000028455	Stoml2	stomatin (Epb7.2)-like 2	0.0596735	0.528686	0.720259	-0.0375951	3522.78	3477.28	3631.63	3143.88	3700.06	3739.9	3558.34	3471.52	3696.07	3475.36	3139.48	3313.37
72931	ENSMUSG00000044627	Swi5	SWI5 recombination repair homolog (yeast)	0.0575135	0.774142	0.884373	-0.0165041	3517.62	3246.61	3516.08	3397.2	3551.44	3951.3	3627.34	3430.6	3514.66	3557.18	3205.72	3596.07
24015	ENSMUSG00000058355	Abce1	ATP-binding cassette, sub-family E (OABP), member 1	0.0802131	0.119372	0.298326	-0.124925	3851.11	3645.54	3812.32	3785.43	2952.2	3118.98	3099.01	3433.21	3569.68	3137.85	2985.53	3115.67
15488	ENSMUSG00000024507	Hsd17b4	hydroxysteroid (17-beta) dehydrogenase 4	0.0846105	0.163519	0.362793	-0.117891	3218.2	3584.03	3596.97	3570.2	3166.21	3999.99	3041.84	3343.53	3487.15	3422.18	2589.02	3518.97
21429	ENSMUSG00000020923	Ubtf	upstream binding transcription factor, RNA polymerase I	0.0454237	0.377062	0.594341	-0.0401238	3508.33	3601.21	3339.59	3486.79	3663.2	3529.6	3421.33	3330.47	3396.01	3289.22	3699.26	3404.31
12727	ENSMUSG00000000605	Clcn4	chloride channel, voltage-sensitive 4	0.0835371	0.0421185	0.155557	-0.169776	3581.63	3413.96	3902.67	3436.33	3207.83	3570.55	2879.2	3619.55	3462.21	2858.63	2617.94	3228.36
267019	ENSMUSG00000008683	Rps15a	ribosomal protein S15A	0.0684567	0.305599	0.526611	0.0701339	3710.69	3416.68	3168.36	3442.51	3988.98	3377.97	4127.09	3397.51	3547.33	3775.03	3730.05	3610.9
20183	ENSMUSG00000015843	Rxrg	retinoid X receptor gamma	0.131464	0.00711632	0.051452	-0.353815	4507.75	3002.37	3490.86	3196.4	3937.85	2935.25	3631.28	2761.9	2758.08	2730.79	1872.49	2201.33
22388	ENSMUSG00000005103	Wdr1	WD repeat domain 1	0.109981	0.0567956	0.186443	0.2095	3472.19	3233.04	3686.26	3574.32	3897.43	3185.39	4529.25	3226.86	3855.98	4049.14	5544.7	3436.93
192292	ENSMUSG00000029148	Nrbp1	nuclear receptor binding protein 1	0.0492349	0.57057	0.749706	-0.0279266	3326.61	3491.76	3634.78	3538.28	3633.48	3400.11	3303.05	3602.13	3535.29	3360.81	3206.65	3604.97
83997	ENSMUSG00000021870	Slmap	sarcolemma associated protein	0.0993589	0.611083	0.780295	-0.0505268	3100.5	3400.39	4029.78	3733.94	3048.51	3702.26	2537.17	3508.97	3874.9	3252.4	3709.53	3359.82
66629	ENSMUSG00000022200	Golph3	golgi phosphoprotein 3	0.06653	0.00203524	0.0235365	-0.205248	3701.4	3614.78	3520.28	3475.47	3275.6	3421.14	2941.3	3367.04	3193.11	3076.48	2572.22	3000.02
74136	ENSMUSG00000020823	Sec14l1	SEC14-like lipid binding 1	0.0565565	0.228826	0.441973	0.0680594	3389.59	3738.71	3606.42	3144.91	3593.05	3516.32	3816.59	3648.28	3726.16	3442.63	3897.06	3492.28
20286	ENSMUSG00000022390	Zc3h7b	zinc finger CCCH type containing 7B	0.0543924	0.794877	0.896683	-0.0141411	3384.43	3615.69	3529.73	3174.77	3708.38	3495.29	3367.12	3661.34	3510.36	3598.1	3243.04	3318.31
30963	ENSMUSG00000063275	Hacd1	3-hydroxyacyl-CoA dehydratase 1	0.095928	0.246296	0.461735	0.111218	3880.01	3230.33	3636.89	3288.05	3777.34	3084.67	4142.86	3205.09	4125.08	3547.98	4490.43	3168.06
17246	ENSMUSG00000020184	Mdm2	transformed mouse 3T3 cell double minute 2	0.0940249	0.783641	0.890126	0.0258172	3491.81	3496.28	3885.86	3486.79	3333.86	3187.6	3282.35	4643.5	3691.77	3033.53	3358.73	3269.87
71978	ENSMUSG00000022052	Ppp2r2a	protein phosphatase 2, regulatory subunit B, alpha	0.0655214	0.0197076	0.0970716	-0.152787	3695.2	3527.04	3692.56	3559.91	3294.62	3109.02	2949.19	3255.59	3441.58	3157.28	2825.06	3097.88
15161	ENSMUSG00000031386	Hcfc1	host cell factor C1	0.0823028	0.158425	0.355094	-0.116079	3942.99	3346.12	3748.24	3799.84	2923.67	3107.91	3082.25	3636.09	3187.09	3176.72	3095.63	3009.9
72472	ENSMUSG00000019838	Slc16a10	solute carrier family 16 (monocarboxylic acid transporters), member 10	0.094037	0.00053007	0.0102357	-0.325846	3888.27	3465.52	3735.63	3437.36	3173.35	3166.57	2745.15	3042.26	3095.1	2841.25	2044.16	2657.02
17472	ENSMUSG00000079363	Gbp4	guanylate binding protein 4	0.159014	0.01031	0.0645687	-0.407912	4021.46	2180.09	3752.44	4423.88	3797.56	2685.11	2740.22	2334.38	1379.04	3305.58	2126.26	2846.81
74302	ENSMUSG00000034354	Mtmr3	myotubularin related protein 3	0.0607086	0.000366697	0.00787773	-0.216302	3612.61	3573.17	3518.18	3520.77	3543.12	3079.13	2773.73	3264.3	3009.13	3065.23	2757.89	3011.88
14775	ENSMUSG00000063856	Gpx1	glutathione peroxidase 1	0.119297	0.000814807	0.0132334	0.399372	3811.87	3339.79	3224.03	3577.41	4012.76	2844.49	6281.8	3713.58	3828.47	5473.85	4688.22	4268.23
56208	ENSMUSG00000035086	Becn1	beclin 1, autophagy related	0.0705004	0.0217994	0.103244	-0.161717	3419.53	3527.94	3414.18	3574.32	3453.94	3420.03	3122.67	3239.92	3527.56	3150.12	2550.77	2944.67
17304	ENSMUSG00000030605	Mfge8	milk fat globule-EGF factor 8 protein	0.0753242	0.767509	0.880819	0.0222684	3392.69	3145.3	3456.2	3343.65	3647.75	3811.84	4217.77	3318.28	3491.45	3587.87	3244.9	3270.86
230935	ENSMUSG00000039768	Dnajc11	DnaJ heat shock protein family (Hsp40) member C11	0.0603159	0.882372	0.943414	-0.00892452	3414.37	3611.17	3440.44	3119.17	3842.74	3369.12	3439.07	3332.21	3759.69	3444.68	3440.83	3246.15
75581	ENSMUSG00000029158	Yipf7	Yip1 domain family, member 7	0.0962968	0.0467088	0.16528	-0.191528	3555.82	2938.14	3904.77	3499.15	3266.09	3609.29	3172.94	2536.38	3561.95	3211.49	2449.07	3106.78
75751	ENSMUSG00000002319	Ipo4	importin 4	0.0573369	0.634435	0.795606	-0.0272634	3586.79	3491.76	3317.53	3530.04	3610.89	3232.98	3353.32	3718.81	3435.56	3235.01	3091.89	3536.76
12406	ENSMUSG00000070436	Serpinh1	serine (or cysteine) peptidase inhibitor, clade H, member 1	0.133992	0.0224732	0.105296	0.305806	2665.83	3387.73	3429.93	3276.72	4270.76	3733.25	4708.64	3699.65	3898.97	3846.63	6692.26	3595.08
11443	ENSMUSG00000041189	Chrnb1	cholinergic receptor, nicotinic, beta polypeptide 1 (muscle)	0.110309	1.91e-09	4.92e-07	0.662473	3725.14	3284.6	3833.33	3334.39	3374.28	3209.74	6041.3	4810.68	5373.44	5182.36	8012.43	4771.37
22433	ENSMUSG00000020484	Xbp1	X-box binding protein 1	0.0818265	0.0334049	0.135033	-0.17406	3600.22	3091.02	3384.76	3986.23	3702.44	2979.52	2933.41	3248.62	3402.89	3097.96	2791.47	2812.21
108116	ENSMUSG00000025790	Slco3a1	solute carrier organic anion transporter family, member 3a1	0.110809	0.0386813	0.146939	-0.229103	3604.35	3563.22	3298.62	3144.91	3638.23	3493.08	3049.73	3180.71	3182.8	3181.83	1822.11	3035.6
65098	ENSMUSG00000030629	Zfand6	zinc finger, AN1-type domain 6	0.0676119	0.951021	0.975844	0.00415305	3450.51	3605.74	3732.48	3586.68	2874.92	3478.69	3218.28	3453.24	3754.53	3482.52	3420.3	3464.6
19192	ENSMUSG00000078652	Psme3	proteaseome (prosome, macropain) activator subunit 3 (PA28 gamma, Ki)	0.0540412	0.21794	0.430768	-0.06658	3565.11	3448.34	3479.31	3488.85	3233.99	3500.83	3159.14	3287.8	3391.72	3533.66	2964.08	3431.98
26987	ENSMUSG00000026254	Eif4e2	eukaryotic translation initiation factor 4E member 2	0.050233	0.0946914	0.257737	-0.083947	3314.22	3261.08	3692.56	3550.64	3475.35	3408.96	3256.72	3357.46	3386.56	3346.49	3094.69	3069.21
59046	ENSMUSG00000007656	Arpp19	cAMP-regulated phosphoprotein 19	0.0676746	0.583449	0.758719	0.0371096	3170.71	3598.5	3379.51	3352.92	3440.87	3758.71	3266.58	4036.62	3492.31	3566.39	3212.25	3681.08
229512	ENSMUSG00000001415	Smg5	Smg-5 homolog, nonsense mediated mRNA decay factor (C. elegans)	0.0664239	0.00385307	0.0353393	-0.191961	3431.92	3388.63	3531.83	3371.46	3723.84	3245.15	2966.93	3179.84	3232.66	3257.51	2624.47	2783.54
16913	ENSMUSG00000024338	Psmb8	proteasome (prosome, macropain) subunit, beta type 8 (large multifunctional peptidase 7)	0.163823	0.146478	0.338475	-0.237885	3647.71	2227.13	3028.64	4385.78	4799.85	2577.75	3019.17	2283	1788.28	3871.17	2301.66	3543.68
67895	ENSMUSG00000020089	Ppa1	pyrophosphatase (inorganic) 1	0.0875334	0.0121797	0.0717708	-0.219437	3717.92	2825.97	3439.39	3869.87	3646.56	3162.14	2899.9	2889.89	2811.38	3365.93	2524.64	3117.65
67089	ENSMUSG00000021832	Psmc6	proteasome (prosome, macropain) 26S subunit, ATPase, 6	0.0633768	0.544912	0.732735	0.0383684	3501.1	3289.13	3781.86	3651.56	3144.81	3289.43	3433.16	3797.17	3799.24	3518.32	3286.89	3393.43
70361	ENSMUSG00000041891	Lman1	lectin, mannose-binding, 1	0.0580329	0.419114	0.631561	-0.0468883	3580.6	3387.73	3626.38	3641.26	3224.47	3192.03	3499.2	3310.44	3545.61	3067.28	3367.12	3188.82
228859	ENSMUSG00000048486	Fitm2	fat storage-inducing transmembrane protein 2	0.103251	0.0819368	0.235341	-0.179611	3619.83	3541.51	3575.96	3039.87	3194.75	3676.81	2994.53	3294.77	3586.88	3105.12	2096.4	2986.18
20740	ENSMUSG00000057738	Sptan1	spectrin alpha, non-erythrocytic 1	0.0733915	0.610961	0.780202	-0.0373344	3039.59	3383.21	3433.09	3105.78	3766.64	3898.17	3244.89	3347.01	3298.86	3114.33	3724.45	3347.96
107371	ENSMUSG00000053799	Exoc6	exocyst complex component 6	0.0982743	0.0423699	0.155989	-0.199484	3558.92	3660.01	3791.31	3474.44	2801.2	3335.91	2657.42	3391.42	3343.57	2921.02	2314.72	3168.06
20970	ENSMUSG00000025743	Sdc3	syndecan 3	0.125341	0.067742	0.209633	0.228963	3160.38	3285.51	3099.02	3878.1	4185.16	3011.62	4616.97	3457.59	2764.96	5127.13	4650.9	4007.28
27224	ENSMUSG00000028668	Eloa	elongin A	0.0929208	0.0354436	0.139971	-0.195436	3345.2	3474.57	3786.06	3272.6	3255.39	3473.16	2796.4	3324.37	3357.33	2931.25	2203.7	3241.21
631323	NA	Gm12250	predicted gene 12250	0.203819	0.116689	0.293951	-0.319756	5505.12	1924.09	3434.14	3993.44	3467.02	2265.63	2584.48	1579.47	649.971	2608.06	1336.03	4359.17
70012	ENSMUSG00000037443	Cep85	centrosomal protein 85	0.0730961	0.00170112	0.0211661	-0.229375	3735.47	3402.2	3534.99	3288.05	3123.41	3487.54	2728.39	3010.05	3218.05	3065.23	2444.41	2986.18
67332	ENSMUSG00000020180	Snrpd3	small nuclear ribonucleoprotein D3	0.0758203	0.22053	0.433494	-0.092889	3234.72	3469.14	3189.37	3248.92	3418.28	4003.32	3367.12	3035.3	3522.4	3466.16	2880.11	2963.45
327978	ENSMUSG00000054404	Slfn5	schlafen 5	0.0954351	0.736999	0.86251	-0.0320499	3507.29	3338.88	3613.77	4041.84	3040.18	3019.37	3267.56	3354.85	2608.48	3898.79	3556.52	3399.36
56219	ENSMUSG00000028838	Extl1	exostosin-like glycosyltransferase 1	0.0760266	0.32049	0.542132	-0.0755287	3355.52	3511.66	3536.04	3365.28	3550.25	3228.55	3368.1	3402.74	3637.6	3301.49	2571.29	3178.93
66990	ENSMUSG00000024845	Tmem134	transmembrane protein 134	0.0754214	0.13811	0.325869	-0.11184	3498	3366.02	3109.53	3171.68	3688.17	3710.01	3116.75	3234.69	3414.93	3380.25	2611.41	3196.73
12611	ENSMUSG00000056216	Cebpg	CCAAT/enhancer binding protein (C/EBP), gamma	0.0945079	0.000740409	0.0125178	-0.318885	3941.96	3266.51	3532.88	3365.28	3430.16	2997.23	2813.16	2821.1	3136.37	2927.16	2091.74	2453.39
52815	ENSMUSG00000031958	Ldhd	lactate dehydrogenase D	0.0805963	0.0358986	0.140908	-0.169097	3485.61	3499.9	3417.33	3037.81	3584.73	3496.4	3178.85	2844.61	3382.26	3139.9	2407.09	3208.59
19885	ENSMUSG00000028150	Rorc	RAR-related orphan receptor gamma	0.165188	0.00334667	0.0323085	-0.484655	3090.18	3523.42	3411.02	3362.19	3320.78	3814.05	1757.49	2657.41	2728.85	2679.65	859.274	2750.92
18747	ENSMUSG00000005469	Prkaca	protein kinase, cAMP dependent, catalytic, alpha	0.110156	0.137108	0.324533	0.163763	3586.79	3419.39	3191.47	2961.61	4041.29	3320.42	4324.22	3563.82	3212.89	3536.73	5186.43	3388.49
108934	ENSMUSG00000091264	Smim13	small integral membrane protein 13	0.0875683	0.086378	0.243755	-0.150164	3559.95	3452.86	3994.06	3356.01	2815.47	3331.48	2798.37	3396.64	3449.32	2974.21	2684.18	3082.06
12832	ENSMUSG00000026042	Col5a2	collagen, type V, alpha 2	0.154603	2.24e-06	0.000192954	0.73133	2691.64	3973.01	3114.78	3699.95	3256.58	3748.75	5766.29	5360.97	4411.38	5866.59	11267.6	5176.64
66882	ENSMUSG00000051223	Bzw1	basic leucine zipper and W2 domains 1	0.0731131	0.489971	0.691402	0.050474	3459.8	3393.16	3772.4	3684.51	2816.66	3354.73	3200.54	3713.58	3527.56	3610.37	3736.58	3449.78
219135	ENSMUSG00000021987	Mtmr6	myotubularin related protein 6	0.0697795	0.0122837	0.072141	-0.17472	3504.2	3487.24	3634.78	3552.7	3054.45	3235.19	2749.09	3374.88	3231.8	2924.09	2738.29	3047.47
23989	ENSMUSG00000017210	Med24	mediator complex subunit 24	0.0695734	0.0234196	0.107681	-0.157689	3679.72	3326.22	3553.9	3382.79	3314.84	3203.09	2927.5	3261.68	3376.24	3063.19	2573.16	3077.12
12111	ENSMUSG00000031375	Bgn	biglycan	0.138882	4.85e-09	1.05e-06	0.812769	3016.87	3629.26	3108.48	3767.92	3354.07	3540.67	7136.4	5477.64	4334.86	6590.71	10144.3	5451.44
22385	ENSMUSG00000002748	Baz1b	bromodomain adjacent to zinc finger domain, 1B	0.0620798	0.0554734	0.183788	-0.118892	3374.11	3299.98	3211.43	3537.25	3710.76	3275.04	3057.61	3495.9	3206.01	3185.92	2884.77	2921.93
66508	ENSMUSG00000030842	Lamtor1	late endosomal/lysosomal adaptor, MAPK and MTOR activator 1	0.0552853	0.18125	0.384797	0.0739118	3602.28	3356.07	3142.09	3367.34	3647.75	3288.32	3793.92	3484.59	3638.46	3411.95	3398.84	3768.06
17067	ENSMUSG00000079018	Ly6c1	lymphocyte antigen 6 complex, locus C1	0.0990484	8.9e-05	0.00301691	-0.38814	3600.22	2838.64	3271.31	3614.48	4179.21	2898.72	2803.3	2683.53	2381.51	2774.77	2118.8	2547.3
13430	ENSMUSG00000033335	Dnm2	dynamin 2	0.0503981	0.200632	0.409343	0.0644971	3377.2	3437.48	3350.09	3228.32	3714.33	3277.25	3586.93	3509.84	3684.03	3739.24	3380.18	3429.02
239706	ENSMUSG00000039345	Mettl22	methyltransferase like 22	0.095495	0.0146442	0.0807095	-0.233109	3642.55	3435.67	3219.83	3126.37	3486.05	3465.41	2931.44	2958.68	3261.89	3028.41	2018.03	2964.43
66290	ENSMUSG00000039105	Atp6v1g1	ATPase, H+ transporting, lysosomal V1 subunit G1	0.0697286	0.129814	0.313725	0.105627	3413.34	3498.99	3221.93	3104.75	3613.27	3515.21	3930.93	3836.35	3838.79	3740.26	3058.31	3558.51
75547	ENSMUSG00000066406	Akap13	A kinase (PRKA) anchor protein 13	0.0414295	0.617453	0.784218	-0.0206925	3462.9	3489.04	3341.69	3474.44	3195.94	3400.11	3444.99	3293.9	3273.07	3478.43	3285.95	3302.49
80795	ENSMUSG00000042682	Selenok	selenoprotein K	0.0695284	0.0824556	0.236314	-0.120744	3503.16	3383.21	3396.32	3397.2	3193.56	3478.69	3044.8	3190.29	3481.13	3201.26	2555.43	3196.73
67866	ENSMUSG00000023336	Wfdc1	WAP four-disulfide core domain 1	0.112519	0.00111946	0.0161977	-0.366659	3674.55	3273.75	3705.17	2886.44	3723.84	3086.88	2931.44	2559.89	3275.65	2424.98	1861.29	2369.37
103583	ENSMUSG00000020271	Fbxw11	F-box and WD-40 domain protein 11	0.0626674	0.0744367	0.222225	-0.111794	3626.03	3290.03	3394.22	3492.97	3218.53	3321.52	3067.47	3368.78	3505.2	3038.64	2957.54	2849.77
751556	ENSMUSG00000076236	Mir682	microRNA 682	0.0745067	0.0680354	0.210235	0.135958	3417.47	3373.26	3073.81	3336.45	3701.25	3431.1	4154.68	3309.57	3428.68	3909.02	4162.02	3454.72
68581	ENSMUSG00000021248	Tmed10	transmembrane p24 trafficking protein 10	0.0485712	0.0864921	0.243934	-0.0832607	3522.78	3163.39	3538.14	3447.66	3331.48	3314.88	3046.77	3343.53	3323.8	3194.1	3046.18	3204.63
20909	ENSMUSG00000030805	Stx4a	syntaxin 4A (placental)	0.0589053	0.568768	0.748399	0.0335682	3328.68	3426.63	3210.38	3427.07	3650.12	3269.5	3734.78	3272.13	3218.05	3644.12	3669.41	3263.94
83701	ENSMUSG00000037364	Srrt	serrate RNA effector molecule homolog (Arabidopsis)	0.0542808	0.791641	0.895148	0.0143399	3385.46	3105.49	3241.89	3322.03	3662.01	3594.9	3331.63	3424.51	3388.28	3436.5	3647.02	3283.71
98238	ENSMUSG00000020869	Lrrc59	leucine rich repeat containing 59	0.0716208	0.0109377	0.0669206	-0.182252	3618.8	3280.99	3250.3	3607.28	3451.57	3083.56	3022.13	3365.3	3175.92	2873.98	2730.83	2639.23
56086	ENSMUSG00000054766	Set	SET nuclear oncogene	0.0719707	0.171697	0.373575	-0.0983674	3792.25	3445.62	3078.01	3431.19	3167.4	3376.86	3248.84	3394.03	2717.67	3190.01	3392.31	2970.37
56690	ENSMUSG00000074064	Mlycd	malonyl-CoA decarboxylase	0.102412	0.0278727	0.120307	-0.225212	3129.41	3426.63	2706.13	3415.74	3430.16	4179.3	2824.99	2855.93	2689.3	3063.19	2318.45	3408.26
67959	ENSMUSG00000002524	Puf60	poly-U binding splicing factor 60	0.0575686	0.822459	0.911485	0.0129174	3306.99	3185.1	3315.43	3209.79	3600.19	3659.1	3625.37	3232.08	3413.21	3401.72	3601.3	3184.86
53610	ENSMUSG00000031311	Nono	non-POU-domain-containing, octamer binding protein	0.066402	0.104128	0.274048	0.107914	3472.19	3220.38	3402.62	3534.16	3356.45	3289.43	3596.78	3458.46	3496.6	3789.35	4274.91	3279.76
73274	ENSMUSG00000032745	Gpbp1	GC-rich promoter binding protein 1	0.0663905	0.0421384	0.155557	-0.134916	3726.18	3219.47	3582.26	3365.28	2965.28	3403.43	2871.32	3193.77	3168.18	3024.32	2850.25	3297.55
67427	ENSMUSG00000028234	Rps20	ribosomal protein S20	0.0563716	0.0911394	0.25252	0.0952352	3618.8	3248.42	3097.97	3335.42	3628.72	3314.88	3808.71	3550.76	3334.97	3725.94	3612.5	3620.78
27416	ENSMUSG00000022822	Abcc5	ATP-binding cassette, sub-family C (CFTR/MRP), member 5	0.0563764	0.000134321	0.00410173	0.215267	3346.23	3202.29	3476.16	3403.38	3268.47	3531.82	3989.09	3610.84	3592.04	4061.41	4204.01	4098.21
27406	ENSMUSG00000003234	Abcf3	ATP-binding cassette, sub-family F (GCN20), member 3	0.0464797	0.567751	0.747622	-0.026557	3495.94	3201.38	3473.01	3252.01	3438.49	3364.69	3515.96	3271.26	3377.96	3313.77	3116.15	3254.06
226976	ENSMUSG00000010453	Kansl3	KAT8 regulatory NSL complex subunit 3	0.0620655	0.224904	0.437322	-0.0753222	3295.64	3287.32	3532.88	3425.01	3438.49	3208.63	3162.09	3117.15	3347.87	3625.71	2875.44	3008.92
13858	ENSMUSG00000028552	Eps15	epidermal growth factor receptor pathway substrate 15	0.0907129	0.0913818	0.252925	-0.153137	3671.46	3594.88	3467.75	3768.95	2750.08	2931.93	2766.83	3540.31	3083.06	2958.87	2734.56	2964.43
20068	ENSMUSG00000061787	Rps17	ribosomal protein S17	0.0926935	0.613065	0.781384	-0.0468755	3054.04	3342.5	2871.06	3066.65	4099.55	3736.58	3586.93	3003.95	3312.62	3538.77	3208.52	2835.93
19166	ENSMUSG00000015671	Psma2	proteasome subunit alpha 2	0.0466564	0.733461	0.860995	-0.0158877	3490.77	3271.04	3473.01	3308.64	3295.81	3328.16	3239.96	3499.39	3377.1	3465.14	3088.16	3272.84
19988	ENSMUSG00000029614	Rpl6	ribosomal protein L6	0.0705966	0.0458388	0.163894	0.140972	3433.99	3335.26	3043.34	3191.25	3686.98	3476.48	4016.69	3258.2	3481.13	3615.48	4060.33	3874.82
81877	ENSMUSG00000033327	Tnxb	tenascin XB	0.12476	0.98435	0.991688	0.0024473	2087.65	4394.55	3509.77	3133.58	3512.2	3516.32	2870.33	3532.47	3806.12	3050.91	3451.09	3481.41
74157	ENSMUSG00000024019	Cmtr1	cap methyltransferase 1	0.0837461	0.368023	0.587183	-0.0753867	3780.9	3100.97	3657.9	3098.57	3480.1	3016.04	3153.22	3594.3	3001.39	3380.25	2662.72	3270.86
13347	ENSMUSG00000028974	Dffa	DNA fragmentation factor, alpha subunit	0.0626058	0.562281	0.744241	-0.0362774	3160.38	3289.13	3702.02	3322.03	3286.3	3371.33	3249.82	3275.61	3714.98	3250.35	2987.4	3138.41
13805	ENSMUSG00000026814	Eng	endoglin	0.075966	0.0195335	0.0966068	-0.177395	3135.6	3214.05	3148.4	3138.73	4032.97	3453.23	2755.99	2929.07	3088.22	2745.11	3279.42	2910.07
216805	ENSMUSG00000032633	Flcn	folliculin	0.0650417	0.197991	0.406482	-0.0837279	2921.88	3584.03	3268.15	3366.31	3222.1	3726.61	3065.5	3445.4	3073.61	3091.83	3102.16	3148.29
108645	ENSMUSG00000042032	Mat2b	methionine adenosyltransferase II, beta	0.0790643	0.0609343	0.195867	-0.148164	3303.9	3335.26	3470.9	3496.06	2917.72	3565.02	2802.32	3045.75	3206.01	3157.28	2480.79	3361.8
67693	ENSMUSG00000027245	Hypk	huntingtin interacting protein K	0.0754415	0.00286986	0.0289688	0.224917	3408.18	3290.03	2963.51	3185.07	3671.52	3570.55	4366.61	3373.13	3708.96	3936.63	4248.79	3978.61
52398	ENSMUSG00000058013	Septin11	septin 11	0.0541787	0.0439987	0.159633	0.109121	3365.85	3333.45	3445.69	3475.47	3102.01	3355.83	3613.54	3264.3	3911.86	3535.71	3714.19	3648.46
53861	ENSMUSG00000028180	Zranb2	zinc finger, RAN-binding domain containing 2	0.0693725	0.814157	0.906556	0.0163072	3428.83	3548.75	3550.74	3472.38	2821.41	3238.51	3116.75	3644.8	3634.16	3355.7	3292.48	3254.06
94315	ENSMUSG00000004895	Prcc	papillary renal cell carcinoma (translocation-associated)	0.0607798	0.15996	0.357414	-0.0854082	3520.72	3231.23	3332.24	3220.08	3345.75	3407.85	3041.84	3191.16	3446.74	3188.99	2723.37	3284.7
56516	ENSMUSG00000040043	Rbms2	RNA binding motif, single stranded interacting protein 2	0.060316	0.0902103	0.250601	-0.102193	3110.83	3319.88	3678.91	3208.76	3524.09	3213.06	3211.38	3277.36	3216.33	3037.62	2801.74	3106.78
74112	ENSMUSG00000025616	Usp16	ubiquitin specific peptidase 16	0.0937787	0.0177948	0.0913255	-0.222242	3344.16	3409.44	3674.7	3315.85	3178.1	3118.98	2622.92	3261.68	3347.01	3020.23	2239.15	2531.48
66087	ENSMUSG00000030286	Emc3	ER membrane protein complex subunit 3	0.0513144	0.699738	0.840946	0.0197907	3313.19	3460.1	3589.61	3292.17	3273.22	3107.91	3252.78	3580.36	3553.35	3336.27	3334.47	3259.99
74480	ENSMUSG00000021838	Samd4	sterile alpha motif domain containing 4	0.0839853	0.0937778	0.256397	-0.140742	3040.62	3341.59	3844.89	3509.45	2934.37	3356.94	2756.98	3254.72	3439.86	3122.51	2627.27	2882.39
54151	ENSMUSG00000053929	Cyhr1	cysteine and histidine rich 1	0.0753903	0.0445825	0.161042	-0.151427	3526.91	3315.36	3022.33	3333.36	3710.76	3073.6	3181.81	3197.25	3143.25	3020.23	2503.18	2874.48
64138	ENSMUSG00000016256	Ctsz	cathepsin Z	0.130243	0.000187626	0.00511493	0.486474	3519.68	3357.88	3020.23	3498.12	3744.05	2768.12	6468.1	3655.24	3448.46	5721.36	5510.18	4344.34
53356	ENSMUSG00000070319	Eif3g	eukaryotic translation initiation factor 3, subunit G	0.0606155	0.21674	0.429311	0.0748749	3481.48	3250.23	3239.79	3085.18	3512.2	3320.42	3943.75	3231.21	3592.9	3422.18	3304.61	3478.44
15204	ENSMUSG00000030451	Herc2	HECT and RLD domain containing E3 ubiquitin protein ligase 2	0.0854329	0.0120049	0.0710935	-0.214607	3078.82	3535.18	3487.71	3150.06	3126.98	3493.08	2896.94	3282.58	3032.34	2658.17	2229.82	2902.16
235040	ENSMUSG00000002820	Atg4d	autophagy related 4D, cysteine peptidase	0.089782	0.000705327	0.012133	-0.304136	3371.01	3195.05	3421.53	3104.75	3459.89	3303.81	2896.94	2717.49	3041.8	2741.02	1955.52	2546.31
57915	ENSMUSG00000029174	Tbc1d1	TBC1 domain family, member 1	0.146557	0.264364	0.48272	-0.163578	3010.68	4031.8	3458.3	3539.31	3342.18	2458.21	2443.53	4038.36	3427.82	3275.92	1762.4	2407.92
66624	ENSMUSG00000035227	Spcs2	signal peptidase complex subunit 2 homolog (S. cerevisiae)	0.0524478	0.00797842	0.055325	-0.139143	3505.23	3210.43	3290.22	3352.92	3226.85	3254.01	2887.09	2923.85	3103.7	3197.17	2739.23	3136.43
67673	ENSMUSG00000055839	Elob	elongin B	0.0601769	0.773962	0.884372	0.0172825	3019.97	3408.53	3271.31	3141.82	3664.39	3306.03	3557.36	3231.21	3456.2	3435.48	3304.61	3069.21
56422	ENSMUSG00000019977	Hbs1l	Hbs1-like (S. cerevisiae)	0.0791342	0.0928061	0.254853	-0.133007	3636.35	3351.54	3460.4	3192.28	3193.56	2971.77	3159.14	3277.36	3360.76	2887.27	2519.04	2789.47
19263	ENSMUSG00000020154	Ptprb	protein tyrosine phosphatase, receptor type, B	0.0975702	0.000953227	0.01457	-0.32237	2946.66	3382.3	3331.19	3134.61	3300.57	3708.9	2244.42	2724.45	3306.6	2310.43	2221.42	2800.35
68833	ENSMUSG00000026078	Pdcl3	phosducin-like 3	0.0653404	0.415667	0.628808	0.0531846	3218.2	3079.26	3395.27	3308.64	3476.53	3321.52	3435.13	3046.62	3401.17	3442.63	3967.03	3268.88
53867	ENSMUSG00000004098	Col5a3	collagen, type V, alpha 3	0.121843	0.00348562	0.03318	0.355941	2387.07	4018.24	3304.92	3159.33	3423.03	3490.86	4211.85	4119.33	4219.66	4211.76	5899.23	3354.88
13405	ENSMUSG00000045103	Dmd	dystrophin, muscular dystrophy	0.0843905	0.520866	0.713863	-0.0541797	3251.24	3523.42	3713.57	3389.99	2745.32	3151.07	2875.26	3650.89	3463.07	2892.39	3016.32	3114.68
78388	ENSMUSG00000030681	Mvp	major vault protein	0.0782313	0.0324506	0.132855	0.167322	3303.9	3022.27	3100.07	3463.11	3721.46	3161.04	3898.41	3707.49	3075.33	3993.91	3563.05	4067.57
100034726	ENSMUSG00000062353	Gm15772	ribosomal protein L26 pseudogene	0.0853158	0.976176	0.987484	-0.00254779	3728.24	3170.62	3399.47	2973.97	3477.72	3020.47	3752.52	3414.06	3407.19	3463.09	2981.8	2714.35
67035	ENSMUSG00000028035	Dnajb4	DnaJ heat shock protein family (Hsp40) member B4	0.0729101	0.70243	0.842136	-0.0278547	3609.51	3079.26	3575.96	3366.31	2892.75	3237.41	3043.81	3035.3	3449.32	3014.1	3613.43	3214.52
60441	ENSMUSG00000020775	Mrpl38	mitochondrial ribosomal protein L38	0.0501909	0.675089	0.825689	-0.0210387	3297.7	3280.08	3128.44	3148	3465.83	3441.06	3312.91	3162.42	3491.45	3104.1	3112.42	3282.72
170719	ENSMUSG00000022307	Oxr1	oxidation resistance 1	0.0787141	0.00432796	0.0378472	-0.224588	3446.38	3221.28	3526.58	3451.78	2914.15	3196.45	2671.22	3202.48	2789.89	2756.36	2341.78	3041.54
106581	ENSMUSG00000024187	Fam234a	family with sequence similarity 234, member A	0.052819	0.0134836	0.0766731	0.130502	3069.53	3288.22	3530.78	3187.13	3336.24	3343.66	3731.82	3698.78	3685.75	3445.7	3329.8	3766.09
68842	ENSMUSG00000034377	Tulp4	tubby like protein 4	0.115889	0.256611	0.473524	-0.131468	3506.26	3405.82	3829.13	3414.71	2568.17	3027.11	2590.39	3838.96	3415.79	2878.07	2302.59	2845.82
78514	ENSMUSG00000037148	Arhgap10	Rho GTPase activating protein 10	0.0880169	0.0357099	0.140526	-0.184855	3640.48	3270.13	3338.54	3266.42	3124.6	3100.16	2977.77	2903.82	3392.58	3024.32	2205.56	2747.96
11980	ENSMUSG00000037685	Atp8a1	ATPase, aminophospholipid transporter (APLT), class I, type 8A, member 1	0.0873418	0.005363	0.0434987	-0.243193	3035.46	3232.14	3588.56	3593.89	3162.65	3111.23	2629.82	2899.47	3131.21	3110.24	2228.89	2522.59
21380	ENSMUSG00000009097	Tbx1	T-box 1	0.095626	0.837464	0.919	0.0196166	3755.09	3708.86	2650.45	3237.59	3474.16	2893.19	3624.38	3721.42	3060.71	3175.69	3545.32	2879.43
69459	ENSMUSG00000055720	Ubl7	ubiquitin-like 7 (bone marrow stromal cell-derived)	0.0814518	0.00571093	0.0452086	-0.225127	3306.99	3242.99	3193.57	3268.48	3420.65	3265.08	2689.95	3041.39	3177.64	2845.34	2149.58	2831.98
17308	ENSMUSG00000020346	Mgat1	mannoside acetylglucosaminyltransferase 1	0.0518175	0.400934	0.616524	0.0435243	3234.72	3305.41	3236.64	2990.44	3459.89	3460.98	3258.69	3338.31	3253.3	3358.77	3522.93	3567.4
26409	ENSMUSG00000028284	Map3k7	mitogen-activated protein kinase kinase kinase 7	0.0697734	0.101855	0.269872	-0.114144	3312.16	3460.1	3575.96	3428.1	2865.41	3033.75	2844.7	3251.23	3294.56	2994.66	2904.36	2845.82
19646	ENSMUSG00000057236	Rbbp4	retinoblastoma binding protein 4, chromatin remodeling factor	0.0689997	0.000153687	0.0044973	0.261166	3152.12	3325.31	3311.23	3465.17	3247.06	3171	3691.41	3696.17	3826.75	3878.33	4776.85	3837.26
18541	ENSMUSG00000001151	Pcnt	pericentrin (kendrin)	0.0780388	0.0363247	0.14171	-0.163357	3213.04	3394.97	3391.07	3394.11	3077.04	3200.88	2771.76	3050.97	3328.95	2983.41	2324.05	3027.7
104458	ENSMUSG00000018848	Rars	arginyl-tRNA synthetase	0.050583	0.412907	0.62686	-0.0414168	3289.44	3052.12	3398.42	3491.94	3222.1	3193.13	3393.73	3079.7	3267.05	3066.26	3204.78	3069.21
18822	ENSMUSG00000019055	Plod1	procollagen-lysine, 2-oxoglutarate 5-dioxygenase 1	0.0708079	0.117773	0.29541	0.110757	3014.81	3133.54	3350.09	3052.23	3665.58	3412.28	3615.51	3393.16	3678.01	3290.24	4009.95	3255.05
21413	ENSMUSG00000053477	Tcf4	transcription factor 4	0.101598	0.464968	0.671479	0.0742366	3024.1	3432.05	3302.82	3245.83	3008.08	3613.72	2825.97	3110.18	3424.39	3094.89	4582.79	3700.85
19347	ENSMUSG00000035901	Dennd5a	DENN/MADD domain containing 5A	0.0615855	0.907121	0.953698	-0.00718525	3011.71	3419.39	3548.64	3275.69	3179.29	3159.93	2960.03	3211.18	3503.48	3294.33	3457.62	3068.22
69743	ENSMUSG00000028977	Casz1	castor zinc finger 1	0.0858689	0.148047	0.340651	-0.124206	3995.65	3271.94	3090.62	3174.77	3209.02	2851.13	3136.47	3304.35	3081.35	2974.21	2518.11	2887.33
69550	ENSMUSG00000046718	Bst2	bone marrow stromal cell antigen 2	0.153577	0.868938	0.937431	0.0253412	3495.94	2267.83	3176.76	3757.62	4496.67	2388.49	3821.52	2850.71	2007.52	4191.3	3309.28	3822.43
67726	ENSMUSG00000020523	Fam114a2	family with sequence similarity 114, member A2	0.0762299	0.0666153	0.207565	-0.139825	3090.18	3303.6	3445.69	3045.02	3131.73	3552.85	2763.88	3140.65	3208.59	2881.14	2462.13	3239.23
26926	ENSMUSG00000036932	Aifm1	apoptosis-inducing factor, mitochondrion-associated 1	0.0539338	0.386749	0.602598	-0.0466812	3193.42	3119.97	3559.15	3088.27	3198.32	3405.64	3186.74	2972.61	3327.23	3116.37	3038.71	3287.67
17169	ENSMUSG00000007411	Mark3	MAP/microtubule affinity regulating kinase 3	0.0609704	0.0297432	0.12541	-0.132519	3406.11	3264.7	3331.19	3414.71	3142.44	3003.87	3052.68	3019.63	3256.73	3005.91	2642.2	2830.99
621156	ENSMUSG00000049233	Apoo-ps	apolipoprotein O, pseudogene	0.0845716	0.021051	0.101007	-0.195112	3345.2	3641.92	3398.42	3085.18	2979.55	3112.34	2597.29	3011.79	3316.92	2847.38	2321.25	2885.36
21379	ENSMUSG00000000384	Tbrg4	transforming growth factor beta regulated gene 4	0.0704297	0.341062	0.562323	-0.0670539	3267.76	3246.61	3323.83	3108.87	3238.74	3372.44	3157.17	2951.71	3530.14	3281.04	2579.69	3142.36
217684	ENSMUSG00000021133	Susd6	sushi domain containing 6	0.0640079	0.000812527	0.0132334	-0.21433	3228.53	3275.56	3436.24	3360.13	2992.63	3265.08	2690.93	3124.11	2998.81	2782.95	2492.92	2702.49
21822	ENSMUSG00000078922	Tgtp1	T cell specific GTPase 1	0.199593	0.128145	0.311074	-0.303672	4505.69	2029.92	2942.49	3285.99	4268.39	2503.59	2469.15	2321.32	853.732	2622.38	1451.72	4046.81
107503	ENSMUSG00000038539	Atf5	activating transcription factor 5	0.107922	0.255831	0.47257	-0.122632	3572.34	3000.56	2983.46	3109.9	3321.97	3545.1	3287.28	2768.86	3141.53	3366.95	1997.51	3255.05
11988	ENSMUSG00000031596	Slc7a2	solute carrier family 7 (cationic amino acid transporter, y+ system), member 2	0.0962077	0.00293756	0.0294357	-0.286141	3913.05	3332.55	3379.51	3099.6	2914.15	2869.95	2911.73	2922.98	2936.91	2262.36	2225.16	2541.37
13383	ENSMUSG00000022770	Dlg1	discs large MAGUK scaffold protein 1	0.0945427	0.00171359	0.0212606	-0.296471	3461.86	3332.55	3355.35	3304.52	2853.52	3190.92	2398.18	3030.95	2958.4	2685.79	1963.92	2643.18
12453	ENSMUSG00000063015	Ccni	cyclin I	0.073967	0.60579	0.776415	0.0381738	3132.51	3401.3	3248.19	3439.42	2765.53	3507.47	2970.87	3643.05	3199.99	3210.47	3644.22	3368.72
14272	ENSMUSG00000015994	Fnta	farnesyltransferase, CAAX box, alpha	0.0602003	0.487217	0.689314	-0.0418237	3417.47	3281.89	2960.35	3291.14	3034.24	3495.29	3047.75	3131.08	3307.46	3220.69	2875.44	3330.17
231659	ENSMUSG00000041638	Gcn1	GCN1 activator of EIF2AK4	0.098551	0.0202235	0.0984831	-0.228853	3639.45	3226.71	3383.71	3624.78	2952.2	2646.37	2755.99	3283.45	2813.1	2905.68	2287.67	2397.05
69089	ENSMUSG00000000959	Oxa1l	oxidase assembly 1-like	0.0552739	0.807424	0.902374	-0.0134731	3287.38	3097.35	3381.61	3058.41	3229.23	3416.71	3185.75	3096.25	3424.39	3347.52	2918.36	3312.38
71810	ENSMUSG00000002372	Ranbp3	RAN binding protein 3	0.0622282	0.455854	0.664099	-0.046403	3396.82	3375.06	3113.73	3122.25	3480.1	2978.41	3322.76	3173.74	3407.19	3031.48	2847.45	3051.42
76510	ENSMUSG00000047921	Trappc9	trafficking protein particle complex 9	0.0791933	0.280358	0.500577	-0.0854904	3202.72	3282.8	3315.43	2975	3348.13	3338.13	3115.77	3326.99	3336.69	2941.48	2388.43	3186.84
68565	ENSMUSG00000023967	Mrps18a	mitochondrial ribosomal protein S18A	0.0748221	0.0173952	0.0901669	-0.177945	3277.05	3230.33	3126.34	2982.21	3475.35	3369.12	2890.04	3036.17	3099.4	3068.3	2338.98	2690.63
109284	ENSMUSG00000035781	R3hdm4	R3H domain containing 4	0.0754038	0.00963938	0.0619879	-0.195183	3234.72	3190.53	3292.32	3080.03	3375.47	3276.14	2962	2838.52	3198.27	2917.96	2250.35	2735.11
71960	ENSMUSG00000030739	Myh14	myosin, heavy polypeptide 14	0.137883	0.479235	0.683191	-0.0975569	3127.35	3376.87	3095.87	3092.39	3445.62	3293.85	2569.69	4126.3	3213.75	2900.57	1662.57	3502.16
20084	ENSMUSG00000008668	Rps18	ribosomal protein S18	0.0916659	0.177503	0.380895	0.12361	3172.77	2955.33	2974.01	3185.07	3887.92	3238.51	3960.5	3073.61	3294.56	3684.01	4131.23	3106.78
69956	ENSMUSG00000063884	Ptcd3	pentatricopeptide repeat domain 3	0.0600587	0.320372	0.541991	0.05968	3240.92	3312.65	3653.69	3201.55	3011.65	2989.48	3189.69	3334.82	3622.99	3296.38	3428.7	3377.62
68953	ENSMUSG00000033916	Chmp2a	charged multivesicular body protein 2A	0.0603824	0.758479	0.876367	0.0185663	3375.14	3005.99	2976.11	3246.86	3375.47	3406.75	3331.63	3002.21	3408.05	3286.15	3086.3	3526.88
110750	ENSMUSG00000002718	Cse1l	chromosome segregation 1-like (S. cerevisiae)	0.0847927	0.103583	0.273072	-0.138019	3607.44	3193.24	3636.89	3189.19	2627.61	3125.62	2976.78	3215.54	3187.95	2710.33	2619.81	2822.09
68678	ENSMUSG00000027077	Smtnl1	smoothelin-like 1	0.142448	0.371764	0.590339	0.127231	2704.03	3207.71	3245.04	2519.84	2790.5	4904.25	3712.11	3030.95	3452.76	3220.69	2959.41	5093.61
26874	ENSMUSG00000055782	Abcd2	ATP-binding cassette, sub-family D (ALD), member 2	0.113325	0.00787248	0.0548152	-0.30116	3400.95	3442.91	3736.68	3097.54	2704.9	2983.95	2458.31	2888.15	3129.49	2668.4	1771.73	2502.82
50783	ENSMUSG00000031848	Lsm4	LSM4 homolog, U6 small nuclear RNA and mRNA degradation associated	0.0746196	0.73593	0.861967	-0.0251654	3161.42	3028.6	3241.89	2890.56	3740.48	3303.81	3240.95	3120.63	3151.85	3185.92	2768.15	3549.61
68023	ENSMUSG00000078931	Pdf	peptide deformylase (mitochondrial)	0.0638394	0.0898157	0.249996	-0.108295	3502.13	3081.07	3101.12	3088.27	3025.92	3566.13	3198.57	3015.27	3120.89	2937.39	2700.98	2955.54
103694	ENSMUSG00000004394	Tmed4	transmembrane p24 trafficking protein 4	0.0623952	0.465255	0.671769	-0.0455623	3299.77	3161.58	3363.75	2864.81	3249.44	3421.14	3201.52	2951.71	3374.52	3232.97	2825.06	3157.19
14660	ENSMUSG00000026103	Gls	glutaminase	0.108787	0.739763	0.864209	-0.0361355	3205.81	3662.73	3663.15	3321	2383.88	3122.3	2547.02	3403.61	3688.33	3039.66	2737.36	3426.05
12819	ENSMUSG00000028339	Col15a1	collagen, type XV, alpha 1	0.18971	0.066654	0.207604	0.347928	1900.77	3698.01	3334.34	2822.59	3532.42	4053.12	3570.17	3582.98	4638.35	3183.87	8248.47	4311.73
12166	ENSMUSG00000021796	Bmpr1a	bone morphogenetic protein receptor, type 1A	0.0912997	0.0179986	0.0918111	-0.215983	3462.9	3095.54	3809.17	3337.48	2582.43	3032.65	2359.74	2882.92	2977.32	2572.26	2710.31	2993.1
78688	ENSMUSG00000014776	Nol3	nucleolar protein 3 (apoptosis repressor with CARD domain)	0.0600501	2.11e-10	7.75e-08	0.381483	2868.2	3170.62	3252.4	3350.86	3291.06	3375.76	3961.49	4268.23	4073.5	4010.27	4669.56	4318.64
14084	ENSMUSG00000010517	Faf1	Fas-associated factor 1	0.0829605	0.00572135	0.0452086	-0.229248	3568.21	3343.4	3183.06	2980.15	3116.28	3103.48	2756.98	3075.35	2764.96	2598.85	2158.91	2987.17
69605	ENSMUSG00000009207	Lnpk	lunapark, ER junction formation factor	0.075586	0.109942	0.283202	-0.120821	3244.01	3221.28	3577.01	3317.91	2715.6	3217.48	2700.79	2998.73	3106.28	2894.43	2675.79	3314.35
218490	ENSMUSG00000021660	Btf3	basic transcription factor 3	0.0596727	0.919696	0.96006	0.00601598	3259.5	2962.57	3107.43	3103.72	3579.97	3273.93	3473.57	3080.58	3249	3364.9	3180.53	3016.82
13722	ENSMUSG00000028029	Aimp1	aminoacyl tRNA synthetase complex-interacting multifunctional protein 1	0.0574446	0.0635202	0.201386	-0.10659	3343.13	3131.73	3300.72	3159.33	3298.19	3053.68	2949.19	3129.34	3177.64	3115.35	2633.8	2878.44
100986	ENSMUSG00000040407	Akap9	A kinase (PRKA) anchor protein (yotiao) 9	0.0777873	0.0880401	0.246365	-0.132692	3073.66	3394.06	3331.19	3065.62	2983.11	3431.1	2605.18	3183.32	3222.34	2742.04	2546.1	3221.44
56372	ENSMUSG00000030663	1110004F10Rik	RIKEN cDNA 1110004F10 gene	0.0571883	0.0803715	0.232327	-0.0999957	3350.36	3117.25	3384.76	3083.12	3212.58	3130.05	3064.51	3049.23	3268.77	3044.78	2839.99	2691.62
20441	ENSMUSG00000028538	St3gal3	ST3 beta-galactoside alpha-2,3-sialyltransferase 3	0.0862912	0.0129049	0.0744571	-0.214553	3414.37	3263.8	3259.75	2969.85	3350.5	3019.37	2990.58	2933.43	3121.75	2849.43	2201.83	2394.08
641376	ENSMUSG00000005674	Tomm40l	translocase of outer mitochondrial membrane 40-like	0.0679182	0.0670564	0.208445	-0.124378	2878.52	3132.63	3218.78	3096.51	3346.94	3603.76	2943.27	2907.3	3093.38	3137.85	2574.09	2982.23
320808	ENSMUSG00000049106	Dcaf5	DDB1 and CUL4 associated factor 5	0.067717	0.117263	0.294645	-0.106069	3367.91	3299.08	3510.82	3119.17	3199.51	2779.19	2840.76	3249.49	3147.55	2970.12	2729.9	2932.8
226744	ENSMUSG00000038949	Cnst	consortin, connexin sorting protein	0.0693482	0.00445662	0.0384362	-0.197219	2973.51	3338.88	3490.86	3139.76	3281.54	3049.25	2679.11	2869.86	2977.32	2896.48	2357.64	2960.48
76846	ENSMUSG00000006333	Rps9	ribosomal protein S9	0.073753	0.255478	0.472428	0.0838679	3320.42	3188.72	3008.68	2976.03	3575.22	3192.03	3747.59	2960.42	3159.58	3611.39	3698.33	3278.77
19060	ENSMUSG00000003099	Ppp5c	protein phosphatase 5, catalytic subunit	0.0594886	0.135293	0.32183	-0.0888494	3117.02	3007.8	3332.24	3038.84	3325.54	3429.99	3026.07	2974.35	3167.32	3101.03	2664.59	3140.38
69662	ENSMUSG00000050705	2310061I04Rik	RIKEN cDNA 2310061I04 gene	0.0566251	0.120812	0.300267	-0.0878466	3226.46	3362.4	3248.19	2962.64	3102.01	3332.59	2854.56	2984.8	3100.26	3340.36	2840.92	2957.52
69077	ENSMUSG00000017428	Psmd11	proteasome (prosome, macropain) 26S subunit, non-ATPase, 11	0.0689438	0.412096	0.626066	0.0565484	3224.4	3114.54	3307.02	3293.2	3084.18	3210.84	3181.81	3809.36	3669.41	3202.28	2894.1	3266.91
66483	ENSMUSG00000049751	Rpl36al	ribosomal protein L36A-like	0.0840047	0.582623	0.758211	0.0461655	3146.96	3038.55	2778.61	3106.81	3830.85	3315.99	3678.6	2956.06	3107.14	3543.89	3530.39	3054.39
18193	ENSMUSG00000021488	Nsd1	nuclear receptor-binding SET-domain protein 1	0.0652445	0.366355	0.585655	-0.0589367	3474.25	2970.71	3503.47	3393.08	2903.45	2964.02	3054.65	3035.3	3288.55	3070.35	3062.97	2908.09
20024	ENSMUSG00000022205	Sub1	SUB1 homolog, transcriptional regulator	0.0650042	0.298141	0.518976	-0.0676322	3676.62	3360.59	3033.89	3010.01	3287.49	2837.85	3068.45	3176.35	2964.42	3063.19	3018.19	3014.85
68273	ENSMUSG00000028700	Pomgnt1	protein O-linked mannose beta 1,2-N-acetylglucosaminyltransferase	0.0617627	0.50661	0.703689	-0.0410182	3115.99	3323.5	3127.39	3090.33	3455.13	3089.09	3069.44	2963.03	3144.11	3160.35	3508	2804.3
100317	ENSMUSG00000028830	AU040320	expressed sequence AU040320	0.0738284	0.226879	0.439937	-0.089217	3257.44	3171.53	3321.73	3135.64	3099.63	3206.42	3190.68	3042.26	3415.79	2967.05	2417.35	2968.39
228026	ENSMUSG00000006494	Pdk1	pyruvate dehydrogenase kinase, isoenzyme 1	0.0831427	0.150791	0.344549	-0.119455	3347.26	3424.82	3266.05	3154.18	2780.99	3213.06	2648.55	3043.14	3352.17	2890.34	2436.94	3225.39
13002	ENSMUSG00000000826	Dnajc5	DnaJ heat shock protein family (Hsp40) member C5	0.0506999	0.651442	0.808186	-0.0229042	3182.07	3129.92	3407.87	3238.62	3096.07	3124.51	3124.64	3434.08	3101.98	3119.44	3171.2	2918.96
23807	ENSMUSG00000064145	Arih2	ariadne RBR E3 ubiquitin protein ligase 2	0.0732351	0.000814472	0.0132334	-0.245179	3394.75	3232.14	3341.69	3084.15	2948.63	3164.36	2615.04	3004.82	2975.6	2622.38	2270.87	2585.85
11534	ENSMUSG00000039197	Adk	adenosine kinase	0.12231	0.0823732	0.236186	-0.212462	2971.44	3408.53	3301.77	2913.21	2607.4	3962.36	2303.56	2969.12	3199.13	2765.56	1874.36	3160.15
11421	ENSMUSG00000020681	Ace	angiotensin I converting enzyme (peptidyl-dipeptidase A) 1	0.0901249	0.536489	0.726305	-0.0557089	2544	3878.93	3403.67	2771.1	3327.91	3228.55	2948.2	3330.47	2930.89	3074.44	3104.02	3002.99
30055	ENSMUSG00000020219	Timm13	translocase of inner mitochondrial membrane 13	0.06425	0.184727	0.388773	-0.0852173	3208.91	3245.71	2968.76	2954.4	3393.31	3368.01	3311.92	2672.21	3035.78	3063.19	2853.98	3077.12
12808	ENSMUSG00000020173	Cobl	cordon-bleu WH2 repeat	0.0594881	0.696953	0.839491	-0.0231668	3302.86	3055.74	3248.19	3117.11	3295.81	3118.98	3259.68	3200.73	3351.31	3121.49	2688.85	3202.66
[truncated: 18,824 more rows]
