# Supplementary material for: Human myofiber‐enriched aging‐induced lncRNA FRAIL1 promotes loss of skeletal muscle function
Source: Aging Cell. 2024 Jan 31;23(4):e14097. doi: 10.1111/acel.14097 (PMC11019130; doi:10.1111/acel.14097)
Supplement: Supplementary file 9 — Table S4. [file ACEL-23-e14097-s003.xlsx]

## Sheet: Sheet1
Table S4. Differential exon usage analysis of RNA-Seq data from tibialis anterior muscles of C57BL/6 mice transfected with either empty plasmid (Control) or plasmid encoding FRAIL1.
													Normalized RNA-Seq Counts
Gene Symbol	Gene Product	ENSEMBL Gene ID	ENSEMBL Transcript ID	ExonID	Strand	Width(bp)	log2(FC)	P-value	P-adj(FDR)	Chromosome	Start	End	FRAIL1_1	FRAIL1_2	FRAIL1_3	FRAIL1_4	FRAIL1_5	FRAIL1_6	Control_1	Control_2	Control_3	Control_4	Control_5	Control_6
0610009B22Rik	RIKEN cDNA 0610009B22 gene	ENSMUSG00000007777	ENSMUST00000007921	E001	-	707	-0.00345093	0.888646	0.983944	chr11	51685386	51686092	471	550	639	490	399	493	547	593	489	467	384	470
0610009B22Rik	RIKEN cDNA 0610009B22 gene	ENSMUSG00000007777	ENSMUST00000007921	E002	-	106	0.00696567	0.890618	0.984282	chr11	51688548	51688653	182	266	267	216	166	217	244	232	197	210	159	222
0610009L18Rik	RIKEN cDNA 0610009L18 gene	ENSMUSG00000043644	ENSMUST00000143813	E002	+	434	-0.0106635	0.749055	0.962234	chr11	120350757	120351190	249	333	340	317	248	305	308	504	314	353	336	358
0610009L18Rik	RIKEN cDNA 0610009L18 gene	ENSMUSG00000043644	ENSMUST00000143813	E001	+	185	0.0129195	0.749362	0.962243	chr11	120348678	120348862	204	272	273	261	200	255	251	402	265	288	257	285
0610010K14Rik	RIKEN cDNA 0610010K14 gene	ENSMUSG00000020831	ENSMUST00000108575, ENSMUST00000108579, ENSMUST00000102569, ENSMUST00000108578, ENSMUST00000021181	E010	-	49	-0.0972373	0.0523286	0.558526	chr11	70237805	70237853	257	289	341	341	273	286	328	306	277	296	259	298
0610010K14Rik	RIKEN cDNA 0610010K14 gene	ENSMUSG00000020831	ENSMUST00000108575, ENSMUST00000108579, ENSMUST00000102569, ENSMUST00000108576, ENSMUST00000108578, ENSMUST00000021181	E009	-	21	-0.0907971	0.0613103	0.581699	chr11	70237784	70237804	275	308	365	362	293	301	342	329	294	310	280	316
0610010K14Rik	RIKEN cDNA 0610010K14 gene	ENSMUSG00000020831	ENSMUST00000108575, ENSMUST00000108579, ENSMUST00000102569, ENSMUST00000108576, ENSMUST00000108578, ENSMUST00000021181	E008	-	95	-0.060023	0.13001	0.696945	chr11	70237531	70237625	396	432	493	485	392	432	450	458	397	409	390	426
0610010K14Rik	RIKEN cDNA 0610010K14 gene	ENSMUSG00000020831	ENSMUST00000102569, ENSMUST00000108578, ENSMUST00000108579, ENSMUST00000021181	E011	-	51	-0.0447214	0.589923	0.929393	chr11	70237854	70237904	102	126	111	112	101	111	108	108	107	111	100	97
0610010K14Rik	RIKEN cDNA 0610010K14 gene	ENSMUSG00000020831	ENSMUST00000108575, ENSMUST00000108579, ENSMUST00000102569, ENSMUST00000108578, ENSMUST00000021181	E001	-	198	0.0304436	0.789891	0.97031	chr11	70235206	70235403	98	106	122	96	112	131	107	134	90	116	78	79
0610010K14Rik	RIKEN cDNA 0610010K14 gene	ENSMUSG00000020831	ENSMUST00000108575, ENSMUST00000108579, ENSMUST00000102569, ENSMUST00000108576, ENSMUST00000108578, ENSMUST00000021181	E002	-	61	0.0408507	0.582962	0.928172	chr11	70235404	70235464	158	156	169	146	147	170	173	175	122	146	117	117
0610010K14Rik	RIKEN cDNA 0610010K14 gene	ENSMUSG00000020831	ENSMUST00000108575, ENSMUST00000108579, ENSMUST00000102569, ENSMUST00000108576, ENSMUST00000108578, ENSMUST00000021181	E006	-	188	0.0409209	0.32496	0.837747	chr11	70236024	70236211	418	421	454	422	386	434	428	422	370	374	335	346
0610010K14Rik	RIKEN cDNA 0610010K14 gene	ENSMUSG00000020831	ENSMUST00000108576, ENSMUST00000108578, ENSMUST00000021181	E007	-	102	0.13072	0.00954323	0.343162	chr11	70236877	70236978	319	332	362	317	288	325	275	319	244	284	238	278
0610010K14Rik	RIKEN cDNA 0610010K14 gene	ENSMUSG00000020831	ENSMUST00000108575, ENSMUST00000108576, ENSMUST00000108579, ENSMUST00000021181	E003	-	4	0.170133	0.0711839	0.601978	chr11	70235465	70235468	102	101	94	91	88	93	100	92	68	76	61	70
0610010K14Rik	RIKEN cDNA 0610010K14 gene	ENSMUSG00000020831	ENSMUST00000102569, ENSMUST00000108576, ENSMUST00000108578	E004	-	105	0.213096	0.151403	0.721595	chr11	70235696	70235800	72	65	72	72	103	74	81	63	55	56	59	52
0610030E20Rik	RIKEN cDNA 0610030E20 gene	ENSMUSG00000058706	ENSMUST00000077783	E002	+	119	-0.110698	0.0291826	0.477744	chr6	72347593	72347711	97	150	166	99	81	115	137	160	143	109	119	134
0610030E20Rik	RIKEN cDNA 0610030E20 gene	ENSMUSG00000058706	ENSMUST00000077783	E001	+	182	-0.109572	0.0897838	0.640163	chr6	72347334	72347515	94	155	174	103	80	138	163	140	144	108	127	155
0610030E20Rik	RIKEN cDNA 0610030E20 gene	ENSMUSG00000058706	ENSMUST00000077783	E004	+	4152	0.15617	0.0469631	0.538078	chr6	72348997	72353148	377	457	485	399	385	386	386	417	430	394	330	387
0610040J01Rik	RIKEN cDNA 0610040J01 gene	ENSMUSG00000060512	ENSMUST00000081747	E004	+	1671	0.0255339	0.68419	0.951469	chr5	63897955	63899625	151	212	178	160	77	208	192	212	181	208	148	182
1110004F10Rik	RIKEN cDNA 1110004F10 gene	ENSMUSG00000030663	ENSMUST00000032899	E003	+	61	-0.0480348	0.13278	0.700872	chr7	116101944	116102004	533	618	648	508	530	443	600	593	594	567	509	482
1110004F10Rik	RIKEN cDNA 1110004F10 gene	ENSMUSG00000030663	ENSMUST00000032899	E004	+	110	-0.0296364	0.312181	0.832291	chr7	116103211	116103320	613	654	749	587	581	531	674	674	658	627	572	536
1110004F10Rik	RIKEN cDNA 1110004F10 gene	ENSMUSG00000030663	ENSMUST00000032899	E002	+	84	-0.013902	0.560961	0.921722	chr7	116099440	116099523	642	791	783	632	619	534	702	721	725	663	606	567
1110004F10Rik	RIKEN cDNA 1110004F10 gene	ENSMUSG00000030663	ENSMUST00000032899	E001	+	225	-0.00454565	0.784897	0.969822	chr7	116093301	116093525	718	855	883	736	682	542	770	802	792	694	637	669
1110004F10Rik	RIKEN cDNA 1110004F10 gene	ENSMUSG00000030663	ENSMUST00000032899	E005	+	999	0.0749332	0.0138134	0.386198	chr7	116104212	116105210	961	1101	1195	940	971	883	1013	1087	987	947	797	838
1110038F14Rik	RIKEN cDNA 1110038F14 gene	ENSMUSG00000063236	ENSMUST00000071792	E004	+	147	-0.00947819	0.870998	0.982502	chr15	76949544	76949690	256	243	240	246	314	265	222	231	220	219	200	191
1110038F14Rik	RIKEN cDNA 1110038F14 gene	ENSMUSG00000063236	ENSMUST00000071792	E005	+	481	-0.00616717	0.951308	0.993431	chr15	76950249	76950729	206	254	229	231	265	216	204	207	192	193	176	174
1110038F14Rik	RIKEN cDNA 1110038F14 gene	ENSMUSG00000063236	ENSMUST00000071792	E002	+	291	0.00245268	0.927418	0.989793	chr15	76948629	76948919	280	281	271	249	338	281	252	258	225	239	190	219
1110038F14Rik	RIKEN cDNA 1110038F14 gene	ENSMUSG00000063236	ENSMUST00000071792	E003	+	85	0.0371279	0.493235	0.901038	chr15	76949068	76949152	220	211	207	219	268	236	204	180	187	172	156	182
1110059E24Rik	RIKEN cDNA 1110059E24 gene	ENSMUSG00000035171	ENSMUST00000038830	E003	-	107	-0.139138	0.173625	0.742505	chr19	21619109	21619215	63	60	55	49	69	55	73	56	64	65	51	68
1110059E24Rik	RIKEN cDNA 1110059E24 gene	ENSMUSG00000035171	ENSMUST00000038830	E004	-	370	-0.0305286	0.684327	0.951496	chr19	21652607	21652976	94	94	86	90	102	89	86	95	97	94	75	106
1110059E24Rik	RIKEN cDNA 1110059E24 gene	ENSMUSG00000035171	ENSMUST00000038830	E002	-	114	0.0164683	0.884124	0.983267	chr19	21598755	21598868	75	96	80	58	68	75	70	69	76	71	68	81
1110059E24Rik	RIKEN cDNA 1110059E24 gene	ENSMUSG00000035171	ENSMUST00000038830	E001	-	1023	0.0641232	0.240314	0.788582	chr19	21597312	21598334	182	184	176	167	183	166	188	179	164	174	120	163
1110059G10Rik	RIKEN cDNA 1110059G10 gene	ENSMUSG00000032551	ENSMUST00000035154	E003	-	196	-0.0723329	0.420959	0.877858	chr9	122950805	122951000	66	109	98	77	85	72	88	66	65	99	53	70
1110059G10Rik	RIKEN cDNA 1110059G10 gene	ENSMUSG00000032551	ENSMUST00000035154	E002	-	145	-0.0170436	0.799899	0.972211	chr9	122948925	122949069	109	139	153	111	117	109	118	96	112	116	84	92
1110059G10Rik	RIKEN cDNA 1110059G10 gene	ENSMUSG00000032551	ENSMUST00000035154	E001	-	3020	0.0582533	0.340723	0.845873	chr9	122945089	122948108	105	169	179	153	148	139	133	122	126	128	90	111
1500011B03Rik	RIKEN cDNA 1500011B03 gene	ENSMUSG00000072694	ENSMUST00000112160	E001	-	1136	-0.0591587	0.391841	0.867505	chr5	114808196	114809331	68	72	52	57	66	58	54	42	43	68	41	55
1600012H06Rik	RIKEN cDNA 1600012H06 gene	ENSMUSG00000050088	ENSMUST00000164837, ENSMUST00000174004	E002	+	51	-0.052009	0.514978	0.908412	chr17	14943269	14943319	104	101	103	90	95	82	88	100	96	61	68	62
1600012H06Rik	RIKEN cDNA 1600012H06 gene	ENSMUSG00000050088	ENSMUST00000164837	E003	+	70	-0.0158381	0.831419	0.977726	chr17	14943502	14943571	90	94	102	102	90	84	80	95	98	57	67	56
1600012H06Rik	RIKEN cDNA 1600012H06 gene	ENSMUSG00000050088	ENSMUST00000164837, ENSMUST00000174004	E004	+	1415	0.0471391	0.336577	0.843491	chr17	14943572	14944986	279	318	325	250	333	279	241	285	270	205	187	189
1600012H06Rik	RIKEN cDNA 1600012H06 gene	ENSMUSG00000050088	ENSMUST00000164837	E005	+	948	0.127214	0.712056	0.955743	chr17	14944987	14945934	77	52	47	64	94	75	42	60	48	65	27	62
1700001O22Rik	RIKEN cDNA 1700001O22 gene	ENSMUSG00000044320	ENSMUST00000050003	E007	-	568	-0.0904158	0.779178	0.968452	chr2	30801140	30801707	29	79	47	37	12	17	150	153	51	127	125	27
1700017B05Rik	RIKEN cDNA 1700017B05 gene	ENSMUSG00000032300	ENSMUST00000034846	E002	-	2755	-0.0590571	0.323208	0.836793	chr9	57256386	57259140	172	112	120	134	170	89	107	106	98	108	64	80
1700017B05Rik	RIKEN cDNA 1700017B05 gene	ENSMUSG00000032300	ENSMUST00000034846	E001	-	1213	0.138395	0.160534	0.729217	chr9	57253117	57254329	98	76	62	100	96	73	50	46	59	57	55	43
1700025G04Rik	RIKEN cDNA 1700025G04 gene	ENSMUSG00000032666	ENSMUST00000044581	E001	-	8909	-0.175902	0.000524911	0.100122	chr1	151884524	151893432	2095	2608	3152	2089	1826	1791	2405	2842	2740	2420	1712	2042
1700025G04Rik	RIKEN cDNA 1700025G04 gene	ENSMUSG00000032666	ENSMUST00000044581	E006	-	194	-0.012149	0.376266	0.861168	chr1	152089932	152090125	258	331	366	281	261	212	244	358	249	271	225	247
1700025G04Rik	RIKEN cDNA 1700025G04 gene	ENSMUSG00000032666	ENSMUST00000044581	E002	-	61	0.0373601	0.0722529	0.605349	chr1	151915482	151915542	287	323	311	238	260	211	241	274	295	256	191	214
1700025G04Rik	RIKEN cDNA 1700025G04 gene	ENSMUSG00000032666	ENSMUST00000044581	E003	-	77	0.0422694	0.0286905	0.47626	chr1	151921047	151921123	363	425	441	301	343	247	319	374	387	315	229	282
1700025G04Rik	RIKEN cDNA 1700025G04 gene	ENSMUSG00000032666	ENSMUST00000044581	E005	-	223	0.0884768	0.0215564	0.438641	chr1	152006545	152006767	311	420	440	316	348	291	269	380	338	329	281	251
1700025G04Rik	RIKEN cDNA 1700025G04 gene	ENSMUSG00000032666	ENSMUST00000044581	E004	-	95	0.105769	0.000808581	0.127286	chr1	151980426	151980520	377	479	509	330	394	279	333	415	411	321	253	303
1700037H04Rik	RIKEN cDNA 1700037H04 gene	ENSMUSG00000027327	ENSMUST00000103188	E001	-	651	-0.216199	0.0339793	0.495206	chr2	131146325	131146975	94	77	76	66	97	92	90	92	71	61	77	67
1700037H04Rik	RIKEN cDNA 1700037H04 gene	ENSMUSG00000027327	ENSMUST00000103188	E004	-	143	0.0477707	0.588843	0.929258	chr2	131151618	131151760	59	63	57	46	65	65	31	50	46	49	42	51
1700037H04Rik	RIKEN cDNA 1700037H04 gene	ENSMUSG00000027327	ENSMUST00000103188	E003	-	139	0.151048	0.143688	0.713014	chr2	131148156	131148294	63	68	54	47	63	65	38	52	40	40	40	44
1700066M21Rik	RIKEN cDNA 1700066M21 gene	ENSMUSG00000038323	ENSMUST00000042734	E002	+	2681	-0.105625	0.127411	0.694733	chr1	57382743	57385423	84	85	84	54	76	81	57	74	83	70	69	51
1700123O20Rik	RIKEN cDNA 1700123O20 gene	ENSMUSG00000040822	ENSMUST00000038539	E001	+	905	-0.0665665	0.367501	0.857734	chr14	54686216	54687120	113	115	116	101	142	82	109	90	72	82	97	98
1700123O20Rik	RIKEN cDNA 1700123O20 gene	ENSMUSG00000040822	ENSMUST00000038539	E002	+	938	0.0341191	0.362072	0.855685	chr14	54689804	54690741	256	214	256	255	305	182	202	200	146	205	181	189
1810009A15Rik	RIKEN cDNA 1810009A15 gene	ENSMUSG00000071653	ENSMUST00000096251	E001	+	112	-0.0269318	0.769256	0.966359	chr19	8888853	8888964	117	120	105	74	134	103	95	106	84	67	84	72
1810009A15Rik	RIKEN cDNA 1810009A15 gene	ENSMUSG00000071653	ENSMUST00000096251	E004	+	471	-0.017838	0.734545	0.960231	chr19	8890411	8890881	249	249	203	198	284	207	194	205	177	177	167	155
1810009A15Rik	RIKEN cDNA 1810009A15 gene	ENSMUSG00000071653	ENSMUST00000096251	E003	+	98	0.00114401	0.972918	0.996616	chr19	8890003	8890100	298	245	232	239	308	238	182	254	164	200	196	195
1810009A15Rik	RIKEN cDNA 1810009A15 gene	ENSMUSG00000071653	ENSMUST00000096251	E002	+	125	0.0235894	0.604087	0.93277	chr19	8889124	8889248	302	261	257	248	315	254	200	263	175	195	192	205
1810030O07Rik	RIKEN cDNA 1810030O07 gene	ENSMUSG00000044148	ENSMUST00000060108	E003	-	180	-0.114836	0.460332	0.889944	chrX	12662650	12662829	56	58	60	34	46	62	48	73	60	51	31	48
1810030O07Rik	RIKEN cDNA 1810030O07 gene	ENSMUSG00000044148	ENSMUST00000060108	E002	-	163	-0.0976762	0.389185	0.866584	chrX	12657862	12658024	47	59	75	57	57	53	47	70	71	61	40	48
1810030O07Rik	RIKEN cDNA 1810030O07 gene	ENSMUSG00000044148	ENSMUST00000060108	E001	-	1608	0.0248133	0.77494	0.967487	chrX	12654879	12656486	233	231	225	258	259	214	214	227	248	196	186	197
1810030O07Rik	RIKEN cDNA 1810030O07 gene	ENSMUSG00000044148	ENSMUST00000060108	E005	-	120	0.0253663	0.839861	0.978799	chrX	12669527	12669646	49	59	71	48	57	38	40	51	60	56	43	36
1810030O07Rik	RIKEN cDNA 1810030O07 gene	ENSMUSG00000044148	ENSMUST00000060108	E006	-	135	0.035866	0.766862	0.965798	chrX	12673026	12673160	73	70	95	57	59	66	66	68	75	46	66	49
1810030O07Rik	RIKEN cDNA 1810030O07 gene	ENSMUSG00000044148	ENSMUST00000060108	E007	-	343	0.0724196	0.426032	0.8799	chrX	12673326	12673668	98	96	119	88	81	81	86	81	96	71	82	68
1810037I17Rik	RIKEN cDNA 1810037I17 gene	ENSMUSG00000054091	ENSMUST00000106429	E002	+	706	-0.00142547	0.959301	0.994932	chr3	122925479	122926184	469	524	471	440	424	453	462	456	386	423	398	335
1810037I17Rik	RIKEN cDNA 1810037I17 gene	ENSMUSG00000054091	ENSMUST00000106429	E001	+	454	0.00110807	0.95929	0.994932	chr3	122924203	122924656	656	688	629	613	593	606	576	659	478	556	576	497
1810055G02Rik	RIKEN cDNA 1810055G02 gene	ENSMUSG00000035372	ENSMUST00000039048	E002	+	222	-0.0936631	0.207697	0.766698	chr19	3714404	3714625	63	88	65	68	80	32	101	80	58	81	59	53
1810055G02Rik	RIKEN cDNA 1810055G02 gene	ENSMUSG00000035372	ENSMUST00000039048	E001	+	104	-0.0880202	0.273563	0.808505	chr19	3708333	3708436	47	68	53	57	61	25	79	65	48	59	45	42
1810055G02Rik	RIKEN cDNA 1810055G02 gene	ENSMUSG00000035372	ENSMUST00000039048	E004	+	1391	0.119428	0.192855	0.757389	chr19	3716491	3717881	201	186	207	183	166	134	194	184	160	195	167	114
2210016F16Rik	RIKEN cDNA 2210016F16 gene	ENSMUSG00000021550	ENSMUST00000022032	E002	-	196	-0.0238333	0.761232	0.964437	chr13	58382408	58382603	136	122	164	149	166	153	115	114	130	102	109	83
2210016F16Rik	RIKEN cDNA 2210016F16 gene	ENSMUSG00000021550	ENSMUST00000022032	E003	-	260	-0.0211262	0.690346	0.952592	chr13	58384150	58384409	258	214	236	259	299	248	188	183	209	175	161	192
2210016F16Rik	RIKEN cDNA 2210016F16 gene	ENSMUSG00000021550	ENSMUST00000022032	E004	-	402	-3.95e-05	0.985586	0.998247	chr13	58384824	58385225	254	205	254	254	283	246	187	191	175	170	147	210
2210016F16Rik	RIKEN cDNA 2210016F16 gene	ENSMUSG00000021550	ENSMUST00000022032	E001	-	2193	0.0493788	0.443294	0.885435	chr13	58379817	58382009	176	160	191	166	203	184	138	130	152	131	94	108
2210016L21Rik	RIKEN cDNA 2210016L21 gene	ENSMUSG00000029559	ENSMUST00000031538	E004	+	74	-0.062044	0.312899	0.832851	chr5	114946291	114946364	208	212	215	187	196	178	223	184	161	149	180	158
2210016L21Rik	RIKEN cDNA 2210016L21 gene	ENSMUSG00000029559	ENSMUST00000031538	E005	+	91	-0.0270703	0.640188	0.941525	chr5	114947163	114947253	196	231	207	176	206	170	198	182	158	155	176	152
2210016L21Rik	RIKEN cDNA 2210016L21 gene	ENSMUSG00000029559	ENSMUST00000031538	E001	+	198	-0.0203214	0.694921	0.953254	chr5	114942158	114942355	222	236	217	195	244	198	197	212	188	187	175	166
2210016L21Rik	RIKEN cDNA 2210016L21 gene	ENSMUSG00000029559	ENSMUST00000031538	E003	+	99	-0.0200525	0.720108	0.957651	chr5	114946018	114946116	215	216	227	197	220	190	213	188	168	166	184	165
2210016L21Rik	RIKEN cDNA 2210016L21 gene	ENSMUSG00000029559	ENSMUST00000031538	E002	+	43	0.0394073	0.539824	0.916424	chr5	114945786	114945828	198	235	204	189	225	176	195	170	166	167	152	159
2210016L21Rik	RIKEN cDNA 2210016L21 gene	ENSMUSG00000029559	ENSMUST00000031538	E006	+	2102	0.0498786	0.238934	0.787695	chr5	114947682	114949783	419	495	422	390	448	415	429	401	319	324	306	336
2300009A05Rik	RIKEN cDNA 2300009A05 gene	ENSMUSG00000032403	ENSMUST00000168665	E001	-	229	-0.0155613	0.811502	0.974522	chr9	63394447	63394675	93	82	94	79	125	94	103	100	87	73	59	79
2300009A05Rik	RIKEN cDNA 2300009A05 gene	ENSMUSG00000032403	ENSMUST00000168665	E002	-	366	0.00963428	0.809521	0.97419	chr9	63398876	63399241	146	157	191	144	188	183	194	157	119	127	132	145
2310002L09Rik	RIKEN cDNA 2310002L09 gene	ENSMUSG00000028396	ENSMUST00000095023	E002	-	1200	-0.0596376	0.48879	0.899563	chr4	73941579	73942778	1088	1550	1762	1195	816	1486	1557	1822	1794	1693	922	1408
2310002L09Rik	RIKEN cDNA 2310002L09 gene	ENSMUSG00000028396	ENSMUST00000095023, ENSMUST00000030101	E003	-	456	-0.0130506	0.956228	0.994383	chr4	73942779	73943234	1486	1797	2130	1451	984	1598	1725	2075	1998	1747	1393	1653
2310002L09Rik	RIKEN cDNA 2310002L09 gene	ENSMUSG00000028396	ENSMUST00000095023, ENSMUST00000030101	E004	-	273	0.0131403	0.586745	0.928928	chr4	73950573	73950845	698	833	1033	673	466	648	774	929	927	773	637	742
2310009B15Rik	RIKEN cDNA 2310009B15 gene	ENSMUSG00000079283	ENSMUST00000112025	E002	-	102	-0.0626515	0.340323	0.845745	chr1	138853571	138853672	114	110	137	100	95	104	117	125	105	98	102	117
2310009B15Rik	RIKEN cDNA 2310009B15 gene	ENSMUSG00000079283	ENSMUST00000112025	E001	-	191	-0.0508528	0.588913	0.929258	chr1	138851983	138852173	65	81	82	65	57	58	84	70	64	62	65	62
2310009B15Rik	RIKEN cDNA 2310009B15 gene	ENSMUSG00000079283	ENSMUST00000112025	E003	-	272	0.0905857	0.155868	0.726625	chr1	138856581	138856852	118	126	150	103	117	109	125	119	91	107	97	115
2310011J03Rik	RIKEN cDNA 2310011J03 gene	ENSMUSG00000020133	ENSMUST00000020341	E002	-	355	-0.0237021	0.616781	0.935926	chr10	80320183	80320537	250	214	227	217	219	206	218	226	156	210	187	188
2310011J03Rik	RIKEN cDNA 2310011J03 gene	ENSMUSG00000020133	ENSMUST00000020341	E001	-	1294	0.0201271	0.616001	0.935755	chr10	80318254	80319547	309	250	267	270	289	246	239	284	216	252	233	184
2310022A10Rik	RIKEN cDNA 2310022A10 gene	ENSMUSG00000049643	ENSMUST00000067386	E005	+	115	-0.0904367	0.0253685	0.457851	chr7	27564660	27564774	600	674	705	608	582	437	659	642	707	609	565	576
2310022A10Rik	RIKEN cDNA 2310022A10 gene	ENSMUSG00000049643	ENSMUST00000067386	E004	+	88	-0.071069	0.0283645	0.475286	chr7	27564486	27564573	522	559	631	519	493	396	578	567	578	535	480	476
2310022A10Rik	RIKEN cDNA 2310022A10 gene	ENSMUSG00000049643	ENSMUST00000067386	E006	+	82	-0.0433166	0.150994	0.721595	chr7	27565647	27565728	484	571	596	472	459	385	520	513	541	501	451	471
2310022A10Rik	RIKEN cDNA 2310022A10 gene	ENSMUSG00000049643	ENSMUST00000067386	E003	+	52	0.00603579	0.876565	0.98325	chr7	27560552	27560603	430	476	539	421	413	343	472	442	459	420	405	362
2310022A10Rik	RIKEN cDNA 2310022A10 gene	ENSMUSG00000049643	ENSMUST00000067386	E007	+	138	0.0128122	0.994162	0.999324	chr7	27571564	27571701	488	551	612	513	473	432	522	546	495	492	447	481
2310022A10Rik	RIKEN cDNA 2310022A10 gene	ENSMUSG00000049643	ENSMUST00000067386	E009	+	71	0.0246826	0.778934	0.968349	chr7	27578713	27578783	405	470	481	373	353	382	416	430	394	390	402	340
2310022A10Rik	RIKEN cDNA 2310022A10 gene	ENSMUSG00000049643	ENSMUST00000067386	E002	+	121	0.0348162	0.736403	0.960334	chr7	27556414	27556534	180	212	238	194	168	150	179	196	186	191	180	161
2310022A10Rik	RIKEN cDNA 2310022A10 gene	ENSMUSG00000049643	ENSMUST00000067386	E008	+	150	0.0373157	0.526152	0.912342	chr7	27574591	27574740	508	575	610	515	435	455	511	545	507	477	465	455
2310022A10Rik	RIKEN cDNA 2310022A10 gene	ENSMUSG00000049643	ENSMUST00000067386	E001	+	121	0.0661564	0.509325	0.906338	chr7	27553233	27553353	122	135	160	108	111	103	110	118	130	115	119	100
2310022A10Rik	RIKEN cDNA 2310022A10 gene	ENSMUSG00000049643	ENSMUST00000067386	E010	+	1763	0.0897362	0.0306759	0.483303	chr7	27580337	27582099	1426	1491	1585	1260	1384	1288	1353	1396	1320	1285	1185	1224
2310022B05Rik	RIKEN cDNA 2310022B05 gene	ENSMUSG00000031983	ENSMUST00000034464	E004	-	522	-0.245382	0.163965	0.732604	chr8	124662848	124663369	196	198	110	108	216	120	132	131	68	117	144	134
2310022B05Rik	RIKEN cDNA 2310022B05 gene	ENSMUSG00000031983	ENSMUST00000034464	E003	-	51	-0.0460865	0.665317	0.94757	chr8	124651371	124651421	134	101	75	73	120	65	82	68	45	70	71	47
2310022B05Rik	RIKEN cDNA 2310022B05 gene	ENSMUSG00000031983	ENSMUST00000034464	E002	-	525	0.0152415	0.911243	0.987453	chr8	124639091	124639615	264	243	216	214	287	192	166	159	157	167	131	134
2310022B05Rik	RIKEN cDNA 2310022B05 gene	ENSMUSG00000031983	ENSMUST00000034464	E001	-	2209	0.075453	0.214847	0.771844	chr8	124635756	124637964	704	713	768	694	922	679	479	480	479	523	404	418
2310033P09Rik	RIKEN cDNA 2310033P09 gene	ENSMUSG00000020441	ENSMUST00000020719	E006	+	132	-0.111188	0.363941	0.856365	chr11	59209973	59210104	59	66	55	74	90	48	54	52	61	74	42	34
2310033P09Rik	RIKEN cDNA 2310033P09 gene	ENSMUSG00000020441	ENSMUST00000020719	E001	+	353	-0.0181681	0.883828	0.983267	chr11	59208321	59208673	93	83	73	64	111	74	66	66	63	53	58	71
2310033P09Rik	RIKEN cDNA 2310033P09 gene	ENSMUSG00000020441	ENSMUST00000020719	E007	+	512	0.0637959	0.522051	0.910958	chr11	59210227	59210738	70	61	62	66	95	57	63	49	44	57	36	45
2310033P09Rik	RIKEN cDNA 2310033P09 gene	ENSMUSG00000020441	ENSMUST00000020719	E003	+	83	0.110464	0.333989	0.841973	chr11	59208969	59209051	63	45	45	59	77	56	41	42	42	47	38	29
2310057M21Rik	RIKEN cDNA 2310057M21 gene	ENSMUSG00000040177	ENSMUST00000059438	E001	-	5585	-0.0638021	0.363038	0.856137	chr7	131338220	131343804	162	197	213	189	174	172	178	203	172	173	173	168
2310057M21Rik	RIKEN cDNA 2310057M21 gene	ENSMUSG00000040177	ENSMUST00000059438	E005	-	204	-0.00926314	0.860986	0.981412	chr7	131361733	131361936	216	220	279	214	229	171	217	215	218	210	178	196
2310057M21Rik	RIKEN cDNA 2310057M21 gene	ENSMUSG00000040177	ENSMUST00000059438	E004	-	73	-0.00439256	0.955018	0.994074	chr7	131360889	131360961	131	116	162	118	141	104	126	132	134	125	82	116
2310057M21Rik	RIKEN cDNA 2310057M21 gene	ENSMUSG00000040177	ENSMUST00000059438	E002	-	452	-0.0033244	0.958301	0.994658	chr7	131350651	131351102	191	196	225	212	213	165	193	201	186	195	163	174
2310057M21Rik	RIKEN cDNA 2310057M21 gene	ENSMUSG00000040177	ENSMUST00000059438	E003	-	207	0.0115704	0.879206	0.98325	chr7	131357460	131357666	140	147	167	144	159	100	115	159	146	140	97	128
2310057M21Rik	RIKEN cDNA 2310057M21 gene	ENSMUSG00000040177	ENSMUST00000059438	E006	-	252	0.110819	0.188748	0.752987	chr7	131362508	131362759	120	142	153	106	122	98	119	112	101	89	99	112
2310061I04Rik	RIKEN cDNA 2310061I04 gene	ENSMUSG00000050705	ENSMUST00000148721	E003	-	201	-0.0371651	0.276756	0.810607	chr17	35894919	35895119	567	675	726	616	647	530	642	753	632	612	504	587
2310061I04Rik	RIKEN cDNA 2310061I04 gene	ENSMUSG00000050705	ENSMUST00000148721	E004	-	89	-0.0192266	0.624499	0.937246	chr17	35895284	35895372	444	560	580	473	451	402	470	542	512	448	399	476
2310061I04Rik	RIKEN cDNA 2310061I04 gene	ENSMUSG00000050705	ENSMUST00000148721	E005	-	402	-0.00328329	0.877763	0.98325	chr17	35895671	35896072	1123	1329	1399	1245	1104	1045	1240	1401	1214	1055	966	1141
2310061I04Rik	RIKEN cDNA 2310061I04 gene	ENSMUSG00000050705	ENSMUST00000148721	E002	-	70	0.00851011	0.878511	0.98325	chr17	35893040	35893109	313	391	395	351	385	347	367	415	341	359	290	326
2310061I04Rik	RIKEN cDNA 2310061I04 gene	ENSMUSG00000050705	ENSMUST00000148721	E001	-	290	0.0150442	0.757202	0.96352	chr17	35892677	35892966	326	397	424	370	329	341	359	429	340	362	295	307
2310061I04Rik	RIKEN cDNA 2310061I04 gene	ENSMUSG00000050705	ENSMUST00000148721	E006	-	241	0.0646807	0.134324	0.702417	chr17	35897191	35897431	436	505	512	495	419	421	484	520	447	370	338	419
2410002F23Rik	RIKEN cDNA 2410002F23 gene	ENSMUSG00000045411	ENSMUST00000071296	E001	+	2158	-0.146432	0.0304655	0.483169	chr7	44247442	44249599	134	146	114	140	138	135	125	157	136	145	79	126
2410002F23Rik	RIKEN cDNA 2410002F23 gene	ENSMUSG00000045411	ENSMUST00000071296	E002	+	39	-0.014035	0.861534	0.981496	chr7	44250021	44250059	72	56	55	68	51	58	55	66	46	55	45	45
2410002F23Rik	RIKEN cDNA 2410002F23 gene	ENSMUSG00000045411	ENSMUST00000071296	E003	+	2004	0.092636	0.036264	0.502255	chr7	44250309	44252312	264	269	281	270	311	267	237	265	194	236	179	228
2410004B18Rik	RIKEN cDNA 2410004B18 gene	ENSMUSG00000036873	ENSMUST00000039571	E001	+	315	-0.0435787	0.283396	0.815138	chr3	145938014	145938328	210	257	250	226	171	227	308	237	242	261	243	226
2410004B18Rik	RIKEN cDNA 2410004B18 gene	ENSMUSG00000036873	ENSMUST00000039571	E002	+	199	6.18e-05	0.866325	0.982093	chr3	145938898	145939096	222	263	240	224	191	206	278	242	241	258	237	221
2410004B18Rik	RIKEN cDNA 2410004B18 gene	ENSMUSG00000036873	ENSMUST00000039571	E003	+	1033	0.0593197	0.403209	0.870968	chr3	145943797	145944829	258	338	341	290	241	355	350	377	311	291	303	290
2510002D24Rik	RIKEN cDNA 2510002D24 gene	ENSMUSG00000071632	ENSMUST00000055413	E003	+	1071	-0.00269933	0.936686	0.991645	chr16	18839090	18840160	300	371	380	339	264	372	313	351	329	326	283	337
2510002D24Rik	RIKEN cDNA 2510002D24 gene	ENSMUSG00000071632	ENSMUST00000055413	E001	+	42	0.00194184	0.987647	0.998539	chr16	18836578	18836619	94	119	136	105	90	116	105	130	98	92	105	100
2510002D24Rik	RIKEN cDNA 2510002D24 gene	ENSMUSG00000071632	ENSMUST00000055413	E002	+	168	0.00210262	0.940123	0.991658	chr16	18836706	18836873	196	255	273	211	188	218	207	252	185	188	217	229
2510009E07Rik	RIKEN cDNA 2510009E07 gene	ENSMUSG00000043391	ENSMUST00000053336	E001	-	4714	-0.08365	0.208946	0.767812	chr16	21649045	21653758	583	880	869	698	804	657	693	891	749	861	559	593
2510009E07Rik	RIKEN cDNA 2510009E07 gene	ENSMUSG00000043391	ENSMUST00000053336	E002	-	450	0.118728	0.214867	0.771844	chr16	21694216	21694665	122	160	127	156	110	104	113	175	70	117	95	88
2510039O18Rik	RIKEN cDNA 2510039O18 gene	ENSMUSG00000044496	ENSMUST00000103232	E001	+	1163	-0.0691164	0.585848	0.928508	chr4	147940895	147942057	320	355	260	290	369	247	299	350	175	255	244	242
2510039O18Rik	RIKEN cDNA 2510039O18 gene	ENSMUSG00000044496	ENSMUST00000103232	E003	+	714	-0.0066414	0.968709	0.995946	chr4	147946601	147947314	304	285	262	271	280	260	216	244	242	256	196	198
2510039O18Rik	RIKEN cDNA 2510039O18 gene	ENSMUSG00000044496	ENSMUST00000103232	E002	+	854	0.0291659	0.393009	0.86762	chr4	147944608	147945461	428	385	433	422	392	346	323	365	295	327	307	288
2610008E11Rik	RIKEN cDNA 2610008E11 gene	ENSMUSG00000060301	ENSMUST00000039271	E001	-	3678	-0.0300444	0.693471	0.952982	chr10	79064374	79068051	303	425	385	330	416	398	344	449	398	398	300	330
2810004N23Rik	RIKEN cDNA 2810004N23 gene	ENSMUSG00000031984	ENSMUST00000034465	E005	-	57	-0.0619747	0.253097	0.794545	chr8	124842363	124842419	203	252	232	204	238	188	222	248	202	196	184	185
2810004N23Rik	RIKEN cDNA 2810004N23 gene	ENSMUSG00000031984	ENSMUST00000034465	E004	-	96	-0.0613265	0.227388	0.779564	chr8	124841687	124841782	244	279	259	215	272	221	255	281	224	226	219	194
2810004N23Rik	RIKEN cDNA 2810004N23 gene	ENSMUSG00000031984	ENSMUST00000034465	E006	-	326	-0.0266349	0.458438	0.889274	chr8	124860946	124861271	458	506	458	423	479	397	424	485	431	367	380	407
2810004N23Rik	RIKEN cDNA 2810004N23 gene	ENSMUSG00000031984	ENSMUST00000034465	E001	-	1479	-0.0119255	0.562424	0.921999	chr8	124838488	124839966	753	776	791	692	766	664	711	788	629	703	589	612
2810004N23Rik	RIKEN cDNA 2810004N23 gene	ENSMUSG00000031984	ENSMUST00000034465	E007	-	236	0.0614018	0.511587	0.907339	chr8	124862885	124863120	238	272	229	245	262	223	214	251	235	158	206	204
2810004N23Rik	RIKEN cDNA 2810004N23 gene	ENSMUSG00000031984	ENSMUST00000034465	E002	-	59	0.080963	0.252224	0.793884	chr8	124840448	124840506	341	291	316	278	327	285	269	329	224	290	218	239
2810004N23Rik	RIKEN cDNA 2810004N23 gene	ENSMUSG00000031984	ENSMUST00000034465	E003	-	87	0.12076	0.0901067	0.640703	chr8	124841294	124841380	250	226	225	211	237	193	208	230	166	207	161	141
2810021J22Rik	RIKEN cDNA 2810021J22 gene	ENSMUSG00000020491	ENSMUST00000073924	E005	+	3360	0.125829	0.536873	0.915187	chr11	58879929	58883288	50	41	62	48	60	56	40	54	48	37	42	38
2810025M15Rik	RIKEN cDNA 2810025M15 gene	ENSMUSG00000049881	ENSMUST00000061537	E001	+	774	-0.120461	0.0323111	0.488212	chr1	157412352	157413125	181	188	188	202	251	187	149	222	164	166	160	193
2810025M15Rik	RIKEN cDNA 2810025M15 gene	ENSMUSG00000049881	ENSMUST00000061537	E002	+	52	0.06809	0.334849	0.842509	chr1	157413744	157413795	107	96	102	84	129	87	66	110	63	86	75	67
2810025M15Rik	RIKEN cDNA 2810025M15 gene	ENSMUSG00000049881	ENSMUST00000061537	E003	+	368	0.114047	0.0883378	0.63879	chr1	157419869	157420236	121	107	126	99	172	120	79	123	85	91	93	86
2900026A02Rik	RIKEN cDNA 2900026A02 gene	ENSMUSG00000051339	ENSMUST00000050125	E007	-	119	-0.181688	0.142631	0.71225	chr5	113101459	113101577	53	94	87	64	70	60	80	62	96	89	48	57
2900026A02Rik	RIKEN cDNA 2900026A02 gene	ENSMUSG00000051339	ENSMUST00000050125	E004	-	119	-0.0942594	0.12569	0.692144	chr5	113093966	113094084	78	113	109	75	94	77	83	81	100	94	76	85
2900026A02Rik	RIKEN cDNA 2900026A02 gene	ENSMUSG00000051339	ENSMUST00000050125	E006	-	241	-0.0869575	0.18113	0.749183	chr5	113097598	113097838	84	105	124	80	129	72	96	130	97	100	72	69
2900026A02Rik	RIKEN cDNA 2900026A02 gene	ENSMUSG00000051339	ENSMUST00000050125	E005	-	175	-0.029937	0.333047	0.841203	chr5	113095590	113095764	77	104	106	87	105	78	86	81	87	88	72	93
2900026A02Rik	RIKEN cDNA 2900026A02 gene	ENSMUSG00000051339	ENSMUST00000050125	E003	-	143	0.00497168	0.588299	0.929112	chr5	113093102	113093244	68	98	100	79	93	62	69	67	82	86	61	79
2900026A02Rik	RIKEN cDNA 2900026A02 gene	ENSMUSG00000051339	ENSMUST00000050125	E002	-	83	0.0606514	0.984653	0.998232	chr5	113092415	113092497	59	100	97	64	90	43	69	45	81	78	46	65
2900026A02Rik	RIKEN cDNA 2900026A02 gene	ENSMUSG00000051339	ENSMUST00000050125	E001	-	4702	0.104704	0.0866774	0.636064	chr5	113086323	113091024	1330	1357	1664	1223	1795	1119	1293	1242	1230	1192	1012	1073
2900052L18Rik	RIKEN cDNA 2900052L18 gene	ENSMUSG00000043993	ENSMUST00000139014	E001	-	1497	0.0833433	0.14803	0.718319	chr11	120229802	120231298	84	88	76	65	82	74	100	93	67	72	61	95
3110040N11Rik	RIKEN cDNA 3110040N11 gene	ENSMUSG00000025102	ENSMUST00000026092	E004	-	127	-0.0248233	0.673886	0.948989	chr7	81788450	81788576	190	233	232	187	237	186	174	173	184	153	130	160
3110040N11Rik	RIKEN cDNA 3110040N11 gene	ENSMUSG00000025102	ENSMUST00000026092	E003	-	128	-0.00389609	0.974624	0.996995	chr7	81786077	81786204	184	207	207	158	194	177	132	150	170	137	136	130
3110040N11Rik	RIKEN cDNA 3110040N11 gene	ENSMUSG00000025102	ENSMUST00000026092	E005	-	124	0.0249574	0.735721	0.960334	chr7	81789355	81789478	130	141	171	140	179	119	121	114	129	106	84	101
3110040N11Rik	RIKEN cDNA 3110040N11 gene	ENSMUSG00000025102	ENSMUST00000026092	E002	-	108	0.0491357	0.419199	0.877253	chr7	81783031	81783138	181	197	200	164	178	155	136	127	152	123	124	124
3110082I17Rik	RIKEN cDNA 3110082I17 gene	ENSMUSG00000053553	ENSMUST00000066052	E002	-	82	-0.0251959	0.783779	0.969577	chr5	139361307	139361388	88	103	92	71	53	75	82	76	88	90	71	72
3110082I17Rik	RIKEN cDNA 3110082I17 gene	ENSMUSG00000053553	ENSMUST00000066052	E003	-	191	-0.0074129	0.907536	0.986876	chr5	139363973	139364163	148	147	152	118	88	132	154	133	127	124	114	119
3110082I17Rik	RIKEN cDNA 3110082I17 gene	ENSMUSG00000053553	ENSMUST00000066052	E001	-	992	-4.35e-05	0.999996	0.999996	chr5	139359739	139360730	171	175	192	184	140	181	182	200	166	179	153	141
3110082I17Rik	RIKEN cDNA 3110082I17 gene	ENSMUSG00000053553	ENSMUST00000066052	E004	-	130	0.0197528	0.793523	0.971134	chr5	139455417	139455546	116	108	122	95	91	108	108	101	114	100	94	100
3425401B19Rik	RIKEN cDNA 3425401B19 gene	ENSMUSG00000071540	ENSMUST00000096038	E004	-	270	-0.0472055	0.0465378	0.536843	chr14	32685003	32685272	375	698	671	486	298	399	631	740	736	558	414	544
3425401B19Rik	RIKEN cDNA 3425401B19 gene	ENSMUSG00000071540	ENSMUST00000096038	E003	-	94	-0.0315704	0.13579	0.703729	chr14	32668357	32668450	433	806	801	596	348	416	746	827	879	628	475	601
3425401B19Rik	RIKEN cDNA 3425401B19 gene	ENSMUSG00000071540	ENSMUST00000096038	E002	-	123	-0.0308733	0.159232	0.729129	chr14	32667817	32667939	382	699	700	496	291	345	636	698	754	556	385	527
3425401B19Rik	RIKEN cDNA 3425401B19 gene	ENSMUSG00000071540	ENSMUST00000096038	E001	-	5060	0.118139	0.0975024	0.651764	chr14	32659119	32664178	9821	13091	15018	10487	7888	10212	11963	14584	13681	11201	9612	12292
3830406C13Rik	RIKEN cDNA 3830406C13 gene	ENSMUSG00000033111	ENSMUST00000163392	E005	+	2084	-0.0497854	0.554069	0.920343	chr14	12301148	12303231	220	269	293	241	246	251	263	221	255	246	143	240
3830406C13Rik	RIKEN cDNA 3830406C13 gene	ENSMUSG00000033111	ENSMUST00000163392	E002	+	84	0.0110779	0.807271	0.973923	chr14	12285385	12285468	39	75	64	46	54	61	45	53	57	59	25	53
3830406C13Rik	RIKEN cDNA 3830406C13 gene	ENSMUSG00000033111	ENSMUST00000163392	E003	+	124	0.0115513	0.774226	0.967201	chr14	12287270	12287393	52	94	86	54	69	69	56	61	87	71	32	58
4833420G17Rik	RIKEN cDNA 4833420G17 gene	ENSMUSG00000062822	ENSMUST00000026519	E001	+	352	-0.0888627	0.469526	0.893944	chr13	119462768	119463119	80	104	66	68	66	69	71	69	62	81	51	72
4833420G17Rik	RIKEN cDNA 4833420G17 gene	ENSMUSG00000062822	ENSMUST00000026519	E004	+	647	0.0025246	0.912904	0.987646	chr13	119469515	119470161	113	144	114	118	121	135	116	117	111	110	74	100
4833420G17Rik	RIKEN cDNA 4833420G17 gene	ENSMUSG00000062822	ENSMUST00000026519	E003	+	90	0.0849996	0.452298	0.886987	chr13	119466867	119466956	64	65	41	58	60	56	47	53	60	38	34	42
4833420G17Rik	RIKEN cDNA 4833420G17 gene	ENSMUSG00000062822	ENSMUST00000026519	E002	+	294	0.0903201	0.244415	0.79017	chr13	119466011	119466304	101	119	90	104	118	106	81	103	86	92	61	83
4833439L19Rik	RIKEN cDNA 4833439L19 gene	ENSMUSG00000025871	ENSMUST00000026989	E008	-	107	-0.209168	0.0184642	0.421907	chr13	54564515	54564621	123	209	198	134	84	140	228	220	185	216	124	169
4833439L19Rik	RIKEN cDNA 4833439L19 gene	ENSMUSG00000025871	ENSMUST00000026989	E007	-	88	-0.0403585	0.366124	0.857498	chr13	54564185	54564272	231	325	298	201	175	189	299	316	280	251	232	247
4833439L19Rik	RIKEN cDNA 4833439L19 gene	ENSMUSG00000025871	ENSMUST00000026989	E009	-	254	-0.0233901	0.226699	0.778796	chr13	54565182	54565435	1273	1834	1798	1174	833	1216	1645	1741	1560	1549	1259	1413
4833439L19Rik	RIKEN cDNA 4833439L19 gene	ENSMUSG00000025871	ENSMUST00000026989	E006	-	179	-0.0194029	0.510099	0.906627	chr13	54561693	54561871	955	1478	1320	888	586	936	1283	1276	1149	1132	1003	1048
4833439L19Rik	RIKEN cDNA 4833439L19 gene	ENSMUSG00000025871	ENSMUST00000026989	E004	-	125	0.00549101	0.879356	0.98325	chr13	54556527	54556651	1030	1385	1458	954	725	887	1275	1415	1279	1169	975	1022
4833439L19Rik	RIKEN cDNA 4833439L19 gene	ENSMUSG00000025871	ENSMUST00000026989	E002	-	140	0.00998704	0.820264	0.975947	chr13	54552898	54553037	1034	1336	1477	1019	797	958	1333	1454	1334	1215	973	1007
4833439L19Rik	RIKEN cDNA 4833439L19 gene	ENSMUSG00000025871	ENSMUST00000026989	E003	-	107	0.0168669	0.800957	0.972407	chr13	54553198	54553304	910	1168	1261	841	640	825	1084	1246	1111	1067	833	872
4833439L19Rik	RIKEN cDNA 4833439L19 gene	ENSMUSG00000025871	ENSMUST00000026989	E001	-	1600	0.0251916	0.364275	0.85676	chr13	54551218	54552817	3191	4310	4571	3209	2545	3377	3956	4528	4026	3896	3194	3514
4833439L19Rik	RIKEN cDNA 4833439L19 gene	ENSMUSG00000025871	ENSMUST00000026989	E005	-	127	0.0422	0.540073	0.916424	chr13	54559198	54559324	823	1267	1206	766	552	767	1046	1074	1034	936	837	855
4921524J17Rik	RIKEN cDNA 4921524J17 gene	ENSMUSG00000036934	ENSMUST00000047749	E003	-	97	-0.032053	0.524156	0.911751	chr8	85426860	85426956	126	179	146	136	108	115	137	167	141	138	119	98
4921524J17Rik	RIKEN cDNA 4921524J17 gene	ENSMUSG00000036934	ENSMUST00000047749	E002	-	183	-0.0179047	0.564254	0.922619	chr8	85412113	85412295	163	243	220	187	173	150	204	229	188	188	134	168
4921524J17Rik	RIKEN cDNA 4921524J17 gene	ENSMUSG00000036934	ENSMUST00000047749	E004	-	175	-0.0139548	0.674867	0.949162	chr8	85432659	85432833	126	194	159	131	113	124	149	173	141	144	113	106
4921524J17Rik	RIKEN cDNA 4921524J17 gene	ENSMUSG00000036934	ENSMUST00000047749	E001	-	1132	0.0833602	0.312262	0.832291	chr8	85408759	85409890	210	286	307	216	236	200	223	239	287	233	143	201
4930430F08Rik	RIKEN cDNA 4930430F08 gene	ENSMUSG00000046567	ENSMUST00000054471	E007	-	369	0.0117266	0.913457	0.987748	chr10	100589027	100589395	45	74	71	53	49	48	48	66	79	33	46	56
4930430F08Rik	RIKEN cDNA 4930430F08 gene	ENSMUSG00000046567	ENSMUST00000054471	E001	-	1496	0.0134687	0.999556	0.999888	chr10	100572265	100573760	70	113	137	62	101	107	111	102	108	103	56	89
4930453N24Rik	RIKEN cDNA 4930453N24 gene	ENSMUSG00000059920	ENSMUST00000076991	E001	-	4858	-0.0362998	0.53396	0.913975	chr16	64762136	64766993	909	1226	1350	975	792	968	1177	1243	1282	1249	941	1060
4930453N24Rik	RIKEN cDNA 4930453N24 gene	ENSMUSG00000059920	ENSMUST00000076991	E003	-	425	-0.0187212	0.866986	0.982258	chr16	64770737	64771161	248	344	349	221	173	217	338	316	305	270	252	233
4930453N24Rik	RIKEN cDNA 4930453N24 gene	ENSMUSG00000059920	ENSMUST00000076991	E002	-	239	0.0372719	0.219217	0.774698	chr16	64768924	64769162	490	637	709	473	354	448	578	576	643	558	502	452
4931406C07Rik	RIKEN cDNA 4931406C07 gene	ENSMUSG00000031938	ENSMUST00000178977, ENSMUST00000034414, ENSMUST00000180339	E004	-	150	-0.0697972	0.442042	0.884925	chr9	15290667	15290816	62	76	74	54	84	50	59	64	44	60	53	44
4931406C07Rik	RIKEN cDNA 4931406C07 gene	ENSMUSG00000031938	ENSMUST00000178977, ENSMUST00000034414, ENSMUST00000180339	E002	-	1653	0.0658034	0.697444	0.953442	chr9	15283339	15284991	167	225	222	186	308	209	157	193	178	136	157	152
4931406C07Rik	RIKEN cDNA 4931406C07 gene	ENSMUSG00000031938	ENSMUST00000178977, ENSMUST00000034414, ENSMUST00000180339	E003	-	117	0.0676768	0.693128	0.952938	chr9	15287356	15287472	49	71	63	45	74	45	41	50	34	38	48	44
4931414P19Rik	RIKEN cDNA 4931414P19 gene	ENSMUSG00000022179	ENSMUST00000022786	E006	-	838	-0.121568	0.319994	0.835475	chr14	54595114	54595951	43	61	53	52	44	46	43	40	29	46	61	52
4933434E20Rik	RIKEN cDNA 4933434E20 gene	ENSMUSG00000027942	ENSMUST00000029552, ENSMUST00000160640	E002	+	283	-0.0944631	0.019201	0.424997	chr3	90052837	90053119	335	443	444	341	242	339	471	509	467	394	378	416
4933434E20Rik	RIKEN cDNA 4933434E20 gene	ENSMUSG00000027942	ENSMUST00000029552, ENSMUST00000160640	E007	+	59	-0.0416423	0.443501	0.885535	chr3	90058742	90058800	240	311	309	291	169	216	296	338	317	295	280	291
4933434E20Rik	RIKEN cDNA 4933434E20 gene	ENSMUSG00000027942	ENSMUST00000029552, ENSMUST00000160640	E006	+	167	0.00554854	0.985626	0.998253	chr3	90058485	90058651	313	377	402	294	200	274	360	418	363	358	304	330
4933434E20Rik	RIKEN cDNA 4933434E20 gene	ENSMUSG00000027942	ENSMUST00000160640	E009	+	1704	0.0202363	0.624168	0.937246	chr3	90061638	90063341	501	620	641	564	438	564	635	704	653	633	551	600
4933434E20Rik	RIKEN cDNA 4933434E20 gene	ENSMUSG00000027942	ENSMUST00000029552, ENSMUST00000160640	E003	+	102	0.0455897	0.540409	0.916424	chr3	90053508	90053609	238	260	314	204	160	193	296	298	254	220	229	227
4933434E20Rik	RIKEN cDNA 4933434E20 gene	ENSMUSG00000027942	ENSMUST00000029552, ENSMUST00000160640	E004	+	118	0.0664428	0.29156	0.820199	chr3	90056207	90056324	208	230	284	198	139	191	234	282	244	235	177	203
4933434E20Rik	RIKEN cDNA 4933434E20 gene	ENSMUSG00000027942	ENSMUST00000029552, ENSMUST00000160640	E005	+	54	0.115194	0.195886	0.759337	chr3	90056529	90056582	177	208	240	138	112	149	201	203	180	200	135	167
5730409E04Rik	RIKEN cDNA 5730409E04Rik gene	ENSMUSG00000073755	ENSMUST00000097886	E001	+	195	-0.127629	0.155082	0.725794	chr4	126609818	126610012	77	101	84	75	54	79	104	100	82	85	72	73
5730409E04Rik	RIKEN cDNA 5730409E04Rik gene	ENSMUSG00000073755	ENSMUST00000097886	E002	+	2691	0.0203545	0.145955	0.71547	chr4	126611681	126614371	885	1029	1020	816	779	861	883	1094	847	847	766	899
5730455P16Rik	RIKEN cDNA 5730455P16 gene	ENSMUSG00000057181	ENSMUST00000103225	E003	-	137	-0.0861974	0.096756	0.649944	chr11	80368062	80368198	97	151	143	98	98	109	142	159	153	154	86	113
5730455P16Rik	RIKEN cDNA 5730455P16 gene	ENSMUSG00000057181	ENSMUST00000103225	E006	-	58	-0.0765192	0.418357	0.877105	chr11	80373640	80373697	56	108	93	63	58	60	113	83	101	101	40	66
5730455P16Rik	RIKEN cDNA 5730455P16 gene	ENSMUSG00000057181	ENSMUST00000103225	E009	-	81	-0.0723346	0.159206	0.729129	chr11	80376803	80376883	115	172	151	98	99	95	138	162	151	161	113	112
5730455P16Rik	RIKEN cDNA 5730455P16 gene	ENSMUSG00000057181	ENSMUST00000103225	E010	-	193	-0.0693196	0.190363	0.754406	chr11	80377842	80378034	103	204	170	105	101	114	147	195	172	164	116	117
5730455P16Rik	RIKEN cDNA 5730455P16 gene	ENSMUSG00000057181	ENSMUST00000103225	E008	-	126	-0.0241461	0.369362	0.857952	chr11	80375507	80375632	121	171	168	111	112	121	142	192	168	166	109	116
5730455P16Rik	RIKEN cDNA 5730455P16 gene	ENSMUSG00000057181	ENSMUST00000103225	E004	-	65	-0.00374023	0.591363	0.929809	chr11	80368528	80368592	93	140	127	93	79	109	146	126	128	135	71	96
5730455P16Rik	RIKEN cDNA 5730455P16 gene	ENSMUSG00000057181	ENSMUST00000103225	E007	-	144	0.0022914	0.60906	0.93405	chr11	80374074	80374217	112	175	163	100	99	113	160	171	157	156	79	108
5730455P16Rik	RIKEN cDNA 5730455P16 gene	ENSMUSG00000057181	ENSMUST00000103225	E002	-	104	0.0431168	0.99111	0.999005	chr11	80364836	80364939	65	107	113	72	62	70	78	112	87	96	62	83
5730455P16Rik	RIKEN cDNA 5730455P16 gene	ENSMUSG00000057181	ENSMUST00000103225	E005	-	120	0.0597784	0.785022	0.969878	chr11	80370331	80370450	103	169	140	117	94	110	167	123	150	162	65	102
5730455P16Rik	RIKEN cDNA 5730455P16 gene	ENSMUSG00000057181	ENSMUST00000103225	E001	-	3526	0.10702	0.0827056	0.627175	chr11	80360493	80364018	1035	1345	1425	1045	967	1129	1310	1465	1248	1164	856	1020
6030458C11Rik	RIKEN cDNA 6030458C11 gene	ENSMUSG00000022195	ENSMUST00000057256	E009	-	183	-0.15182	0.241606	0.788893	chr15	12824467	12824649	47	63	61	57	63	61	65	76	95	74	42	43
6030458C11Rik	RIKEN cDNA 6030458C11 gene	ENSMUSG00000022195	ENSMUST00000057256	E007	-	150	-0.151282	0.0913792	0.643121	chr15	12821404	12821553	81	84	93	87	74	79	102	97	123	101	68	66
6030458C11Rik	RIKEN cDNA 6030458C11 gene	ENSMUSG00000022195	ENSMUST00000057256	E008	-	146	-0.0835372	0.349361	0.850021	chr15	12823561	12823706	89	79	96	83	75	81	85	103	113	107	63	66
6030458C11Rik	RIKEN cDNA 6030458C11 gene	ENSMUSG00000022195	ENSMUST00000057256	E004	-	122	0.00557519	0.977002	0.997083	chr15	12815850	12815971	96	114	110	64	88	83	89	114	113	79	79	82
6030458C11Rik	RIKEN cDNA 6030458C11 gene	ENSMUSG00000022195	ENSMUST00000057256	E001	-	2668	0.0102395	0.959418	0.994932	chr15	12808177	12810844	531	560	637	528	479	487	578	595	577	549	452	471
6030458C11Rik	RIKEN cDNA 6030458C11 gene	ENSMUSG00000022195	ENSMUST00000057256	E005	-	63	0.0288427	0.872613	0.982968	chr15	12816320	12816382	67	90	67	46	70	55	58	72	91	54	52	62
6030458C11Rik	RIKEN cDNA 6030458C11 gene	ENSMUSG00000022195	ENSMUST00000057256	E002	-	140	0.0786102	0.504162	0.904432	chr15	12811933	12812072	137	155	172	114	106	87	109	137	152	143	101	91
6030458C11Rik	RIKEN cDNA 6030458C11 gene	ENSMUSG00000022195	ENSMUST00000057256	E003	-	67	0.0828616	0.398697	0.86967	chr15	12814191	12814257	93	120	136	90	87	72	94	114	111	104	66	79
6030458C11Rik	RIKEN cDNA 6030458C11 gene	ENSMUSG00000022195	ENSMUST00000057256	E006	-	427	0.0852723	0.337596	0.844322	chr15	12817858	12818284	124	193	166	143	163	147	162	163	195	143	110	116
6430548M08Rik	RIKEN cDNA 6430548M08 gene	ENSMUSG00000031824	ENSMUST00000034281, ENSMUST00000108950, ENSMUST00000108951	E015	+	1674	-0.0510304	0.413847	0.875076	chr8	120161215	120162888	289	263	251	224	386	160	240	241	151	254	221	147
6430548M08Rik	RIKEN cDNA 6430548M08 gene	ENSMUSG00000031824	ENSMUST00000034281, ENSMUST00000108950, ENSMUST00000108951	E004	+	461	-0.0413413	0.693359	0.952978	chr8	120145203	120145663	89	58	52	52	87	41	62	58	45	49	52	34
6430548M08Rik	RIKEN cDNA 6430548M08 gene	ENSMUSG00000031824	ENSMUST00000034281, ENSMUST00000108950, ENSMUST00000108951	E006	+	74	0.014422	0.920924	0.989118	chr8	120150084	120150157	93	68	72	67	109	43	71	63	45	52	65	48
6430548M08Rik	RIKEN cDNA 6430548M08 gene	ENSMUSG00000031824	ENSMUST00000034281, ENSMUST00000108950, ENSMUST00000108951	E007	+	71	0.0165751	0.90187	0.985867	chr8	120151311	120151381	81	68	62	68	90	39	59	58	40	46	58	49
6430548M08Rik	RIKEN cDNA 6430548M08 gene	ENSMUSG00000031824	ENSMUST00000034281, ENSMUST00000108950, ENSMUST00000108951	E008	+	196	0.0343304	0.765117	0.965511	chr8	120152439	120152634	87	74	68	66	105	54	71	66	56	56	47	45
6430548M08Rik	RIKEN cDNA 6430548M08 gene	ENSMUSG00000031824	ENSMUST00000034281, ENSMUST00000108950, ENSMUST00000108951	E005	+	100	0.0536226	0.646228	0.942794	chr8	120149292	120149391	89	74	70	68	112	42	64	63	49	52	60	49
6430548M08Rik	RIKEN cDNA 6430548M08 gene	ENSMUSG00000031824	ENSMUST00000034281, ENSMUST00000108951	E016	+	2416	0.157169	0.00125035	0.160899	chr8	120162889	120165304	485	370	344	373	565	300	319	305	244	291	305	220
6430571L13Rik	RIKEN cDNA 6430571L13 gene	ENSMUSG00000037977	ENSMUST00000042581	E001	+	187	-0.037753	0.512997	0.907788	chr9	107340602	107340788	163	195	196	128	72	105	168	198	164	125	153	133
6430571L13Rik	RIKEN cDNA 6430571L13 gene	ENSMUSG00000037977	ENSMUST00000042581	E004	+	26	-0.0155592	0.692929	0.952938	chr9	107346146	107346171	232	259	229	143	119	164	236	282	196	182	170	174
6430571L13Rik	RIKEN cDNA 6430571L13 gene	ENSMUSG00000037977	ENSMUST00000042581	E003	+	383	-0.00777714	0.695987	0.953409	chr9	107342207	107342589	615	680	640	464	282	442	610	781	543	496	484	446
6430571L13Rik	RIKEN cDNA 6430571L13 gene	ENSMUSG00000037977	ENSMUST00000042581	E005	+	148	-0.00593901	0.761296	0.964437	chr9	107346818	107346965	352	412	353	242	177	262	384	400	319	309	237	283
6430571L13Rik	RIKEN cDNA 6430571L13 gene	ENSMUSG00000037977	ENSMUST00000042581	E002	+	107	0.0124762	0.994934	0.999344	chr9	107341311	107341417	197	230	232	169	87	139	195	254	195	151	173	149
6430571L13Rik	RIKEN cDNA 6430571L13 gene	ENSMUSG00000037977	ENSMUST00000042581	E006	+	1748	0.0259827	0.409963	0.873757	chr9	107347945	107349692	1368	1476	1429	1040	799	994	1487	1535	1259	1100	998	1084
8030462N17Rik	RIKEN cDNA 8030462N17 gene	ENSMUSG00000047466	ENSMUST00000074653	E004	-	785	-0.14334	0.0079548	0.317865	chr18	77673900	77674684	124	162	129	125	132	111	169	191	144	144	112	104
8030462N17Rik	RIKEN cDNA 8030462N17 gene	ENSMUSG00000047466	ENSMUST00000074653	E001	-	3832	0.144348	0.0782268	0.619141	chr18	77631497	77635328	674	825	893	701	779	729	713	812	837	713	485	611
9130019O22Rik	RIKEN cDNA 9130019O22 gene	ENSMUSG00000030823	ENSMUST00000049052	E001	-	3371	-0.0208438	0.881635	0.983267	chr7	127382260	127385630	46	56	64	55	58	57	61	54	57	57	39	47
9130401M01Rik	RIKEN cDNA 9130401M01 gene	ENSMUSG00000101892	ENSMUST00000100655	E002	-	133	-0.0964997	0.315662	0.834497	chr15	58025274	58025406	78	89	78	71	83	96	77	88	82	68	56	73
9130401M01Rik	RIKEN cDNA 9130401M01 gene	ENSMUSG00000101892	ENSMUST00000100655	E001	-	305	-0.0747217	0.58912	0.929329	chr15	58022259	58022563	76	82	69	75	68	82	64	77	83	49	50	77
9130401M01Rik	RIKEN cDNA 9130401M01 gene	ENSMUSG00000101892	ENSMUST00000100655	E003	-	431	-0.0204428	0.733164	0.960006	chr15	58028614	58029044	198	221	191	170	181	187	180	176	159	162	143	156
9130401M01Rik	RIKEN cDNA 9130401M01 gene	ENSMUSG00000101892	ENSMUST00000100655	E006	-	232	0.0240924	0.829601	0.977551	chr15	58034084	58034315	73	78	89	48	69	59	64	82	54	49	49	45
9130401M01Rik	RIKEN cDNA 9130401M01 gene	ENSMUSG00000101892	ENSMUST00000100655	E005	-	96	0.0787461	0.473935	0.894758	chr15	58031984	58032079	71	75	87	43	68	63	58	65	53	60	38	49
9130401M01Rik	RIKEN cDNA 9130401M01 gene	ENSMUSG00000101892	ENSMUST00000100655	E004	-	144	0.0861537	0.273251	0.808365	chr15	58030957	58031100	123	153	136	99	123	105	121	101	86	101	83	91
9330159F19Rik	RIKEN cDNA 9330159F19 gene	ENSMUSG00000004360	ENSMUST00000092627	E001	+	261	-0.210174	0.184043	0.750445	chr10	29211606	29211866	45	98	55	80	44	42	93	94	75	107	63	88
9330159F19Rik	RIKEN cDNA 9330159F19 gene	ENSMUSG00000004360	ENSMUST00000092627	E002	+	242	-0.0902117	0.36822	0.857734	chr10	29218055	29218296	89	192	119	132	85	126	180	185	148	159	127	178
9330159F19Rik	RIKEN cDNA 9330159F19 gene	ENSMUSG00000004360	ENSMUST00000092627	E006	+	3573	-0.0259593	0.926367	0.989749	chr10	29227207	29230779	311	429	495	373	260	423	500	483	461	520	372	538
9330159F19Rik	RIKEN cDNA 9330159F19 gene	ENSMUSG00000004360	ENSMUST00000092627	E003	+	345	0.011844	0.840547	0.978932	chr10	29221786	29222130	87	203	154	127	102	150	168	204	138	185	145	169
9330159F19Rik	RIKEN cDNA 9330159F19 gene	ENSMUSG00000004360	ENSMUST00000092627	E005	+	1180	0.0303339	0.475799	0.895377	chr10	29224235	29225414	180	341	345	253	221	301	353	318	294	422	280	314
9330159F19Rik	RIKEN cDNA 9330159F19 gene	ENSMUSG00000004360	ENSMUST00000092627	E004	+	80	0.227136	0.0408449	0.520105	chr10	29222221	29222300	33	97	79	53	45	65	66	71	52	83	58	63
9430015G10Rik	RIKEN cDNA 9430015G10 gene	ENSMUSG00000059939	ENSMUST00000072554	E010	+	1849	0.445456	0.08417	0.63015	chr4	156125417	156127265	58	71	69	62	75	73	47	48	68	63	72	59
9430038I01Rik	RIKEN cDNA 9430038I01 gene	ENSMUSG00000040139	ENSMUST00000068996	E001	-	778	0.0580561	0.448427	0.886922	chr7	137375574	137376351	83	94	84	86	57	94	85	85	70	76	79	57
9930021J03Rik	RIKEN cDNA 9930021J03 gene	ENSMUSG00000046138	ENSMUST00000175726	E001	-	5205	-0.0969233	0.000607846	0.108338	chr19	29714402	29719606	261	393	403	295	259	341	338	411	371	353	241	294
9930021J03Rik	RIKEN cDNA 9930021J03 gene	ENSMUSG00000046138	ENSMUST00000175726	E006	-	1418	0.383504	0.00438613	0.259756	chr19	29753600	29755017	58	71	59	49	70	68	45	53	44	57	32	46
9930104L06Rik	RIKEN cDNA 9930104L06 gene	ENSMUSG00000044730	ENSMUST00000094769	E002	+	278	-0.115078	0.271116	0.806411	chr4	124938440	124938717	46	68	55	59	32	41	79	68	57	53	37	54
9930104L06Rik	RIKEN cDNA 9930104L06 gene	ENSMUSG00000044730	ENSMUST00000094769	E005	+	2074	0.107012	0.367863	0.857734	chr4	124942583	124944656	199	219	227	215	200	231	188	227	227	218	215	202
A130010J15Rik	RIKEN cDNA A130010J15 gene	ENSMUSG00000079144	ENSMUST00000110831, ENSMUST00000161235	E003	+	2054	-0.022303	0.682797	0.950894	chr1	193174245	193176298	69	80	82	68	62	61	72	80	106	62	63	53
A430005L14Rik	RIKEN cDNA A430005L14 gene	ENSMUSG00000047613	ENSMUST00000058393	E002	+	114	-0.0523708	0.317754	0.834497	chr4	153959749	153959862	185	200	259	177	153	150	216	199	215	203	193	178
A430005L14Rik	RIKEN cDNA A430005L14 gene	ENSMUSG00000047613	ENSMUST00000058393	E001	+	86	-0.0319418	0.622666	0.937032	chr4	153957237	153957322	126	126	151	89	79	101	142	113	107	129	114	105
A430005L14Rik	RIKEN cDNA A430005L14 gene	ENSMUSG00000047613	ENSMUST00000058393	E003	+	462	0.00653287	0.970114	0.996392	chr4	153960531	153960992	328	312	390	274	256	274	346	310	337	325	299	271
A430005L14Rik	RIKEN cDNA A430005L14 gene	ENSMUSG00000047613	ENSMUST00000058393	E004	+	436	0.125942	0.189299	0.753419	chr4	153961490	153961925	166	122	140	95	108	120	122	100	128	139	114	108
A430033K04Rik	RIKEN cDNA A430033K04 gene	ENSMUSG00000056014	ENSMUST00000069862	E004	+	2723	-0.166721	0.0895611	0.639896	chr5	138646114	138648836	68	78	69	80	90	55	62	80	57	71	40	48
A4galt	alpha 1,4-galactosyltransferase	ENSMUSG00000047878	ENSMUST00000049530, ENSMUST00000164614	E002	-	1715	0.0232162	0.785644	0.970067	chr15	83226880	83228594	82	79	64	66	127	73	69	75	51	64	49	53
A930003A15Rik	RIKEN cDNA A930003A15 gene	ENSMUSG00000075330	ENSMUST00000100083	E002	-	572	-0.0899115	0.0539116	0.561116	chr16	19883693	19884264	466	215	342	258	880	301	148	114	132	117	97	133
A930003A15Rik	RIKEN cDNA A930003A15 gene	ENSMUSG00000075330	ENSMUST00000100083	E001	-	544	0.0878684	0.0538035	0.561116	chr16	19876567	19877110	511	229	341	281	988	332	135	105	127	116	98	133
A930012O16Rik	RIKEN cDNA A930012O16 gene	ENSMUSG00000054181	ENSMUST00000156418	E002	-	795	-0.604521	0.0403745	0.519521	chr2	57237714	57238508	166	208	298	174	79	152	273	253	325	250	231	189
A930016O22Rik	RIKEN cDNA A930016O22 gene	ENSMUSG00000040705	ENSMUST00000047020	E002	-	175	-0.277499	0.0362855	0.502342	chr7	19420058	19420232	61	49	38	43	44	36	62	50	68	52	55	49
A930016O22Rik	RIKEN cDNA A930016O22 gene	ENSMUSG00000040705	ENSMUST00000047020	E003	-	36	0.0425871	0.910566	0.987453	chr7	19420419	19420454	45	51	52	42	53	47	40	66	52	51	37	43
A930016O22Rik	RIKEN cDNA A930016O22 gene	ENSMUSG00000040705	ENSMUST00000047020	E001	-	742	0.10318	0.143038	0.712538	chr7	19418812	19419553	191	178	278	163	183	174	205	173	183	164	190	187
Aacs	acetoacetyl-CoA synthetase	ENSMUSG00000029482	ENSMUST00000031445	E018	+	1195	0.117005	0.441173	0.884549	chr5	125516216	125517410	50	52	71	60	79	73	51	52	65	53	50	29
Aagab	alpha- and gamma-adaptin binding protein	ENSMUSG00000037257	ENSMUST00000041551	E004	+	90	-0.0946391	0.318478	0.83469	chr9	63617508	63617597	78	76	83	58	49	60	75	81	68	54	39	48
Aagab	alpha- and gamma-adaptin binding protein	ENSMUSG00000037257	ENSMUST00000041551	E008	+	105	-0.069303	0.4312	0.881574	chr9	63639040	63639144	80	73	69	59	56	64	76	74	51	73	44	38
Aagab	alpha- and gamma-adaptin binding protein	ENSMUSG00000037257	ENSMUST00000041551	E006	+	83	-0.0631052	0.461747	0.890535	chr9	63635305	63635387	82	101	74	56	69	62	75	85	63	60	58	51
Aagab	alpha- and gamma-adaptin binding protein	ENSMUSG00000037257	ENSMUST00000041551	E005	+	84	-0.0499933	0.496905	0.902064	chr9	63619148	63619231	89	92	89	58	71	65	84	81	67	67	59	48
Aagab	alpha- and gamma-adaptin binding protein	ENSMUSG00000037257	ENSMUST00000041551	E007	+	100	-0.0300646	0.673369	0.94892	chr9	63636384	63636483	80	106	77	59	61	54	69	71	59	74	57	46
Aagab	alpha- and gamma-adaptin binding protein	ENSMUSG00000037257	ENSMUST00000041551	E009	+	50	0.0284711	0.998544	0.999764	chr9	63639593	63639642	72	51	57	48	46	79	61	48	57	62	36	31
Aagab	alpha- and gamma-adaptin binding protein	ENSMUSG00000037257	ENSMUST00000041551	E010	+	4382	0.0804093	0.408097	0.872942	chr9	63640207	63644588	395	404	439	369	440	439	389	363	327	365	248	308
Aagab	alpha- and gamma-adaptin binding protein	ENSMUSG00000037257	ENSMUST00000041551	E003	+	97	0.0892481	0.554707	0.920423	chr9	63616988	63617084	67	57	63	56	46	53	56	64	41	40	30	41
Aagab	alpha- and gamma-adaptin binding protein	ENSMUSG00000037257	ENSMUST00000041551	E002	+	191	0.145461	0.291322	0.820034	chr9	63616686	63616876	72	66	82	71	54	59	60	63	59	41	36	50
Aak1	AP2 associated kinase 1	ENSMUSG00000057230	ENSMUST00000089519	E023	+	11359	0.183851	0.0615854	0.58222	chr6	86991865	87003223	520	626	617	502	628	507	536	639	576	552	462	423
Aamdc	adipogenesis associated Mth938 domain containing	ENSMUSG00000035642	ENSMUST00000136757, ENSMUST00000138060	E005	-	117	-0.0550574	0.226537	0.778718	chr7	97579366	97579482	1355	1318	1445	1197	1496	1097	1058	1064	969	898	840	963
Aamdc	adipogenesis associated Mth938 domain containing	ENSMUSG00000035642	ENSMUST00000136757	E003	-	96	-0.0236819	0.555951	0.920785	chr7	97558131	97558226	1089	1023	1144	885	1109	944	739	819	737	768	701	674
Aamdc	adipogenesis associated Mth938 domain containing	ENSMUSG00000035642	ENSMUST00000136757, ENSMUST00000138060	E004	-	150	-0.00192302	0.880722	0.983267	chr7	97565151	97565300	1564	1442	1645	1310	1665	1385	1131	1119	1063	1057	985	1005
Aamdc	adipogenesis associated Mth938 domain containing	ENSMUSG00000035642	ENSMUST00000136757, ENSMUST00000138060	E002	-	200	0.0369926	0.170249	0.739139	chr7	97550542	97550741	1352	1253	1390	1176	1574	1268	938	1020	924	945	866	821
Aamdc	adipogenesis associated Mth938 domain containing	ENSMUSG00000035642	ENSMUST00000136757	E001	-	211	0.0865913	0.0984117	0.653035	chr7	97550331	97550541	509	481	533	456	603	522	362	376	348	382	316	282
Aamp	angio-associated migratory protein	ENSMUSG00000006299	ENSMUST00000006462, ENSMUST00000178235	E013	-	178	-0.119153	0.013059	0.380675	chr1	74284503	74284680	539	665	573	500	489	520	511	627	532	519	468	431
Aamp	angio-associated migratory protein	ENSMUSG00000006299	ENSMUST00000006462, ENSMUST00000178235	E011	-	156	-0.0716367	0.0221263	0.441351	chr1	74283886	74284041	744	845	830	721	716	702	690	838	686	685	653	592
Aamp	angio-associated migratory protein	ENSMUSG00000006299	ENSMUST00000006462, ENSMUST00000178235	E010	-	120	-0.0659311	0.0541324	0.561672	chr1	74283094	74283213	643	767	799	606	643	595	619	729	616	604	557	543
Aamp	angio-associated migratory protein	ENSMUSG00000006299	ENSMUST00000006462, ENSMUST00000178235	E009	-	140	0.0122045	0.814475	0.975014	chr1	74282411	74282550	597	744	745	593	644	637	574	689	563	581	500	490
Aamp	angio-associated migratory protein	ENSMUSG00000006299	ENSMUST00000006462, ENSMUST00000178235	E008	-	145	0.0221203	0.68782	0.951974	chr1	74282027	74282171	587	753	751	608	593	665	548	650	566	618	497	491
Aamp	angio-associated migratory protein	ENSMUSG00000006299	ENSMUST00000006462, ENSMUST00000178235	E004	-	91	0.0232998	0.683635	0.951318	chr1	74281089	74281179	519	550	595	477	564	480	458	520	404	467	419	442
Aamp	angio-associated migratory protein	ENSMUSG00000006299	ENSMUST00000006462, ENSMUST00000178235	E007	-	84	0.0256089	0.655137	0.944902	chr1	74281736	74281819	424	527	529	427	416	442	399	430	419	422	338	341
Aamp	angio-associated migratory protein	ENSMUSG00000006299	ENSMUST00000006462, ENSMUST00000178235	E003	-	155	0.0568569	0.251686	0.793706	chr1	74280783	74280937	670	738	764	667	767	659	598	718	528	593	571	541
Aamp	angio-associated migratory protein	ENSMUSG00000006299	ENSMUST00000006462, ENSMUST00000178235	E002	-	464	0.0695536	0.246041	0.791033	chr1	74279846	74280309	634	690	682	615	725	705	570	624	516	596	528	511
Aamp	angio-associated migratory protein	ENSMUSG00000006299	ENSMUST00000006462, ENSMUST00000178235	E005	-	104	0.070888	0.144894	0.714384	chr1	74281329	74281432	515	522	566	443	511	467	439	454	387	438	373	399
Aamp	angio-associated migratory protein	ENSMUSG00000006299	ENSMUST00000006462, ENSMUST00000178235	E006	-	116	0.101598	0.0993848	0.654021	chr1	74281527	74281642	369	403	447	301	337	360	321	331	296	303	249	286
Aar2	AAR2 splicing factor homolog	ENSMUSG00000027628	ENSMUST00000029158, ENSMUST00000109570	E002	+	288	-0.0899975	0.153759	0.724687	chr2	156547596	156547883	132	151	147	112	141	117	124	136	133	153	126	130
Aar2	AAR2 splicing factor homolog	ENSMUSG00000027628	ENSMUST00000029158, ENSMUST00000109570	E005	+	230	-0.0791482	0.31081	0.830744	chr2	156555827	156556056	90	135	115	84	117	93	105	115	92	110	96	112
Aar2	AAR2 splicing factor homolog	ENSMUSG00000027628	ENSMUST00000029158, ENSMUST00000109570	E004	+	801	0.0505028	0.386594	0.86604	chr2	156550649	156551449	276	333	319	260	261	262	264	269	266	285	223	249
Aar2	AAR2 splicing factor homolog	ENSMUSG00000027628	ENSMUST00000029158, ENSMUST00000109570	E006	+	1292	0.0761996	0.147807	0.718072	chr2	156566865	156568156	423	399	457	298	353	373	346	377	345	348	311	329
Aars	alanyl-tRNA synthetase	ENSMUSG00000031960	ENSMUST00000034441	E001	+	362	-0.170573	0.0476277	0.540234	chr8	111033902	111034263	302	484	432	356	260	326	495	492	480	373	349	380
Aars	alanyl-tRNA synthetase	ENSMUSG00000031960	ENSMUST00000034441	E002	+	165	-0.139573	0.0631157	0.586698	chr8	111036909	111037073	397	553	510	391	293	319	542	535	570	435	375	409
Aars	alanyl-tRNA synthetase	ENSMUSG00000031960	ENSMUST00000034441	E005	+	192	-0.0766442	0.119489	0.682976	chr8	111041478	111041669	472	530	593	496	320	384	578	545	560	502	469	464
Aars	alanyl-tRNA synthetase	ENSMUSG00000031960	ENSMUST00000034441	E003	+	189	-0.0683251	0.267735	0.803887	chr8	111040132	111040320	428	588	615	444	326	373	543	548	615	514	427	423
Aars	alanyl-tRNA synthetase	ENSMUSG00000031960	ENSMUST00000034441	E010	+	125	-0.0589249	0.18164	0.749183	chr8	111044878	111045002	367	405	444	323	267	306	443	407	402	398	339	343
Aars	alanyl-tRNA synthetase	ENSMUSG00000031960	ENSMUST00000034441	E009	+	151	-0.0520984	0.198962	0.761499	chr8	111043643	111043793	444	512	510	397	325	355	483	486	491	508	410	416
Aars	alanyl-tRNA synthetase	ENSMUSG00000031960	ENSMUST00000034441	E006	+	145	-0.045171	0.403626	0.871146	chr8	111042241	111042385	399	400	490	386	254	302	434	406	442	407	368	376
Aars	alanyl-tRNA synthetase	ENSMUSG00000031960	ENSMUST00000034441	E007	+	146	-0.0318945	0.52358	0.911751	chr8	111042663	111042808	415	419	472	389	261	316	460	414	447	446	328	366
Aars	alanyl-tRNA synthetase	ENSMUSG00000031960	ENSMUST00000034441	E004	+	146	-0.0297746	0.579638	0.927046	chr8	111040597	111040742	422	555	582	436	292	359	535	509	550	464	385	410
Aars	alanyl-tRNA synthetase	ENSMUSG00000031960	ENSMUST00000034441	E012	+	179	-0.0196547	0.515685	0.908567	chr8	111046931	111047109	786	823	889	709	608	668	856	868	864	822	738	670
Aars	alanyl-tRNA synthetase	ENSMUSG00000031960	ENSMUST00000034441	E013	+	114	-0.000606899	0.956068	0.994352	chr8	111047912	111048025	818	870	892	750	630	660	852	893	850	843	744	717
Aars	alanyl-tRNA synthetase	ENSMUSG00000031960	ENSMUST00000034441	E008	+	109	0.00652629	0.928613	0.990038	chr8	111043233	111043341	361	420	441	332	262	296	414	364	423	390	309	328
Aars	alanyl-tRNA synthetase	ENSMUSG00000031960	ENSMUST00000034441	E017	+	114	0.0167275	0.757134	0.96352	chr8	111053191	111053304	350	415	439	303	282	313	393	389	392	415	295	318
Aars	alanyl-tRNA synthetase	ENSMUSG00000031960	ENSMUST00000034441	E011	+	145	0.0193064	0.689166	0.952338	chr8	111045527	111045671	591	552	634	466	393	472	589	569	594	546	492	460
Aars	alanyl-tRNA synthetase	ENSMUSG00000031960	ENSMUST00000034441	E018	+	120	0.0312104	0.520827	0.91041	chr8	111053889	111054008	403	432	443	317	287	351	425	428	415	397	337	315
Aars	alanyl-tRNA synthetase	ENSMUSG00000031960	ENSMUST00000034441	E016	+	109	0.0378011	0.532399	0.913955	chr8	111052413	111052521	336	432	437	345	286	333	385	412	395	424	280	343
Aars	alanyl-tRNA synthetase	ENSMUSG00000031960	ENSMUST00000034441	E019	+	87	0.0536069	0.353114	0.851733	chr8	111054125	111054211	391	387	435	318	281	349	409	407	377	345	356	312
Aars	alanyl-tRNA synthetase	ENSMUSG00000031960	ENSMUST00000034441	E014	+	207	0.0755065	0.0465429	0.536843	chr8	111049699	111049905	795	816	854	720	614	651	763	828	813	804	654	617
Aars	alanyl-tRNA synthetase	ENSMUSG00000031960	ENSMUST00000034441	E020	+	114	0.0754047	0.142403	0.711877	chr8	111054509	111054622	425	410	454	324	298	360	397	421	416	385	349	317
Aars	alanyl-tRNA synthetase	ENSMUSG00000031960	ENSMUST00000034441	E015	+	185	0.0899198	0.069403	0.598823	chr8	111050345	111050529	514	552	567	501	435	414	548	568	520	528	419	392
Aars	alanyl-tRNA synthetase	ENSMUSG00000031960	ENSMUST00000034441	E021	+	2646	0.164174	0.0302526	0.481943	chr8	111055019	111057664	788	805	773	654	685	715	795	769	684	724	663	554
Aars2	alanyl-tRNA synthetase 2, mitochondrial	ENSMUSG00000023938	ENSMUST00000024733	E001	+	241	-0.186229	0.0473685	0.539438	chr17	45506841	45507081	79	98	98	76	75	66	84	100	86	105	86	78
Aars2	alanyl-tRNA synthetase 2, mitochondrial	ENSMUSG00000023938	ENSMUST00000024733	E002	+	192	-0.185035	0.112449	0.672743	chr17	45507519	45507710	72	111	104	71	60	93	90	91	103	117	88	69
Aars2	alanyl-tRNA synthetase 2, mitochondrial	ENSMUSG00000023938	ENSMUST00000024733	E021	+	111	-0.144809	0.107135	0.665011	chr17	45519704	45519814	83	98	104	85	90	96	99	107	98	99	111	78
Aars2	alanyl-tRNA synthetase 2, mitochondrial	ENSMUSG00000023938	ENSMUST00000024733	E020	+	84	-0.122507	0.183408	0.750116	chr17	45519513	45519596	98	101	99	83	86	88	107	108	88	100	93	86
Aars2	alanyl-tRNA synthetase 2, mitochondrial	ENSMUSG00000023938	ENSMUST00000024733	E004	+	168	-0.0985057	0.465238	0.89251	chr17	45508865	45509032	73	115	119	68	91	84	106	119	111	73	92	65
Aars2	alanyl-tRNA synthetase 2, mitochondrial	ENSMUSG00000023938	ENSMUST00000024733	E003	+	146	-0.0925819	0.360138	0.854609	chr17	45508481	45508626	76	130	127	63	88	96	93	117	114	96	97	77
Aars2	alanyl-tRNA synthetase 2, mitochondrial	ENSMUSG00000023938	ENSMUST00000024733	E014	+	141	-0.0882579	0.34776	0.848592	chr17	45517313	45517453	112	165	209	129	110	106	134	157	133	153	153	115
Aars2	alanyl-tRNA synthetase 2, mitochondrial	ENSMUSG00000023938	ENSMUST00000024733	E016	+	110	-0.0600397	0.648489	0.943682	chr17	45517912	45518021	77	81	84	77	76	72	55	99	72	91	79	73
Aars2	alanyl-tRNA synthetase 2, mitochondrial	ENSMUSG00000023938	ENSMUST00000024733	E015	+	138	-0.0463222	0.604983	0.932851	chr17	45517693	45517830	105	131	159	108	118	108	103	141	108	131	144	97
Aars2	alanyl-tRNA synthetase 2, mitochondrial	ENSMUSG00000023938	ENSMUST00000024733	E005	+	145	-0.0174126	0.925709	0.989699	chr17	45509396	45509540	57	86	102	58	77	85	87	96	76	67	81	46
Aars2	alanyl-tRNA synthetase 2, mitochondrial	ENSMUSG00000023938	ENSMUST00000024733	E022	+	558	-0.0116568	0.950296	0.993359	chr17	45520286	45520843	108	149	137	104	133	139	114	134	115	128	144	111
Aars2	alanyl-tRNA synthetase 2, mitochondrial	ENSMUSG00000023938	ENSMUST00000024733	E013	+	114	0.0208455	0.814323	0.975004	chr17	45517102	45517215	100	153	175	111	94	105	110	129	120	120	128	92
Aars2	alanyl-tRNA synthetase 2, mitochondrial	ENSMUSG00000023938	ENSMUST00000024733	E011	+	145	0.0603269	0.487715	0.899031	chr17	45516453	45516597	106	133	134	99	78	100	107	111	105	87	98	92
Aars2	alanyl-tRNA synthetase 2, mitochondrial	ENSMUSG00000023938	ENSMUST00000024733	E017	+	109	0.0717475	0.428986	0.880633	chr17	45518150	45518258	128	122	127	107	115	103	85	132	114	119	96	98
Aars2	alanyl-tRNA synthetase 2, mitochondrial	ENSMUSG00000023938	ENSMUST00000024733	E018	+	123	0.0798947	0.417745	0.87682	chr17	45518538	45518660	134	114	144	115	130	109	96	132	109	123	106	114
Aars2	alanyl-tRNA synthetase 2, mitochondrial	ENSMUSG00000023938	ENSMUST00000024733	E012	+	173	0.082918	0.424668	0.87949	chr17	45516821	45516993	88	101	102	86	54	74	81	88	82	73	73	62
Aars2	alanyl-tRNA synthetase 2, mitochondrial	ENSMUSG00000023938	ENSMUST00000024733	E019	+	111	0.0966063	0.379702	0.862648	chr17	45518855	45518965	99	96	119	98	98	102	93	94	78	106	80	100
Aars2	alanyl-tRNA synthetase 2, mitochondrial	ENSMUSG00000023938	ENSMUST00000024733	E010	+	134	0.100685	0.280818	0.813665	chr17	45515945	45516078	90	102	112	79	75	91	76	87	99	75	76	80
Aars2	alanyl-tRNA synthetase 2, mitochondrial	ENSMUSG00000023938	ENSMUST00000024733	E006	+	146	0.137136	0.186224	0.751694	chr17	45514492	45514637	56	86	102	65	73	75	61	66	80	69	66	58
Aars2	alanyl-tRNA synthetase 2, mitochondrial	ENSMUSG00000023938	ENSMUST00000024733	E009	+	112	0.157363	0.147921	0.718112	chr17	45515400	45515511	74	80	91	64	56	81	50	70	78	60	60	67
Aars2	alanyl-tRNA synthetase 2, mitochondrial	ENSMUSG00000023938	ENSMUST00000024733	E008	+	39	0.210948	0.0879932	0.638577	chr17	45515245	45515283	51	67	75	46	38	61	38	52	53	40	49	49
Aars2	alanyl-tRNA synthetase 2, mitochondrial	ENSMUSG00000023938	ENSMUST00000024733	E007	+	109	0.245662	0.0537648	0.561116	chr17	45514785	45514893	59	83	93	61	48	60	52	57	66	38	58	56
Aarsd1	alanyl-tRNA synthetase domain containing 1	ENSMUSG00000075528	ENSMUST00000070395	E012	-	266	-0.19552	0.0893637	0.639698	chr11	101417350	101417615	75	107	112	59	46	86	98	93	103	103	70	90
Aarsd1	alanyl-tRNA synthetase domain containing 1	ENSMUSG00000075528	ENSMUST00000070395	E009	-	58	-0.0316157	0.649263	0.943718	chr11	101411940	101411997	192	196	208	143	122	168	178	213	177	184	156	151
Aarsd1	alanyl-tRNA synthetase domain containing 1	ENSMUSG00000075528	ENSMUST00000070395	E008	-	157	-0.0267923	0.640801	0.941859	chr11	101411294	101411450	287	298	357	243	214	276	276	326	295	303	254	263
Aarsd1	alanyl-tRNA synthetase domain containing 1	ENSMUSG00000075528	ENSMUST00000070395	E005	-	67	-0.0133821	0.814743	0.975014	chr11	101410354	101410420	305	320	348	312	246	325	348	358	303	303	269	306
Aarsd1	alanyl-tRNA synthetase domain containing 1	ENSMUSG00000075528	ENSMUST00000070395	E011	-	132	-0.0154386	0.78849	0.97031	chr11	101417103	101417234	239	297	277	198	147	228	239	252	238	260	192	226
Aarsd1	alanyl-tRNA synthetase domain containing 1	ENSMUSG00000075528	ENSMUST00000070395	E006	-	131	-0.00753361	0.887771	0.983779	chr11	101410761	101410891	399	444	457	408	312	432	439	496	399	400	344	405
Aarsd1	alanyl-tRNA synthetase domain containing 1	ENSMUSG00000075528	ENSMUST00000070395	E010	-	160	-0.00599256	0.910457	0.987453	chr11	101413937	101414096	311	362	321	268	203	302	308	332	294	319	251	282
Aarsd1	alanyl-tRNA synthetase domain containing 1	ENSMUSG00000075528	ENSMUST00000070395	E001	-	186	0.0183426	0.821611	0.976355	chr11	101406839	101407024	83	114	106	103	74	91	112	113	107	81	70	85
Aarsd1	alanyl-tRNA synthetase domain containing 1	ENSMUSG00000075528	ENSMUST00000070395	E007	-	117	0.0256634	0.594524	0.930207	chr11	101411083	101411199	278	310	338	255	209	298	297	320	284	287	221	261
Aarsd1	alanyl-tRNA synthetase domain containing 1	ENSMUSG00000075528	ENSMUST00000070395	E004	-	92	0.0367414	0.540561	0.916424	chr11	101410114	101410205	215	281	311	283	217	263	285	310	258	249	204	237
Aarsd1	alanyl-tRNA synthetase domain containing 1	ENSMUSG00000075528	ENSMUST00000070395	E003	-	55	0.0624685	0.378861	0.862248	chr11	101409653	101409707	124	156	177	153	114	157	166	167	139	147	104	127
Aarsd1	alanyl-tRNA synthetase domain containing 1	ENSMUSG00000075528	ENSMUST00000070395	E002	-	95	0.0675947	0.322801	0.836793	chr11	101408131	101408225	143	171	195	168	139	180	187	187	169	153	114	148
Aasdhppt	aminoadipate-semialdehyde dehydrogenase-phosphopantetheinyl transferase	ENSMUSG00000025894	ENSMUST00000051589	E004	-	122	-0.0761243	0.356433	0.853044	chr9	4303094	4303215	87	110	111	86	108	103	106	120	119	80	68	99
Aasdhppt	aminoadipate-semialdehyde dehydrogenase-phosphopantetheinyl transferase	ENSMUSG00000025894	ENSMUST00000051589	E005	-	226	-0.0426312	0.528452	0.913025	chr9	4308694	4308919	127	182	153	131	164	122	151	163	155	127	107	137
Aasdhppt	aminoadipate-semialdehyde dehydrogenase-phosphopantetheinyl transferase	ENSMUSG00000025894	ENSMUST00000051589	E006	-	214	-0.0137471	0.806493	0.973732	chr9	4309254	4309467	124	191	154	114	150	128	136	148	152	122	113	134
Aasdhppt	aminoadipate-semialdehyde dehydrogenase-phosphopantetheinyl transferase	ENSMUSG00000025894	ENSMUST00000051589	E002	-	72	0.00560684	0.952357	0.993451	chr9	4299298	4299369	85	111	95	92	89	124	102	109	112	78	59	92
Aasdhppt	aminoadipate-semialdehyde dehydrogenase-phosphopantetheinyl transferase	ENSMUSG00000025894	ENSMUST00000051589	E001	-	2047	0.0356445	0.614014	0.935342	chr9	4294793	4296839	168	244	259	217	242	243	232	265	218	206	138	188
Aasdhppt	aminoadipate-semialdehyde dehydrogenase-phosphopantetheinyl transferase	ENSMUSG00000025894	ENSMUST00000051589	E003	-	162	0.0615081	0.37071	0.858889	chr9	4302470	4302631	126	171	165	119	163	172	148	170	158	115	89	135
Aatf	apoptosis antagonizing transcription factor	ENSMUSG00000018697	ENSMUST00000018841	E011	-	96	-0.14603	0.258911	0.798439	chr11	84511483	84511578	81	65	83	48	62	40	80	87	69	61	48	45
Aatf	apoptosis antagonizing transcription factor	ENSMUSG00000018697	ENSMUST00000018841	E010	-	219	-0.0721171	0.350452	0.850777	chr11	84510199	84510417	149	132	119	116	128	91	115	141	129	142	106	85
Aatf	apoptosis antagonizing transcription factor	ENSMUSG00000018697	ENSMUST00000018841	E009	-	138	-0.0614887	0.502996	0.904063	chr11	84509659	84509796	119	100	90	99	80	66	92	97	87	111	83	67
Aatf	apoptosis antagonizing transcription factor	ENSMUSG00000018697	ENSMUST00000018841	E012	-	189	-0.0529676	0.690574	0.952596	chr11	84512141	84512329	81	85	99	49	69	55	88	72	91	65	45	60
Aatf	apoptosis antagonizing transcription factor	ENSMUSG00000018697	ENSMUST00000018841	E013	-	231	-0.042102	0.754213	0.963236	chr11	84513292	84513522	56	77	82	48	63	46	68	63	79	58	39	48
Aatf	apoptosis antagonizing transcription factor	ENSMUSG00000018697	ENSMUST00000018841	E008	-	115	0.0311313	0.86506	0.982019	chr11	84473052	84473166	87	79	58	75	72	38	69	63	80	60	48	52
Aatf	apoptosis antagonizing transcription factor	ENSMUSG00000018697	ENSMUST00000018841	E007	-	199	0.227221	0.0744431	0.611406	chr11	84471088	84471286	99	87	80	107	100	72	85	86	82	67	44	71
Aatk	apoptosis-associated tyrosine kinase	ENSMUSG00000025375	ENSMUST00000103020, ENSMUST00000103019	E004	-	2593	0.208237	0.0295477	0.479466	chr11	120009834	120012426	75	119	105	82	66	115	79	97	97	66	83	99
AB124611	cDNA sequence AB124611	ENSMUSG00000057191	ENSMUST00000173769	E002	+	321	-0.0605753	0.545675	0.918099	chr9	21528763	21529083	92	72	47	103	104	76	58	59	46	62	50	20
AB124611	cDNA sequence AB124611	ENSMUSG00000057191	ENSMUST00000173769	E006	+	650	0.069016	0.394591	0.868279	chr9	21544677	21545326	121	99	87	128	154	93	75	65	47	83	61	41
Abca1	ATP-binding cassette, sub-family A (ABC1), member 1	ENSMUSG00000015243	ENSMUST00000030010	E001	-	3297	0.155161	0.156437	0.727347	chr4	53030787	53034083	598	567	431	541	945	598	314	371	235	346	209	280
Abca2	ATP-binding cassette, sub-family A (ABC1), member 2	ENSMUSG00000026944	ENSMUST00000102919	E044	+	93	-0.168745	0.378578	0.86206	chr2	25446615	25446707	53	83	58	38	49	75	71	106	52	64	66	56
Abca2	ATP-binding cassette, sub-family A (ABC1), member 2	ENSMUSG00000026944	ENSMUST00000102919	E033	+	61	-0.140734	0.454205	0.887868	chr2	25443927	25443987	45	87	66	47	28	39	60	100	69	41	44	42
Abca2	ATP-binding cassette, sub-family A (ABC1), member 2	ENSMUSG00000026944	ENSMUST00000102919	E032	+	112	-0.12515	0.446017	0.886157	chr2	25443726	25443837	39	99	81	64	35	53	70	112	75	49	55	57
Abca2	ATP-binding cassette, sub-family A (ABC1), member 2	ENSMUSG00000026944	ENSMUST00000102919	E045	+	103	-0.120129	0.412643	0.874354	chr2	25446791	25446893	63	106	73	61	70	79	83	123	69	89	80	65
Abca2	ATP-binding cassette, sub-family A (ABC1), member 2	ENSMUSG00000026944	ENSMUST00000102919	E034	+	175	-0.0866182	0.546974	0.91837	chr2	25444070	25444244	52	92	84	56	40	74	72	110	81	62	51	62
Abca2	ATP-binding cassette, sub-family A (ABC1), member 2	ENSMUSG00000026944	ENSMUST00000102919	E031	+	106	-0.0391242	0.781159	0.968725	chr2	25443529	25443634	36	83	66	52	33	48	51	76	62	50	47	52
Abca2	ATP-binding cassette, sub-family A (ABC1), member 2	ENSMUSG00000026944	ENSMUST00000102919	E043	+	104	-0.0143284	0.934433	0.990927	chr2	25446438	25446541	81	127	83	79	55	79	89	111	63	91	89	82
Abca2	ATP-binding cassette, sub-family A (ABC1), member 2	ENSMUSG00000026944	ENSMUST00000102919	E027	+	207	-0.010625	0.960433	0.994962	chr2	25442191	25442397	49	68	67	64	31	46	55	53	58	68	54	50
Abca2	ATP-binding cassette, sub-family A (ABC1), member 2	ENSMUSG00000026944	ENSMUST00000102919	E042	+	135	-0.00267171	0.922244	0.989409	chr2	25446211	25446345	107	151	121	106	86	106	100	139	120	136	107	100
Abca2	ATP-binding cassette, sub-family A (ABC1), member 2	ENSMUSG00000026944	ENSMUST00000102919	E046	+	138	0.0224898	0.770995	0.966748	chr2	25446978	25447115	68	98	115	87	81	93	96	108	77	97	92	81
Abca2	ATP-binding cassette, sub-family A (ABC1), member 2	ENSMUSG00000026944	ENSMUST00000102919	E028	+	103	0.0643377	0.60459	0.932851	chr2	25442650	25442752	48	62	56	64	25	45	49	54	52	56	40	46
Abca2	ATP-binding cassette, sub-family A (ABC1), member 2	ENSMUSG00000026944	ENSMUST00000102919	E030	+	214	0.0823289	0.578365	0.927046	chr2	25443229	25443442	49	74	81	65	38	76	65	72	69	52	53	63
Abca2	ATP-binding cassette, sub-family A (ABC1), member 2	ENSMUSG00000026944	ENSMUST00000102919	E041	+	142	0.104102	0.34946	0.850135	chr2	25445970	25446111	96	128	117	85	97	88	80	113	132	111	64	89
Abca2	ATP-binding cassette, sub-family A (ABC1), member 2	ENSMUSG00000026944	ENSMUST00000102919	E047	+	201	0.127169	0.16045	0.729129	chr2	25447200	25447400	90	126	118	107	83	101	111	106	101	100	97	77
Abca2	ATP-binding cassette, sub-family A (ABC1), member 2	ENSMUSG00000026944	ENSMUST00000102919	E035	+	116	0.154308	0.133274	0.701524	chr2	25444325	25444440	51	97	77	63	49	64	58	88	64	55	50	58
Abca2	ATP-binding cassette, sub-family A (ABC1), member 2	ENSMUSG00000026944	ENSMUST00000102919	E029	+	320	0.169915	0.152346	0.72336	chr2	25442835	25443154	74	115	102	93	41	94	74	102	80	76	73	72
Abca2	ATP-binding cassette, sub-family A (ABC1), member 2	ENSMUSG00000026944	ENSMUST00000102919	E048	+	700	0.180592	0.067704	0.596529	chr2	25447841	25448540	165	185	172	133	126	146	132	162	134	156	130	131
Abca2	ATP-binding cassette, sub-family A (ABC1), member 2	ENSMUSG00000026944	ENSMUST00000102919	E038	+	133	0.206291	0.150658	0.721566	chr2	25445072	25445204	50	93	63	80	54	59	41	94	63	57	46	58
Abca2	ATP-binding cassette, sub-family A (ABC1), member 2	ENSMUSG00000026944	ENSMUST00000102919	E040	+	179	0.220438	0.0434346	0.527892	chr2	25445550	25445728	101	148	134	115	101	111	84	145	113	112	68	110
Abca2	ATP-binding cassette, sub-family A (ABC1), member 2	ENSMUSG00000026944	ENSMUST00000102919	E036	+	148	0.22451	0.0507332	0.552926	chr2	25444522	25444669	52	103	61	75	41	63	57	82	48	62	49	52
Abca2	ATP-binding cassette, sub-family A (ABC1), member 2	ENSMUSG00000026944	ENSMUST00000102919	E037	+	124	0.297813	0.0490805	0.546298	chr2	25444814	25444937	50	119	71	69	42	66	40	87	57	60	49	57
Abca2	ATP-binding cassette, sub-family A (ABC1), member 2	ENSMUSG00000026944	ENSMUST00000102919	E039	+	118	0.314995	0.00499161	0.27221	chr2	25445308	25445425	68	101	65	67	56	63	51	86	70	55	38	50
Abca3	ATP-binding cassette, sub-family A (ABC1), member 3	ENSMUSG00000024130	ENSMUST00000039013	E033	+	933	-0.0824659	0.479526	0.896671	chr17	24409269	24410201	97	124	150	108	124	121	131	131	134	130	113	122
Abca3	ATP-binding cassette, sub-family A (ABC1), member 3	ENSMUSG00000024130	ENSMUST00000039013	E028	+	195	0.0253672	0.815638	0.975155	chr17	24405245	24405439	79	75	69	66	78	38	73	74	67	65	47	70
Abca3	ATP-binding cassette, sub-family A (ABC1), member 3	ENSMUSG00000024130	ENSMUST00000039013	E024	+	220	0.0822043	0.571957	0.924684	chr17	24400408	24400627	49	77	83	45	64	37	47	67	63	47	42	66
Abca3	ATP-binding cassette, sub-family A (ABC1), member 3	ENSMUSG00000024130	ENSMUST00000039013	E032	+	74	0.112551	0.336973	0.843803	chr17	24408825	24408898	41	62	65	45	48	51	57	51	48	53	36	42
Abca3	ATP-binding cassette, sub-family A (ABC1), member 3	ENSMUSG00000024130	ENSMUST00000039013	E027	+	129	0.118858	0.399102	0.869734	chr17	24405025	24405153	57	65	53	59	64	37	66	57	37	56	44	47
Abca3	ATP-binding cassette, sub-family A (ABC1), member 3	ENSMUSG00000024130	ENSMUST00000039013	E029	+	188	0.122199	0.278537	0.811905	chr17	24407558	24407745	82	85	109	89	82	62	71	101	69	79	67	78
Abca3	ATP-binding cassette, sub-family A (ABC1), member 3	ENSMUSG00000024130	ENSMUST00000039013	E030	+	171	0.12961	0.281872	0.814564	chr17	24408109	24408279	81	93	94	70	111	67	69	108	74	80	59	80
Abca3	ATP-binding cassette, sub-family A (ABC1), member 3	ENSMUSG00000024130	ENSMUST00000039013	E023	+	205	0.149632	0.272993	0.808182	chr17	24399885	24400089	38	74	72	69	63	37	56	58	69	41	43	49
Abca3	ATP-binding cassette, sub-family A (ABC1), member 3	ENSMUSG00000024130	ENSMUST00000039013	E031	+	191	0.152998	0.0950043	0.647704	chr17	24408537	24408727	79	96	105	72	94	67	79	92	82	86	57	63
Abca5	ATP-binding cassette, sub-family A (ABC1), member 5	ENSMUSG00000018800	ENSMUST00000043961	E001	-	3198	-0.0766942	0.112471	0.672743	chr11	110269369	110272566	142	204	195	146	132	172	187	203	171	190	100	135
Abca8b	ATP-binding cassette, sub-family A (ABC1), member 8b	ENSMUSG00000020620	ENSMUST00000020948	E005	-	120	-0.102062	0.482493	0.897545	chr11	109936697	109936816	50	77	68	36	36	60	49	98	54	45	33	67
Abca8b	ATP-binding cassette, sub-family A (ABC1), member 8b	ENSMUSG00000020620	ENSMUST00000020948	E008	-	161	-0.0223354	0.78322	0.969273	chr11	109938439	109938599	29	63	77	31	37	62	46	58	46	48	36	64
Abca8b	ATP-binding cassette, sub-family A (ABC1), member 8b	ENSMUSG00000020620	ENSMUST00000020948	E001	-	2422	-0.00579312	0.999704	0.999916	chr11	109932190	109934611	145	319	326	174	237	259	208	345	254	190	161	282
Abca8b	ATP-binding cassette, sub-family A (ABC1), member 8b	ENSMUSG00000020620	ENSMUST00000020948	E004	-	141	0.0179249	0.883231	0.983267	chr11	109936342	109936482	47	72	75	37	30	59	47	76	47	45	30	66
Abca9	ATP-binding cassette, sub-family A (ABC1), member 9	ENSMUSG00000041797	ENSMUST00000044850	E001	-	1315	0.0740824	0.405061	0.871696	chr11	110100749	110102063	126	180	172	129	267	157	81	140	122	121	94	134
Abcb10	ATP-binding cassette, sub-family B (MDR/TAP), member 10	ENSMUSG00000031974	ENSMUST00000075578	E010	-	135	-0.146604	0.218123	0.773637	chr8	123968001	123968135	41	70	76	43	33	42	50	67	66	73	53	52
Abcb10	ATP-binding cassette, sub-family B (MDR/TAP), member 10	ENSMUSG00000031974	ENSMUST00000075578	E003	-	44	-0.106631	0.252463	0.793905	chr8	123955773	123955816	69	93	87	65	64	77	104	95	73	81	85	87
Abcb10	ATP-binding cassette, sub-family B (MDR/TAP), member 10	ENSMUSG00000031974	ENSMUST00000075578	E011	-	203	-0.0997708	0.359561	0.854445	chr8	123969720	123969922	75	113	111	75	59	54	92	127	85	113	70	72
Abcb10	ATP-binding cassette, sub-family B (MDR/TAP), member 10	ENSMUSG00000031974	ENSMUST00000075578	E002	-	35	-0.081251	0.336023	0.842986	chr8	123954723	123954757	59	97	91	62	63	74	86	96	80	83	77	84
Abcb10	ATP-binding cassette, sub-family B (MDR/TAP), member 10	ENSMUSG00000031974	ENSMUST00000075578	E009	-	147	-0.062261	0.497205	0.902246	chr8	123966466	123966612	55	81	73	65	51	51	54	81	77	78	64	67
Abcb10	ATP-binding cassette, sub-family B (MDR/TAP), member 10	ENSMUSG00000031974	ENSMUST00000075578	E008	-	136	-0.0498141	0.678857	0.950295	chr8	123964991	123965126	57	65	51	72	47	52	51	80	68	70	58	56
Abcb10	ATP-binding cassette, sub-family B (MDR/TAP), member 10	ENSMUSG00000031974	ENSMUST00000075578	E012	-	201	-0.00342496	0.893558	0.984531	chr8	123970971	123971171	74	108	112	66	64	84	91	106	84	123	69	73
Abcb10	ATP-binding cassette, sub-family B (MDR/TAP), member 10	ENSMUSG00000031974	ENSMUST00000075578	E007	-	96	0.0182318	0.932284	0.990301	chr8	123962993	123963088	79	89	81	70	58	46	68	90	71	97	61	61
Abcb10	ATP-binding cassette, sub-family B (MDR/TAP), member 10	ENSMUSG00000031974	ENSMUST00000075578	E013	-	721	0.0275915	0.887425	0.983714	chr8	123982402	123983122	73	75	92	75	57	88	97	99	97	69	53	72
Abcb10	ATP-binding cassette, sub-family B (MDR/TAP), member 10	ENSMUSG00000031974	ENSMUST00000075578	E004	-	181	0.0475646	0.686501	0.951935	chr8	123958499	123958679	74	113	110	63	82	85	96	115	79	100	77	80
Abcb10	ATP-binding cassette, sub-family B (MDR/TAP), member 10	ENSMUSG00000031974	ENSMUST00000075578	E001	-	2117	0.0523317	0.482704	0.89766	chr8	123952459	123954575	387	482	561	447	447	491	523	576	478	501	405	437
Abcb10	ATP-binding cassette, sub-family B (MDR/TAP), member 10	ENSMUSG00000031974	ENSMUST00000075578	E006	-	210	0.109914	0.285517	0.816476	chr8	123961996	123962205	126	150	127	101	102	83	116	130	107	128	103	100
Abcb10	ATP-binding cassette, sub-family B (MDR/TAP), member 10	ENSMUSG00000031974	ENSMUST00000075578	E005	-	80	0.140779	0.24784	0.792575	chr8	123960210	123960289	65	103	83	60	65	53	67	93	55	82	63	57
Abcb1a	ATP-binding cassette, sub-family B (MDR/TAP), member 1A	ENSMUSG00000040584	ENSMUST00000047753	E028	+	1221	0.17186	0.0814889	0.626106	chr5	8747355	8748575	82	99	115	79	68	90	141	107	114	104	91	108
Abcb1b	ATP-binding cassette, sub-family B (MDR/TAP), member 1B	ENSMUSG00000028970	ENSMUST00000009058	E028	+	566	-0.141289	0.554584	0.92041	chr5	8865750	8866315	34	59	51	53	31	43	33	72	50	58	62	54
Abcb4	ATP-binding cassette, sub-family B (MDR/TAP), member 4	ENSMUSG00000042476	ENSMUST00000003717	E001	+	191	-0.210376	0.250578	0.793438	chr5	8893717	8893907	323	513	360	274	166	292	494	648	328	361	388	458
Abcb4	ATP-binding cassette, sub-family B (MDR/TAP), member 4	ENSMUSG00000042476	ENSMUST00000003717	E003	+	55	-0.126246	0.271648	0.807055	chr5	8896573	8896627	311	456	429	301	170	310	429	609	390	355	367	448
Abcb4	ATP-binding cassette, sub-family B (MDR/TAP), member 4	ENSMUSG00000042476	ENSMUST00000003717	E006	+	192	-0.109752	0.10006	0.655079	chr5	8907208	8907399	355	641	547	373	177	409	551	682	573	495	408	540
Abcb4	ATP-binding cassette, sub-family B (MDR/TAP), member 4	ENSMUSG00000042476	ENSMUST00000003717	E008	+	125	-0.0945861	0.128694	0.69633	chr5	8910619	8910743	287	476	516	322	152	368	460	591	487	490	315	396
Abcb4	ATP-binding cassette, sub-family B (MDR/TAP), member 4	ENSMUSG00000042476	ENSMUST00000003717	E004	+	151	-0.0995517	0.265012	0.801932	chr5	8899568	8899718	390	651	537	408	196	402	551	767	548	478	464	525
Abcb4	ATP-binding cassette, sub-family B (MDR/TAP), member 4	ENSMUSG00000042476	ENSMUST00000003717	E012	+	126	-0.0786948	0.426177	0.8799	chr5	8920335	8920460	314	483	511	312	199	374	398	592	564	506	322	418
Abcb4	ATP-binding cassette, sub-family B (MDR/TAP), member 4	ENSMUSG00000042476	ENSMUST00000003717	E007	+	172	-0.0707046	0.154533	0.725251	chr5	8909102	8909273	294	477	443	307	144	325	418	524	465	415	317	390
Abcb4	ATP-binding cassette, sub-family B (MDR/TAP), member 4	ENSMUSG00000042476	ENSMUST00000003717	E005	+	58	-0.0626811	0.480726	0.897289	chr5	8905975	8906032	157	269	221	192	79	212	225	315	275	217	166	232
Abcb4	ATP-binding cassette, sub-family B (MDR/TAP), member 4	ENSMUSG00000042476	ENSMUST00000003717	E009	+	172	-0.0571552	0.368643	0.857734	chr5	8914956	8915127	302	576	637	358	183	402	520	617	578	542	352	467
Abcb4	ATP-binding cassette, sub-family B (MDR/TAP), member 4	ENSMUSG00000042476	ENSMUST00000003717	E011	+	111	-0.0280464	0.725306	0.958487	chr5	8920020	8920130	303	445	524	288	169	353	377	502	487	486	299	409
Abcb4	ATP-binding cassette, sub-family B (MDR/TAP), member 4	ENSMUSG00000042476	ENSMUST00000003717	E013	+	204	-0.0232208	0.620414	0.936762	chr5	8927771	8927974	806	1202	1341	920	449	882	1045	1408	1289	1164	927	1032
Abcb4	ATP-binding cassette, sub-family B (MDR/TAP), member 4	ENSMUSG00000042476	ENSMUST00000003717	E015	+	162	-0.0199488	0.826227	0.976996	chr5	8930742	8930903	551	746	825	566	293	505	740	744	786	728	571	680
Abcb4	ATP-binding cassette, sub-family B (MDR/TAP), member 4	ENSMUSG00000042476	ENSMUST00000003717	E020	+	84	-0.00101377	0.942515	0.992044	chr5	8939834	8939917	316	459	471	373	168	342	476	504	446	443	283	426
Abcb4	ATP-binding cassette, sub-family B (MDR/TAP), member 4	ENSMUSG00000042476	ENSMUST00000003717	E010	+	114	-0.00304682	0.916478	0.988415	chr5	8918659	8918772	288	482	544	305	182	335	410	495	463	453	339	420
Abcb4	ATP-binding cassette, sub-family B (MDR/TAP), member 4	ENSMUSG00000042476	ENSMUST00000003717	E016	+	171	0.00825874	0.783201	0.969273	chr5	8934156	8934326	548	757	843	555	318	567	728	832	766	760	548	683
Abcb4	ATP-binding cassette, sub-family B (MDR/TAP), member 4	ENSMUSG00000042476	ENSMUST00000003717	E018	+	105	0.00638076	0.917613	0.988684	chr5	8936785	8936889	325	449	452	370	152	378	445	482	401	459	325	445
Abcb4	ATP-binding cassette, sub-family B (MDR/TAP), member 4	ENSMUSG00000042476	ENSMUST00000003717	E002	+	77	0.00330754	0.885434	0.983464	chr5	8894088	8894164	203	247	235	179	84	171	270	283	164	194	188	244
Abcb4	ATP-binding cassette, sub-family B (MDR/TAP), member 4	ENSMUSG00000042476	ENSMUST00000003717	E025	+	198	0.0159967	0.72912	0.959253	chr5	8950660	8950857	503	686	805	642	290	669	666	829	789	707	594	711
Abcb4	ATP-binding cassette, sub-family B (MDR/TAP), member 4	ENSMUSG00000042476	ENSMUST00000003717	E014	+	171	0.0296319	0.540983	0.916706	chr5	8928407	8928577	707	1041	1160	769	401	728	883	1067	1091	908	822	882
Abcb4	ATP-binding cassette, sub-family B (MDR/TAP), member 4	ENSMUSG00000042476	ENSMUST00000003717	E026	+	207	0.0445562	0.227106	0.779377	chr5	8955389	8955595	489	717	803	596	314	631	652	849	732	672	570	690
Abcb4	ATP-binding cassette, sub-family B (MDR/TAP), member 4	ENSMUSG00000042476	ENSMUST00000003717	E017	+	147	0.050431	0.182388	0.749183	chr5	8935176	8935322	501	669	707	515	298	535	639	769	620	643	499	599
Abcb4	ATP-binding cassette, sub-family B (MDR/TAP), member 4	ENSMUSG00000042476	ENSMUST00000003717	E019	+	78	0.0555601	0.333729	0.841673	chr5	8938579	8938656	332	442	453	338	154	374	452	475	417	394	287	412
Abcb4	ATP-binding cassette, sub-family B (MDR/TAP), member 4	ENSMUSG00000042476	ENSMUST00000003717	E027	+	147	0.0545845	0.344646	0.847725	chr5	8958311	8958457	438	536	694	512	289	539	571	634	610	564	509	602
Abcb4	ATP-binding cassette, sub-family B (MDR/TAP), member 4	ENSMUSG00000042476	ENSMUST00000003717	E023	+	141	0.0638191	0.25952	0.798593	chr5	8947297	8947437	443	647	777	550	271	609	594	728	733	693	431	635
Abcb4	ATP-binding cassette, sub-family B (MDR/TAP), member 4	ENSMUSG00000042476	ENSMUST00000003717	E022	+	101	0.0685087	0.280833	0.813665	chr5	8946019	8946119	358	552	618	454	240	516	500	598	634	588	340	502
Abcb4	ATP-binding cassette, sub-family B (MDR/TAP), member 4	ENSMUSG00000042476	ENSMUST00000003717	E028	+	258	0.0636071	0.412093	0.874287	chr5	8958969	8959226	349	398	542	372	216	446	420	480	452	415	414	491
Abcb4	ATP-binding cassette, sub-family B (MDR/TAP), member 4	ENSMUSG00000042476	ENSMUST00000003717	E021	+	204	0.0833085	0.155004	0.725689	chr5	8940911	8941114	446	660	742	569	271	588	619	730	714	687	396	600
Abcb4	ATP-binding cassette, sub-family B (MDR/TAP), member 4	ENSMUSG00000042476	ENSMUST00000003717	E024	+	157	0.0845193	0.291332	0.820034	chr5	8949949	8950105	393	551	689	506	211	587	532	649	608	599	426	536
Abcb6	ATP-binding cassette, sub-family B (MDR/TAP), member 6	ENSMUSG00000026198	ENSMUST00000027396	E019	-	823	-0.129592	0.0798456	0.622747	chr1	75179570	75180392	184	274	279	204	164	186	240	276	252	217	177	205
Abcb6	ATP-binding cassette, sub-family B (MDR/TAP), member 6	ENSMUSG00000026198	ENSMUST00000027396	E016	-	102	-0.127017	0.249663	0.79329	chr1	75177665	75177766	116	184	204	112	115	103	173	163	160	130	106	145
Abcb6	ATP-binding cassette, sub-family B (MDR/TAP), member 6	ENSMUSG00000026198	ENSMUST00000027396	E001	-	272	-0.0894068	0.42528	0.879819	chr1	75171717	75171988	91	81	106	78	74	85	99	94	92	86	92	68
Abcb6	ATP-binding cassette, sub-family B (MDR/TAP), member 6	ENSMUSG00000026198	ENSMUST00000027396	E002	-	69	-0.0878865	0.467383	0.89344	chr1	75172114	75172182	65	68	73	66	46	50	68	69	66	66	64	46
Abcb6	ATP-binding cassette, sub-family B (MDR/TAP), member 6	ENSMUSG00000026198	ENSMUST00000027396	E005	-	175	-0.0876458	0.231296	0.781974	chr1	75172791	75172965	210	191	244	175	151	172	205	220	179	187	178	207
Abcb6	ATP-binding cassette, sub-family B (MDR/TAP), member 6	ENSMUSG00000026198	ENSMUST00000027396	E010	-	77	-0.0504208	0.726752	0.958596	chr1	75174478	75174554	79	81	97	74	51	86	56	106	84	77	68	79
Abcb6	ATP-binding cassette, sub-family B (MDR/TAP), member 6	ENSMUSG00000026198	ENSMUST00000027396	E003	-	95	-0.0434451	0.607782	0.933492	chr1	75172266	75172360	117	116	166	110	97	114	115	150	106	117	115	116
Abcb6	ATP-binding cassette, sub-family B (MDR/TAP), member 6	ENSMUSG00000026198	ENSMUST00000027396	E004	-	113	-0.0397217	0.771927	0.966748	chr1	75172555	75172667	168	153	211	141	136	134	166	187	124	136	159	164
Abcb6	ATP-binding cassette, sub-family B (MDR/TAP), member 6	ENSMUSG00000026198	ENSMUST00000027396	E017	-	181	-0.0298515	0.75044	0.962472	chr1	75177922	75178102	138	204	244	154	143	160	185	188	209	161	133	154
Abcb6	ATP-binding cassette, sub-family B (MDR/TAP), member 6	ENSMUSG00000026198	ENSMUST00000027396	E009	-	64	-0.0141274	0.930495	0.990038	chr1	75174326	75174389	71	90	104	66	47	84	59	104	86	68	59	76
Abcb6	ATP-binding cassette, sub-family B (MDR/TAP), member 6	ENSMUSG00000026198	ENSMUST00000027396	E013	-	110	0.0188865	0.76349	0.964907	chr1	75175508	75175617	158	184	218	151	116	147	158	167	156	138	150	162
Abcb6	ATP-binding cassette, sub-family B (MDR/TAP), member 6	ENSMUSG00000026198	ENSMUST00000027396	E006	-	105	0.0221151	0.710882	0.955611	chr1	75173545	75173649	167	161	231	162	143	166	159	189	163	162	138	172
Abcb6	ATP-binding cassette, sub-family B (MDR/TAP), member 6	ENSMUSG00000026198	ENSMUST00000027396	E014	-	122	0.0236266	0.721528	0.957883	chr1	75176090	75176211	179	232	280	190	150	149	188	221	178	161	187	186
Abcb6	ATP-binding cassette, sub-family B (MDR/TAP), member 6	ENSMUSG00000026198	ENSMUST00000027396	E015	-	184	0.0534801	0.452908	0.887098	chr1	75177303	75177486	209	281	344	211	180	174	238	238	224	192	190	218
Abcb6	ATP-binding cassette, sub-family B (MDR/TAP), member 6	ENSMUSG00000026198	ENSMUST00000027396	E011	-	126	0.064432	0.450462	0.88694	chr1	75174702	75174827	109	112	144	87	83	120	97	125	94	105	97	89
Abcb6	ATP-binding cassette, sub-family B (MDR/TAP), member 6	ENSMUSG00000026198	ENSMUST00000027396	E012	-	66	0.114925	0.241916	0.788898	chr1	75174973	75175038	96	110	155	87	79	121	88	102	102	108	89	90
Abcb6	ATP-binding cassette, sub-family B (MDR/TAP), member 6	ENSMUSG00000026198	ENSMUST00000027396	E018	-	138	0.138967	0.144952	0.714509	chr1	75178931	75179068	88	134	136	102	81	95	112	103	106	78	86	74
Abcb6	ATP-binding cassette, sub-family B (MDR/TAP), member 6	ENSMUSG00000026198	ENSMUST00000027396	E007	-	58	0.144023	0.173276	0.742505	chr1	75173862	75173919	103	101	134	84	81	122	86	94	100	100	72	96
Abcb6	ATP-binding cassette, sub-family B (MDR/TAP), member 6	ENSMUSG00000026198	ENSMUST00000027396	E008	-	86	0.160936	0.0534003	0.561013	chr1	75174139	75174224	117	132	156	100	101	128	92	124	125	90	91	114
Abcb7	ATP-binding cassette, sub-family B (MDR/TAP), member 7	ENSMUSG00000031333	ENSMUST00000033695	E002	-	108	-0.0031808	0.752763	0.963005	chrX	104291123	104291230	58	74	61	53	45	46	66	77	65	68	37	41
Abcb7	ATP-binding cassette, sub-family B (MDR/TAP), member 7	ENSMUSG00000031333	ENSMUST00000033695	E003	-	104	0.0520361	0.858433	0.981184	chrX	104294468	104294571	67	66	57	53	39	51	72	64	66	67	30	39
Abcb7	ATP-binding cassette, sub-family B (MDR/TAP), member 7	ENSMUSG00000031333	ENSMUST00000033695	E001	-	3602	0.0596344	0.648499	0.943682	chrX	104280657	104284258	951	1427	1441	1068	972	1236	1225	1454	1355	1251	741	1131
Abcb7	ATP-binding cassette, sub-family B (MDR/TAP), member 7	ENSMUSG00000031333	ENSMUST00000033695	E004	-	172	0.20815	0.142158	0.711818	chrX	104295831	104296002	47	81	64	46	52	53	68	60	54	58	27	44
Abcb9	ATP-binding cassette, sub-family B (MDR/TAP), member 9	ENSMUSG00000029408	ENSMUST00000031354	E002	-	137	-0.282668	0.00793286	0.317576	chr5	124071711	124071847	41	72	72	46	41	56	54	72	83	86	73	63
Abcb9	ATP-binding cassette, sub-family B (MDR/TAP), member 9	ENSMUSG00000029408	ENSMUST00000031354	E003	-	160	-0.208161	0.0419432	0.523683	chr5	124073594	124073753	48	92	82	54	42	66	57	93	102	78	75	74
Abcb9	ATP-binding cassette, sub-family B (MDR/TAP), member 9	ENSMUSG00000029408	ENSMUST00000031354	E001	-	1394	-0.00905285	0.896103	0.984791	chr5	124061530	124062923	99	139	174	125	94	125	108	151	151	161	116	134
Abcb9	ATP-binding cassette, sub-family B (MDR/TAP), member 9	ENSMUSG00000029408	ENSMUST00000031354	E004	-	174	0.0242866	0.86603	0.982065	chr5	124076022	124076195	64	101	108	67	46	69	55	93	103	80	83	69
Abcb9	ATP-binding cassette, sub-family B (MDR/TAP), member 9	ENSMUSG00000029408	ENSMUST00000031354	E011	-	675	0.0521191	0.62403	0.937246	chr5	124089588	124090262	80	106	123	101	79	93	120	125	92	92	95	83
Abcb9	ATP-binding cassette, sub-family B (MDR/TAP), member 9	ENSMUSG00000029408	ENSMUST00000031354	E005	-	189	0.208395	0.128196	0.695347	chr5	124077120	124077308	59	87	100	56	32	64	51	70	75	47	76	51
Abcc1	ATP-binding cassette, sub-family C (CFTR/MRP), member 1	ENSMUSG00000023088	ENSMUST00000100167	E019	+	184	-0.122433	0.279712	0.812734	chr16	14448400	14448583	79	104	119	62	56	61	86	105	91	92	65	60
Abcc1	ATP-binding cassette, sub-family C (CFTR/MRP), member 1	ENSMUSG00000023088	ENSMUST00000100167	E018	+	168	-0.105759	0.466922	0.893271	chr16	14447478	14447645	58	65	70	48	32	42	48	68	65	67	40	36
Abcc1	ATP-binding cassette, sub-family C (CFTR/MRP), member 1	ENSMUSG00000023088	ENSMUST00000100167	E029	+	167	-0.0655233	0.369379	0.857952	chr16	14471938	14472104	126	144	132	115	122	99	146	140	131	106	103	112
Abcc1	ATP-binding cassette, sub-family C (CFTR/MRP), member 1	ENSMUSG00000023088	ENSMUST00000100167	E023	+	311	-0.0133753	0.807765	0.974052	chr16	14460898	14461208	105	130	119	86	101	99	104	102	114	116	81	100
Abcc1	ATP-binding cassette, sub-family C (CFTR/MRP), member 1	ENSMUSG00000023088	ENSMUST00000100167	E028	+	159	0.0220257	0.846635	0.979767	chr16	14470470	14470628	129	177	183	125	121	140	154	163	145	111	112	138
Abcc1	ATP-binding cassette, sub-family C (CFTR/MRP), member 1	ENSMUSG00000023088	ENSMUST00000100167	E020	+	82	0.032264	0.862421	0.981544	chr16	14457888	14457969	89	130	127	77	65	81	99	95	92	98	79	67
Abcc1	ATP-binding cassette, sub-family C (CFTR/MRP), member 1	ENSMUSG00000023088	ENSMUST00000100167	E022	+	211	0.0662083	0.526084	0.912342	chr16	14459757	14459967	97	107	121	78	73	85	95	94	99	91	58	75
Abcc1	ATP-binding cassette, sub-family C (CFTR/MRP), member 1	ENSMUSG00000023088	ENSMUST00000100167	E030	+	195	0.0804859	0.306268	0.828531	chr16	14472811	14473005	188	235	240	197	214	182	216	203	210	156	154	195
Abcc1	ATP-binding cassette, sub-family C (CFTR/MRP), member 1	ENSMUSG00000023088	ENSMUST00000100167	E031	+	2278	0.0934775	0.140575	0.709692	chr16	14473460	14475737	449	509	572	452	492	439	464	488	461	398	377	419
Abcc1	ATP-binding cassette, sub-family C (CFTR/MRP), member 1	ENSMUSG00000023088	ENSMUST00000100167	E027	+	147	0.0988567	0.329107	0.839139	chr16	14467823	14467969	98	152	132	121	109	112	90	120	132	97	99	107
Abcc1	ATP-binding cassette, sub-family C (CFTR/MRP), member 1	ENSMUSG00000023088	ENSMUST00000100167	E021	+	133	0.099233	0.487082	0.898973	chr16	14458997	14459129	110	141	147	102	66	94	102	112	97	104	95	76
Abcc1	ATP-binding cassette, sub-family C (CFTR/MRP), member 1	ENSMUSG00000023088	ENSMUST00000100167	E026	+	102	0.122597	0.222277	0.776107	chr16	14466997	14467098	85	123	110	106	102	101	85	90	107	97	79	92
Abcc1	ATP-binding cassette, sub-family C (CFTR/MRP), member 1	ENSMUSG00000023088	ENSMUST00000100167	E024	+	200	0.145083	0.198999	0.761499	chr16	14465043	14465242	91	127	111	99	109	115	101	91	105	87	70	109
Abcc1	ATP-binding cassette, sub-family C (CFTR/MRP), member 1	ENSMUSG00000023088	ENSMUST00000100167	E025	+	127	0.251155	0.0296016	0.479663	chr16	14466104	14466230	84	115	115	100	89	114	89	80	89	80	60	97
Abcc4	ATP-binding cassette, sub-family C (CFTR/MRP), member 4	ENSMUSG00000032849	ENSMUST00000036554	E003	-	106	-0.234489	0.0178366	0.4152	chr14	118499966	118500071	62	61	83	62	43	58	89	96	111	84	76	74
Abcc4	ATP-binding cassette, sub-family C (CFTR/MRP), member 4	ENSMUSG00000032849	ENSMUST00000036554	E002	-	135	-0.128447	0.363902	0.856365	chr14	118490499	118490633	50	78	84	71	60	66	82	103	120	73	83	84
Abcc4	ATP-binding cassette, sub-family C (CFTR/MRP), member 4	ENSMUSG00000032849	ENSMUST00000036554	E010	-	120	-0.116379	0.375127	0.860764	chr14	118529858	118529977	37	52	57	31	33	40	47	59	60	53	62	49
Abcc4	ATP-binding cassette, sub-family C (CFTR/MRP), member 4	ENSMUSG00000032849	ENSMUST00000036554	E013	-	147	-0.0698771	0.548988	0.919408	chr14	118594762	118594908	46	46	53	49	19	39	64	63	62	44	41	49
Abcc4	ATP-binding cassette, sub-family C (CFTR/MRP), member 4	ENSMUSG00000032849	ENSMUST00000036554	E004	-	173	-0.0667338	0.485863	0.898512	chr14	118500708	118500880	58	83	109	73	59	76	120	99	109	87	90	80
Abcc4	ATP-binding cassette, sub-family C (CFTR/MRP), member 4	ENSMUSG00000032849	ENSMUST00000036554	E008	-	101	-0.0260456	0.784542	0.9697	chr14	118527951	118528051	44	56	63	52	26	33	53	57	62	49	66	53
Abcc4	ATP-binding cassette, sub-family C (CFTR/MRP), member 4	ENSMUSG00000032849	ENSMUST00000036554	E001	-	1749	0.06393	0.448954	0.88694	chr14	118482692	118484440	190	233	313	216	162	245	267	286	302	277	234	218
Abcc4	ATP-binding cassette, sub-family C (CFTR/MRP), member 4	ENSMUSG00000032849	ENSMUST00000036554	E007	-	192	0.167015	0.238941	0.787695	chr14	118526212	118526403	68	92	80	49	26	51	72	70	74	55	61	64
Abcc4	ATP-binding cassette, sub-family C (CFTR/MRP), member 4	ENSMUSG00000032849	ENSMUST00000036554	E005	-	90	0.182909	0.218642	0.77385	chr14	118507593	118507682	45	49	54	54	33	43	65	61	41	36	44	52
Abcc4	ATP-binding cassette, sub-family C (CFTR/MRP), member 4	ENSMUSG00000032849	ENSMUST00000036554	E006	-	156	0.287293	0.0212729	0.438087	chr14	118516433	118516588	60	61	60	45	35	43	55	57	51	47	44	50
Abcc5	ATP-binding cassette, sub-family C (CFTR/MRP), member 5	ENSMUSG00000022822	ENSMUST00000079158	E020	-	357	-0.309849	0.000865475	0.132328	chr16	20392451	20392807	102	89	91	98	109	112	106	116	106	109	74	74
Abcc5	ATP-binding cassette, sub-family C (CFTR/MRP), member 5	ENSMUSG00000022822	ENSMUST00000079158	E025	-	234	-0.295499	0.0796799	0.622556	chr16	20399806	20400039	41	71	51	52	43	43	52	69	55	44	37	33
Abcc5	ATP-binding cassette, sub-family C (CFTR/MRP), member 5	ENSMUSG00000022822	ENSMUST00000079158	E019	-	72	-0.214352	0.0312943	0.484566	chr16	20389369	20389440	71	77	76	81	97	84	77	84	70	92	60	59
Abcc5	ATP-binding cassette, sub-family C (CFTR/MRP), member 5	ENSMUSG00000022822	ENSMUST00000079158	E017	-	73	-0.214485	0.0280749	0.472626	chr16	20378447	20378519	79	82	82	80	87	71	72	73	86	73	68	65
Abcc5	ATP-binding cassette, sub-family C (CFTR/MRP), member 5	ENSMUSG00000022822	ENSMUST00000079158	E018	-	125	-0.180864	0.0398675	0.517171	chr16	20378642	20378766	93	100	103	104	120	98	92	101	98	113	74	71
Abcc5	ATP-binding cassette, sub-family C (CFTR/MRP), member 5	ENSMUSG00000022822	ENSMUST00000079158	E015	-	144	-0.133196	0.254318	0.795179	chr16	20374991	20375134	108	72	108	77	98	97	90	77	75	99	66	75
Abcc5	ATP-binding cassette, sub-family C (CFTR/MRP), member 5	ENSMUSG00000022822	ENSMUST00000079158	E016	-	204	-0.0662646	0.394764	0.868279	chr16	20376511	20376714	119	108	131	111	137	122	116	99	99	102	92	89
Abcc5	ATP-binding cassette, sub-family C (CFTR/MRP), member 5	ENSMUSG00000022822	ENSMUST00000079158, ENSMUST00000096199	E029	-	156	-0.0607242	0.576925	0.926695	chr16	20405389	20405544	82	95	102	81	87	73	85	74	87	76	53	50
Abcc5	ATP-binding cassette, sub-family C (CFTR/MRP), member 5	ENSMUSG00000022822	ENSMUST00000079158	E012	-	147	-0.00944205	0.910454	0.987453	chr16	20368424	20368570	185	178	172	148	142	136	131	154	127	110	92	144
Abcc5	ATP-binding cassette, sub-family C (CFTR/MRP), member 5	ENSMUSG00000022822	ENSMUST00000079158	E004	-	79	-0.00675837	0.857622	0.981184	chr16	20338876	20338954	179	177	193	178	201	188	132	148	166	141	143	148
Abcc5	ATP-binding cassette, sub-family C (CFTR/MRP), member 5	ENSMUSG00000022822	ENSMUST00000079158	E010	-	154	-0.00412697	0.898987	0.98508	chr16	20365813	20365966	236	263	246	228	242	204	191	197	191	181	144	210
Abcc5	ATP-binding cassette, sub-family C (CFTR/MRP), member 5	ENSMUSG00000022822	ENSMUST00000079158	E003	-	114	0.0113581	0.952032	0.993451	chr16	20335106	20335219	219	228	232	242	227	268	200	218	182	177	153	173
Abcc5	ATP-binding cassette, sub-family C (CFTR/MRP), member 5	ENSMUSG00000022822	ENSMUST00000079158	E011	-	130	0.0134932	0.900501	0.985593	chr16	20368042	20368171	179	184	173	156	159	146	139	151	136	126	88	134
Abcc5	ATP-binding cassette, sub-family C (CFTR/MRP), member 5	ENSMUSG00000022822	ENSMUST00000079158, ENSMUST00000096199	E028	-	148	0.0170241	0.925564	0.989699	chr16	20404566	20404713	89	112	76	92	92	79	80	72	92	69	57	49
Abcc5	ATP-binding cassette, sub-family C (CFTR/MRP), member 5	ENSMUSG00000022822	ENSMUST00000079158	E014	-	100	0.0215323	0.913249	0.987718	chr16	20372120	20372219	100	94	109	79	120	120	97	90	68	81	62	83
Abcc5	ATP-binding cassette, sub-family C (CFTR/MRP), member 5	ENSMUSG00000022822	ENSMUST00000079158	E005	-	160	0.0214753	0.846244	0.979767	chr16	20344635	20344794	202	211	231	211	232	231	153	179	192	150	160	183
Abcc5	ATP-binding cassette, sub-family C (CFTR/MRP), member 5	ENSMUSG00000022822	ENSMUST00000079158	E009	-	129	0.0303962	0.724393	0.958424	chr16	20365605	20365733	227	240	242	230	241	205	173	177	187	161	166	197
Abcc5	ATP-binding cassette, sub-family C (CFTR/MRP), member 5	ENSMUSG00000022822	ENSMUST00000079158	E008	-	187	0.0402514	0.654047	0.944771	chr16	20363975	20364161	213	189	208	204	224	196	158	157	164	140	146	175
Abcc5	ATP-binding cassette, sub-family C (CFTR/MRP), member 5	ENSMUSG00000022822	ENSMUST00000079158, ENSMUST00000096199	E030	-	158	0.0479336	0.763191	0.964808	chr16	20405727	20405884	93	115	112	100	117	66	88	91	99	77	44	60
Abcc5	ATP-binding cassette, sub-family C (CFTR/MRP), member 5	ENSMUSG00000022822	ENSMUST00000079158, ENSMUST00000096199	E031	-	181	0.0584461	0.563004	0.922198	chr16	20422305	20422485	129	182	171	140	179	130	132	126	129	120	89	104
Abcc5	ATP-binding cassette, sub-family C (CFTR/MRP), member 5	ENSMUSG00000022822	ENSMUST00000079158	E001	-	1403	0.0687187	0.319771	0.835331	chr16	20331303	20332705	617	600	622	598	729	709	474	539	489	519	397	490
Abcc5	ATP-binding cassette, sub-family C (CFTR/MRP), member 5	ENSMUSG00000022822	ENSMUST00000079158	E002	-	165	0.0743785	0.375033	0.860764	chr16	20333586	20333750	243	265	241	284	271	284	212	250	201	204	144	177
Abcc5	ATP-binding cassette, sub-family C (CFTR/MRP), member 5	ENSMUSG00000022822	ENSMUST00000079158	E013	-	185	0.068632	0.457491	0.888912	chr16	20369026	20369210	170	206	165	158	173	168	148	151	119	118	99	142
Abcc5	ATP-binding cassette, sub-family C (CFTR/MRP), member 5	ENSMUSG00000022822	ENSMUST00000079158, ENSMUST00000096199	E032	-	107	0.0738724	0.593725	0.930207	chr16	20426248	20426354	63	83	79	49	88	71	51	67	53	51	50	50
Abcc5	ATP-binding cassette, sub-family C (CFTR/MRP), member 5	ENSMUSG00000022822	ENSMUST00000079158	E006	-	190	0.0806878	0.268038	0.804507	chr16	20357369	20357558	179	202	230	205	199	198	147	153	165	148	137	148
Abcc5	ATP-binding cassette, sub-family C (CFTR/MRP), member 5	ENSMUSG00000022822	ENSMUST00000079158	E007	-	90	0.11124	0.172368	0.741348	chr16	20362182	20362271	140	164	161	145	166	132	99	114	115	114	102	114
Abcc5	ATP-binding cassette, sub-family C (CFTR/MRP), member 5	ENSMUSG00000022822	ENSMUST00000096199	E027	-	75	0.472668	0.0184343	0.421871	chr16	20402260	20402334	72	67	96	61	123	79	52	52	45	54	51	28
Abcc5	ATP-binding cassette, sub-family C (CFTR/MRP), member 5	ENSMUSG00000022822	ENSMUST00000096199	E026	-	311	0.618083	5.44e-05	0.0274599	chr16	20400761	20401071	56	69	56	78	95	60	36	42	36	34	26	38
Abcc9	ATP-binding cassette, sub-family C (CFTR/MRP), member 9	ENSMUSG00000030249	ENSMUST00000087527, ENSMUST00000100827	E010	-	121	-0.207448	0.000363614	0.0834443	chr6	142604830	142604950	198	316	292	208	160	166	303	344	282	263	201	234
Abcc9	ATP-binding cassette, sub-family C (CFTR/MRP), member 9	ENSMUSG00000030249	ENSMUST00000087527, ENSMUST00000100827	E009	-	131	-0.180895	0.000473237	0.0958857	chr6	142603047	142603177	194	333	348	224	168	209	344	374	313	283	198	249
Abcc9	ATP-binding cassette, sub-family C (CFTR/MRP), member 9	ENSMUSG00000030249	ENSMUST00000087527, ENSMUST00000100827	E011	-	102	-0.144393	0.0288294	0.47626	chr6	142605819	142605920	204	246	239	154	143	144	232	260	246	217	172	186
Abcc9	ATP-binding cassette, sub-family C (CFTR/MRP), member 9	ENSMUSG00000030249	ENSMUST00000087527, ENSMUST00000100827	E017	-	230	-0.122282	0.199614	0.762181	chr6	142628423	142628652	89	137	111	71	104	68	129	144	105	101	76	109
Abcc9	ATP-binding cassette, sub-family C (CFTR/MRP), member 9	ENSMUSG00000030249	ENSMUST00000087527, ENSMUST00000100827	E008	-	79	-0.0989629	0.0113132	0.365568	chr6	142601776	142601854	187	289	307	227	170	201	302	314	284	233	191	234
Abcc9	ATP-binding cassette, sub-family C (CFTR/MRP), member 9	ENSMUSG00000030249	ENSMUST00000087527, ENSMUST00000100827	E007	-	109	-0.0834977	0.0247477	0.454514	chr6	142600908	142601016	230	341	367	259	207	214	354	346	312	294	220	278
Abcc9	ATP-binding cassette, sub-family C (CFTR/MRP), member 9	ENSMUSG00000030249	ENSMUST00000087527, ENSMUST00000100827	E006	-	104	-0.0737843	0.132763	0.700872	chr6	142599054	142599157	203	384	351	294	205	203	357	371	330	294	208	255
Abcc9	ATP-binding cassette, sub-family C (CFTR/MRP), member 9	ENSMUSG00000030249	ENSMUST00000087527, ENSMUST00000100827	E012	-	103	-0.0528921	0.324183	0.837253	chr6	142614414	142614516	159	188	172	120	97	110	175	174	168	150	126	129
Abcc9	ATP-binding cassette, sub-family C (CFTR/MRP), member 9	ENSMUSG00000030249	ENSMUST00000087527, ENSMUST00000100827	E005	-	134	-0.0328781	0.173625	0.742505	chr6	142598108	142598241	228	420	389	295	227	245	362	391	376	333	216	265
Abcc9	ATP-binding cassette, sub-family C (CFTR/MRP), member 9	ENSMUSG00000030249	ENSMUST00000087527, ENSMUST00000100827	E013	-	93	0.00773882	0.632099	0.939096	chr6	142620683	142620775	120	161	154	104	98	102	150	157	119	134	103	111
Abcc9	ATP-binding cassette, sub-family C (CFTR/MRP), member 9	ENSMUSG00000030249	ENSMUST00000087527, ENSMUST00000100827	E014	-	158	0.0337677	0.880083	0.98325	chr6	142625937	142626094	123	166	148	111	99	101	147	154	140	139	85	105
Abcc9	ATP-binding cassette, sub-family C (CFTR/MRP), member 9	ENSMUSG00000030249	ENSMUST00000087527, ENSMUST00000100827	E016	-	149	0.0635422	0.891115	0.984282	chr6	142627473	142627621	83	128	112	58	89	73	112	104	103	76	64	87
Abcc9	ATP-binding cassette, sub-family C (CFTR/MRP), member 9	ENSMUSG00000030249	ENSMUST00000087527, ENSMUST00000100827	E004	-	63	0.0741819	0.651782	0.944315	chr6	142594709	142594771	219	351	319	233	199	235	273	325	328	262	180	190
Abcc9	ATP-binding cassette, sub-family C (CFTR/MRP), member 9	ENSMUSG00000030249	ENSMUST00000087527, ENSMUST00000100827	E002	-	1373	0.0835349	0.198405	0.761062	chr6	142589131	142590503	1778	2758	2908	1950	1812	2013	2266	2608	2517	2248	1432	2053
Abcc9	ATP-binding cassette, sub-family C (CFTR/MRP), member 9	ENSMUSG00000030249	ENSMUST00000087527, ENSMUST00000100827	E015	-	70	0.123621	0.434154	0.88304	chr6	142627189	142627258	89	117	100	61	74	75	94	97	100	84	60	64
Abcc9	ATP-binding cassette, sub-family C (CFTR/MRP), member 9	ENSMUSG00000030249	ENSMUST00000087527	E003	-	176	0.122839	0.27431	0.808675	chr6	142593967	142594142	456	657	649	403	333	406	510	566	545	489	306	388
Abcc9	ATP-binding cassette, sub-family C (CFTR/MRP), member 9	ENSMUSG00000030249	ENSMUST00000100827	E001	-	1269	0.153641	0.0948567	0.647251	chr6	142587862	142589130	1518	2194	2357	1686	1695	2067	1897	2128	2054	1810	1283	1756
Abcd1	ATP-binding cassette, sub-family D (ALD), member 1	ENSMUSG00000031378	ENSMUST00000002084	E006	+	146	-0.104667	0.12887	0.69633	chrX	73734009	73734154	137	171	204	149	178	146	138	173	175	194	151	186
Abcd1	ATP-binding cassette, sub-family D (ALD), member 1	ENSMUSG00000031378	ENSMUST00000002084	E007	+	146	-0.0903939	0.202419	0.763079	chrX	73734462	73734607	132	162	158	140	120	146	125	181	122	163	118	170
Abcd1	ATP-binding cassette, sub-family D (ALD), member 1	ENSMUSG00000031378	ENSMUST00000002084	E005	+	95	-0.0858243	0.334547	0.842359	chrX	73730794	73730888	117	123	136	114	130	91	89	127	125	151	110	123
Abcd1	ATP-binding cassette, sub-family D (ALD), member 1	ENSMUSG00000031378	ENSMUST00000002084	E002	+	181	-0.0782084	0.175422	0.743795	chrX	73720914	73721094	180	204	202	213	159	173	178	237	188	191	177	179
Abcd1	ATP-binding cassette, sub-family D (ALD), member 1	ENSMUSG00000031378	ENSMUST00000002084	E008	+	85	-0.0222496	0.474223	0.894777	chrX	73736790	73736874	234	305	285	233	268	251	221	321	248	247	242	261
Abcd1	ATP-binding cassette, sub-family D (ALD), member 1	ENSMUSG00000031378	ENSMUST00000002084	E003	+	143	-0.0121345	0.761284	0.964437	chrX	73728984	73729126	144	140	157	153	116	115	120	156	131	153	135	106
Abcd1	ATP-binding cassette, sub-family D (ALD), member 1	ENSMUSG00000031378	ENSMUST00000002084	E004	+	169	0.0374397	0.823854	0.97658	chrX	73729209	73729377	115	145	136	132	111	103	94	119	130	131	116	105
Abcd1	ATP-binding cassette, sub-family D (ALD), member 1	ENSMUSG00000031378	ENSMUST00000002084	E001	+	1334	0.03484	0.798775	0.971808	chrX	73716597	73717930	363	446	486	361	292	366	300	439	369	357	340	360
Abcd1	ATP-binding cassette, sub-family D (ALD), member 1	ENSMUSG00000031378	ENSMUST00000002084	E009	+	126	0.0712019	0.299158	0.824201	chrX	73737103	73737228	264	316	337	266	306	278	224	316	269	258	269	282
Abcd1	ATP-binding cassette, sub-family D (ALD), member 1	ENSMUSG00000031378	ENSMUST00000002084	E010	+	1223	0.127316	0.123809	0.690056	chrX	73737312	73738534	501	534	598	474	535	614	473	516	472	476	421	512
Abcd2	ATP-binding cassette, sub-family D (ALD), member 2	ENSMUSG00000055782	ENSMUST00000069511	E007	-	166	-0.14821	0.179499	0.747305	chr15	91179076	91179241	66	89	94	90	52	84	133	140	129	81	63	76
Abcd2	ATP-binding cassette, sub-family D (ALD), member 2	ENSMUSG00000055782	ENSMUST00000069511	E003	-	85	-0.0954084	0.0790178	0.620761	chr15	91159104	91159188	129	189	180	130	90	111	190	213	197	152	133	155
Abcd2	ATP-binding cassette, sub-family D (ALD), member 2	ENSMUSG00000055782	ENSMUST00000069511	E002	-	126	-0.0935154	0.0491481	0.546518	chr15	91151655	91151780	167	228	238	161	119	142	240	257	270	210	162	183
Abcd2	ATP-binding cassette, sub-family D (ALD), member 2	ENSMUSG00000055782	ENSMUST00000069511	E009	-	181	-0.0918691	0.202723	0.763341	chr15	91188835	91189015	85	120	104	89	41	66	127	122	122	100	78	83
Abcd2	ATP-binding cassette, sub-family D (ALD), member 2	ENSMUSG00000055782	ENSMUST00000069511	E008	-	122	-0.0630955	0.383777	0.865024	chr15	91182681	91182802	62	91	87	86	62	63	115	116	104	87	62	70
Abcd2	ATP-binding cassette, sub-family D (ALD), member 2	ENSMUSG00000055782	ENSMUST00000069511	E010	-	1130	-0.0180572	0.391652	0.867394	chr15	91190670	91191799	291	425	392	298	170	250	391	451	426	334	263	304
Abcd2	ATP-binding cassette, sub-family D (ALD), member 2	ENSMUSG00000055782	ENSMUST00000069511	E004	-	146	0.0869974	0.459468	0.889653	chr15	91163054	91163199	88	151	131	126	82	117	129	159	154	124	101	102
Abcd2	ATP-binding cassette, sub-family D (ALD), member 2	ENSMUSG00000055782	ENSMUST00000069511	E001	-	3335	0.0883649	0.147018	0.716889	chr15	91145871	91149205	785	984	1180	786	631	804	985	1143	1091	953	695	841
Abcd2	ATP-binding cassette, sub-family D (ALD), member 2	ENSMUSG00000055782	ENSMUST00000069511	E006	-	95	0.153447	0.232177	0.783112	chr15	91178231	91178325	75	93	108	84	61	88	117	113	129	72	47	63
Abcd2	ATP-binding cassette, sub-family D (ALD), member 2	ENSMUSG00000055782	ENSMUST00000069511	E005	-	146	0.146701	0.119032	0.682634	chr15	91174591	91174736	102	145	143	126	81	114	139	155	159	129	85	88
Abcd3	ATP-binding cassette, sub-family D (ALD), member 3	ENSMUSG00000028127	ENSMUST00000029770	E013	-	70	-0.223082	0.00209015	0.196219	chr3	121775802	121775871	124	173	193	160	107	151	146	241	180	198	139	188
Abcd3	ATP-binding cassette, sub-family D (ALD), member 3	ENSMUSG00000028127	ENSMUST00000029770	E012	-	98	-0.197446	0.017418	0.413629	chr3	121775617	121775714	121	169	211	173	114	173	148	238	193	208	150	198
Abcd3	ATP-binding cassette, sub-family D (ALD), member 3	ENSMUSG00000028127	ENSMUST00000029770	E014	-	70	-0.165581	0.023325	0.448399	chr3	121776997	121777066	148	202	234	177	126	177	176	283	208	203	147	213
Abcd3	ATP-binding cassette, sub-family D (ALD), member 3	ENSMUSG00000028127	ENSMUST00000029770	E018	-	98	-0.109331	0.390221	0.867038	chr3	121784473	121784570	120	209	163	117	126	137	183	181	167	201	95	142
Abcd3	ATP-binding cassette, sub-family D (ALD), member 3	ENSMUSG00000028127	ENSMUST00000029770	E011	-	92	-0.0921602	0.115918	0.678274	chr3	121775431	121775522	153	225	251	208	150	214	184	269	232	243	175	216
Abcd3	ATP-binding cassette, sub-family D (ALD), member 3	ENSMUSG00000028127	ENSMUST00000029770	E022	-	37	-0.0481629	0.573897	0.925257	chr3	121796449	121796485	91	117	124	94	90	119	95	128	147	123	82	102
Abcd3	ATP-binding cassette, sub-family D (ALD), member 3	ENSMUSG00000028127	ENSMUST00000029770	E002	-	57	-0.0479025	0.441917	0.884831	chr3	121761415	121761471	314	383	404	334	227	264	323	395	365	310	278	372
Abcd3	ATP-binding cassette, sub-family D (ALD), member 3	ENSMUSG00000028127	ENSMUST00000029770	E021	-	99	-0.0186425	0.851624	0.980482	chr3	121792804	121792902	115	167	173	135	130	151	157	163	179	190	110	112
Abcd3	ATP-binding cassette, sub-family D (ALD), member 3	ENSMUSG00000028127	ENSMUST00000029770	E010	-	92	-0.0219516	0.548528	0.919012	chr3	121774142	121774233	304	363	424	317	246	300	297	400	340	392	280	334
Abcd3	ATP-binding cassette, sub-family D (ALD), member 3	ENSMUSG00000028127	ENSMUST00000029770	E015	-	143	-0.0151026	0.796157	0.971364	chr3	121779555	121779697	149	207	234	184	126	160	171	255	200	187	116	176
Abcd3	ATP-binding cassette, sub-family D (ALD), member 3	ENSMUSG00000028127	ENSMUST00000029770	E017	-	124	0.000912296	0.998798	0.999791	chr3	121784011	121784134	137	208	193	131	120	132	173	178	186	184	85	142
Abcd3	ATP-binding cassette, sub-family D (ALD), member 3	ENSMUSG00000028127	ENSMUST00000029770	E009	-	73	0.0197175	0.792425	0.970875	chr3	121773989	121774061	306	353	393	300	258	298	286	387	319	371	251	325
Abcd3	ATP-binding cassette, sub-family D (ALD), member 3	ENSMUSG00000028127	ENSMUST00000029770	E020	-	89	0.0187349	0.916527	0.988415	chr3	121791734	121791822	113	207	187	145	123	152	161	179	170	182	111	139
Abcd3	ATP-binding cassette, sub-family D (ALD), member 3	ENSMUSG00000028127	ENSMUST00000029770	E016	-	57	0.0318579	0.814206	0.974979	chr3	121781928	121781984	108	134	141	104	75	87	115	131	131	110	75	92
Abcd3	ATP-binding cassette, sub-family D (ALD), member 3	ENSMUSG00000028127	ENSMUST00000029770	E003	-	105	0.0276246	0.800242	0.972281	chr3	121765001	121765105	444	510	536	423	322	365	401	509	478	387	378	462
Abcd3	ATP-binding cassette, sub-family D (ALD), member 3	ENSMUSG00000028127	ENSMUST00000029770	E004	-	120	0.0472627	0.572698	0.92492	chr3	121768622	121768741	428	508	508	479	342	388	401	521	455	415	395	452
Abcd3	ATP-binding cassette, sub-family D (ALD), member 3	ENSMUSG00000028127	ENSMUST00000029770	E008	-	64	0.0542328	0.435552	0.883205	chr3	121772303	121772366	222	246	278	199	203	197	193	278	242	246	170	206
Abcd3	ATP-binding cassette, sub-family D (ALD), member 3	ENSMUSG00000028127	ENSMUST00000029770	E023	-	294	0.0662099	0.570464	0.924002	chr3	121815009	121815302	110	144	144	84	89	121	108	125	135	120	97	95
Abcd3	ATP-binding cassette, sub-family D (ALD), member 3	ENSMUSG00000028127	ENSMUST00000029770	E006	-	66	0.0837696	0.171754	0.74089	chr3	121769352	121769417	221	271	288	258	224	248	236	292	259	276	177	229
Abcd3	ATP-binding cassette, sub-family D (ALD), member 3	ENSMUSG00000028127	ENSMUST00000029770	E005	-	90	0.086911	0.164299	0.732844	chr3	121769167	121769256	248	292	324	292	244	269	275	297	290	294	202	262
Abcd3	ATP-binding cassette, sub-family D (ALD), member 3	ENSMUSG00000028127	ENSMUST00000029770	E007	-	78	0.0885364	0.125462	0.691939	chr3	121769515	121769592	257	303	321	256	232	269	240	330	301	279	191	247
Abcd3	ATP-binding cassette, sub-family D (ALD), member 3	ENSMUSG00000028127	ENSMUST00000029770	E001	-	1403	0.0955777	0.139503	0.708713	chr3	121758907	121760309	644	836	950	677	649	834	693	786	769	804	567	795
Abcd4	ATP-binding cassette, sub-family D (ALD), member 4	ENSMUSG00000021240	ENSMUST00000021666	E002	-	116	0.063011	0.804547	0.973269	chr12	84603294	84603409	66	46	67	39	75	57	51	42	42	42	57	48
Abcd4	ATP-binding cassette, sub-family D (ALD), member 4	ENSMUSG00000021240	ENSMUST00000021666	E001	-	507	0.25465	0.0556393	0.566089	chr12	84602653	84603159	76	75	82	64	103	74	59	59	62	52	63	41
Abce1	ATP-binding cassette, sub-family E (OABP), member 1	ENSMUSG00000058355	ENSMUST00000080536	E017	-	130	-0.175584	0.105452	0.66319	chr8	79708423	79708552	88	162	150	88	89	72	112	181	141	143	80	93
Abce1	ATP-binding cassette, sub-family E (OABP), member 1	ENSMUSG00000058355	ENSMUST00000080536	E018	-	198	-0.158826	0.102868	0.657965	chr8	79711543	79711740	77	121	113	75	73	60	88	143	110	114	64	75
Abce1	ATP-binding cassette, sub-family E (OABP), member 1	ENSMUSG00000058355	ENSMUST00000080536	E014	-	118	-0.135285	0.0433225	0.527557	chr8	79701774	79701891	116	163	164	118	92	92	158	153	153	152	98	124
Abce1	ATP-binding cassette, sub-family E (OABP), member 1	ENSMUSG00000058355	ENSMUST00000080536	E016	-	86	-0.127665	0.145604	0.715382	chr8	79707234	79707319	97	159	141	92	94	74	114	168	138	140	88	87
Abce1	ATP-binding cassette, sub-family E (OABP), member 1	ENSMUSG00000058355	ENSMUST00000080536	E012	-	70	-0.10735	0.229733	0.781128	chr8	79700913	79700982	94	165	173	124	90	128	168	172	156	150	78	131
Abce1	ATP-binding cassette, sub-family E (OABP), member 1	ENSMUSG00000058355	ENSMUST00000080536	E015	-	98	-0.0652402	0.32468	0.83761	chr8	79703004	79703101	112	177	160	118	92	91	139	181	150	139	87	108
Abce1	ATP-binding cassette, sub-family E (OABP), member 1	ENSMUSG00000058355	ENSMUST00000080536	E013	-	138	-0.0308771	0.510578	0.906847	chr8	79701115	79701252	96	171	148	103	102	112	145	144	130	146	90	111
Abce1	ATP-binding cassette, sub-family E (OABP), member 1	ENSMUSG00000058355	ENSMUST00000080536	E003	-	123	-0.00684191	0.692727	0.952901	chr8	79687441	79687563	208	276	283	191	204	139	240	267	263	249	152	168
Abce1	ATP-binding cassette, sub-family E (OABP), member 1	ENSMUSG00000058355	ENSMUST00000080536	E006	-	59	0.00110202	0.707197	0.955378	chr8	79689125	79689183	270	330	357	244	255	215	302	349	315	290	206	249
Abce1	ATP-binding cassette, sub-family E (OABP), member 1	ENSMUSG00000058355	ENSMUST00000080536	E011	-	97	0.0035512	0.8171	0.975155	chr8	79700586	79700682	134	205	196	140	132	145	180	194	185	153	100	161
Abce1	ATP-binding cassette, sub-family E (OABP), member 1	ENSMUSG00000058355	ENSMUST00000080536	E007	-	60	0.00908556	0.866367	0.982093	chr8	79689308	79689367	204	252	259	201	190	180	248	257	234	250	152	169
Abce1	ATP-binding cassette, sub-family E (OABP), member 1	ENSMUSG00000058355	ENSMUST00000080536	E005	-	111	0.00782968	0.785236	0.969981	chr8	79687895	79688005	257	349	369	225	249	197	306	348	316	275	198	233
Abce1	ATP-binding cassette, sub-family E (OABP), member 1	ENSMUSG00000058355	ENSMUST00000080536	E004	-	143	0.0129956	0.879835	0.98325	chr8	79687664	79687806	213	301	303	187	219	171	253	276	256	264	170	196
Abce1	ATP-binding cassette, sub-family E (OABP), member 1	ENSMUSG00000058355	ENSMUST00000080536	E010	-	90	0.0224452	0.965435	0.995639	chr8	79699347	79699436	148	193	164	143	133	154	180	183	171	157	114	139
Abce1	ATP-binding cassette, sub-family E (OABP), member 1	ENSMUSG00000058355	ENSMUST00000080536	E009	-	122	0.051713	0.676215	0.94969	chr8	79693424	79693545	181	210	191	131	150	163	201	196	169	197	101	152
Abce1	ATP-binding cassette, sub-family E (OABP), member 1	ENSMUSG00000058355	ENSMUST00000080536	E008	-	222	0.0738603	0.43217	0.882212	chr8	79690237	79690458	279	312	306	231	259	246	311	288	268	334	172	221
Abce1	ATP-binding cassette, sub-family E (OABP), member 1	ENSMUSG00000058355	ENSMUST00000080536	E002	-	112	0.074278	0.433251	0.882548	chr8	79685945	79686056	161	223	254	161	181	188	206	228	240	209	106	150
Abce1	ATP-binding cassette, sub-family E (OABP), member 1	ENSMUSG00000058355	ENSMUST00000080536	E001	-	1816	0.148282	0.0389887	0.514237	chr8	79683462	79685277	756	928	1034	784	835	858	899	929	878	882	589	650
Abcf1	ATP-binding cassette, sub-family F (GCN20), member 1	ENSMUSG00000038762	ENSMUST00000043757	E022	-	47	-0.133164	0.0215708	0.438723	chr17	35965077	35965123	356	442	456	348	309	284	426	437	346	342	324	336
Abcf1	ATP-binding cassette, sub-family F (GCN20), member 1	ENSMUSG00000038762	ENSMUST00000043757	E021	-	87	-0.103788	0.0317032	0.486209	chr17	35964254	35964340	623	738	734	559	526	485	638	730	599	561	540	549
Abcf1	ATP-binding cassette, sub-family F (GCN20), member 1	ENSMUSG00000038762	ENSMUST00000043757	E023	-	116	-0.100826	0.105771	0.66319	chr17	35969646	35969761	296	355	388	282	246	239	360	341	281	271	253	273
Abcf1	ATP-binding cassette, sub-family F (GCN20), member 1	ENSMUSG00000038762	ENSMUST00000043757	E017	-	72	-0.0728076	0.0891058	0.639344	chr17	35963321	35963392	452	575	603	484	402	410	480	528	496	444	439	441
Abcf1	ATP-binding cassette, sub-family F (GCN20), member 1	ENSMUSG00000038762	ENSMUST00000043757	E020	-	130	-0.0392123	0.33911	0.844854	chr17	35963917	35964046	742	893	919	687	662	683	748	866	745	645	656	670
Abcf1	ATP-binding cassette, sub-family F (GCN20), member 1	ENSMUSG00000038762	ENSMUST00000043757	E016	-	111	-0.0325881	0.446126	0.886214	chr17	35963126	35963236	574	699	669	566	483	469	575	583	583	515	456	539
Abcf1	ATP-binding cassette, sub-family F (GCN20), member 1	ENSMUSG00000038762	ENSMUST00000043757	E005	-	33	-0.0260958	0.639256	0.94136	chr17	35958325	35958357	459	466	550	430	432	377	456	430	413	447	404	388
Abcf1	ATP-binding cassette, sub-family F (GCN20), member 1	ENSMUSG00000038762	ENSMUST00000043757	E008	-	285	-0.00861432	0.742347	0.961347	chr17	35959436	35959720	655	761	779	590	595	621	624	674	645	647	547	566
Abcf1	ATP-binding cassette, sub-family F (GCN20), member 1	ENSMUSG00000038762	ENSMUST00000043757	E018	-	111	-0.00457321	0.856417	0.981165	chr17	35963569	35963679	657	772	842	603	622	601	646	722	641	581	586	601
Abcf1	ATP-binding cassette, sub-family F (GCN20), member 1	ENSMUSG00000038762	ENSMUST00000043757	E011	-	149	0.00385403	0.99266	0.999126	chr17	35960581	35960729	617	769	765	575	533	593	583	629	627	609	513	570
Abcf1	ATP-binding cassette, sub-family F (GCN20), member 1	ENSMUSG00000038762	ENSMUST00000043757	E002	-	73	0.00990767	0.856111	0.981165	chr17	35957679	35957751	399	448	466	382	331	389	441	368	354	387	353	301
Abcf1	ATP-binding cassette, sub-family F (GCN20), member 1	ENSMUSG00000038762	ENSMUST00000043757	E003	-	65	0.011401	0.851755	0.980482	chr17	35957842	35957906	440	497	461	435	338	421	476	395	394	399	383	317
Abcf1	ATP-binding cassette, sub-family F (GCN20), member 1	ENSMUSG00000038762	ENSMUST00000043757	E007	-	75	0.0143495	0.811999	0.974569	chr17	35959229	35959303	328	342	394	312	314	338	333	343	309	323	277	264
Abcf1	ATP-binding cassette, sub-family F (GCN20), member 1	ENSMUSG00000038762	ENSMUST00000043757	E006	-	71	0.0167755	0.80915	0.97419	chr17	35959069	35959139	368	356	477	356	367	345	399	333	355	366	307	302
Abcf1	ATP-binding cassette, sub-family F (GCN20), member 1	ENSMUSG00000038762	ENSMUST00000043757	E004	-	169	0.0159401	0.719272	0.957628	chr17	35958073	35958241	726	752	822	673	627	644	729	628	651	662	604	582
Abcf1	ATP-binding cassette, sub-family F (GCN20), member 1	ENSMUSG00000038762	ENSMUST00000043757	E010	-	84	0.0180906	0.735809	0.960334	chr17	35960114	35960197	477	567	583	435	401	427	443	475	437	457	385	428
Abcf1	ATP-binding cassette, sub-family F (GCN20), member 1	ENSMUSG00000038762	ENSMUST00000043757	E014	-	123	0.0477751	0.305589	0.828154	chr17	35961701	35961823	523	627	629	470	433	453	516	520	501	464	357	432
Abcf1	ATP-binding cassette, sub-family F (GCN20), member 1	ENSMUSG00000038762	ENSMUST00000043757	E019	-	38	0.0462805	0.498123	0.902632	chr17	35963758	35963795	501	572	629	406	464	494	484	557	478	388	425	396
Abcf1	ATP-binding cassette, sub-family F (GCN20), member 1	ENSMUSG00000038762	ENSMUST00000043757	E015	-	99	0.0464144	0.462815	0.891322	chr17	35961986	35962084	551	687	652	527	449	427	550	506	541	461	396	470
Abcf1	ATP-binding cassette, sub-family F (GCN20), member 1	ENSMUSG00000038762	ENSMUST00000043757	E009	-	125	0.0585016	0.204387	0.764246	chr17	35959868	35959992	487	587	618	422	419	422	447	467	448	467	380	400
Abcf1	ATP-binding cassette, sub-family F (GCN20), member 1	ENSMUSG00000038762	ENSMUST00000043757	E012	-	140	0.0673746	0.134331	0.702417	chr17	35960815	35960954	470	596	584	457	414	441	441	459	491	442	381	386
Abcf1	ATP-binding cassette, sub-family F (GCN20), member 1	ENSMUSG00000038762	ENSMUST00000043757	E001	-	771	0.0727355	0.201397	0.762768	chr17	35956819	35957589	856	967	978	804	878	859	881	801	779	856	666	693
Abcf1	ATP-binding cassette, sub-family F (GCN20), member 1	ENSMUSG00000038762	ENSMUST00000043757	E013	-	187	0.0736215	0.145429	0.715153	chr17	35961043	35961229	530	710	659	517	449	508	521	513	533	493	406	477
Abcf2	ATP-binding cassette, sub-family F (GCN20), member 2	ENSMUSG00000028953	ENSMUST00000030795	E012	-	213	-0.0726497	0.117005	0.679923	chr5	24574167	24574379	672	929	860	643	575	743	815	829	766	727	677	722
Abcf2	ATP-binding cassette, sub-family F (GCN20), member 2	ENSMUSG00000028953	ENSMUST00000030795	E010	-	96	-0.063772	0.104127	0.66122	chr5	24572003	24572098	580	706	701	503	437	474	626	662	624	554	512	497
Abcf2	ATP-binding cassette, sub-family F (GCN20), member 2	ENSMUSG00000028953	ENSMUST00000030795	E013	-	209	-0.0574323	0.201344	0.762768	chr5	24576519	24576727	550	782	724	526	441	572	670	693	608	574	522	584
Abcf2	ATP-binding cassette, sub-family F (GCN20), member 2	ENSMUSG00000028953	ENSMUST00000030795	E011	-	355	-0.0583918	0.141679	0.711104	chr5	24573422	24573776	879	1174	1126	753	722	832	1036	990	1022	903	794	826
Abcf2	ATP-binding cassette, sub-family F (GCN20), member 2	ENSMUSG00000028953	ENSMUST00000030795	E007	-	120	-0.0226769	0.681486	0.950894	chr5	24568738	24568857	581	713	655	577	456	573	660	597	599	564	532	575
Abcf2	ATP-binding cassette, sub-family F (GCN20), member 2	ENSMUSG00000028953	ENSMUST00000030795	E008	-	96	-0.0132333	0.808908	0.97419	chr5	24569071	24569166	578	697	654	530	445	466	613	544	600	537	528	497
Abcf2	ATP-binding cassette, sub-family F (GCN20), member 2	ENSMUSG00000028953	ENSMUST00000030795	E005	-	111	-0.00627388	0.894383	0.984649	chr5	24568205	24568315	746	929	922	770	597	640	801	846	795	715	668	694
Abcf2	ATP-binding cassette, sub-family F (GCN20), member 2	ENSMUSG00000028953	ENSMUST00000030795	E014	-	121	-0.0014388	0.997287	0.999511	chr5	24577347	24577467	262	350	353	243	209	270	334	323	273	249	225	247
Abcf2	ATP-binding cassette, sub-family F (GCN20), member 2	ENSMUSG00000028953	ENSMUST00000030795	E009	-	103	4.48e-05	0.98082	0.997831	chr5	24571144	24571246	490	576	598	439	367	377	521	495	514	434	418	399
Abcf2	ATP-binding cassette, sub-family F (GCN20), member 2	ENSMUSG00000028953	ENSMUST00000030795	E006	-	90	0.00883427	0.786532	0.970221	chr5	24568567	24568656	510	643	581	523	403	531	590	593	516	460	462	480
Abcf2	ATP-binding cassette, sub-family F (GCN20), member 2	ENSMUSG00000028953	ENSMUST00000030795	E003	-	129	0.0159262	0.603489	0.932608	chr5	24567184	24567312	682	816	819	652	581	612	736	733	697	636	607	617
Abcf2	ATP-binding cassette, sub-family F (GCN20), member 2	ENSMUSG00000028953	ENSMUST00000030795	E004	-	63	0.0195939	0.587661	0.929028	chr5	24567501	24567563	617	763	746	578	495	487	629	654	641	555	530	545
Abcf2	ATP-binding cassette, sub-family F (GCN20), member 2	ENSMUSG00000028953	ENSMUST00000030795	E002	-	204	0.0832725	0.0188521	0.424045	chr5	24566479	24566682	707	876	855	673	626	598	748	694	721	660	567	609
Abcf2	ATP-binding cassette, sub-family F (GCN20), member 2	ENSMUSG00000028953	ENSMUST00000030795	E001	-	659	0.131037	0.000444835	0.0928875	chr5	24565345	24566003	797	915	937	704	654	703	794	722	718	683	586	698
Abcf3	ATP-binding cassette, sub-family F (GCN20), member 3	ENSMUSG00000003234	ENSMUST00000003319	E003	+	80	-0.104409	0.226552	0.778718	chr16	20549235	20549314	248	312	286	252	203	219	226	250	271	254	245	213
Abcf3	ATP-binding cassette, sub-family F (GCN20), member 3	ENSMUSG00000003234	ENSMUST00000003319	E002	+	148	-0.0974472	0.190325	0.754406	chr16	20548966	20549113	305	387	383	300	277	277	288	319	331	322	306	276
Abcf3	ATP-binding cassette, sub-family F (GCN20), member 3	ENSMUSG00000003234	ENSMUST00000003319	E004	+	47	-0.0861732	0.324869	0.837678	chr16	20549744	20549790	145	182	175	154	126	145	144	153	184	147	135	119
Abcf3	ATP-binding cassette, sub-family F (GCN20), member 3	ENSMUSG00000003234	ENSMUST00000003319	E016	+	133	-0.0572952	0.400123	0.870019	chr16	20558697	20558829	266	269	298	252	256	284	288	277	281	224	212	236
Abcf3	ATP-binding cassette, sub-family F (GCN20), member 3	ENSMUSG00000003234	ENSMUST00000003319	E001	+	169	-0.0529261	0.464574	0.892374	chr16	20548577	20548745	186	193	228	160	161	169	165	179	186	174	166	150
Abcf3	ATP-binding cassette, sub-family F (GCN20), member 3	ENSMUSG00000003234	ENSMUST00000003319	E021	+	1023	-0.0310959	0.698938	0.953626	chr16	20560357	20561379	352	335	370	345	381	347	352	366	353	302	295	290
Abcf3	ATP-binding cassette, sub-family F (GCN20), member 3	ENSMUSG00000003234	ENSMUST00000003319	E007	+	267	-0.0399131	0.686957	0.951935	chr16	20550421	20550687	258	321	312	241	243	247	292	224	291	230	194	260
Abcf3	ATP-binding cassette, sub-family F (GCN20), member 3	ENSMUSG00000003234	ENSMUST00000003319	E020	+	88	-0.0251347	0.749712	0.962361	chr16	20560183	20560270	306	281	336	298	316	270	274	306	285	302	238	247
Abcf3	ATP-binding cassette, sub-family F (GCN20), member 3	ENSMUSG00000003234	ENSMUST00000003319	E019	+	133	-0.0119184	0.892109	0.984282	chr16	20559915	20560047	411	403	442	376	418	351	375	421	341	372	317	347
Abcf3	ATP-binding cassette, sub-family F (GCN20), member 3	ENSMUSG00000003234	ENSMUST00000003319	E011	+	23	-0.00478546	0.977895	0.997194	chr16	20551962	20551984	274	287	287	243	248	235	299	221	235	223	201	236
Abcf3	ATP-binding cassette, sub-family F (GCN20), member 3	ENSMUSG00000003234	ENSMUST00000003319	E005	+	98	0.00138656	0.96121	0.99501	chr16	20550004	20550101	175	256	220	194	153	170	155	185	218	185	152	148
Abcf3	ATP-binding cassette, sub-family F (GCN20), member 3	ENSMUSG00000003234	ENSMUST00000003319	E010	+	57	0.0134098	0.748622	0.962217	chr16	20551806	20551862	312	307	313	271	280	263	311	245	263	254	216	262
Abcf3	ATP-binding cassette, sub-family F (GCN20), member 3	ENSMUSG00000003234	ENSMUST00000003319	E012	+	56	0.0139792	0.753882	0.963005	chr16	20552099	20552154	247	260	258	211	225	202	255	206	214	207	168	196
Abcf3	ATP-binding cassette, sub-family F (GCN20), member 3	ENSMUSG00000003234	ENSMUST00000003319	E015	+	45	0.0195911	0.750793	0.962564	chr16	20558560	20558604	210	216	220	192	168	217	213	210	208	169	124	162
Abcf3	ATP-binding cassette, sub-family F (GCN20), member 3	ENSMUSG00000003234	ENSMUST00000003319	E014	+	77	0.0303005	0.662997	0.946862	chr16	20552554	20552630	232	233	255	197	172	231	229	229	204	190	145	165
Abcf3	ATP-binding cassette, sub-family F (GCN20), member 3	ENSMUSG00000003234	ENSMUST00000003319	E017	+	89	0.0289139	0.597251	0.930523	chr16	20559291	20559379	350	366	422	302	338	316	308	381	315	300	240	298
Abcf3	ATP-binding cassette, sub-family F (GCN20), member 3	ENSMUSG00000003234	ENSMUST00000003319	E018	+	92	0.0294346	0.524458	0.911824	chr16	20559641	20559732	388	369	415	322	362	323	319	365	321	327	284	299
Abcf3	ATP-binding cassette, sub-family F (GCN20), member 3	ENSMUSG00000003234	ENSMUST00000003319	E006	+	123	0.0287498	0.777556	0.96785	chr16	20550202	20550324	193	274	204	170	179	145	174	172	205	180	138	151
Abcf3	ATP-binding cassette, sub-family F (GCN20), member 3	ENSMUSG00000003234	ENSMUST00000003319	E013	+	201	0.0430675	0.308427	0.830059	chr16	20552259	20552459	417	442	483	382	364	372	429	387	372	366	272	316
Abcf3	ATP-binding cassette, sub-family F (GCN20), member 3	ENSMUSG00000003234	ENSMUST00000003319	E008	+	81	0.0920904	0.130524	0.697999	chr16	20551474	20551554	231	263	278	239	202	207	238	200	195	195	160	206
Abcf3	ATP-binding cassette, sub-family F (GCN20), member 3	ENSMUSG00000003234	ENSMUST00000003319	E009	+	60	0.0966486	0.0726858	0.606449	chr16	20551644	20551703	278	291	295	241	254	234	257	217	234	242	180	206
Abcg1	ATP binding cassette subfamily G member 1	ENSMUSG00000024030	ENSMUST00000024829	E011	+	169	-0.270099	0.0334859	0.491375	chr17	31109483	31109651	83	40	42	84	84	55	50	44	34	39	32	22
Abcg1	ATP binding cassette subfamily G member 1	ENSMUSG00000024030	ENSMUST00000024829	E009	+	149	-0.0122328	0.914962	0.988271	chr17	31108306	31108454	84	58	38	100	107	49	37	44	34	36	33	24
Abcg1	ATP binding cassette subfamily G member 1	ENSMUSG00000024030	ENSMUST00000024829	E015	+	3932	0.062712	0.264638	0.801803	chr17	31114057	31117988	472	228	204	442	498	327	190	179	152	166	172	128
Abcg2	ATP binding cassette subfamily G member 2 (Junior blood group)	ENSMUSG00000029802	ENSMUST00000031822	E016	+	3434	-0.193436	0.0180894	0.416962	chr6	58692243	58695676	90	113	144	130	126	103	123	137	139	116	68	99
Abcg2	ATP binding cassette subfamily G member 2 (Junior blood group)	ENSMUSG00000029802	ENSMUST00000031822	E011	+	90	-0.121216	0.106701	0.664839	chr6	58683230	58683319	121	113	150	104	120	123	116	138	119	113	90	95
Abcg2	ATP binding cassette subfamily G member 2 (Junior blood group)	ENSMUSG00000029802	ENSMUST00000031822	E010	+	83	-0.0586058	0.477149	0.896207	chr6	58678276	58678358	107	124	113	95	104	94	93	121	100	92	77	77
Abcg2	ATP binding cassette subfamily G member 2 (Junior blood group)	ENSMUSG00000029802	ENSMUST00000031822	E005	+	153	-0.0448847	0.484686	0.898262	chr6	58665104	58665256	136	146	158	141	140	136	127	131	152	130	77	129
Abcg2	ATP binding cassette subfamily G member 2 (Junior blood group)	ENSMUSG00000029802	ENSMUST00000031822	E012	+	125	-0.0406446	0.523258	0.911618	chr6	58684333	58684457	139	117	158	121	143	126	126	131	138	111	92	100
Abcg2	ATP binding cassette subfamily G member 2 (Junior blood group)	ENSMUSG00000029802	ENSMUST00000031822	E013	+	155	-0.0389525	0.56015	0.921448	chr6	58685667	58685821	117	111	146	139	152	115	125	111	125	125	93	98
Abcg2	ATP binding cassette subfamily G member 2 (Junior blood group)	ENSMUSG00000029802	ENSMUST00000031822	E014	+	90	-0.0330302	0.662857	0.946862	chr6	58689555	58689644	70	82	107	87	98	83	73	92	93	71	61	65
Abcg2	ATP binding cassette subfamily G member 2 (Junior blood group)	ENSMUSG00000029802	ENSMUST00000031822	E006	+	158	-0.0109159	0.785525	0.970013	chr6	58666882	58667039	166	127	194	160	172	142	137	157	159	141	89	135
Abcg2	ATP binding cassette subfamily G member 2 (Junior blood group)	ENSMUSG00000029802	ENSMUST00000031822	E007	+	152	-0.00129834	0.900128	0.985372	chr6	58669187	58669338	151	149	200	136	151	142	122	165	133	149	82	134
Abcg2	ATP binding cassette subfamily G member 2 (Junior blood group)	ENSMUSG00000029802	ENSMUST00000031822	E009	+	251	0.036237	0.751547	0.962824	chr6	58674568	58674818	164	187	167	136	188	153	126	168	159	152	92	124
Abcg2	ATP binding cassette subfamily G member 2 (Junior blood group)	ENSMUSG00000029802	ENSMUST00000031822	E004	+	115	0.0650545	0.573949	0.925276	chr6	58664444	58664558	103	129	136	117	98	104	103	86	102	87	68	107
Abcg2	ATP binding cassette subfamily G member 2 (Junior blood group)	ENSMUSG00000029802	ENSMUST00000031822	E002	+	219	0.0780236	0.428994	0.880633	chr6	58655638	58655856	138	170	175	164	135	132	139	114	135	134	89	119
Abcg2	ATP binding cassette subfamily G member 2 (Junior blood group)	ENSMUSG00000029802	ENSMUST00000031822	E015	+	89	0.107647	0.346849	0.848392	chr6	58690531	58690619	67	70	95	78	84	68	60	81	78	52	39	52
Abcg2	ATP binding cassette subfamily G member 2 (Junior blood group)	ENSMUSG00000029802	ENSMUST00000031822	E008	+	105	0.134616	0.178454	0.74615	chr6	58672010	58672114	115	132	151	98	135	123	102	116	94	114	55	99
Abcg2	ATP binding cassette subfamily G member 2 (Junior blood group)	ENSMUSG00000029802	ENSMUST00000031822	E003	+	60	0.165271	0.1984	0.761062	chr6	58663614	58663673	104	117	119	111	89	100	99	79	82	67	54	100
Abcg2	ATP binding cassette subfamily G member 2 (Junior blood group)	ENSMUSG00000029802	ENSMUST00000031822	E001	+	438	0.31931	0.0770442	0.617372	chr6	58596671	58597108	48	62	95	77	70	58	32	43	66	43	44	48
Abhd10	abhydrolase domain containing 10	ENSMUSG00000033157	ENSMUST00000066983	E002	-	138	-0.088976	0.294066	0.821346	chr16	45736893	45737030	83	111	101	102	90	80	107	107	133	90	76	88
Abhd10	abhydrolase domain containing 10	ENSMUSG00000033157	ENSMUST00000066983	E003	-	112	-0.0779098	0.397782	0.869529	chr16	45737524	45737635	83	103	82	87	81	64	110	93	92	89	57	85
Abhd10	abhydrolase domain containing 10	ENSMUSG00000033157	ENSMUST00000066983	E001	-	2235	-0.0197202	0.668138	0.948036	chr16	45729725	45731959	154	173	210	170	191	186	198	189	215	192	136	166
Abhd10	abhydrolase domain containing 10	ENSMUSG00000033157	ENSMUST00000066983	E005	-	179	0.0564949	0.548829	0.919263	chr16	45742777	45742955	80	93	83	79	85	82	99	87	80	70	56	89
Abhd10	abhydrolase domain containing 10	ENSMUSG00000033157	ENSMUST00000066983	E004	-	184	0.320712	0.0359635	0.501531	chr16	45740319	45740502	57	44	56	49	67	64	40	55	43	46	31	55
Abhd11	abhydrolase domain containing 11	ENSMUSG00000040532	ENSMUST00000046999	E008	+	44	-0.0753055	0.606093	0.933091	chr5	135012132	135012175	67	74	75	61	46	44	71	65	49	58	61	42
Abhd11	abhydrolase domain containing 11	ENSMUSG00000040532	ENSMUST00000111216, ENSMUST00000046999	E005	+	171	-0.0282712	0.451979	0.886987	chr5	135011210	135011380	506	530	615	500	475	533	532	541	540	419	423	437
Abhd11	abhydrolase domain containing 11	ENSMUSG00000040532	ENSMUST00000046999	E002	+	541	-0.0173622	0.601866	0.932063	chr5	135009299	135009839	503	617	696	578	487	569	535	611	542	487	461	497
Abhd11	abhydrolase domain containing 11	ENSMUSG00000040532	ENSMUST00000111216, ENSMUST00000046999	E004	+	174	-0.012031	0.715424	0.956618	chr5	135010887	135011060	546	667	728	563	517	588	582	622	599	491	462	509
Abhd11	abhydrolase domain containing 11	ENSMUSG00000040532	ENSMUST00000111216, ENSMUST00000046999	E003	+	136	0.014037	0.734629	0.960231	chr5	135009982	135010117	521	620	716	579	491	561	540	590	532	500	462	475
Abhd11	abhydrolase domain containing 11	ENSMUSG00000040532	ENSMUST00000111216, ENSMUST00000046999	E006	+	182	0.0221428	0.667618	0.947987	chr5	135011484	135011665	603	586	729	571	601	642	526	639	572	516	517	530
Abhd11	abhydrolase domain containing 11	ENSMUSG00000040532	ENSMUST00000111216, ENSMUST00000046999	E007	+	245	0.0585948	0.188599	0.752905	chr5	135011887	135012131	407	442	490	400	410	453	380	429	403	364	352	315
Abhd12	abhydrolase domain containing 12	ENSMUSG00000032046	ENSMUST00000056149	E013	-	385	-0.143201	0.0151369	0.396285	chr2	150904357	150904741	311	341	310	317	313	313	348	363	247	265	258	260
Abhd12	abhydrolase domain containing 12	ENSMUSG00000032046	ENSMUST00000056149	E012	-	125	-0.0988874	0.0940375	0.645705	chr2	150858360	150858484	221	227	219	233	229	219	235	231	198	174	165	190
Abhd12	abhydrolase domain containing 12	ENSMUSG00000032046	ENSMUST00000056149	E009	-	31	-0.0921554	0.340091	0.84554	chr2	150843391	150843421	104	78	99	88	76	74	89	81	88	68	64	67
Abhd12	abhydrolase domain containing 12	ENSMUSG00000032046	ENSMUST00000056149	E008	-	46	-0.0801824	0.344033	0.847541	chr2	150842246	150842291	131	97	109	107	101	104	105	106	109	88	87	72
Abhd12	abhydrolase domain containing 12	ENSMUSG00000032046	ENSMUST00000056149	E011	-	106	-0.0538716	0.372685	0.859707	chr2	150848352	150848457	202	212	213	211	209	203	198	210	185	157	150	172
Abhd12	abhydrolase domain containing 12	ENSMUSG00000032046	ENSMUST00000056149	E010	-	120	-0.0362916	0.616516	0.93588	chr2	150846244	150846363	165	162	180	144	152	140	139	153	129	119	120	138
Abhd12	abhydrolase domain containing 12	ENSMUSG00000032046	ENSMUST00000056149	E007	-	130	-0.00287022	0.939042	0.991658	chr2	150839720	150839849	192	175	174	185	176	178	169	168	164	164	131	99
Abhd12	abhydrolase domain containing 12	ENSMUSG00000032046	ENSMUST00000056149	E004	-	83	0.0562175	0.435569	0.883205	chr2	150837352	150837434	200	188	172	174	161	160	160	145	138	158	119	118
Abhd12	abhydrolase domain containing 12	ENSMUSG00000032046	ENSMUST00000056149	E006	-	38	0.0675978	0.380929	0.863555	chr2	150838741	150838778	161	151	141	155	139	136	141	125	118	122	96	94
Abhd12	abhydrolase domain containing 12	ENSMUSG00000032046	ENSMUST00000056149	E005	-	80	0.0771221	0.330885	0.839839	chr2	150838315	150838394	187	177	156	165	166	141	166	123	136	137	104	111
Abhd12	abhydrolase domain containing 12	ENSMUSG00000032046	ENSMUST00000056149	E003	-	79	0.079741	0.439357	0.883882	chr2	150835273	150835351	141	150	123	133	127	95	123	105	88	118	94	73
Abhd12	abhydrolase domain containing 12	ENSMUSG00000032046	ENSMUST00000056149	E002	-	128	0.0896296	0.241824	0.788898	chr2	150834279	150834406	160	147	154	143	146	144	135	133	101	134	100	91
Abhd12	abhydrolase domain containing 12	ENSMUSG00000032046	ENSMUST00000056149	E001	-	648	0.233878	0.00267856	0.217483	chr2	150832493	150833140	286	270	276	265	256	265	202	239	151	224	180	144
Abhd13	abhydrolase domain containing 13	ENSMUSG00000040396	ENSMUST00000048216, ENSMUST00000139793	E004	+	4771	-0.106853	0.597057	0.930523	chr8	9987385	9992155	345	410	397	319	324	310	352	413	372	383	264	260
Abhd14a	abhydrolase domain containing 14A	ENSMUSG00000042210	ENSMUST00000171678	E006	-	309	-0.207381	0.0292316	0.477806	chr9	106445526	106445834	79	107	91	77	61	89	91	110	84	87	75	97
Abhd14a	abhydrolase domain containing 14A	ENSMUSG00000042210	ENSMUST00000171678, ENSMUST00000171925	E005	-	217	-0.0913002	0.302856	0.827372	chr9	106444090	106444306	90	97	117	74	92	92	99	124	77	79	77	104
Abhd14a	abhydrolase domain containing 14A	ENSMUSG00000042210	ENSMUST00000171678, ENSMUST00000171925	E004	-	116	-0.0813229	0.334177	0.842042	chr9	106443827	106443942	99	107	94	89	105	88	102	115	77	92	91	99
Abhd14a	abhydrolase domain containing 14A	ENSMUSG00000042210	ENSMUST00000171678, ENSMUST00000171925	E007	-	33	0.053629	0.652692	0.94458	chr9	106447531	106447563	55	63	48	45	50	53	39	55	41	55	39	54
Abhd14a	abhydrolase domain containing 14A	ENSMUSG00000042210	ENSMUST00000171678, ENSMUST00000171925	E002	-	236	0.102032	0.134404	0.702417	chr9	106440621	106440856	142	138	140	126	146	130	126	166	98	101	95	131
Abhd14a	abhydrolase domain containing 14A	ENSMUSG00000042210	ENSMUST00000171678, ENSMUST00000171925	E001	-	351	0.109548	0.23531	0.785532	chr9	106440054	106440404	91	85	83	73	96	79	82	96	69	63	52	78
Abhd14b	abhydrolase domain containing 14b	ENSMUSG00000042073	ENSMUST00000048527	E004	+	940	-0.0161769	0.780358	0.968691	chr9	106451984	106452923	154	193	194	154	155	151	127	201	158	141	140	185
Abhd14b	abhydrolase domain containing 14b	ENSMUSG00000042073	ENSMUST00000048527	E003	+	242	0.0124908	0.898268	0.984921	chr9	106451393	106451634	59	78	91	56	58	61	49	85	60	56	59	67
Abhd14b	abhydrolase domain containing 14b	ENSMUSG00000042073	ENSMUST00000048527	E002	+	228	0.0275066	0.792389	0.970875	chr9	106450004	106450231	63	70	75	49	46	54	48	86	55	51	41	49
Abhd16a	abhydrolase domain containing 16A	ENSMUSG00000007036	ENSMUST00000007251	E007	+	123	-0.138044	0.00832867	0.323415	chr17	35096482	35096604	348	354	324	281	200	330	372	405	385	341	325	333
Abhd16a	abhydrolase domain containing 16A	ENSMUSG00000007036	ENSMUST00000007251	E001	+	166	-0.110045	0.145663	0.715439	chr17	35089291	35089456	389	547	533	406	344	425	570	551	549	470	422	478
Abhd16a	abhydrolase domain containing 16A	ENSMUSG00000007036	ENSMUST00000007251	E008	+	115	-0.103423	0.0407481	0.520105	chr17	35098694	35098808	332	364	342	286	223	318	371	393	327	366	337	347
Abhd16a	abhydrolase domain containing 16A	ENSMUSG00000007036	ENSMUST00000007251	E006	+	74	-0.0704329	0.211253	0.769434	chr17	35096304	35096377	306	311	294	266	189	302	313	331	335	307	296	290
Abhd16a	abhydrolase domain containing 16A	ENSMUSG00000007036	ENSMUST00000007251	E005	+	86	-0.0683198	0.304679	0.827877	chr17	35094251	35094336	389	425	399	352	234	343	424	438	440	361	372	362
Abhd16a	abhydrolase domain containing 16A	ENSMUSG00000007036	ENSMUST00000007251	E015	+	57	-0.0429787	0.469033	0.893832	chr17	35101828	35101884	270	303	307	230	204	276	322	335	279	297	268	250
Abhd16a	abhydrolase domain containing 16A	ENSMUSG00000007036	ENSMUST00000007251	E011	+	50	-0.0272999	0.678266	0.950288	chr17	35100639	35100688	245	306	294	228	186	305	294	331	308	263	237	271
Abhd16a	abhydrolase domain containing 16A	ENSMUSG00000007036	ENSMUST00000007251	E002	+	57	-0.0249738	0.715105	0.956618	chr17	35090369	35090425	263	355	354	270	211	324	357	330	338	319	283	303
Abhd16a	abhydrolase domain containing 16A	ENSMUSG00000007036	ENSMUST00000007251	E009	+	102	-0.0208409	0.715022	0.956618	chr17	35098899	35099000	367	411	391	286	248	393	396	415	360	370	347	384
Abhd16a	abhydrolase domain containing 16A	ENSMUSG00000007036	ENSMUST00000007251	E013	+	105	-0.0163035	0.96888	0.996002	chr17	35101242	35101346	411	442	444	334	324	406	442	507	343	476	400	382
Abhd16a	abhydrolase domain containing 16A	ENSMUSG00000007036	ENSMUST00000007251	E004	+	87	-0.0157204	0.804494	0.973269	chr17	35091571	35091657	408	452	437	359	242	374	441	442	440	400	359	371
Abhd16a	abhydrolase domain containing 16A	ENSMUSG00000007036	ENSMUST00000007251	E003	+	67	-0.0111162	0.930396	0.990038	chr17	35091022	35091088	291	350	349	268	215	309	356	334	365	331	259	274
Abhd16a	abhydrolase domain containing 16A	ENSMUSG00000007036	ENSMUST00000007251	E014	+	64	-0.00652102	0.992119	0.999072	chr17	35101542	35101605	323	368	383	287	239	314	361	403	307	369	320	294
Abhd16a	abhydrolase domain containing 16A	ENSMUSG00000007036	ENSMUST00000007251	E016	+	63	0.00505399	0.867045	0.982269	chr17	35101970	35102032	226	224	219	187	166	242	258	253	219	204	208	205
Abhd16a	abhydrolase domain containing 16A	ENSMUSG00000007036	ENSMUST00000007251	E012	+	124	0.00462716	0.79997	0.972211	chr17	35100962	35101085	456	481	480	388	345	441	471	561	410	467	422	430
Abhd16a	abhydrolase domain containing 16A	ENSMUSG00000007036	ENSMUST00000007251	E017	+	77	0.0778069	0.191071	0.75503	chr17	35102146	35102222	245	230	273	206	194	243	219	266	247	240	216	221
Abhd16a	abhydrolase domain containing 16A	ENSMUSG00000007036	ENSMUST00000007251	E010	+	64	0.102192	0.051704	0.555793	chr17	35100335	35100398	297	380	341	258	223	356	325	355	314	296	251	306
Abhd16a	abhydrolase domain containing 16A	ENSMUSG00000007036	ENSMUST00000007251	E019	+	47	0.132579	0.00479852	0.268776	chr17	35102475	35102521	352	386	381	310	272	396	336	403	309	354	317	326
Abhd16a	abhydrolase domain containing 16A	ENSMUSG00000007036	ENSMUST00000007251	E020	+	318	0.13572	0.00276681	0.220053	chr17	35102670	35102987	397	428	405	350	297	433	366	445	348	375	352	362
Abhd16a	abhydrolase domain containing 16A	ENSMUSG00000007036	ENSMUST00000007251	E018	+	99	0.135598	0.00482679	0.269663	chr17	35102298	35102396	348	376	373	305	276	388	325	383	317	331	333	321
Abhd17a	abhydrolase domain containing 17A	ENSMUSG00000003346	ENSMUST00000003436	E003	-	195	-0.0449747	0.553441	0.920311	chr10	80585608	80585802	485	572	610	518	500	525	523	577	530	496	489	466
Abhd17a	abhydrolase domain containing 17A	ENSMUSG00000003346	ENSMUST00000003436	E005	-	167	-0.0205031	0.975638	0.997083	chr10	80590175	80590341	398	425	314	332	325	448	444	497	202	329	317	348
Abhd17a	abhydrolase domain containing 17A	ENSMUSG00000003346	ENSMUST00000003436	E002	-	180	-0.00782566	0.965209	0.995614	chr10	80584143	80584322	429	496	576	503	468	492	472	543	446	435	452	427
Abhd17a	abhydrolase domain containing 17A	ENSMUSG00000003346	ENSMUST00000003436	E004	-	516	0.00277918	0.737038	0.960385	chr10	80586515	80587030	912	976	888	822	804	969	974	1061	632	817	749	779
Abhd17a	abhydrolase domain containing 17A	ENSMUSG00000003346	ENSMUST00000003436	E001	-	410	0.0285248	0.41054	0.873757	chr10	80583654	80584063	372	449	474	374	382	413	403	440	337	383	341	346
Abhd17b	abhydrolase domain containing 17B	ENSMUSG00000047368	ENSMUST00000052556	E003	+	180	-0.0582203	0.525513	0.912131	chr19	21680868	21681047	122	163	165	144	152	134	159	139	137	164	130	116
Abhd17b	abhydrolase domain containing 17B	ENSMUSG00000047368	ENSMUST00000052556	E004	+	1540	0.022329	0.797106	0.971398	chr19	21684098	21685637	284	434	428	338	460	434	443	356	437	431	235	279
Abhd17b	abhydrolase domain containing 17B	ENSMUSG00000047368	ENSMUST00000052556	E002	+	470	0.0883102	0.385368	0.865274	chr19	21678353	21678822	166	209	142	139	193	169	167	183	125	159	141	112
Abhd17c	abhydrolase domain containing 17C	ENSMUSG00000038459	ENSMUST00000117085	E003	-	612	-0.0747007	0.481876	0.897438	chr7	84151282	84151893	59	63	59	56	67	47	66	50	52	38	48	38
Abhd17c	abhydrolase domain containing 17C	ENSMUSG00000038459	ENSMUST00000117085	E001	-	1446	0.0174342	0.723038	0.958292	chr7	84109356	84110801	163	187	156	132	170	134	156	114	133	128	111	93
Abhd18	abhydrolase domain containing 18	ENSMUSG00000037818	ENSMUST00000159774	E013	+	2797	-0.0757185	0.477966	0.896471	chr3	40935342	40938138	130	142	139	94	111	151	109	135	104	108	84	130
Abhd2	abhydrolase domain containing 2	ENSMUSG00000039202	ENSMUST00000037315	E011	+	5549	0.0237912	0.937044	0.991658	chr7	79359960	79365508	294	372	325	344	371	324	251	294	275	311	238	245
Abhd4	abhydrolase domain containing 4	ENSMUSG00000040997	ENSMUST00000180359	E004	+	155	-0.172517	0.0381538	0.50953	chr14	54263169	54263323	105	130	144	103	86	99	125	166	104	103	127	101
Abhd4	abhydrolase domain containing 4	ENSMUSG00000040997	ENSMUST00000180359	E003	+	373	-0.063756	0.228175	0.779681	chr14	54262651	54263023	161	211	202	155	137	147	153	222	150	150	169	178
Abhd4	abhydrolase domain containing 4	ENSMUSG00000040997	ENSMUST00000180359	E002	+	89	-0.0576722	0.394482	0.868279	chr14	54261626	54261714	77	99	97	74	65	82	78	99	81	64	75	100
Abhd4	abhydrolase domain containing 4	ENSMUSG00000040997	ENSMUST00000180359	E005	+	112	0.00323042	0.832242	0.97794	chr14	54265281	54265392	141	163	165	101	113	117	153	170	120	113	97	119
Abhd4	abhydrolase domain containing 4	ENSMUSG00000040997	ENSMUST00000180359	E006	+	187	0.0723835	0.42424	0.879297	chr14	54266995	54267181	173	230	219	149	161	188	193	209	162	150	146	170
Abhd4	abhydrolase domain containing 4	ENSMUSG00000040997	ENSMUST00000180359	E007	+	1308	0.124829	0.155374	0.726082	chr14	54267768	54269075	378	408	391	357	346	433	329	391	355	349	297	337
Abhd5	abhydrolase domain containing 5	ENSMUSG00000032540	ENSMUST00000156520	E007	+	2012	-0.0499278	0.1912	0.755146	chr9	122379513	122381524	398	564	574	455	315	474	500	590	502	530	418	487
Abhd5	abhydrolase domain containing 5	ENSMUSG00000032540	ENSMUST00000156520	E004	+	155	-0.0266693	0.624957	0.937401	chr9	122375906	122376060	166	280	289	205	134	198	218	252	221	253	197	221
Abhd5	abhydrolase domain containing 5	ENSMUSG00000032540	ENSMUST00000156520	E003	+	373	-0.00535454	0.946635	0.992711	chr9	122367889	122368261	313	496	486	350	254	330	358	495	408	429	322	339
Abhd5	abhydrolase domain containing 5	ENSMUSG00000032540	ENSMUST00000156520	E002	+	86	0.0204064	0.71874	0.957465	chr9	122365136	122365221	196	261	287	200	142	182	211	274	225	219	193	193
Abhd5	abhydrolase domain containing 5	ENSMUSG00000032540	ENSMUST00000156520	E006	+	187	0.0246788	0.666845	0.947874	chr9	122378822	122379008	185	239	255	211	127	200	216	245	212	219	169	198
Abhd5	abhydrolase domain containing 5	ENSMUSG00000032540	ENSMUST00000156520	E001	+	232	0.045061	0.527232	0.9128	chr9	122351608	122351839	132	161	172	126	98	116	136	172	141	129	116	127
Abhd5	abhydrolase domain containing 5	ENSMUSG00000032540	ENSMUST00000156520	E005	+	112	0.0836787	0.22194	0.776059	chr9	122377859	122377970	128	237	240	178	113	174	185	195	177	177	144	183
Abhd6	abhydrolase domain containing 6	ENSMUSG00000025277	ENSMUST00000166497	E003	+	157	-0.0739917	0.488879	0.899654	chr14	8039748	8039904	50	74	51	46	38	42	41	69	50	46	52	45
Abhd6	abhydrolase domain containing 6	ENSMUSG00000025277	ENSMUST00000166497	E009	+	1293	0.0236725	0.876557	0.98325	chr14	8055471	8056763	62	92	84	65	41	61	56	90	65	47	60	63
Abhd8	abhydrolase domain containing 8	ENSMUSG00000007950	ENSMUST00000008094	E003	-	171	-0.1457	0.0682997	0.597266	chr8	71458378	71458548	81	106	116	94	76	76	107	104	111	121	106	100
Abhd8	abhydrolase domain containing 8	ENSMUSG00000007950	ENSMUST00000008094	E005	-	190	-0.0214049	0.718183	0.957339	chr8	71463466	71463655	104	140	136	115	86	93	125	131	138	111	122	104
Abhd8	abhydrolase domain containing 8	ENSMUSG00000007950	ENSMUST00000008094	E002	-	217	-0.00107139	0.929173	0.990038	chr8	71458038	71458254	124	144	162	126	122	112	132	145	152	160	133	123
Abhd8	abhydrolase domain containing 8	ENSMUSG00000007950	ENSMUST00000008094	E004	-	727	-0.000945986	0.879957	0.98325	chr8	71461246	71461972	292	362	385	289	258	283	338	372	344	322	320	302
Abhd8	abhydrolase domain containing 8	ENSMUSG00000007950	ENSMUST00000008094	E001	-	673	0.0926982	0.124244	0.690056	chr8	71456705	71457377	222	253	314	260	186	201	250	262	206	247	256	215
Abi1	abl interactor 1	ENSMUSG00000058835	ENSMUST00000114544, ENSMUST00000123948, ENSMUST00000149719, ENSMUST00000126112, ENSMUST00000140164	E013	-	177	-0.155598	0.0605059	0.579559	chr2	22971083	22971259	134	185	143	135	146	95	139	164	181	139	105	97
Abi1	abl interactor 1	ENSMUSG00000058835	ENSMUST00000114544, ENSMUST00000123948, ENSMUST00000149719, ENSMUST00000126112, ENSMUST00000140164	E011	-	101	-0.152022	0.0855024	0.633344	chr2	22962401	22962501	71	101	77	89	73	65	79	101	76	81	75	55
Abi1	abl interactor 1	ENSMUSG00000058835	ENSMUST00000114544, ENSMUST00000123948, ENSMUST00000149719, ENSMUST00000126112, ENSMUST00000140164	E015	-	174	-0.115622	0.0777012	0.617933	chr2	23039949	23040122	193	288	238	208	205	160	189	272	245	207	171	152
Abi1	abl interactor 1	ENSMUSG00000058835	ENSMUST00000114544, ENSMUST00000123948, ENSMUST00000149719, ENSMUST00000126112, ENSMUST00000140164	E014	-	168	-0.112406	0.0964616	0.649552	chr2	22994523	22994690	172	239	205	186	187	127	161	218	221	184	147	134
Abi1	abl interactor 1	ENSMUSG00000058835	ENSMUST00000114544, ENSMUST00000123948, ENSMUST00000149719, ENSMUST00000126112, ENSMUST00000140164	E010	-	141	-0.0983323	0.293815	0.821346	chr2	22960707	22960847	89	121	80	104	101	99	91	112	82	128	82	68
Abi1	abl interactor 1	ENSMUSG00000058835	ENSMUST00000149719, ENSMUST00000126112, ENSMUST00000114544, ENSMUST00000140164	E016	-	63	-0.0872161	0.399483	0.86978	chr2	23040123	23040185	47	96	85	65	75	70	62	98	78	67	58	48
Abi1	abl interactor 1	ENSMUSG00000058835	ENSMUST00000114544, ENSMUST00000123948, ENSMUST00000149719, ENSMUST00000126112, ENSMUST00000140164	E009	-	101	-0.0344794	0.558318	0.921058	chr2	22957018	22957118	103	122	105	108	104	96	94	109	94	120	86	74
Abi1	abl interactor 1	ENSMUSG00000058835	ENSMUST00000149719, ENSMUST00000126112, ENSMUST00000123948, ENSMUST00000140164	E007	-	174	0.0222712	0.938392	0.991658	chr2	22953435	22953608	113	138	113	124	117	110	104	131	99	122	74	92
Abi1	abl interactor 1	ENSMUSG00000058835	ENSMUST00000126112, ENSMUST00000123948, ENSMUST00000140164	E006	-	87	0.11715	0.458774	0.889623	chr2	22950184	22950270	63	102	66	71	58	64	63	60	66	62	35	59
Abi1	abl interactor 1	ENSMUSG00000058835	ENSMUST00000114544, ENSMUST00000123948, ENSMUST00000149719, ENSMUST00000126112, ENSMUST00000140164	E004	-	1679	0.217075	0.00802763	0.318755	chr2	22940369	22942047	367	496	371	422	519	393	287	404	347	390	244	292
Abi1	abl interactor 1	ENSMUSG00000058835	ENSMUST00000114544, ENSMUST00000123948, ENSMUST00000149719, ENSMUST00000126112, ENSMUST00000140164	E005	-	186	0.224094	0.0153699	0.398295	chr2	22946576	22946761	113	169	107	129	113	102	83	107	99	108	70	87
Abi2	abl interactor 2	ENSMUSG00000026782	ENSMUST00000052332	E009	+	4419	0.183402	0.223175	0.776616	chr1	60476740	60481158	167	221	257	177	242	199	215	249	183	190	119	172
Abi3	ABI family member 3	ENSMUSG00000018381	ENSMUST00000059026	E001	-	2803	-0.101981	0.490554	0.900327	chr11	95830074	95832876	62	66	46	77	70	65	54	63	35	53	48	47
Abi3	ABI family member 3	ENSMUSG00000018381	ENSMUST00000059026	E006	-	177	-0.0553753	0.65327	0.94458	chr11	95835778	95835954	71	56	57	55	95	45	56	42	31	60	41	54
Abi3	ABI family member 3	ENSMUSG00000018381	ENSMUST00000059026	E007	-	168	0.0183273	0.82652	0.976996	chr11	95837070	95837237	82	62	58	57	88	55	64	32	38	50	47	55
Abi3bp	ABI family member 3 binding protein	ENSMUSG00000035258	ENSMUST00000048471, ENSMUST00000096013, ENSMUST00000096012, ENSMUST00000171000	E036	+	109	-0.256346	0.022559	0.445198	chr16	56677725	56677833	42	77	66	71	82	66	42	63	54	76	42	72
Abi3bp	ABI family member 3 binding protein	ENSMUSG00000035258	ENSMUST00000048471, ENSMUST00000096013, ENSMUST00000096012, ENSMUST00000171000	E037	+	80	-0.160053	0.157005	0.728401	chr16	56685701	56685780	49	76	75	65	89	84	40	66	56	71	38	83
Abi3bp	ABI family member 3 binding protein	ENSMUSG00000035258	ENSMUST00000048471, ENSMUST00000096013, ENSMUST00000096012, ENSMUST00000171000	E039	+	162	-0.106679	0.402308	0.870675	chr16	56686960	56687121	102	137	115	129	146	122	63	100	101	123	69	129
Abi3bp	ABI family member 3 binding protein	ENSMUSG00000035258	ENSMUST00000096012	E042	+	818	-0.0485849	0.655231	0.944902	chr16	56689318	56690135	76	154	150	139	205	189	74	150	142	154	56	114
Abi3bp	ABI family member 3 binding protein	ENSMUSG00000035258	ENSMUST00000048471, ENSMUST00000096013, ENSMUST00000096012, ENSMUST00000171000	E035	+	210	-0.0153126	0.879306	0.98325	chr16	56675027	56675236	59	112	81	98	117	104	57	92	63	90	55	61
Abi3bp	ABI family member 3 binding protein	ENSMUSG00000035258	ENSMUST00000048471, ENSMUST00000096013, ENSMUST00000096012, ENSMUST00000171000	E040	+	123	-0.0156015	0.897475	0.984833	chr16	56688064	56688186	105	155	149	137	184	156	73	125	119	121	81	129
Abi3bp	ABI family member 3 binding protein	ENSMUSG00000035258	ENSMUST00000048471, ENSMUST00000096013, ENSMUST00000096012, ENSMUST00000171000	E038	+	30	-0.0130461	0.982185	0.997995	chr16	56686442	56686471	44	68	54	55	73	75	29	43	35	59	32	71
Abi3bp	ABI family member 3 binding protein	ENSMUSG00000035258	ENSMUST00000048471, ENSMUST00000096013, ENSMUST00000096012, ENSMUST00000171000	E033	+	129	0.0358108	0.708774	0.955454	chr16	56671239	56671367	57	92	55	77	98	81	35	71	56	70	37	56
Abi3bp	ABI family member 3 binding protein	ENSMUSG00000035258	ENSMUST00000048471, ENSMUST00000096013, ENSMUST00000096012, ENSMUST00000171000	E041	+	384	0.0747634	0.262972	0.800764	chr16	56688934	56689317	106	210	175	157	229	208	76	168	133	154	74	141
Abi3bp	ABI family member 3 binding protein	ENSMUSG00000035258	ENSMUST00000048471, ENSMUST00000096013, ENSMUST00000096012, ENSMUST00000171000	E034	+	69	0.0954504	0.399652	0.86983	chr16	56671908	56671976	44	80	57	65	84	70	37	64	43	50	33	44
Abitram	actin binding transcription modulator	ENSMUSG00000038827	ENSMUST00000045368	E006	+	3568	-0.0189935	0.776037	0.967692	chr4	56806034	56809601	90	84	69	72	76	78	59	68	49	59	48	52
Abl1	c-abl oncogene 1, non-receptor tyrosine kinase	ENSMUSG00000026842	ENSMUST00000075759, ENSMUST00000028190	E005	+	273	-0.154774	0.156287	0.726954	chr2	31784507	31784779	86	127	135	115	96	85	102	160	152	112	123	76
Abl1	c-abl oncogene 1, non-receptor tyrosine kinase	ENSMUSG00000026842	ENSMUST00000028190	E002	+	173	-0.139795	0.122788	0.689292	chr2	31759943	31760115	44	68	64	53	54	64	70	88	61	61	58	49
Abl1	c-abl oncogene 1, non-receptor tyrosine kinase	ENSMUSG00000026842	ENSMUST00000075759, ENSMUST00000028190	E007	+	178	-0.128838	0.0678671	0.596684	chr2	31790662	31790839	86	112	120	98	94	73	90	135	126	118	93	83
Abl1	c-abl oncogene 1, non-receptor tyrosine kinase	ENSMUSG00000026842	ENSMUST00000075759, ENSMUST00000028190	E004	+	296	-0.115022	0.200917	0.76242	chr2	31778921	31779216	120	157	148	117	100	90	116	178	151	136	128	92
Abl1	c-abl oncogene 1, non-receptor tyrosine kinase	ENSMUSG00000026842	ENSMUST00000075759, ENSMUST00000028190	E008	+	185	-0.105016	0.236001	0.785532	chr2	31792238	31792422	88	128	125	93	82	63	109	124	105	121	90	79
Abl1	c-abl oncogene 1, non-receptor tyrosine kinase	ENSMUSG00000026842	ENSMUST00000075759, ENSMUST00000028190	E006	+	85	-0.0867264	0.305287	0.82789	chr2	31790271	31790355	57	76	83	80	87	55	63	97	99	79	76	57
Abl1	c-abl oncogene 1, non-receptor tyrosine kinase	ENSMUSG00000026842	ENSMUST00000075759, ENSMUST00000028190	E003	+	174	-0.0574483	0.367735	0.857734	chr2	31778334	31778507	79	103	96	86	74	82	86	125	108	82	82	65
Abl1	c-abl oncogene 1, non-receptor tyrosine kinase	ENSMUSG00000026842	ENSMUST00000075759, ENSMUST00000028190	E010	+	90	0.022892	0.90513	0.986376	chr2	31796973	31797062	56	92	81	64	69	66	71	79	65	83	69	59
Abl1	c-abl oncogene 1, non-receptor tyrosine kinase	ENSMUSG00000026842	ENSMUST00000075759, ENSMUST00000028190	E009	+	153	0.0714648	0.698169	0.953595	chr2	31794542	31794694	76	99	92	79	91	73	91	96	74	79	81	70
Abl1	c-abl oncogene 1, non-receptor tyrosine kinase	ENSMUSG00000026842	ENSMUST00000075759, ENSMUST00000028190	E011	+	165	0.10158	0.54728	0.918732	chr2	31797563	31797727	80	157	125	93	121	124	114	145	102	113	95	91
Abl1	c-abl oncogene 1, non-receptor tyrosine kinase	ENSMUSG00000026842	ENSMUST00000075759, ENSMUST00000028190	E012	+	3336	0.100561	0.221921	0.776059	chr2	31800206	31803541	798	993	1039	788	1012	873	810	1011	859	832	785	881
Abl1	c-abl oncogene 1, non-receptor tyrosine kinase	ENSMUSG00000026842	ENSMUST00000075759	E001	+	1392	0.311514	0.00791645	0.317576	chr2	31688551	31689942	78	93	86	91	110	75	67	80	83	82	64	59
Abl2	v-abl Abelson murine leukemia viral oncogene 2 (arg, Abelson-related gene)	ENSMUSG00000026596	ENSMUST00000166172	E016	+	6852	-0.24184	0.0116176	0.369327	chr1	156642717	156649568	575	644	646	544	486	504	625	607	577	559	537	530
Ablim1	actin-binding LIM protein 1	ENSMUSG00000025085	ENSMUST00000111546, ENSMUST00000079360	E002	-	198	-0.328176	0.00908607	0.33592	chr19	57037140	57037337	42	64	42	30	56	30	72	78	42	60	51	44
Ablim1	actin-binding LIM protein 1	ENSMUSG00000025085	ENSMUST00000079360	E001	-	4407	0.0802157	0.29259	0.82064	chr19	57032733	57037139	802	1148	1038	840	1037	822	943	1113	929	977	808	852
Ablim2	actin-binding LIM protein 2	ENSMUSG00000029095	ENSMUST00000114204, ENSMUST00000101280, ENSMUST00000129347, ENSMUST00000114205, ENSMUST00000114206, ENSMUST00000054598	E009	+	127	-0.209492	0.0126929	0.378225	chr5	35809183	35809309	120	143	175	125	95	101	167	159	125	151	113	148
Ablim2	actin-binding LIM protein 2	ENSMUSG00000029095	ENSMUST00000114204, ENSMUST00000101280, ENSMUST00000129347, ENSMUST00000114205, ENSMUST00000114206, ENSMUST00000054598	E007	+	184	-0.145934	0.0279174	0.471294	chr5	35802360	35802543	142	159	171	160	124	112	153	176	149	165	144	159
Ablim2	actin-binding LIM protein 2	ENSMUSG00000029095	ENSMUST00000114204, ENSMUST00000101280, ENSMUST00000114205, ENSMUST00000114206, ENSMUST00000054598	E004	+	85	-0.130476	0.257436	0.797417	chr5	35757966	35758050	46	61	56	42	44	47	64	44	58	53	43	57
Ablim2	actin-binding LIM protein 2	ENSMUSG00000029095	ENSMUST00000114204, ENSMUST00000101280, ENSMUST00000129347, ENSMUST00000114205, ENSMUST00000114206, ENSMUST00000054598	E006	+	144	-0.124821	0.0729628	0.607414	chr5	35798453	35798596	119	136	155	112	109	111	141	130	140	149	113	124
Ablim2	actin-binding LIM protein 2	ENSMUSG00000029095	ENSMUST00000114204, ENSMUST00000101280, ENSMUST00000129347, ENSMUST00000114205, ENSMUST00000114206, ENSMUST00000054598	E008	+	116	-0.114183	0.250741	0.793438	chr5	35807039	35807154	119	120	129	129	92	81	134	146	101	121	99	114
Ablim2	actin-binding LIM protein 2	ENSMUSG00000029095	ENSMUST00000114204, ENSMUST00000101280, ENSMUST00000129347, ENSMUST00000114205, ENSMUST00000114206, ENSMUST00000054598	E017	+	121	-0.109526	0.11134	0.67103	chr5	35841281	35841401	193	262	290	224	180	141	220	245	227	249	213	210
Ablim2	actin-binding LIM protein 2	ENSMUSG00000029095	ENSMUST00000114204, ENSMUST00000101280, ENSMUST00000129347, ENSMUST00000114205, ENSMUST00000114206, ENSMUST00000054598	E010	+	94	-0.104969	0.263558	0.801344	chr5	35812126	35812219	98	146	169	119	88	100	149	125	108	128	109	139
Ablim2	actin-binding LIM protein 2	ENSMUSG00000029095	ENSMUST00000114204, ENSMUST00000101280, ENSMUST00000129347, ENSMUST00000114205, ENSMUST00000114206, ENSMUST00000054598	E015	+	150	-0.0834755	0.232926	0.783644	chr5	35836948	35837097	174	255	258	177	152	137	221	217	202	215	168	175
Ablim2	actin-binding LIM protein 2	ENSMUSG00000029095	ENSMUST00000114204, ENSMUST00000101280, ENSMUST00000129347, ENSMUST00000114205, ENSMUST00000114206, ENSMUST00000054598	E014	+	78	-0.075359	0.354784	0.852048	chr5	35833053	35833130	118	190	177	116	124	102	145	169	158	153	117	114
Ablim2	actin-binding LIM protein 2	ENSMUSG00000029095	ENSMUST00000101280, ENSMUST00000129347	E013	+	57	-0.0686458	0.301069	0.825928	chr5	35831686	35831742	108	144	161	110	105	100	122	142	129	148	114	97
Ablim2	actin-binding LIM protein 2	ENSMUSG00000029095	ENSMUST00000114204, ENSMUST00000101280, ENSMUST00000129347, ENSMUST00000114205, ENSMUST00000114206, ENSMUST00000054598	E012	+	59	-0.0264947	0.549039	0.919408	chr5	35828124	35828182	152	208	222	156	136	146	163	185	183	184	156	152
Ablim2	actin-binding LIM protein 2	ENSMUSG00000029095	ENSMUST00000114204, ENSMUST00000101280, ENSMUST00000129347, ENSMUST00000114205, ENSMUST00000114206, ENSMUST00000054598	E011	+	88	-0.0138923	0.686217	0.951935	chr5	35824025	35824112	162	209	219	163	122	142	167	191	161	184	150	158
Ablim2	actin-binding LIM protein 2	ENSMUSG00000029095	ENSMUST00000114206, ENSMUST00000054598	E030	+	507	0.0139453	0.986885	0.998376	chr5	35884467	35884973	96	78	129	98	67	104	93	123	85	96	90	73
Ablim2	actin-binding LIM protein 2	ENSMUSG00000029095	ENSMUST00000114206, ENSMUST00000114204, ENSMUST00000101280, ENSMUST00000129347	E018	+	99	0.00711467	0.915033	0.988271	chr5	35843168	35843266	175	236	261	195	179	142	182	205	202	203	185	186
Ablim2	actin-binding LIM protein 2	ENSMUSG00000029095	ENSMUST00000114204, ENSMUST00000101280, ENSMUST00000129347, ENSMUST00000114205, ENSMUST00000114206, ENSMUST00000054598	E022	+	139	0.0201076	0.867926	0.982376	chr5	35857826	35857964	136	183	162	132	124	146	129	137	141	190	121	138
Ablim2	actin-binding LIM protein 2	ENSMUSG00000029095	ENSMUST00000054598, ENSMUST00000129347	E023	+	62	0.0449266	0.783888	0.969577	chr5	35866705	35866766	70	104	97	67	53	84	66	62	83	106	61	73
Ablim2	actin-binding LIM protein 2	ENSMUSG00000029095	ENSMUST00000114204, ENSMUST00000101280, ENSMUST00000129347, ENSMUST00000114205, ENSMUST00000114206, ENSMUST00000054598	E019	+	102	0.0688299	0.452384	0.886987	chr5	35848804	35848905	121	174	174	147	139	128	115	162	141	143	135	133
Ablim2	actin-binding LIM protein 2	ENSMUSG00000029095	ENSMUST00000054598, ENSMUST00000129347	E024	+	55	0.114266	0.389389	0.866616	chr5	35873170	35873224	62	67	70	57	59	79	56	64	56	77	50	56
Ablim2	actin-binding LIM protein 2	ENSMUSG00000029095	ENSMUST00000114204, ENSMUST00000101280, ENSMUST00000129347, ENSMUST00000114205, ENSMUST00000114206, ENSMUST00000054598	E021	+	53	0.11285	0.319698	0.835331	chr5	35857128	35857180	95	109	107	93	100	86	69	99	76	118	79	96
Ablim2	actin-binding LIM protein 2	ENSMUSG00000029095	ENSMUST00000114206, ENSMUST00000054598, ENSMUST00000101280, ENSMUST00000114204	E029	+	317	0.145606	0.189258	0.753419	chr5	35884150	35884466	180	143	226	173	162	157	147	192	164	154	125	148
Ablim2	actin-binding LIM protein 2	ENSMUSG00000029095	ENSMUST00000114204, ENSMUST00000101280, ENSMUST00000114205, ENSMUST00000114206, ENSMUST00000054598	E028	+	730	0.165271	0.0221087	0.441187	chr5	35883420	35884149	505	517	679	505	552	538	470	565	455	525	431	452
Ablim2	actin-binding LIM protein 2	ENSMUSG00000029095	ENSMUST00000114204, ENSMUST00000129347, ENSMUST00000114205, ENSMUST00000114206, ENSMUST00000054598	E020	+	54	0.174203	0.0753186	0.613433	chr5	35849516	35849569	92	104	113	101	109	89	75	102	86	98	82	88
Ablim2	actin-binding LIM protein 2	ENSMUSG00000029095	ENSMUST00000114204, ENSMUST00000101280, ENSMUST00000129347, ENSMUST00000114205, ENSMUST00000114206, ENSMUST00000054598	E026	+	81	0.174316	0.0780778	0.618966	chr5	35874833	35874913	107	140	160	121	139	116	104	111	138	124	89	117
Ablim2	actin-binding LIM protein 2	ENSMUSG00000029095	ENSMUST00000114204, ENSMUST00000101280, ENSMUST00000129347, ENSMUST00000114205, ENSMUST00000114206, ENSMUST00000054598	E027	+	114	0.188855	0.00817499	0.320654	chr5	35883306	35883419	185	216	263	194	220	196	186	203	187	193	175	157
Ablim3	actin binding LIM protein family, member 3	ENSMUSG00000032735	ENSMUST00000166783	E020	-	113	-0.479334	0.00254954	0.21249	chr18	61855203	61855315	43	71	62	41	49	45	63	69	77	47	44	59
Ablim3	actin binding LIM protein family, member 3	ENSMUSG00000032735	ENSMUST00000166783	E019	-	127	-0.409195	0.0118452	0.371383	chr18	61849298	61849424	37	53	64	45	51	57	70	55	69	41	44	59
Ablim3	actin binding LIM protein family, member 3	ENSMUSG00000032735	ENSMUST00000166783	E023	-	103	-0.375101	0.000176111	0.0541373	chr18	61911229	61911331	60	75	83	61	89	54	78	80	81	66	72	77
Ablim3	actin binding LIM protein family, member 3	ENSMUSG00000032735	ENSMUST00000166783	E022	-	138	-0.357892	0.000145007	0.0480678	chr18	61871566	61871703	60	83	92	70	97	70	94	100	76	76	73	83
Ablim3	actin binding LIM protein family, member 3	ENSMUSG00000032735	ENSMUST00000166783	E021	-	184	-0.285613	0.00612057	0.293117	chr18	61857002	61857185	68	109	89	71	97	70	97	92	87	69	78	86
Ablim3	actin binding LIM protein family, member 3	ENSMUSG00000032735	ENSMUST00000166783	E017	-	88	-0.154358	0.2134	0.771347	chr18	61839690	61839777	41	60	64	48	65	54	56	76	51	37	35	52
Ablim3	actin binding LIM protein family, member 3	ENSMUSG00000032735	ENSMUST00000166783	E015	-	72	-0.0983003	0.295408	0.822381	chr18	61823867	61823938	109	143	123	115	177	77	100	138	103	111	87	122
Ablim3	actin binding LIM protein family, member 3	ENSMUSG00000032735	ENSMUST00000166783	E012	-	127	-0.0886856	0.317914	0.834497	chr18	61819791	61819917	103	147	124	113	179	93	101	135	109	113	79	133
Ablim3	actin binding LIM protein family, member 3	ENSMUSG00000032735	ENSMUST00000166783	E002	-	81	-0.0759972	0.43796	0.883794	chr18	61805066	61805146	58	75	95	52	91	75	72	76	57	59	60	66
Ablim3	actin binding LIM protein family, member 3	ENSMUSG00000032735	ENSMUST00000166783	E016	-	59	-0.00176181	0.949854	0.993287	chr18	61826501	61826559	90	108	102	87	125	64	72	113	72	75	59	88
Ablim3	actin binding LIM protein family, member 3	ENSMUSG00000032735	ENSMUST00000166783	E001	-	2017	0.0199862	0.813601	0.974744	chr18	61799392	61801408	673	671	779	624	901	676	600	671	512	608	529	623
Ablim3	actin binding LIM protein family, member 3	ENSMUSG00000032735	ENSMUST00000166783	E008	-	65	0.0926398	0.42741	0.88021	chr18	61813542	61813606	58	73	83	65	101	82	72	79	59	53	47	50
Ablim3	actin binding LIM protein family, member 3	ENSMUSG00000032735	ENSMUST00000166783	E009	-	135	0.0926935	0.384592	0.865274	chr18	61814198	61814332	66	100	97	74	106	80	67	79	62	74	55	70
Ablim3	actin binding LIM protein family, member 3	ENSMUSG00000032735	ENSMUST00000166783	E007	-	148	0.16209	0.0422783	0.524688	chr18	61811311	61811458	136	135	152	135	198	141	122	138	100	113	86	107
Ablim3	actin binding LIM protein family, member 3	ENSMUSG00000032735	ENSMUST00000166783	E010	-	48	0.192027	0.119155	0.682634	chr18	61816922	61816969	55	74	70	51	70	53	49	57	48	39	33	45
Ablim3	actin binding LIM protein family, member 3	ENSMUSG00000032735	ENSMUST00000166783	E006	-	30	0.240645	0.0145548	0.392498	chr18	61808932	61808961	105	108	106	96	118	87	78	96	67	78	58	59
Ablim3	actin binding LIM protein family, member 3	ENSMUSG00000032735	ENSMUST00000166783	E005	-	59	0.327258	0.00110784	0.153126	chr18	61808380	61808438	91	87	98	91	129	87	63	77	68	69	53	56
Ablim3	actin binding LIM protein family, member 3	ENSMUSG00000032735	ENSMUST00000166783	E004	-	61	0.355454	0.00435092	0.259016	chr18	61806387	61806447	56	58	68	56	81	66	39	51	49	46	33	32
Abr	active BCR-related gene	ENSMUSG00000017631	ENSMUST00000072740, ENSMUST00000094012	E005	-	140	0.0156554	0.746106	0.961924	chr11	76424034	76424173	93	92	76	61	80	62	62	67	70	56	40	50
Abr	active BCR-related gene	ENSMUSG00000017631	ENSMUST00000072740, ENSMUST00000094012	E004	-	135	0.0296039	0.854852	0.981165	chr11	76423048	76423182	90	85	82	67	66	45	55	61	60	51	43	50
Abr	active BCR-related gene	ENSMUSG00000017631	ENSMUST00000072740, ENSMUST00000094012	E001	-	2460	0.177973	0.0729433	0.607414	chr11	76416734	76419193	606	510	515	544	680	524	407	411	403	389	326	329
Abra	actin-binding Rho activating protein	ENSMUSG00000042895	ENSMUST00000054742	E002	-	702	-0.0246623	0.571211	0.924216	chr15	41869019	41869720	2686	2158	2797	2287	2918	2570	3788	2134	2339	2296	3295	3149
Abra	actin-binding Rho activating protein	ENSMUSG00000042895	ENSMUST00000054742	E001	-	2277	0.024702	0.571212	0.924216	chr15	41864076	41866352	2436	2004	2846	2261	3161	2804	3662	2038	2454	2399	3025	3015
Abracl	ABRA C-terminal like	ENSMUSG00000078453	ENSMUST00000020002	E001	-	557	-0.0097045	0.866915	0.982258	chr10	18011260	18011816	115	109	105	166	184	143	108	103	68	133	97	102
Abracl	ABRA C-terminal like	ENSMUSG00000078453	ENSMUST00000020002	E002	-	67	0.00651701	0.933858	0.99073	chr10	18018839	18018905	81	79	68	108	120	98	75	68	50	80	62	72
Abracl	ABRA C-terminal like	ENSMUSG00000078453	ENSMUST00000020002	E003	-	222	0.00956844	0.915676	0.988373	chr10	18023067	18023288	66	62	65	86	94	73	50	60	48	64	45	60
Abraxas1	BRCA1 A complex subunit	ENSMUSG00000035234	ENSMUST00000055245	E008	-	91	-0.0673064	0.558588	0.921058	chr5	100818517	100818607	38	64	47	45	49	57	43	64	51	49	34	39
Abraxas1	BRCA1 A complex subunit	ENSMUSG00000035234	ENSMUST00000055245	E001	-	1298	0.0144688	0.923769	0.989538	chr5	100805192	100806489	46	65	78	84	80	73	58	78	68	63	52	57
Abraxas2	BRISC complex subunit	ENSMUSG00000030965	ENSMUST00000084497	E003	+	37	-0.0943516	0.153642	0.724687	chr7	132869033	132869069	73	126	107	81	65	63	89	121	68	92	90	85
Abraxas2	BRISC complex subunit	ENSMUSG00000030965	ENSMUST00000084497	E006	+	120	-0.0860162	0.124298	0.690056	chr7	132876598	132876717	72	108	105	74	76	80	100	118	90	103	68	65
Abraxas2	BRISC complex subunit	ENSMUSG00000030965	ENSMUST00000084497	E005	+	191	-0.0688954	0.0745216	0.611406	chr7	132874827	132875017	132	197	195	122	117	111	159	193	140	154	144	121
Abraxas2	BRISC complex subunit	ENSMUSG00000030965	ENSMUST00000084497	E002	+	91	-0.0493164	0.340131	0.84554	chr7	132864963	132865053	107	185	169	111	89	82	124	176	95	128	121	114
Abraxas2	BRISC complex subunit	ENSMUSG00000030965	ENSMUST00000084497	E004	+	67	-0.0369802	0.354792	0.852048	chr7	132871572	132871638	87	155	144	88	74	81	111	141	82	106	104	94
Abraxas2	BRISC complex subunit	ENSMUSG00000030965	ENSMUST00000084497	E001	+	109	-0.0138735	0.584773	0.928471	chr7	132859225	132859333	69	120	112	75	59	50	76	116	56	93	72	71
Abraxas2	BRISC complex subunit	ENSMUSG00000030965	ENSMUST00000084497	E007	+	85	0.0309498	0.899059	0.985089	chr7	132878529	132878613	66	101	82	67	79	83	82	89	92	96	55	53
Abraxas2	BRISC complex subunit	ENSMUSG00000030965	ENSMUST00000084497	E008	+	115	0.0350303	0.812709	0.974648	chr7	132880767	132880881	112	146	160	121	142	127	123	178	129	133	116	106
Abraxas2	BRISC complex subunit	ENSMUSG00000030965	ENSMUST00000084497	E009	+	2077	0.166203	0.0323557	0.488214	chr7	132883035	132885111	677	775	904	666	704	675	657	809	668	653	544	576
Abt1	activator of basal transcription 1	ENSMUSG00000036376	ENSMUST00000041782	E001	-	3975	-0.024939	0.649974	0.943988	chr13	23418361	23422335	228	290	278	219	242	199	245	286	238	231	215	202
Abt1	activator of basal transcription 1	ENSMUSG00000036376	ENSMUST00000041782	E003	-	281	-0.014696	0.82866	0.977226	chr13	23423586	23423866	153	178	219	127	137	148	164	171	158	161	157	118
Abt1	activator of basal transcription 1	ENSMUSG00000036376	ENSMUST00000041782	E002	-	200	0.0385712	0.45586	0.888439	chr13	23422483	23422682	184	230	247	163	176	178	209	199	172	191	164	162
Abtb1	ankyrin repeat and BTB (POZ) domain containing 1	ENSMUSG00000030083	ENSMUST00000032169	E012	-	132	-0.138787	0.0318469	0.486303	chr6	88841769	88841900	158	188	207	159	164	158	164	202	173	181	160	183
Abtb1	ankyrin repeat and BTB (POZ) domain containing 1	ENSMUSG00000030083	ENSMUST00000032169	E011	-	63	-0.128343	0.0317712	0.486209	chr6	88840838	88840900	199	275	299	229	233	223	238	287	243	260	231	228
Abtb1	ankyrin repeat and BTB (POZ) domain containing 1	ENSMUSG00000030083	ENSMUST00000032169	E010	-	56	-0.117376	0.0680669	0.596967	chr6	88840710	88840765	171	225	236	200	191	171	205	239	203	216	171	176
Abtb1	ankyrin repeat and BTB (POZ) domain containing 1	ENSMUSG00000030083	ENSMUST00000032169	E009	-	145	-0.0595624	0.217851	0.773637	chr6	88839627	88839771	253	301	333	287	263	281	287	320	274	296	244	252
Abtb1	ankyrin repeat and BTB (POZ) domain containing 1	ENSMUSG00000030083	ENSMUST00000032169	E008	-	160	-0.0190821	0.700471	0.953781	chr6	88839331	88839490	213	274	278	237	203	242	203	295	210	244	198	220
Abtb1	ankyrin repeat and BTB (POZ) domain containing 1	ENSMUSG00000030083	ENSMUST00000032169	E007	-	46	0.0316927	0.796237	0.971364	chr6	88839185	88839230	129	137	132	110	81	116	93	160	116	108	85	85
Abtb1	ankyrin repeat and BTB (POZ) domain containing 1	ENSMUSG00000030083	ENSMUST00000032169	E006	-	117	0.0414392	0.717282	0.957046	chr6	88838845	88838961	184	195	191	145	122	178	163	191	175	157	121	117
Abtb1	ankyrin repeat and BTB (POZ) domain containing 1	ENSMUSG00000030083	ENSMUST00000032169	E001	-	539	0.0800416	0.167205	0.735527	chr6	88835914	88836452	264	296	297	237	237	276	249	257	202	272	219	221
Abtb1	ankyrin repeat and BTB (POZ) domain containing 1	ENSMUSG00000030083	ENSMUST00000032169	E002	-	201	0.0936345	0.215156	0.771844	chr6	88836525	88836725	175	215	191	141	151	189	171	179	136	184	126	134
Abtb1	ankyrin repeat and BTB (POZ) domain containing 1	ENSMUSG00000030083	ENSMUST00000032169	E003	-	168	0.0909261	0.293932	0.821346	chr6	88838118	88838285	192	232	247	169	151	179	208	206	133	167	151	159
Abtb1	ankyrin repeat and BTB (POZ) domain containing 1	ENSMUSG00000030083	ENSMUST00000032169	E004	-	99	0.113542	0.223716	0.776699	chr6	88838380	88838478	206	217	211	154	171	224	194	212	126	166	162	162
Abtb1	ankyrin repeat and BTB (POZ) domain containing 1	ENSMUSG00000030083	ENSMUST00000032169	E005	-	119	0.149525	0.027217	0.467191	chr6	88838638	88838756	208	220	232	166	161	223	182	192	163	166	163	153
Abtb2	ankyrin repeat and BTB (POZ) domain containing 2	ENSMUSG00000032724	ENSMUST00000076212	E008	+	97	-0.160941	0.227731	0.779681	chr2	103707577	103707673	49	59	64	52	28	44	60	66	62	50	40	33
Abtb2	ankyrin repeat and BTB (POZ) domain containing 2	ENSMUSG00000032724	ENSMUST00000076212	E003	+	214	-0.100069	0.424022	0.879199	chr2	103683278	103683491	69	79	97	80	56	48	68	71	95	58	65	74
Abtb2	ankyrin repeat and BTB (POZ) domain containing 2	ENSMUSG00000032724	ENSMUST00000076212	E001	+	1300	-0.0906043	0.304038	0.827868	chr2	103566310	103567609	233	258	286	216	154	155	214	279	262	177	195	173
Abtb2	ankyrin repeat and BTB (POZ) domain containing 2	ENSMUSG00000032724	ENSMUST00000076212	E017	+	1264	-0.0616218	0.656869	0.945381	chr2	103717160	103718423	168	172	220	115	152	189	167	212	187	148	127	157
Abtb2	ankyrin repeat and BTB (POZ) domain containing 2	ENSMUSG00000032724	ENSMUST00000076212	E002	+	147	-0.0680658	0.724967	0.958424	chr2	103678745	103678891	83	96	112	91	62	51	76	84	115	51	83	75
Abtb2	ankyrin repeat and BTB (POZ) domain containing 2	ENSMUSG00000032724	ENSMUST00000076212	E010	+	227	-0.0427665	0.825367	0.976897	chr2	103709280	103709506	45	69	94	73	61	87	68	79	88	69	61	51
Abtb2	ankyrin repeat and BTB (POZ) domain containing 2	ENSMUSG00000032724	ENSMUST00000076212	E011	+	179	-0.0419141	0.78013	0.968673	chr2	103710676	103710854	55	68	86	61	53	69	68	65	78	57	55	56
Abtb2	ankyrin repeat and BTB (POZ) domain containing 2	ENSMUSG00000032724	ENSMUST00000076212	E012	+	106	-0.000535771	0.950992	0.993424	chr2	103711148	103711253	56	62	82	60	47	35	64	54	60	52	50	41
Abtb2	ankyrin repeat and BTB (POZ) domain containing 2	ENSMUSG00000032724	ENSMUST00000076212	E005	+	166	0.00581037	0.886188	0.983608	chr2	103702256	103702421	51	57	80	57	44	52	60	61	58	48	41	51
Abtb2	ankyrin repeat and BTB (POZ) domain containing 2	ENSMUSG00000032724	ENSMUST00000076212	E006	+	90	0.0158912	0.794239	0.971134	chr2	103705053	103705142	60	80	87	76	48	59	68	83	72	57	45	56
Abtb2	ankyrin repeat and BTB (POZ) domain containing 2	ENSMUSG00000032724	ENSMUST00000076212	E007	+	102	0.0382927	0.643132	0.942146	chr2	103705631	103705732	57	76	82	77	45	65	67	79	73	57	42	50
Abtb2	ankyrin repeat and BTB (POZ) domain containing 2	ENSMUSG00000032724	ENSMUST00000076212	E016	+	114	0.222918	0.0811272	0.625456	chr2	103716040	103716153	64	71	75	48	54	55	54	59	39	49	39	55
Abtb2	ankyrin repeat and BTB (POZ) domain containing 2	ENSMUSG00000032724	ENSMUST00000076212	E014	+	91	0.265444	0.0129472	0.379303	chr2	103712387	103712477	77	78	84	53	66	54	61	65	66	43	38	49
Abtb2	ankyrin repeat and BTB (POZ) domain containing 2	ENSMUSG00000032724	ENSMUST00000076212	E015	+	69	0.275635	0.0150893	0.395904	chr2	103715503	103715571	62	72	77	44	61	54	52	56	51	42	38	48
Acaa1a	acetyl-Coenzyme A acyltransferase 1A	ENSMUSG00000036138	ENSMUST00000039784	E001	+	392	-0.0707385	0.135829	0.703729	chr9	119341294	119341685	316	312	346	332	297	311	276	324	303	296	249	278
Acaa1a	acetyl-Coenzyme A acyltransferase 1A	ENSMUSG00000036138	ENSMUST00000039784	E003	+	58	-0.0414444	0.442353	0.885067	chr9	119342723	119342780	248	252	283	253	251	248	205	281	242	239	191	199
Acaa1a	acetyl-Coenzyme A acyltransferase 1A	ENSMUSG00000036138	ENSMUST00000039784	E006	+	99	-0.0401132	0.373507	0.860307	chr9	119346470	119346568	393	425	464	418	435	387	342	393	395	413	326	357
Acaa1a	acetyl-Coenzyme A acyltransferase 1A	ENSMUSG00000036138	ENSMUST00000039784	E012	+	342	-0.00788997	0.81703	0.975155	chr9	119349958	119350299	340	323	353	370	349	394	312	355	311	266	312	287
Acaa1a	acetyl-Coenzyme A acyltransferase 1A	ENSMUSG00000036138	ENSMUST00000039784	E004	+	80	-0.00907262	0.840925	0.979051	chr9	119344173	119344252	261	309	299	284	283	256	230	272	260	273	200	227
Acaa1a	acetyl-Coenzyme A acyltransferase 1A	ENSMUSG00000036138	ENSMUST00000039784	E007	+	81	-0.00686983	0.826953	0.977062	chr9	119347730	119347810	436	467	492	448	432	413	366	405	425	402	350	370
Acaa1a	acetyl-Coenzyme A acyltransferase 1A	ENSMUSG00000036138	ENSMUST00000039784	E002	+	94	-0.00327846	0.916862	0.988444	chr9	119341825	119341918	203	211	221	221	187	247	172	213	207	197	154	168
Acaa1a	acetyl-Coenzyme A acyltransferase 1A	ENSMUSG00000036138	ENSMUST00000039784	E005	+	43	0.0178974	0.801999	0.972746	chr9	119344466	119344508	228	264	255	232	221	220	190	226	204	230	169	185
Acaa1a	acetyl-Coenzyme A acyltransferase 1A	ENSMUSG00000036138	ENSMUST00000039784	E008	+	191	0.0299144	0.517576	0.909321	chr9	119348581	119348771	471	499	500	472	474	443	396	418	454	393	352	391
Acaa1a	acetyl-Coenzyme A acyltransferase 1A	ENSMUSG00000036138	ENSMUST00000039784	E009	+	180	0.0411763	0.557283	0.921058	chr9	119348921	119349100	331	346	338	356	350	381	303	292	365	296	249	254
Acaa1a	acetyl-Coenzyme A acyltransferase 1A	ENSMUSG00000036138	ENSMUST00000039784	E011	+	146	0.0625233	0.559277	0.921158	chr9	119349492	119349637	383	343	376	393	386	455	344	348	309	285	342	299
Acaa1a	acetyl-Coenzyme A acyltransferase 1A	ENSMUSG00000036138	ENSMUST00000039784	E010	+	56	0.0922608	0.156967	0.728401	chr9	119349354	119349409	203	209	220	211	217	243	178	196	200	173	160	143
Acaa2	acetyl-Coenzyme A acyltransferase 2 (mitochondrial 3-oxoacyl-Coenzyme A thiolase)	ENSMUSG00000036880	ENSMUST00000041053	E004	+	117	-0.0716549	0.00587974	0.289969	chr18	74793287	74793403	942	1186	1329	973	902	1275	1068	1383	1103	952	897	1351
Acaa2	acetyl-Coenzyme A acyltransferase 2 (mitochondrial 3-oxoacyl-Coenzyme A thiolase)	ENSMUSG00000036880	ENSMUST00000041053	E003	+	129	-0.0588996	0.081508	0.62618	chr18	74792351	74792479	786	1096	1182	857	788	1183	943	1242	987	860	790	1146
Acaa2	acetyl-Coenzyme A acyltransferase 2 (mitochondrial 3-oxoacyl-Coenzyme A thiolase)	ENSMUSG00000036880	ENSMUST00000041053	E005	+	148	-0.0437152	0.0668339	0.594697	chr18	74795131	74795278	955	1190	1293	1036	926	1249	1059	1354	1093	997	836	1331
Acaa2	acetyl-Coenzyme A acyltransferase 2 (mitochondrial 3-oxoacyl-Coenzyme A thiolase)	ENSMUSG00000036880	ENSMUST00000041053	E002	+	167	-0.0197043	0.466077	0.892826	chr18	74787119	74787285	887	1197	1261	939	868	1281	990	1244	1056	862	882	1298
Acaa2	acetyl-Coenzyme A acyltransferase 2 (mitochondrial 3-oxoacyl-Coenzyme A thiolase)	ENSMUSG00000036880	ENSMUST00000041053	E001	+	69	-0.0113499	0.602522	0.932292	chr18	74779197	74779265	645	829	892	643	613	897	715	861	737	604	628	881
Acaa2	acetyl-Coenzyme A acyltransferase 2 (mitochondrial 3-oxoacyl-Coenzyme A thiolase)	ENSMUSG00000036880	ENSMUST00000041053	E006	+	176	0.0162106	0.756797	0.96352	chr18	74798312	74798487	1093	1346	1424	1170	1050	1377	1138	1374	1192	1129	906	1436
Acaa2	acetyl-Coenzyme A acyltransferase 2 (mitochondrial 3-oxoacyl-Coenzyme A thiolase)	ENSMUSG00000036880	ENSMUST00000041053	E007	+	130	0.0446309	0.186348	0.751694	chr18	74799045	74799174	997	1138	1255	1027	935	1344	960	1236	1052	997	809	1266
Acaa2	acetyl-Coenzyme A acyltransferase 2 (mitochondrial 3-oxoacyl-Coenzyme A thiolase)	ENSMUSG00000036880	ENSMUST00000041053	E009	+	155	0.0592365	0.120973	0.685807	chr18	74804001	74804155	1180	1274	1473	1236	1100	1644	1141	1448	1172	1110	978	1543
Acaa2	acetyl-Coenzyme A acyltransferase 2 (mitochondrial 3-oxoacyl-Coenzyme A thiolase)	ENSMUSG00000036880	ENSMUST00000041053	E008	+	71	0.0728298	0.218958	0.774388	chr18	74801297	74801367	791	943	1015	917	739	1212	801	1033	864	829	633	1053
Acaa2	acetyl-Coenzyme A acyltransferase 2 (mitochondrial 3-oxoacyl-Coenzyme A thiolase)	ENSMUSG00000036880	ENSMUST00000041053	E010	+	354	0.0850465	0.140692	0.709873	chr18	74805855	74806208	1041	991	1197	983	970	1263	892	1167	910	860	831	1256
Acad11	acyl-Coenzyme A dehydrogenase family, member 11	ENSMUSG00000090150	ENSMUST00000047799	E007	+	122	-0.163159	0.0632925	0.586977	chr9	104081698	104081819	83	127	129	87	68	107	120	132	149	108	81	97
Acad11	acyl-Coenzyme A dehydrogenase family, member 11	ENSMUSG00000090150	ENSMUST00000047799	E001	+	218	-0.167243	0.0887943	0.639004	chr9	104063686	104063903	180	283	229	160	122	155	224	244	247	199	145	228
Acad11	acyl-Coenzyme A dehydrogenase family, member 11	ENSMUSG00000090150	ENSMUST00000047799	E003	+	126	-0.130567	0.36961	0.858126	chr9	104075817	104075942	100	171	134	111	77	113	142	126	178	116	76	148
Acad11	acyl-Coenzyme A dehydrogenase family, member 11	ENSMUSG00000090150	ENSMUST00000047799	E006	+	142	-0.101507	0.198278	0.761062	chr9	104081231	104081372	122	154	153	111	97	140	138	177	154	122	115	145
Acad11	acyl-Coenzyme A dehydrogenase family, member 11	ENSMUSG00000090150	ENSMUST00000047799	E002	+	100	-0.109653	0.310021	0.830472	chr9	104073622	104073721	138	228	195	123	105	129	193	181	182	160	111	178
Acad11	acyl-Coenzyme A dehydrogenase family, member 11	ENSMUSG00000090150	ENSMUST00000047799	E004	+	162	-0.050024	0.530038	0.913613	chr9	104076330	104076491	145	184	206	151	119	162	167	194	216	156	116	173
Acad11	acyl-Coenzyme A dehydrogenase family, member 11	ENSMUSG00000090150	ENSMUST00000047799	E005	+	165	-0.0421346	0.66728	0.947987	chr9	104078563	104078727	152	163	175	141	119	158	151	198	176	148	129	153
Acad11	acyl-Coenzyme A dehydrogenase family, member 11	ENSMUSG00000090150	ENSMUST00000047799	E008	+	107	0.00142533	0.973485	0.99674	chr9	104082791	104082897	49	57	67	44	28	58	55	60	60	48	46	40
Acad11	acyl-Coenzyme A dehydrogenase family, member 11	ENSMUSG00000090150	ENSMUST00000047799	E015	+	86	0.00461824	0.903702	0.986286	chr9	104114453	104114538	126	172	170	134	91	140	117	162	150	141	123	154
Acad11	acyl-Coenzyme A dehydrogenase family, member 11	ENSMUSG00000090150	ENSMUST00000047799	E014	+	67	0.00489548	0.917134	0.988474	chr9	104113462	104113528	109	159	160	122	79	145	121	141	140	136	109	140
Acad11	acyl-Coenzyme A dehydrogenase family, member 11	ENSMUSG00000090150	ENSMUST00000047799	E017	+	155	0.0296211	0.64266	0.94211	chr9	104116165	104116319	157	181	219	144	108	178	148	220	182	143	139	155
Acad11	acyl-Coenzyme A dehydrogenase family, member 11	ENSMUSG00000090150	ENSMUST00000047799	E016	+	72	0.0292542	0.658605	0.945758	chr9	104115278	104115349	119	162	175	146	89	139	116	173	155	134	121	131
Acad11	acyl-Coenzyme A dehydrogenase family, member 11	ENSMUSG00000090150	ENSMUST00000047799	E013	+	99	0.0318871	0.788091	0.970306	chr9	104097354	104097452	99	170	184	125	79	169	129	152	146	136	128	131
Acad11	acyl-Coenzyme A dehydrogenase family, member 11	ENSMUSG00000090150	ENSMUST00000047799	E012	+	108	0.0770046	0.361945	0.855635	chr9	104095521	104095628	102	182	209	151	95	152	148	158	154	138	125	137
Acad11	acyl-Coenzyme A dehydrogenase family, member 11	ENSMUSG00000090150	ENSMUST00000047799	E011	+	139	0.105301	0.127559	0.694746	chr9	104091592	104091730	124	203	211	153	105	147	146	162	167	154	123	142
Acad11	acyl-Coenzyme A dehydrogenase family, member 11	ENSMUSG00000090150	ENSMUST00000047799	E020	+	1144	0.129756	0.163424	0.732123	chr9	104126582	104127725	137	162	162	139	112	188	146	142	142	131	123	155
Acad11	acyl-Coenzyme A dehydrogenase family, member 11	ENSMUSG00000090150	ENSMUST00000047799	E010	+	78	0.130398	0.283415	0.815138	chr9	104090258	104090335	46	79	58	48	32	59	53	51	53	46	50	47
Acad11	acyl-Coenzyme A dehydrogenase family, member 11	ENSMUSG00000090150	ENSMUST00000047799	E018	+	117	0.143828	0.150345	0.721398	chr9	104123047	104123163	113	125	148	85	79	133	113	139	109	78	88	104
Acad11	acyl-Coenzyme A dehydrogenase family, member 11	ENSMUSG00000090150	ENSMUST00000047799	E019	+	110	0.218772	0.0507072	0.552926	chr9	104124018	104124127	72	72	104	59	54	80	73	82	65	57	43	67
Acad12	acyl-Coenzyme A dehydrogenase family, member 12	ENSMUSG00000042647	ENSMUST00000041252	E005	-	159	-0.184557	0.0647706	0.590344	chr5	121605543	121605701	81	84	65	64	48	50	78	89	70	76	52	76
Acad12	acyl-Coenzyme A dehydrogenase family, member 12	ENSMUSG00000042647	ENSMUST00000041252	E008	-	141	-0.186838	0.0691015	0.597977	chr5	121607896	121608036	60	68	70	35	42	48	55	57	68	55	56	72
Acad12	acyl-Coenzyme A dehydrogenase family, member 12	ENSMUSG00000042647	ENSMUST00000041252	E006	-	91	-0.140883	0.115804	0.678186	chr5	121607163	121607253	77	75	72	60	51	49	82	78	69	69	48	73
Acad12	acyl-Coenzyme A dehydrogenase family, member 12	ENSMUSG00000042647	ENSMUST00000041252	E009	-	401	-0.123611	0.0714523	0.60235	chr5	121609766	121610166	104	146	129	73	81	99	115	115	127	107	95	121
Acad12	acyl-Coenzyme A dehydrogenase family, member 12	ENSMUSG00000042647	ENSMUST00000041252	E010	-	200	-0.0716046	0.389958	0.866905	chr5	121614060	121614259	51	98	71	55	40	62	78	72	69	56	59	57
Acad12	acyl-Coenzyme A dehydrogenase family, member 12	ENSMUSG00000042647	ENSMUST00000041252	E011	-	168	-0.0622208	0.421105	0.877858	chr5	121618771	121618938	53	99	71	56	43	63	80	75	65	60	59	58
Acad12	acyl-Coenzyme A dehydrogenase family, member 12	ENSMUSG00000042647	ENSMUST00000041252	E007	-	138	-0.00388047	0.732944	0.959991	chr5	121607360	121607497	94	89	104	65	57	64	89	85	80	70	66	79
Acad12	acyl-Coenzyme A dehydrogenase family, member 12	ENSMUSG00000042647	ENSMUST00000041252	E004	-	173	0.0622954	0.719969	0.957628	chr5	121604254	121604426	101	104	112	91	63	81	88	110	81	77	83	84
Acad12	acyl-Coenzyme A dehydrogenase family, member 12	ENSMUSG00000042647	ENSMUST00000041252	E003	-	144	0.122565	0.273459	0.808405	chr5	121599889	121600032	110	123	112	111	83	102	96	126	97	92	79	93
Acad12	acyl-Coenzyme A dehydrogenase family, member 12	ENSMUSG00000042647	ENSMUST00000041252	E002	-	78	0.135222	0.35302	0.851733	chr5	121599195	121599272	83	82	90	97	59	83	83	81	76	81	60	65
Acad12	acyl-Coenzyme A dehydrogenase family, member 12	ENSMUSG00000042647	ENSMUST00000041252	E001	-	2188	0.141011	0.0324524	0.488409	chr5	121596775	121598962	394	499	503	384	355	459	382	387	393	358	364	429
Acad9	acyl-Coenzyme A dehydrogenase family, member 9	ENSMUSG00000027710	ENSMUST00000011492	E008	+	74	-0.199155	0.014277	0.390063	chr3	36078438	36078511	112	130	117	93	87	92	121	120	126	134	100	107
Acad9	acyl-Coenzyme A dehydrogenase family, member 9	ENSMUSG00000027710	ENSMUST00000011492	E009	+	76	-0.125238	0.0468913	0.537859	chr3	36080221	36080296	172	213	204	139	130	147	191	188	185	186	153	168
Acad9	acyl-Coenzyme A dehydrogenase family, member 9	ENSMUSG00000027710	ENSMUST00000011492	E010	+	71	-0.0785859	0.191774	0.755865	chr3	36081811	36081881	167	205	230	138	139	160	185	195	180	181	160	171
Acad9	acyl-Coenzyme A dehydrogenase family, member 9	ENSMUSG00000027710	ENSMUST00000011492	E003	+	102	-0.0585137	0.448448	0.886922	chr3	36073507	36073608	116	166	161	134	101	149	155	150	133	141	134	128
Acad9	acyl-Coenzyme A dehydrogenase family, member 9	ENSMUSG00000027710	ENSMUST00000011492	E002	+	94	-0.0298412	0.673404	0.94892	chr3	36069710	36069803	112	126	142	106	80	119	118	108	119	105	119	114
Acad9	acyl-Coenzyme A dehydrogenase family, member 9	ENSMUSG00000027710	ENSMUST00000011492	E007	+	175	-0.0212455	0.828334	0.977217	chr3	36076722	36076896	137	185	205	146	144	164	155	198	183	179	134	125
Acad9	acyl-Coenzyme A dehydrogenase family, member 9	ENSMUSG00000027710	ENSMUST00000011492	E001	+	292	-0.021994	0.687605	0.951974	chr3	36065979	36066270	171	202	237	191	128	166	184	195	179	194	166	168
Acad9	acyl-Coenzyme A dehydrogenase family, member 9	ENSMUSG00000027710	ENSMUST00000011492	E004	+	107	-0.0211522	0.769307	0.966359	chr3	36074350	36074456	92	141	142	101	86	122	131	130	106	112	102	97
Acad9	acyl-Coenzyme A dehydrogenase family, member 9	ENSMUSG00000027710	ENSMUST00000011492	E011	+	120	-0.0200969	0.688928	0.952297	chr3	36082109	36082228	179	222	253	171	169	167	200	201	182	200	170	197
Acad9	acyl-Coenzyme A dehydrogenase family, member 9	ENSMUSG00000027710	ENSMUST00000011492	E015	+	78	0.029814	0.710629	0.955611	chr3	36088815	36088892	175	203	220	148	132	172	174	166	189	167	135	174
Acad9	acyl-Coenzyme A dehydrogenase family, member 9	ENSMUSG00000027710	ENSMUST00000011492	E005	+	101	0.0314916	0.825997	0.976989	chr3	36075243	36075343	102	128	141	77	72	106	103	123	120	91	89	72
Acad9	acyl-Coenzyme A dehydrogenase family, member 9	ENSMUSG00000027710	ENSMUST00000011492	E016	+	129	0.0470545	0.474203	0.894777	chr3	36089332	36089460	209	238	294	195	188	218	203	224	230	203	182	227
Acad9	acyl-Coenzyme A dehydrogenase family, member 9	ENSMUSG00000027710	ENSMUST00000011492	E017	+	73	0.0501701	0.53691	0.915187	chr3	36090082	36090154	211	183	240	170	150	161	169	188	187	160	159	188
Acad9	acyl-Coenzyme A dehydrogenase family, member 9	ENSMUSG00000027710	ENSMUST00000011492	E006	+	79	0.0596745	0.572893	0.924966	chr3	36075976	36076054	90	115	141	79	94	105	95	123	109	91	90	77
Acad9	acyl-Coenzyme A dehydrogenase family, member 9	ENSMUSG00000027710	ENSMUST00000011492	E018	+	2023	0.0616196	0.244108	0.79001	chr3	36090831	36092853	355	386	428	305	330	337	335	383	363	321	286	317
Acad9	acyl-Coenzyme A dehydrogenase family, member 9	ENSMUSG00000027710	ENSMUST00000011492	E014	+	127	0.0643827	0.429462	0.880841	chr3	36088488	36088614	205	248	229	171	133	171	177	181	196	169	153	202
Acad9	acyl-Coenzyme A dehydrogenase family, member 9	ENSMUSG00000027710	ENSMUST00000011492	E012	+	129	0.0757285	0.3113	0.831316	chr3	36085414	36085542	172	209	217	162	141	129	167	158	157	163	152	157
Acad9	acyl-Coenzyme A dehydrogenase family, member 9	ENSMUSG00000027710	ENSMUST00000011492	E013	+	80	0.116396	0.255089	0.795998	chr3	36087720	36087799	161	183	185	121	112	103	140	121	134	120	115	145
Acadl	acyl-Coenzyme A dehydrogenase, long-chain	ENSMUSG00000026003	ENSMUST00000027153	E011	-	105	-0.109245	0.110623	0.670113	chr1	66863173	66863277	1355	1763	1684	1402	1391	1408	1351	1654	1360	1215	1167	1560
Acadl	acyl-Coenzyme A dehydrogenase, long-chain	ENSMUSG00000026003	ENSMUST00000027153	E010	-	156	-0.0834567	0.101811	0.65717	chr1	66857399	66857554	1739	2207	2174	1870	1807	1917	1708	2116	1744	1600	1524	1944
Acadl	acyl-Coenzyme A dehydrogenase, long-chain	ENSMUSG00000026003	ENSMUST00000027153	E009	-	138	-0.0599233	0.132442	0.700814	chr1	66854624	66854761	1699	2151	2122	1816	1715	2077	1625	2103	1667	1575	1501	1888
Acadl	acyl-Coenzyme A dehydrogenase, long-chain	ENSMUSG00000026003	ENSMUST00000027153	E001	-	689	-0.0422885	0.513838	0.908103	chr1	66830839	66831527	1768	2321	2289	2022	2243	2665	1858	2385	1983	2021	1439	2153
Acadl	acyl-Coenzyme A dehydrogenase, long-chain	ENSMUSG00000026003	ENSMUST00000027153	E002	-	87	-0.00900751	0.899811	0.985372	chr1	66836962	66837048	1165	1414	1459	1329	1398	1552	1096	1444	1206	1194	948	1314
Acadl	acyl-Coenzyme A dehydrogenase, long-chain	ENSMUSG00000026003	ENSMUST00000027153	E008	-	165	-0.00850068	0.847995	0.979773	chr1	66853127	66853291	2315	2966	3039	2555	2433	2970	2165	2862	2334	2154	2037	2505
Acadl	acyl-Coenzyme A dehydrogenase, long-chain	ENSMUSG00000026003	ENSMUST00000027153	E004	-	114	0.020939	0.185446	0.751694	chr1	66841622	66841735	1647	1975	2143	1749	1783	2049	1487	1934	1665	1590	1228	1709
Acadl	acyl-Coenzyme A dehydrogenase, long-chain	ENSMUSG00000026003	ENSMUST00000027153	E006	-	165	0.0218113	0.0815755	0.62648	chr1	66845168	66845332	2521	3163	3384	2814	2862	3448	2368	3097	2504	2466	2120	2840
Acadl	acyl-Coenzyme A dehydrogenase, long-chain	ENSMUSG00000026003	ENSMUST00000027153	E003	-	128	0.0277551	0.110922	0.670298	chr1	66838279	66838406	1455	1804	1915	1626	1667	1823	1359	1710	1487	1435	1104	1579
Acadl	acyl-Coenzyme A dehydrogenase, long-chain	ENSMUSG00000026003	ENSMUST00000027153	E007	-	67	0.0276282	0.102273	0.657354	chr1	66848400	66848466	1733	2176	2325	1965	1915	2381	1630	2156	1712	1645	1501	1888
Acadl	acyl-Coenzyme A dehydrogenase, long-chain	ENSMUSG00000026003	ENSMUST00000027153	E005	-	102	0.0280578	0.0381518	0.50953	chr1	66843081	66843182	1892	2268	2442	2051	2034	2371	1738	2198	1828	1809	1460	1968
Acadm	acyl-Coenzyme A dehydrogenase, medium chain	ENSMUSG00000062908	ENSMUST00000072697	E010	-	98	-0.0599521	0.165403	0.733733	chr3	153939070	153939167	1546	2052	2203	1686	1226	1838	1783	2197	1994	1703	1718	2141
Acadm	acyl-Coenzyme A dehydrogenase, medium chain	ENSMUSG00000062908	ENSMUST00000072697	E009	-	70	-0.0559233	0.177953	0.745362	chr3	153938897	153938966	1165	1560	1677	1242	945	1427	1391	1610	1506	1299	1334	1603
Acadm	acyl-Coenzyme A dehydrogenase, medium chain	ENSMUSG00000062908	ENSMUST00000072697	E008	-	101	-0.0457733	0.0404712	0.519819	chr3	153938554	153938654	1421	1816	1966	1499	1184	1781	1696	2007	1808	1613	1505	1895
Acadm	acyl-Coenzyme A dehydrogenase, medium chain	ENSMUSG00000062908	ENSMUST00000072697	E011	-	88	-0.0518545	0.311347	0.831316	chr3	153941883	153941970	1329	1763	1900	1414	1035	1501	1537	1863	1693	1424	1411	1790
Acadm	acyl-Coenzyme A dehydrogenase, medium chain	ENSMUSG00000062908	ENSMUST00000072697	E012	-	237	-0.0430935	0.527941	0.9128	chr3	153944396	153944632	975	1382	1488	1095	801	1111	1195	1376	1311	1065	1048	1392
Acadm	acyl-Coenzyme A dehydrogenase, medium chain	ENSMUSG00000062908	ENSMUST00000072697	E007	-	81	0.0046544	0.924379	0.989699	chr3	153937703	153937783	1385	1918	1996	1525	1183	2015	1711	2115	1852	1623	1414	1825
Acadm	acyl-Coenzyme A dehydrogenase, medium chain	ENSMUSG00000062908	ENSMUST00000072697	E006	-	131	0.0227243	0.433209	0.882547	chr3	153936295	153936425	1880	2523	2582	2004	1605	2712	2167	2774	2351	2172	1903	2450
Acadm	acyl-Coenzyme A dehydrogenase, medium chain	ENSMUSG00000062908	ENSMUST00000072697	E002	-	249	0.0259187	0.3323	0.840664	chr3	153925665	153925913	1489	1948	2272	1649	1341	2073	1715	2182	2028	1745	1534	1951
Acadm	acyl-Coenzyme A dehydrogenase, medium chain	ENSMUSG00000062908	ENSMUST00000072697	E005	-	109	0.0278462	0.328628	0.839064	chr3	153933027	153933135	1526	1975	2069	1586	1250	2109	1740	2202	1802	1708	1505	1924
Acadm	acyl-Coenzyme A dehydrogenase, medium chain	ENSMUSG00000062908	ENSMUST00000072697	E003	-	96	0.0315595	0.403694	0.871146	chr3	153929531	153929626	1087	1383	1503	1202	951	1615	1194	1579	1447	1217	1082	1476
Acadm	acyl-Coenzyme A dehydrogenase, medium chain	ENSMUSG00000062908	ENSMUST00000072697	E004	-	141	0.0388743	0.151693	0.72195	chr3	153930217	153930357	1497	1903	2114	1601	1278	2141	1696	2163	1861	1697	1462	1942
Acadm	acyl-Coenzyme A dehydrogenase, medium chain	ENSMUSG00000062908	ENSMUST00000072697	E001	-	646	0.0413851	0.254489	0.795371	chr3	153922357	153923002	1699	2210	2533	1827	1632	2436	2002	2503	2149	2055	1636	2301
Acads	acyl-Coenzyme A dehydrogenase, short chain	ENSMUSG00000029545	ENSMUST00000031524	E010	-	122	-0.13629	0.0475057	0.539886	chr5	115119225	115119346	345	431	394	337	383	315	290	341	359	344	319	363
Acads	acyl-Coenzyme A dehydrogenase, short chain	ENSMUSG00000029545	ENSMUST00000031524	E009	-	164	-0.0784419	0.117437	0.680419	chr5	115117565	115117728	543	644	646	545	632	505	442	559	534	510	485	562
Acads	acyl-Coenzyme A dehydrogenase, short chain	ENSMUSG00000029545	ENSMUST00000031524	E006	-	152	-0.0392186	0.181651	0.749183	chr5	115112240	115112391	555	693	697	513	677	645	468	638	539	518	498	584
Acads	acyl-Coenzyme A dehydrogenase, short chain	ENSMUSG00000029545	ENSMUST00000031524	E008	-	150	-0.0303176	0.521325	0.910702	chr5	115113064	115113213	535	604	662	495	666	484	421	559	477	460	503	509
Acads	acyl-Coenzyme A dehydrogenase, short chain	ENSMUSG00000029545	ENSMUST00000031524	E007	-	112	-0.015313	0.620363	0.936762	chr5	115112765	115112876	492	557	574	454	629	553	391	558	403	458	450	492
Acads	acyl-Coenzyme A dehydrogenase, short chain	ENSMUSG00000029545	ENSMUST00000031524	E004	-	138	0.00146685	0.853574	0.98095	chr5	115111637	115111774	387	476	545	381	444	535	363	440	427	360	337	384
Acads	acyl-Coenzyme A dehydrogenase, short chain	ENSMUSG00000029545	ENSMUST00000031524	E005	-	171	0.00485297	0.900558	0.985615	chr5	115111857	115112027	476	598	647	476	570	617	424	531	520	443	428	471
Acads	acyl-Coenzyme A dehydrogenase, short chain	ENSMUSG00000029545	ENSMUST00000031524	E003	-	96	0.0342187	0.704087	0.954759	chr5	115111319	115111414	348	393	464	311	402	447	301	368	323	313	282	343
Acads	acyl-Coenzyme A dehydrogenase, short chain	ENSMUSG00000029545	ENSMUST00000031524	E001	-	708	0.161412	0.0190437	0.424785	chr5	115110299	115111006	742	711	838	758	930	795	517	720	558	638	578	570
Acads	acyl-Coenzyme A dehydrogenase, short chain	ENSMUSG00000029545	ENSMUST00000031524	E002	-	57	0.184788	0.0125855	0.37672	chr5	115111094	115111150	329	317	397	305	370	393	232	320	245	288	230	242
Acadsb	acyl-Coenzyme A dehydrogenase, short/branched chain	ENSMUSG00000030861	ENSMUST00000015829	E008	+	90	-0.135975	0.00841474	0.32505	chr7	131437402	131437491	171	250	271	163	166	181	258	271	302	240	171	217
Acadsb	acyl-Coenzyme A dehydrogenase, short/branched chain	ENSMUSG00000030861	ENSMUST00000015829	E009	+	138	-0.0525285	0.19877	0.76143	chr7	131441202	131441339	202	285	291	202	193	224	264	306	331	280	182	238
Acadsb	acyl-Coenzyme A dehydrogenase, short/branched chain	ENSMUSG00000030861	ENSMUST00000015829	E010	+	100	-0.0243937	0.455687	0.888439	chr7	131443469	131443568	270	374	343	241	210	311	327	384	390	343	227	295
Acadsb	acyl-Coenzyme A dehydrogenase, short/branched chain	ENSMUSG00000030861	ENSMUST00000015829	E004	+	207	-0.0149058	0.540089	0.916424	chr7	131428429	131428635	255	414	409	283	237	276	334	438	390	363	289	275
Acadsb	acyl-Coenzyme A dehydrogenase, short/branched chain	ENSMUSG00000030861	ENSMUST00000015829	E005	+	171	-0.00572222	0.691806	0.952766	chr7	131429947	131430117	145	269	255	193	156	179	206	270	260	236	174	181
Acadsb	acyl-Coenzyme A dehydrogenase, short/branched chain	ENSMUSG00000030861	ENSMUST00000015829	E007	+	93	-0.00498803	0.792999	0.971119	chr7	131434270	131434362	149	227	237	186	138	187	235	214	274	202	152	169
Acadsb	acyl-Coenzyme A dehydrogenase, short/branched chain	ENSMUSG00000030861	ENSMUST00000015829	E002	+	160	-0.00646068	0.665681	0.947748	chr7	131424472	131424631	295	369	410	269	236	270	343	416	380	323	285	302
Acadsb	acyl-Coenzyme A dehydrogenase, short/branched chain	ENSMUSG00000030861	ENSMUST00000015829	E003	+	101	0.00566882	0.832746	0.977983	chr7	131425775	131425875	169	243	259	187	155	170	225	265	258	217	169	168
Acadsb	acyl-Coenzyme A dehydrogenase, short/branched chain	ENSMUSG00000030861	ENSMUST00000015829	E001	+	187	0.0524116	0.698966	0.953626	chr7	131410601	131410787	208	228	286	184	167	191	224	274	257	193	206	190
Acadsb	acyl-Coenzyme A dehydrogenase, short/branched chain	ENSMUSG00000030861	ENSMUST00000015829	E011	+	4708	0.0712352	0.142452	0.71196	chr7	131444237	131448944	1059	1621	1675	1076	1084	1335	1419	1555	1560	1482	963	1262
Acadsb	acyl-Coenzyme A dehydrogenase, short/branched chain	ENSMUSG00000030861	ENSMUST00000015829	E006	+	126	0.103944	0.199789	0.762241	chr7	131431937	131432062	145	244	237	166	134	168	182	200	234	210	147	151
Acadvl	acyl-Coenzyme A dehydrogenase, very long chain	ENSMUSG00000018574	ENSMUST00000102574	E017	-	73	-0.0685913	0.0625467	0.58528	chr11	70014631	70014703	2378	2806	2995	2338	1754	2531	2438	2932	2706	2253	2194	2781
Acadvl	acyl-Coenzyme A dehydrogenase, very long chain	ENSMUSG00000018574	ENSMUST00000102574	E019	-	79	-0.0425816	0.301392	0.826401	chr11	70015117	70015195	3333	4031	4376	3402	2504	3608	3258	4349	3746	3156	3053	4010
Acadvl	acyl-Coenzyme A dehydrogenase, very long chain	ENSMUSG00000018574	ENSMUST00000102574	E016	-	65	-0.0377729	0.340253	0.845705	chr11	70014479	70014543	2095	2500	2623	2154	1536	2259	2113	2593	2357	1974	1855	2449
Acadvl	acyl-Coenzyme A dehydrogenase, very long chain	ENSMUSG00000018574	ENSMUST00000102574	E020	-	146	-0.0387403	0.34348	0.847079	chr11	70015263	70015408	3190	3850	4133	3270	2358	3459	3126	4110	3582	3009	2880	3810
Acadvl	acyl-Coenzyme A dehydrogenase, very long chain	ENSMUSG00000018574	ENSMUST00000102574	E013	-	130	-0.0264024	0.487164	0.898979	chr11	70013172	70013301	1346	1734	2090	1533	1159	1718	1488	1913	1694	1562	1315	1664
Acadvl	acyl-Coenzyme A dehydrogenase, very long chain	ENSMUSG00000018574	ENSMUST00000102574	E014	-	145	-0.0149728	0.718444	0.957384	chr11	70013434	70013578	1666	2132	2417	1746	1424	2051	1804	2232	2062	1762	1517	2035
Acadvl	acyl-Coenzyme A dehydrogenase, very long chain	ENSMUSG00000018574	ENSMUST00000102574	E018	-	66	-0.0174187	0.658123	0.945641	chr11	70014793	70014858	1987	2438	2587	1979	1476	2262	1931	2451	2176	1869	1905	2364
Acadvl	acyl-Coenzyme A dehydrogenase, very long chain	ENSMUSG00000018574	ENSMUST00000102574	E015	-	135	-0.0142938	0.817554	0.975155	chr11	70014245	70014379	2433	2941	3189	2517	1935	2660	2463	3074	2818	2353	2101	2825
Acadvl	acyl-Coenzyme A dehydrogenase, very long chain	ENSMUSG00000018574	ENSMUST00000102574	E011	-	199	-0.00848573	0.752325	0.963005	chr11	70012448	70012646	1695	2091	2437	1847	1419	2234	1788	2245	1948	1930	1624	2118
Acadvl	acyl-Coenzyme A dehydrogenase, very long chain	ENSMUSG00000018574	ENSMUST00000102574	E012	-	126	-0.00883466	0.783196	0.969273	chr11	70012958	70013083	1183	1540	1872	1397	1043	1587	1319	1645	1494	1371	1190	1545
Acadvl	acyl-Coenzyme A dehydrogenase, very long chain	ENSMUSG00000018574	ENSMUST00000102574	E005	-	73	0.00418074	0.762272	0.964649	chr11	70011006	70011078	2032	2315	2684	2106	1698	2494	2031	2506	2087	2012	1974	2506
Acadvl	acyl-Coenzyme A dehydrogenase, very long chain	ENSMUSG00000018574	ENSMUST00000102574	E008	-	63	0.0166981	0.638964	0.941299	chr11	70011536	70011598	1310	1515	1730	1408	1159	1751	1266	1705	1492	1440	1217	1564
Acadvl	acyl-Coenzyme A dehydrogenase, very long chain	ENSMUSG00000018574	ENSMUST00000102574	E009	-	87	0.020953	0.689915	0.952576	chr11	70011684	70011770	1311	1464	1748	1263	1113	1758	1241	1655	1441	1444	1151	1515
Acadvl	acyl-Coenzyme A dehydrogenase, very long chain	ENSMUSG00000018574	ENSMUST00000102574	E010	-	105	0.0249395	0.600859	0.93179	chr11	70012186	70012290	1492	1626	1995	1480	1219	1938	1457	1831	1609	1598	1336	1653
Acadvl	acyl-Coenzyme A dehydrogenase, very long chain	ENSMUSG00000018574	ENSMUST00000102574	E006	-	98	0.0276366	0.348654	0.849493	chr11	70011168	70011265	2124	2589	2856	2251	1879	2798	2142	2667	2267	2281	2058	2624
Acadvl	acyl-Coenzyme A dehydrogenase, very long chain	ENSMUSG00000018574	ENSMUST00000102574	E007	-	102	0.0320492	0.283057	0.815032	chr11	70011345	70011446	1937	2392	2672	2090	1703	2600	1945	2443	2166	2121	1871	2391
Acadvl	acyl-Coenzyme A dehydrogenase, very long chain	ENSMUSG00000018574	ENSMUST00000102574	E004	-	73	0.0313618	0.335826	0.842865	chr11	70010849	70010921	1896	2022	2343	1888	1511	2173	1745	2200	1766	1767	1752	2191
Acadvl	acyl-Coenzyme A dehydrogenase, very long chain	ENSMUSG00000018574	ENSMUST00000102574	E003	-	73	0.0479434	0.183798	0.750443	chr11	70010698	70010770	1646	1700	2052	1670	1291	1950	1509	1903	1572	1502	1483	1883
Acadvl	acyl-Coenzyme A dehydrogenase, very long chain	ENSMUSG00000018574	ENSMUST00000102574	E002	-	76	0.0519873	0.13885	0.708213	chr11	70010525	70010600	1332	1412	1646	1353	1073	1656	1267	1548	1353	1227	1194	1496
Acadvl	acyl-Coenzyme A dehydrogenase, very long chain	ENSMUSG00000018574	ENSMUST00000102574	E001	-	254	0.0999145	0.0185255	0.422612	chr11	70010183	70010436	1061	1152	1276	1129	839	1349	998	1207	1052	1007	899	1128
Acap2	ArfGAP with coiled-coil, ankyrin repeat and PH domains 2	ENSMUSG00000049076	ENSMUST00000230614	E001	-	1031	-0.0380449	0.776717	0.967692	chr16	31095416	31096446	54	74	66	66	73	62	54	63	44	59	36	50
Acat1	acetyl-Coenzyme A acetyltransferase 1	ENSMUSG00000032047	ENSMUST00000034547	E006	-	151	-0.0611583	0.0820303	0.627131	chr9	53591307	53591457	1660	2318	2460	1949	1500	1929	1972	2555	2235	1992	1779	2322
Acat1	acetyl-Coenzyme A acetyltransferase 1	ENSMUSG00000032047	ENSMUST00000034547	E007	-	144	-0.0544644	0.179838	0.747632	chr9	53591968	53592111	1586	2204	2224	1802	1388	1754	1847	2385	2048	1815	1657	2113
Acat1	acetyl-Coenzyme A acetyltransferase 1	ENSMUSG00000032047	ENSMUST00000034547	E008	-	101	-0.0448909	0.206515	0.765636	chr9	53594406	53594506	931	1326	1261	1002	829	1087	1082	1345	1227	1019	987	1275
Acat1	acetyl-Coenzyme A acetyltransferase 1	ENSMUSG00000032047	ENSMUST00000034547	E011	-	48	-0.0251153	0.534122	0.914054	chr9	53598085	53598132	1026	1477	1526	1118	839	1419	1329	1504	1338	1184	1048	1457
Acat1	acetyl-Coenzyme A acetyltransferase 1	ENSMUSG00000032047	ENSMUST00000034547	E005	-	96	-0.0186842	0.537753	0.915584	chr9	53589178	53589273	1337	1748	1910	1491	1137	1570	1576	1892	1692	1509	1316	1753
Acat1	acetyl-Coenzyme A acetyltransferase 1	ENSMUSG00000032047	ENSMUST00000034547	E012	-	170	-0.0205748	0.638091	0.941032	chr9	53610213	53610382	965	1439	1487	1055	812	1363	1305	1425	1303	1126	992	1378
Acat1	acetyl-Coenzyme A acetyltransferase 1	ENSMUSG00000032047	ENSMUST00000034547	E009	-	96	-0.0166885	0.691131	0.952677	chr9	53594694	53594789	967	1334	1351	1059	847	1185	1102	1362	1274	1033	996	1362
Acat1	acetyl-Coenzyme A acetyltransferase 1	ENSMUSG00000032047	ENSMUST00000034547	E010	-	118	-0.000230749	0.987023	0.998376	chr9	53595283	53595400	967	1288	1369	974	727	1346	1112	1355	1206	1024	943	1317
Acat1	acetyl-Coenzyme A acetyltransferase 1	ENSMUSG00000032047	ENSMUST00000034547	E001	-	2144	0.034312	0.398727	0.86967	chr9	53580522	53582665	1116	1622	1615	1225	1157	1590	1306	1709	1491	1368	1025	1604
Acat1	acetyl-Coenzyme A acetyltransferase 1	ENSMUSG00000032047	ENSMUST00000034547	E004	-	114	0.0403083	0.138192	0.706911	chr9	53587453	53587566	1080	1433	1529	1206	907	1189	1221	1469	1280	1137	1017	1336
Acat1	acetyl-Coenzyme A acetyltransferase 1	ENSMUSG00000032047	ENSMUST00000034547	E003	-	65	0.0770457	0.0106061	0.356915	chr9	53584840	53584904	819	1171	1150	895	694	970	962	1099	1017	857	728	986
Acat1	acetyl-Coenzyme A acetyltransferase 1	ENSMUSG00000032047	ENSMUST00000034547	E002	-	158	0.115782	3.98e-05	0.0222991	chr9	53583437	53583594	842	1208	1196	947	805	1106	961	1146	1038	928	763	1057
Acat2	acetyl-Coenzyme A acetyltransferase 2	ENSMUSG00000023832	ENSMUST00000007005	E001	-	1143	0.165739	0.0843026	0.630307	chr17	12942890	12944032	65	84	80	74	69	52	43	61	55	51	51	55
Acbd3	acyl-Coenzyme A binding domain containing 3	ENSMUSG00000026499	ENSMUST00000027780	E001	+	336	-0.11548	0.740358	0.960945	chr1	180726043	180726378	77	79	49	57	71	46	61	79	26	43	78	53
Acbd3	acyl-Coenzyme A binding domain containing 3	ENSMUSG00000026499	ENSMUST00000027780	E006	+	187	-0.0664712	0.636735	0.940833	chr1	180745071	180745257	63	100	97	69	56	53	64	70	61	74	39	72
Acbd3	acyl-Coenzyme A binding domain containing 3	ENSMUSG00000026499	ENSMUST00000027780	E005	+	175	-0.0328114	0.65189	0.944315	chr1	180738463	180738637	102	109	126	92	113	82	88	100	79	102	82	81
Acbd3	acyl-Coenzyme A binding domain containing 3	ENSMUSG00000026499	ENSMUST00000027780	E004	+	159	-0.0256472	0.669518	0.948365	chr1	180736692	180736850	133	153	153	141	154	112	100	150	111	136	104	117
Acbd3	acyl-Coenzyme A binding domain containing 3	ENSMUSG00000026499	ENSMUST00000027780	E002	+	142	-0.0172114	0.870286	0.982502	chr1	180733166	180733307	74	84	70	65	76	58	52	83	44	59	70	52
Acbd3	acyl-Coenzyme A binding domain containing 3	ENSMUSG00000026499	ENSMUST00000027780	E003	+	141	0.0421404	0.710647	0.955611	chr1	180734377	180734517	70	77	79	78	91	80	43	84	58	80	59	61
Acbd3	acyl-Coenzyme A binding domain containing 3	ENSMUSG00000026499	ENSMUST00000027780	E007	+	285	0.0431852	0.830397	0.977618	chr1	180746794	180747078	67	98	93	48	69	73	64	77	68	55	40	58
Acbd3	acyl-Coenzyme A binding domain containing 3	ENSMUSG00000026499	ENSMUST00000027780	E008	+	2046	0.0595647	0.450516	0.88694	chr1	180752159	180754204	301	366	358	321	400	337	258	314	300	337	206	259
Acbd5	acyl-Coenzyme A binding domain containing 5	ENSMUSG00000026781	ENSMUST00000114529, ENSMUST00000028121, ENSMUST00000227809, ENSMUST00000114526	E008	+	135	-0.220938	0.0346093	0.49651	chr2	23087485	23087619	101	140	165	105	76	101	145	130	148	130	89	113
Acbd5	acyl-Coenzyme A binding domain containing 5	ENSMUSG00000026781	ENSMUST00000028121, ENSMUST00000227809	E002	+	86	-0.212808	0.111851	0.671738	chr2	23068201	23068286	51	101	103	74	64	77	66	102	97	94	52	102
Acbd5	acyl-Coenzyme A binding domain containing 5	ENSMUSG00000026781	ENSMUST00000114529, ENSMUST00000028121, ENSMUST00000227809, ENSMUST00000114526	E009	+	198	-0.154776	0.156486	0.727471	chr2	23089591	23089788	123	135	203	138	98	123	168	165	135	153	107	133
Acbd5	acyl-Coenzyme A binding domain containing 5	ENSMUSG00000026781	ENSMUST00000114529, ENSMUST00000028121	E012	+	3	-0.0748891	0.657464	0.945454	chr2	23099562	23099564	54	67	46	60	24	58	50	72	44	58	45	40
Acbd5	acyl-Coenzyme A binding domain containing 5	ENSMUSG00000026781	ENSMUST00000114529, ENSMUST00000028121, ENSMUST00000227809, ENSMUST00000114526	E007	+	115	-0.0590586	0.630876	0.93882	chr2	23080339	23080453	72	104	119	87	65	102	93	106	127	84	67	64
Acbd5	acyl-Coenzyme A binding domain containing 5	ENSMUSG00000026781	ENSMUST00000114529, ENSMUST00000028121, ENSMUST00000227809, ENSMUST00000114526	E004	+	169	-0.0578163	0.381402	0.863736	chr2	23069451	23069619	152	222	225	172	167	195	185	231	209	187	127	175
Acbd5	acyl-Coenzyme A binding domain containing 5	ENSMUSG00000026781	ENSMUST00000114529, ENSMUST00000028121, ENSMUST00000227809, ENSMUST00000114526	E010	+	107	-0.0578174	0.6604	0.946282	chr2	23090476	23090582	57	95	114	67	58	79	100	75	68	97	64	56
Acbd5	acyl-Coenzyme A binding domain containing 5	ENSMUSG00000026781	ENSMUST00000114529, ENSMUST00000028121, ENSMUST00000227809, ENSMUST00000114526	E005	+	121	0.0127417	0.828763	0.977226	chr2	23075490	23075610	118	164	166	127	120	155	119	174	148	142	104	109
Acbd5	acyl-Coenzyme A binding domain containing 5	ENSMUSG00000026781	ENSMUST00000114529, ENSMUST00000028121, ENSMUST00000227809, ENSMUST00000114526	E006	+	73	0.0174119	0.842113	0.979213	chr2	23078144	23078216	72	118	129	98	87	105	87	124	128	86	72	72
Acbd5	acyl-Coenzyme A binding domain containing 5	ENSMUSG00000026781	ENSMUST00000114529, ENSMUST00000028121, ENSMUST00000114526	E017	+	1510	0.0331687	0.73691	0.960385	chr2	23112906	23114415	313	469	460	303	418	486	367	450	419	376	256	398
Acbd5	acyl-Coenzyme A binding domain containing 5	ENSMUSG00000026781	ENSMUST00000114529, ENSMUST00000028121, ENSMUST00000227809, ENSMUST00000114526	E013	+	200	0.054297	0.464433	0.892374	chr2	23099565	23099764	173	222	200	153	136	191	173	203	151	176	128	147
Acbd5	acyl-Coenzyme A binding domain containing 5	ENSMUSG00000026781	ENSMUST00000114529, ENSMUST00000028121, ENSMUST00000227809, ENSMUST00000114526	E014	+	42	0.0586436	0.507951	0.905952	chr2	23110245	23110286	98	145	109	90	94	110	112	114	92	113	65	90
Acbd5	acyl-Coenzyme A binding domain containing 5	ENSMUSG00000026781	ENSMUST00000114529, ENSMUST00000028121, ENSMUST00000227809, ENSMUST00000114526	E015	+	110	0.0673641	0.479495	0.896671	chr2	23110654	23110763	74	120	142	90	81	114	106	109	98	120	58	69
Acbd5	acyl-Coenzyme A binding domain containing 5	ENSMUSG00000026781	ENSMUST00000114529, ENSMUST00000028121, ENSMUST00000227809, ENSMUST00000114526	E011	+	229	0.0882633	0.272249	0.807423	chr2	23094289	23094517	160	201	208	149	132	162	163	173	134	170	124	134
Acbd5	acyl-Coenzyme A binding domain containing 5	ENSMUSG00000026781	ENSMUST00000114529, ENSMUST00000028121, ENSMUST00000227809, ENSMUST00000114526	E016	+	401	0.133331	0.0792214	0.621103	chr2	23112505	23112905	138	219	231	157	161	201	165	213	191	176	83	128
Acbd6	acyl-Coenzyme A binding domain containing 6	ENSMUSG00000033701	ENSMUST00000080138, ENSMUST00000097529, ENSMUST00000035560	E003	+	734	-0.133365	0.172038	0.741348	chr1	155558126	155558859	596	656	525	480	484	560	607	668	405	483	509	517
Acbd6	acyl-Coenzyme A binding domain containing 6	ENSMUSG00000033701	ENSMUST00000080138, ENSMUST00000097529, ENSMUST00000035560	E004	+	65	-0.101741	0.395288	0.86842	chr1	155564657	155564721	194	203	219	198	154	201	211	205	185	163	163	178
Acbd6	acyl-Coenzyme A binding domain containing 6	ENSMUSG00000033701	ENSMUST00000080138, ENSMUST00000097529, ENSMUST00000035560	E005	+	97	-0.0841872	0.607748	0.933492	chr1	155567585	155567681	203	205	240	220	162	203	220	217	198	184	166	168
Acbd6	acyl-Coenzyme A binding domain containing 6	ENSMUSG00000033701	ENSMUST00000035560	E012	+	4382	0.0866988	0.18171	0.749183	chr1	155686949	155691330	98	103	90	85	110	94	76	87	73	83	82	80
Acbd6	acyl-Coenzyme A binding domain containing 6	ENSMUSG00000033701	ENSMUST00000035560	E008	+	83	0.13617	0.135996	0.703806	chr1	155601454	155601536	69	63	80	70	71	57	60	62	56	61	39	51
Acbd6	acyl-Coenzyme A binding domain containing 6	ENSMUSG00000033701	ENSMUST00000035560	E009	+	106	0.144718	0.0582414	0.572641	chr1	155615867	155615972	86	88	88	82	87	66	69	78	69	59	60	61
Acbd6	acyl-Coenzyme A binding domain containing 6	ENSMUSG00000033701	ENSMUST00000035560	E010	+	90	0.186871	0.0161143	0.403664	chr1	155624869	155624958	106	100	97	82	98	86	73	73	69	74	84	67
Acbd6	acyl-Coenzyme A binding domain containing 6	ENSMUSG00000033701	ENSMUST00000035560	E011	+	31	0.255706	0.00557679	0.28565	chr1	155677204	155677234	77	84	77	64	74	73	52	53	48	63	62	53
Acd	adrenocortical dysplasia	ENSMUSG00000038000	ENSMUST00000042608	E005	-	152	-0.0457767	0.677921	0.950204	chr8	105699579	105699730	53	64	85	52	76	39	46	44	58	36	41	33
Acd	adrenocortical dysplasia	ENSMUSG00000038000	ENSMUST00000042608	E003	-	350	0.00014065	0.953075	0.993611	chr8	105698614	105698963	92	91	105	95	115	86	51	67	71	71	77	59
Acd	adrenocortical dysplasia	ENSMUSG00000038000	ENSMUST00000042608	E010	-	137	0.0842718	0.596476	0.930523	chr8	105700703	105700839	66	50	84	48	59	70	45	48	54	34	29	32
Acd	adrenocortical dysplasia	ENSMUSG00000038000	ENSMUST00000042608	E011	-	165	0.13359	0.391286	0.867187	chr8	105700920	105701084	53	57	91	49	60	76	40	48	50	37	33	31
Ace	angiotensin I converting enzyme (peptidyl-dipeptidase A) 1	ENSMUSG00000020681	ENSMUST00000001963	E011	+	123	-0.26759	0.00349167	0.235241	chr11	105974104	105974226	78	118	92	81	77	65	98	131	105	82	85	86
Ace	angiotensin I converting enzyme (peptidyl-dipeptidase A) 1	ENSMUSG00000020681	ENSMUST00000001963	E008	+	224	-0.181412	0.0242241	0.452906	chr11	105972861	105973084	100	121	117	105	108	111	98	159	154	98	110	98
Ace	angiotensin I converting enzyme (peptidyl-dipeptidase A) 1	ENSMUSG00000020681	ENSMUST00000001963	E010	+	99	-0.167244	0.0937385	0.645705	chr11	105973779	105973877	85	124	84	84	83	67	92	117	106	69	91	89
Ace	angiotensin I converting enzyme (peptidyl-dipeptidase A) 1	ENSMUSG00000020681	ENSMUST00000001963	E007	+	173	-0.146981	0.093736	0.645705	chr11	105972361	105972533	107	141	112	99	102	91	100	176	141	88	95	90
Ace	angiotensin I converting enzyme (peptidyl-dipeptidase A) 1	ENSMUSG00000020681	ENSMUST00000001963	E009	+	145	-0.116765	0.263591	0.801344	chr11	105973392	105973536	91	120	73	70	91	84	74	112	107	70	82	102
Ace	angiotensin I converting enzyme (peptidyl-dipeptidase A) 1	ENSMUSG00000020681	ENSMUST00000001963	E006	+	98	-0.0667238	0.573003	0.924966	chr11	105972017	105972114	61	86	69	57	48	42	52	97	66	50	50	48
Ace	angiotensin I converting enzyme (peptidyl-dipeptidase A) 1	ENSMUSG00000020681	ENSMUST00000001963, ENSMUST00000001964	E020	+	173	-0.0643034	0.259747	0.798724	chr11	105981768	105981940	175	224	194	189	190	169	137	268	203	178	183	170
Ace	angiotensin I converting enzyme (peptidyl-dipeptidase A) 1	ENSMUSG00000020681	ENSMUST00000001963, ENSMUST00000001964	E018	+	192	-0.0601913	0.387925	0.86631	chr11	105979481	105979672	165	231	227	168	222	199	144	309	206	188	168	193
Ace	angiotensin I converting enzyme (peptidyl-dipeptidase A) 1	ENSMUSG00000020681	ENSMUST00000001963	E012	+	212	-0.0595432	0.374292	0.860382	chr11	105974667	105974878	121	157	148	115	124	122	111	170	148	136	110	108
Ace	angiotensin I converting enzyme (peptidyl-dipeptidase A) 1	ENSMUSG00000020681	ENSMUST00000001963, ENSMUST00000001964	E019	+	98	-0.0329933	0.577516	0.926864	chr11	105981498	105981595	110	171	155	132	144	130	99	174	154	133	133	129
Ace	angiotensin I converting enzyme (peptidyl-dipeptidase A) 1	ENSMUSG00000020681	ENSMUST00000001963, ENSMUST00000001964	E015	+	159	-0.0103838	0.829334	0.977487	chr11	105976545	105976703	151	208	220	179	198	143	121	248	195	163	172	157
Ace	angiotensin I converting enzyme (peptidyl-dipeptidase A) 1	ENSMUSG00000020681	ENSMUST00000001963, ENSMUST00000001964	E017	+	144	-0.00281913	0.888494	0.983934	chr11	105979170	105979313	159	204	185	145	187	156	110	236	181	164	155	145
Ace	angiotensin I converting enzyme (peptidyl-dipeptidase A) 1	ENSMUSG00000020681	ENSMUST00000001963, ENSMUST00000001964	E016	+	88	0.00105318	0.960002	0.994962	chr11	105976952	105977039	107	144	153	110	111	103	73	165	130	113	103	110
Ace	angiotensin I converting enzyme (peptidyl-dipeptidase A) 1	ENSMUSG00000020681	ENSMUST00000001963, ENSMUST00000001964	E024	+	123	0.00205664	0.899815	0.985372	chr11	105988016	105988138	209	254	203	173	199	175	175	249	207	166	183	176
Ace	angiotensin I converting enzyme (peptidyl-dipeptidase A) 1	ENSMUSG00000020681	ENSMUST00000001963, ENSMUST00000001964	E021	+	224	0.01415	0.888522	0.983934	chr11	105985045	105985268	202	248	254	220	237	214	157	314	219	188	212	210
Ace	angiotensin I converting enzyme (peptidyl-dipeptidase A) 1	ENSMUSG00000020681	ENSMUST00000001963, ENSMUST00000001964	E023	+	99	0.0160935	0.934796	0.991049	chr11	105985990	105986088	147	177	149	108	155	116	97	176	157	131	124	119
Ace	angiotensin I converting enzyme (peptidyl-dipeptidase A) 1	ENSMUSG00000020681	ENSMUST00000001963, ENSMUST00000001964	E025	+	188	0.0686763	0.273614	0.808512	chr11	105988429	105988616	248	333	280	250	271	222	220	347	251	195	228	219
Ace	angiotensin I converting enzyme (peptidyl-dipeptidase A) 1	ENSMUSG00000020681	ENSMUST00000001963, ENSMUST00000001964	E014	+	137	0.0677849	0.467864	0.893495	chr11	105975536	105975672	125	175	196	156	175	139	114	189	169	122	141	144
Ace	angiotensin I converting enzyme (peptidyl-dipeptidase A) 1	ENSMUSG00000020681	ENSMUST00000001963	E005	+	192	0.0734197	0.542981	0.917239	chr11	105971292	105971483	80	117	82	72	87	78	70	124	93	56	74	52
Ace	angiotensin I converting enzyme (peptidyl-dipeptidase A) 1	ENSMUSG00000020681	ENSMUST00000001963	E003	+	94	0.0946413	0.672397	0.948912	chr11	105969701	105969794	47	70	53	75	46	81	52	95	65	46	39	41
Ace	angiotensin I converting enzyme (peptidyl-dipeptidase A) 1	ENSMUSG00000020681	ENSMUST00000001963, ENSMUST00000001964	E022	+	145	0.0781945	0.403117	0.870894	chr11	105985573	105985717	170	192	177	134	205	170	103	221	185	145	152	143
Ace	angiotensin I converting enzyme (peptidyl-dipeptidase A) 1	ENSMUSG00000020681	ENSMUST00000001963	E001	+	301	0.108247	0.512178	0.907624	chr11	105967945	105968245	56	59	64	69	56	54	49	85	43	39	32	71
Ace	angiotensin I converting enzyme (peptidyl-dipeptidase A) 1	ENSMUSG00000020681	ENSMUST00000001963, ENSMUST00000001964	E026	+	452	0.108239	0.103369	0.659389	chr11	105988802	105989253	308	409	346	305	387	295	271	392	324	268	253	308
Ace	angiotensin I converting enzyme (peptidyl-dipeptidase A) 1	ENSMUSG00000020681	ENSMUST00000001963	E002	+	168	0.122908	0.344933	0.847972	chr11	105968907	105969074	77	78	76	88	74	85	62	114	69	66	50	61
Ace	angiotensin I converting enzyme (peptidyl-dipeptidase A) 1	ENSMUSG00000020681	ENSMUST00000001963	E004	+	144	0.140369	0.21431	0.771575	chr11	105970553	105970696	62	89	77	78	72	90	54	102	82	55	58	55
Ace	angiotensin I converting enzyme (peptidyl-dipeptidase A) 1	ENSMUSG00000020681	ENSMUST00000001963	E027	+	711	0.265113	0.0196018	0.427634	chr11	105989254	105989964	181	220	197	159	169	186	147	183	132	142	117	162
Acer2	alkaline ceramidase 2	ENSMUSG00000038007	ENSMUST00000045224	E006	+	3482	0.0125477	0.937305	0.991658	chr4	86917394	86920875	74	98	80	60	40	40	116	69	79	78	52	28
Acer3	alkaline ceramidase 3	ENSMUSG00000030760	ENSMUST00000033020	E001	-	10502	0.257694	0.0279972	0.472038	chr7	98206389	98216890	153	142	144	133	151	134	127	135	115	134	92	90
Ache	acetylcholinesterase	ENSMUSG00000023328	ENSMUST00000024099	E005	+	350	-0.0736741	0.274542	0.809056	chr5	137294117	137294466	365	432	468	380	399	283	252	399	324	340	271	368
Ache	acetylcholinesterase	ENSMUSG00000023328	ENSMUST00000024099	E004	+	170	-0.0266644	0.61143	0.93476	chr5	137293168	137293337	394	485	462	430	430	374	279	408	352	347	308	403
Ache	acetylcholinesterase	ENSMUSG00000023328	ENSMUST00000024099	E003	+	485	0.00864542	0.74996	0.962408	chr5	137291479	137291963	631	777	796	651	675	645	491	735	526	533	455	582
Ache	acetylcholinesterase	ENSMUSG00000023328	ENSMUST00000024099	E002	+	1090	0.0247204	0.377715	0.861911	chr5	137290012	137291101	988	1104	1150	968	972	982	680	1072	829	761	701	812
Ache	acetylcholinesterase	ENSMUSG00000023328	ENSMUST00000024099	E001	+	91	0.0257153	0.707419	0.955388	chr5	137288277	137288367	176	183	196	162	141	145	119	180	136	129	96	129
Acin1	apoptotic chromatin condensation inducer 1	ENSMUSG00000022185	ENSMUST00000022793	E017	-	1263	-0.118749	0.205385	0.764957	chr14	54664372	54665634	353	481	461	359	373	379	421	406	459	370	333	302
Acin1	apoptotic chromatin condensation inducer 1	ENSMUSG00000022185	ENSMUST00000022793	E020	-	112	-0.105305	0.525141	0.911971	chr14	54679241	54679352	67	70	84	48	56	62	56	88	79	53	47	44
Acin1	apoptotic chromatin condensation inducer 1	ENSMUSG00000022185	ENSMUST00000022793	E018	-	89	-0.0863106	0.399308	0.86978	chr14	54667073	54667161	87	97	99	69	77	64	65	86	87	85	64	72
Acin1	apoptotic chromatin condensation inducer 1	ENSMUSG00000022185	ENSMUST00000022793, ENSMUST00000150371	E010	-	134	-0.0652504	0.169112	0.737737	chr14	54646703	54646836	231	252	276	249	259	222	237	254	209	224	221	223
Acin1	apoptotic chromatin condensation inducer 1	ENSMUSG00000022185	ENSMUST00000022793, ENSMUST00000150371	E011	-	43	-0.0536182	0.483119	0.897706	chr14	54648088	54648130	87	93	103	108	100	73	91	94	78	84	91	76
Acin1	apoptotic chromatin condensation inducer 1	ENSMUSG00000022185	ENSMUST00000022793, ENSMUST00000150371	E009	-	153	-0.0479957	0.347803	0.848659	chr14	54646451	54646603	292	331	370	293	309	273	301	334	235	307	255	263
Acin1	apoptotic chromatin condensation inducer 1	ENSMUSG00000022185	ENSMUST00000022793, ENSMUST00000150371	E006	-	108	-0.0372286	0.444391	0.885899	chr14	54644684	54644791	247	282	261	236	273	221	208	252	203	223	227	255
Acin1	apoptotic chromatin condensation inducer 1	ENSMUSG00000022185	ENSMUST00000022793, ENSMUST00000150371	E003	-	101	-0.0118887	0.658456	0.945745	chr14	54643724	54643824	358	382	365	375	440	380	352	389	296	336	327	339
Acin1	apoptotic chromatin condensation inducer 1	ENSMUSG00000022185	ENSMUST00000022793, ENSMUST00000150371	E007	-	146	-0.0109702	0.719709	0.957628	chr14	54645211	54645356	318	422	379	354	414	306	281	374	301	340	306	335
Acin1	apoptotic chromatin condensation inducer 1	ENSMUSG00000022185	ENSMUST00000022793	E016	-	219	0.000616229	0.99723	0.999511	chr14	54663587	54663805	59	85	83	63	66	66	53	54	95	59	53	55
Acin1	apoptotic chromatin condensation inducer 1	ENSMUSG00000022185	ENSMUST00000022793, ENSMUST00000150371	E008	-	139	0.00555037	0.926382	0.989749	chr14	54645605	54645743	321	464	423	377	418	313	307	405	307	361	299	342
Acin1	apoptotic chromatin condensation inducer 1	ENSMUSG00000022185	ENSMUST00000022793, ENSMUST00000150371	E004	-	325	0.0325016	0.578751	0.927046	chr14	54643941	54644265	637	683	671	618	709	647	558	679	514	541	560	554
Acin1	apoptotic chromatin condensation inducer 1	ENSMUSG00000022185	ENSMUST00000022793, ENSMUST00000150371	E005	-	108	0.0909257	0.183283	0.750116	chr14	54644448	54644555	254	260	293	271	263	242	207	276	203	201	193	226
Acin1	apoptotic chromatin condensation inducer 1	ENSMUSG00000022185	ENSMUST00000022793, ENSMUST00000150371	E002	-	882	0.124338	0.0289604	0.47626	chr14	54642167	54643048	1090	1123	1234	1188	1275	1189	1043	1037	854	921	955	915
Ackr3	atypical chemokine receptor 3	ENSMUSG00000044337	ENSMUST00000065587	E002	+	2957	0.0154806	0.747109	0.962056	chr1	90213795	90216751	291	395	525	338	264	444	291	451	445	318	320	320
Aco1	aconitase 1	ENSMUSG00000028405	ENSMUST00000102973	E009	+	101	-0.317633	0.00520165	0.27792	chr4	40178973	40179073	52	72	80	59	65	62	88	83	92	70	52	78
Aco1	aconitase 1	ENSMUSG00000028405	ENSMUST00000102973	E010	+	117	-0.247803	0.00490786	0.271172	chr4	40180172	40180288	72	108	107	82	79	80	98	120	101	97	75	106
Aco1	aconitase 1	ENSMUSG00000028405	ENSMUST00000102973	E005	+	70	-0.199586	0.186678	0.751946	chr4	40175665	40175734	47	86	59	36	48	58	54	70	63	64	36	77
Aco1	aconitase 1	ENSMUSG00000028405	ENSMUST00000102973	E006	+	184	-0.182682	0.0649446	0.590344	chr4	40175842	40176025	65	91	88	60	54	85	85	100	80	80	53	81
Aco1	aconitase 1	ENSMUSG00000028405	ENSMUST00000102973	E004	+	138	-0.173205	0.208677	0.767561	chr4	40167054	40167191	49	81	72	49	56	68	54	76	83	61	43	85
Aco1	aconitase 1	ENSMUSG00000028405	ENSMUST00000102973	E008	+	172	-0.155034	0.0867327	0.636149	chr4	40177779	40177950	83	93	98	86	90	93	96	101	112	92	78	97
Aco1	aconitase 1	ENSMUSG00000028405	ENSMUST00000102973	E011	+	160	-0.123309	0.159762	0.729129	chr4	40181383	40181542	86	111	114	89	64	76	89	113	100	90	79	89
Aco1	aconitase 1	ENSMUSG00000028405	ENSMUST00000102973	E003	+	169	-0.127482	0.321123	0.836015	chr4	40164609	40164777	52	92	82	51	48	60	47	72	86	73	48	73
Aco1	aconitase 1	ENSMUSG00000028405	ENSMUST00000102973	E007	+	140	-0.110452	0.245565	0.790901	chr4	40176496	40176635	70	82	93	76	77	88	85	106	82	78	65	84
Aco1	aconitase 1	ENSMUSG00000028405	ENSMUST00000102973	E002	+	127	-0.0441861	0.759282	0.963935	chr4	40163719	40163845	52	86	77	44	53	57	45	81	70	66	33	67
Aco1	aconitase 1	ENSMUSG00000028405	ENSMUST00000102973	E015	+	125	0.00556125	0.977933	0.997194	chr4	40186316	40186440	111	125	123	90	92	101	91	115	107	112	92	92
Aco1	aconitase 1	ENSMUSG00000028405	ENSMUST00000102973	E014	+	157	0.069793	0.463045	0.891322	chr4	40184901	40185057	111	119	111	109	78	89	75	114	109	94	84	84
Aco1	aconitase 1	ENSMUSG00000028405	ENSMUST00000102973	E020	+	186	0.106473	0.355068	0.85205	chr4	40196245	40196430	99	128	133	111	90	122	102	106	99	128	95	74
Aco1	aconitase 1	ENSMUSG00000028405	ENSMUST00000102973	E016	+	105	0.107492	0.1793	0.746969	chr4	40188166	40188270	130	150	146	116	118	108	96	140	122	125	91	105
Aco1	aconitase 1	ENSMUSG00000028405	ENSMUST00000102973	E019	+	123	0.110096	0.388415	0.86631	chr4	40193739	40193861	88	115	107	98	83	116	99	100	72	108	84	73
Aco1	aconitase 1	ENSMUSG00000028405	ENSMUST00000102973	E021	+	785	0.122795	0.0829794	0.627175	chr4	40197554	40198338	145	202	202	159	149	177	130	178	162	143	145	146
Aco1	aconitase 1	ENSMUSG00000028405	ENSMUST00000102973	E012	+	136	0.143071	0.240379	0.788582	chr4	40182804	40182939	102	111	103	84	65	67	81	104	72	77	62	63
Aco1	aconitase 1	ENSMUSG00000028405	ENSMUST00000102973	E018	+	148	0.178281	0.032348	0.488214	chr4	40190737	40190884	120	155	123	114	122	128	110	131	114	120	78	89
Aco1	aconitase 1	ENSMUSG00000028405	ENSMUST00000102973	E013	+	85	0.184871	0.123381	0.689304	chr4	40183568	40183652	102	109	102	111	70	84	74	94	83	77	84	72
Aco1	aconitase 1	ENSMUSG00000028405	ENSMUST00000102973	E017	+	143	0.230145	0.00806756	0.319019	chr4	40189344	40189486	134	156	135	105	119	107	88	127	112	119	85	83
Aco2	aconitase 2, mitochondrial	ENSMUSG00000022477	ENSMUST00000023116	E002	+	137	-0.128084	0.0147842	0.393265	chr15	81889298	81889434	4310	5241	6253	4656	3656	3676	4916	5812	5515	4526	4605	4932
Aco2	aconitase 2, mitochondrial	ENSMUSG00000022477	ENSMUST00000023116	E001	+	240	-0.11409	0.0516152	0.555793	chr15	81872309	81872548	1985	2499	2965	2155	1573	1727	2286	2604	2631	2050	2112	2240
Aco2	aconitase 2, mitochondrial	ENSMUSG00000022477	ENSMUST00000023116	E003	+	259	-0.0752551	2.13e-05	0.0143822	chr15	81895170	81895428	6768	8240	9622	7154	5844	7173	7635	9082	8543	7253	7063	7765
Aco2	aconitase 2, mitochondrial	ENSMUSG00000022477	ENSMUST00000023116	E007	+	105	-0.0426829	0.0859934	0.63474	chr15	81904763	81904867	6432	7865	8924	6817	5680	6171	7069	8308	7866	6933	6095	7001
Aco2	aconitase 2, mitochondrial	ENSMUSG00000022477	ENSMUST00000023116	E006	+	151	-0.0363119	0.00182986	0.186663	chr15	81903856	81904006	8732	10262	11787	8919	7397	8749	9192	11079	10435	8963	8232	9630
Aco2	aconitase 2, mitochondrial	ENSMUSG00000022477	ENSMUST00000023116	E005	+	159	-0.0294754	0.0377483	0.507242	chr15	81903476	81903634	8682	10368	11898	9034	7465	9066	9211	11226	10574	8896	8340	9667
Aco2	aconitase 2, mitochondrial	ENSMUSG00000022477	ENSMUST00000023116	E004	+	93	-0.025071	0.236716	0.785573	chr15	81899129	81899221	5256	6575	7519	5718	4643	5730	5764	7050	6722	5523	5235	5899
Aco2	aconitase 2, mitochondrial	ENSMUSG00000022477	ENSMUST00000023116	E008	+	92	-0.0194093	0.331299	0.839975	chr15	81905852	81905943	5134	6421	7028	5482	4588	5461	5692	6727	6340	5621	4859	5510
Aco2	aconitase 2, mitochondrial	ENSMUSG00000022477	ENSMUST00000023116	E009	+	106	-0.00921277	0.430205	0.881146	chr15	81907426	81907531	6384	7741	8749	6561	5563	6969	6857	8075	7661	6793	6027	7005
Aco2	aconitase 2, mitochondrial	ENSMUSG00000022477	ENSMUST00000023116	E010	+	158	0.0101912	0.938316	0.991658	chr15	81909490	81909647	6426	7535	8664	6324	5521	7368	6651	7939	7502	6677	5999	6947
Aco2	aconitase 2, mitochondrial	ENSMUSG00000022477	ENSMUST00000023116	E012	+	112	0.0248567	0.334388	0.842229	chr15	81910413	81910524	8515	9966	11221	8263	7199	8295	8273	10023	9225	8539	8013	8593
Aco2	aconitase 2, mitochondrial	ENSMUSG00000022477	ENSMUST00000023116	E011	+	74	0.032565	0.472497	0.894332	chr15	81909842	81909915	5101	5896	6837	4863	4334	5715	5082	6060	5766	5148	4859	5198
Aco2	aconitase 2, mitochondrial	ENSMUSG00000022477	ENSMUST00000023116	E017	+	122	0.0475545	0.233261	0.783793	chr15	81914238	81914359	10241	10540	12373	9993	8530	9059	9421	11361	9868	9189	9069	10009
Aco2	aconitase 2, mitochondrial	ENSMUSG00000022477	ENSMUST00000023116	E013	+	123	0.0494235	0.0160824	0.403664	chr15	81911886	81912008	8398	9825	10941	8236	7061	8438	8217	9808	8830	8455	7579	8419
Aco2	aconitase 2, mitochondrial	ENSMUSG00000022477	ENSMUST00000023116	E014	+	156	0.0506702	0.0162238	0.403664	chr15	81912206	81912361	8694	10200	11360	8520	7252	9006	8748	10336	9243	8580	7752	8707
Aco2	aconitase 2, mitochondrial	ENSMUSG00000022477	ENSMUST00000023116	E015	+	192	0.0528385	0.0924358	0.645417	chr15	81913106	81913297	8451	9584	10900	8273	7083	9188	8613	9737	9083	8183	7499	8663
Aco2	aconitase 2, mitochondrial	ENSMUSG00000022477	ENSMUST00000023116	E016	+	133	0.0546591	0.0557557	0.566271	chr15	81913680	81913812	10881	11609	13461	10571	9109	10092	10320	12154	10693	9933	9590	10766
Aco2	aconitase 2, mitochondrial	ENSMUSG00000022477	ENSMUST00000023116	E018	+	506	0.0666672	0.0662123	0.593029	chr15	81914628	81915133	9881	10081	12212	9745	8418	9051	9327	10719	9731	9061	8624	9449
Acot11	acyl-CoA thioesterase 11	ENSMUSG00000034853	ENSMUST00000102762	E001	-	3930	0.329669	0.000668922	0.113264	chr4	106744555	106748484	116	159	127	127	146	103	102	139	95	88	77	114
Acot13	acyl-CoA thioesterase 13	ENSMUSG00000006717	ENSMUST00000006900	E001	-	244	-0.0340982	0.334947	0.842509	chr13	24817948	24818191	601	682	779	610	477	657	695	750	678	685	627	651
Acot13	acyl-CoA thioesterase 13	ENSMUSG00000006717	ENSMUST00000006900	E003	-	292	-0.00558744	0.935609	0.991232	chr13	24831226	24831517	891	976	1069	868	726	1048	1025	1124	968	861	873	1024
Acot13	acyl-CoA thioesterase 13	ENSMUSG00000006717	ENSMUST00000006900	E002	-	185	0.0249795	0.273512	0.808452	chr13	24820715	24820899	870	964	1106	924	687	1026	999	1089	964	909	861	931
Acot2	acyl-CoA thioesterase 2	ENSMUSG00000021226	ENSMUST00000021649	E001	+	621	-0.154928	0.174116	0.743292	chr12	83987861	83988481	96	129	89	102	128	115	122	126	75	97	102	115
Acot2	acyl-CoA thioesterase 2	ENSMUSG00000021226	ENSMUST00000021649	E002	+	203	0.0513746	0.614839	0.93545	chr12	83990494	83990696	52	58	46	67	56	87	59	63	40	44	40	61
Acot2	acyl-CoA thioesterase 2	ENSMUSG00000021226	ENSMUST00000021649	E003	+	1372	0.0901029	0.306153	0.828531	chr12	83992502	83993873	141	131	160	163	110	196	127	128	91	139	113	138
Acot6	acyl-CoA thioesterase 6	ENSMUSG00000043487	ENSMUST00000056822	E003	+	2410	-0.0115173	0.984774	0.998245	chr12	84108940	84111349	83	115	108	93	138	91	54	67	71	65	54	38
Acot7	acyl-CoA thioesterase 7	ENSMUSG00000028937	ENSMUST00000105652, ENSMUST00000075363	E008	+	117	-0.130255	0.0412254	0.52114	chr4	152253149	152253265	296	315	379	286	228	200	385	322	272	252	265	258
Acot7	acyl-CoA thioesterase 7	ENSMUSG00000028937	ENSMUST00000105652, ENSMUST00000075363	E010	+	374	-0.0427788	0.659146	0.945823	chr4	152271474	152271847	221	282	258	225	207	223	271	276	196	228	215	189
Acot7	acyl-CoA thioesterase 7	ENSMUSG00000028937	ENSMUST00000075363	E001	+	207	-0.0383751	0.770911	0.966748	chr4	152178134	152178340	144	172	139	113	102	89	147	169	100	107	118	93
Acot7	acyl-CoA thioesterase 7	ENSMUSG00000028937	ENSMUST00000105652, ENSMUST00000075363	E009	+	185	-0.0290118	0.747674	0.962056	chr4	152260846	152261030	257	297	331	284	227	202	331	270	250	248	248	188
Acot7	acyl-CoA thioesterase 7	ENSMUSG00000028937	ENSMUST00000105652, ENSMUST00000075363	E004	+	157	0.016564	0.825841	0.976989	chr4	152217736	152217892	205	201	194	209	134	185	190	198	166	146	174	177
Acot7	acyl-CoA thioesterase 7	ENSMUSG00000028937	ENSMUST00000105652, ENSMUST00000075363	E005	+	92	0.0303043	0.719362	0.957628	chr4	152223071	152223162	173	153	160	155	105	158	154	165	134	125	137	121
Acot7	acyl-CoA thioesterase 7	ENSMUSG00000028937	ENSMUST00000105652, ENSMUST00000075363	E007	+	87	0.0298942	0.573621	0.925194	chr4	152237680	152237766	237	248	271	213	207	155	270	209	201	172	195	180
Acot7	acyl-CoA thioesterase 7	ENSMUSG00000028937	ENSMUST00000105652, ENSMUST00000075363	E003	+	118	0.036274	0.582025	0.927972	chr4	152206764	152206881	190	197	175	150	124	125	158	175	141	131	147	131
Acot7	acyl-CoA thioesterase 7	ENSMUSG00000028937	ENSMUST00000105652, ENSMUST00000075363	E006	+	115	0.118731	0.0249231	0.455297	chr4	152229775	152229889	267	265	304	236	215	204	263	225	207	187	213	199
Acot8	acyl-CoA thioesterase 8	ENSMUSG00000017307	ENSMUST00000103094	E006	-	193	-0.0229692	0.814036	0.974923	chr2	164804690	164804882	79	73	69	69	84	63	72	81	72	63	50	54
Acot8	acyl-CoA thioesterase 8	ENSMUSG00000017307	ENSMUST00000103094	E004	-	226	0.0157831	0.822844	0.97658	chr2	164799720	164799945	120	117	104	98	103	93	101	109	80	87	87	90
Acot8	acyl-CoA thioesterase 8	ENSMUSG00000017307	ENSMUST00000103094	E005	-	137	0.0340262	0.706984	0.955378	chr2	164802997	164803133	81	86	72	78	90	65	79	80	68	72	48	60
Acot8	acyl-CoA thioesterase 8	ENSMUSG00000017307	ENSMUST00000103094	E003	-	158	0.0394458	0.734604	0.960231	chr2	164795652	164795809	70	54	55	55	62	36	54	58	41	44	53	35
Acot9	acyl-CoA thioesterase 9	ENSMUSG00000025287	ENSMUST00000026324	E012	+	86	-0.0715926	0.359364	0.854358	chrX	155295683	155295768	128	122	152	148	166	138	114	102	137	102	91	95
Acot9	acyl-CoA thioesterase 9	ENSMUSG00000025287	ENSMUST00000026324	E002	+	95	-0.0600878	0.330225	0.839839	chrX	155269659	155269753	357	240	282	256	329	216	216	209	235	236	177	182
Acot9	acyl-CoA thioesterase 9	ENSMUSG00000025287	ENSMUST00000026324	E013	+	88	-0.064096	0.410853	0.873757	chrX	155296325	155296412	161	156	163	170	181	161	111	126	131	138	112	123
Acot9	acyl-CoA thioesterase 9	ENSMUSG00000025287	ENSMUST00000026324	E004	+	171	-0.0441819	0.388107	0.86631	chrX	155272972	155273142	368	331	354	284	400	269	256	249	319	265	190	199
Acot9	acyl-CoA thioesterase 9	ENSMUSG00000025287	ENSMUST00000026324	E009	+	68	-0.0382207	0.533884	0.913975	chrX	155293909	155293976	192	192	216	191	247	184	169	154	178	138	128	129
Acot9	acyl-CoA thioesterase 9	ENSMUSG00000025287	ENSMUST00000026324	E001	+	232	-0.0278676	0.599781	0.931369	chrX	155262443	155262674	279	204	238	214	265	185	173	170	188	170	145	163
Acot9	acyl-CoA thioesterase 9	ENSMUSG00000025287	ENSMUST00000026324	E005	+	38	-0.0211045	0.739429	0.960834	chrX	155273392	155273429	205	201	189	176	231	171	140	137	195	143	107	128
Acot9	acyl-CoA thioesterase 9	ENSMUSG00000025287	ENSMUST00000026324	E008	+	77	-0.0161251	0.808973	0.97419	chrX	155286289	155286365	213	231	219	230	248	198	184	166	205	159	136	118
Acot9	acyl-CoA thioesterase 9	ENSMUSG00000025287	ENSMUST00000026324	E003	+	46	-0.0026984	0.799121	0.971991	chrX	155271952	155271997	311	238	262	214	326	188	197	190	198	211	159	149
Acot9	acyl-CoA thioesterase 9	ENSMUSG00000025287	ENSMUST00000026324	E014	+	151	0.029856	0.77519	0.967487	chrX	155296581	155296731	170	149	180	144	182	157	101	119	124	127	94	122
Acot9	acyl-CoA thioesterase 9	ENSMUSG00000025287	ENSMUST00000026324	E010	+	112	0.0375227	0.6596	0.945945	chrX	155295163	155295274	201	183	207	210	257	214	164	162	175	137	123	126
Acot9	acyl-CoA thioesterase 9	ENSMUSG00000025287	ENSMUST00000026324	E006	+	84	0.0554123	0.422782	0.878616	chrX	155281611	155281694	223	241	218	216	268	206	170	152	220	159	114	129
Acot9	acyl-CoA thioesterase 9	ENSMUSG00000025287	ENSMUST00000026324	E011	+	91	0.0973774	0.281753	0.814564	chrX	155295422	155295512	192	173	216	210	241	217	149	147	179	130	125	107
Acot9	acyl-CoA thioesterase 9	ENSMUSG00000025287	ENSMUST00000026324	E015	+	309	0.104509	0.527891	0.9128	chrX	155297346	155297654	114	88	135	79	131	84	75	67	67	89	49	72
Acot9	acyl-CoA thioesterase 9	ENSMUSG00000025287	ENSMUST00000026324	E007	+	104	0.15573	0.0830634	0.627409	chrX	155282051	155282154	237	269	231	265	261	230	164	171	228	152	124	123
Acox1	acyl-Coenzyme A oxidase 1, palmitoyl	ENSMUSG00000020777	ENSMUST00000072948, ENSMUST00000066587	E014	-	160	-0.0651152	0.159982	0.729129	chr11	116198222	116198381	311	421	403	292	265	333	320	349	403	366	273	317
Acox1	acyl-Coenzyme A oxidase 1, palmitoyl	ENSMUSG00000020777	ENSMUST00000066587	E012	-	161	-0.0598955	0.197242	0.760326	chr11	116183464	116183624	296	433	432	300	270	324	323	370	415	363	275	304
Acox1	acyl-Coenzyme A oxidase 1, palmitoyl	ENSMUSG00000020777	ENSMUST00000072948, ENSMUST00000066587	E004	-	106	-0.050904	0.195557	0.759337	chr11	116174988	116175093	448	642	569	474	421	501	526	550	520	524	421	488
Acox1	acyl-Coenzyme A oxidase 1, palmitoyl	ENSMUSG00000020777	ENSMUST00000072948, ENSMUST00000066587	E002	-	207	-0.00928478	0.624233	0.937246	chr11	116174293	116174499	494	722	744	543	506	594	562	638	618	622	429	604
Acox1	acyl-Coenzyme A oxidase 1, palmitoyl	ENSMUSG00000020777	ENSMUST00000072948, ENSMUST00000066587	E006	-	191	-0.00878	0.779397	0.968529	chr11	116178120	116178310	404	674	528	399	399	505	463	564	440	540	351	442
Acox1	acyl-Coenzyme A oxidase 1, palmitoyl	ENSMUSG00000020777	ENSMUST00000072948, ENSMUST00000066587	E003	-	144	-0.00530261	0.715351	0.956618	chr11	116174631	116174774	405	634	594	469	408	531	502	559	483	510	391	478
Acox1	acyl-Coenzyme A oxidase 1, palmitoyl	ENSMUSG00000020777	ENSMUST00000072948, ENSMUST00000066587	E015	-	206	-0.00590974	0.831878	0.977881	chr11	116198596	116198801	248	328	335	249	201	243	234	279	306	261	198	263
Acox1	acyl-Coenzyme A oxidase 1, palmitoyl	ENSMUSG00000020777	ENSMUST00000072948, ENSMUST00000066587	E005	-	180	-0.00196453	0.794918	0.971216	chr11	116175205	116175384	545	801	702	570	500	580	587	667	601	636	474	579
Acox1	acyl-Coenzyme A oxidase 1, palmitoyl	ENSMUSG00000020777	ENSMUST00000072948, ENSMUST00000066587	E011	-	108	0.00491907	0.924802	0.989699	chr11	116181913	116182020	240	352	398	245	224	307	274	325	342	278	219	246
Acox1	acyl-Coenzyme A oxidase 1, palmitoyl	ENSMUSG00000020777	ENSMUST00000072948, ENSMUST00000066587	E007	-	163	0.0356299	0.669782	0.948429	chr11	116178682	116178844	289	506	396	299	312	349	319	416	364	377	239	295
Acox1	acyl-Coenzyme A oxidase 1, palmitoyl	ENSMUSG00000020777	ENSMUST00000072948, ENSMUST00000066587	E009	-	116	0.0419479	0.552213	0.92022	chr11	116180291	116180406	273	459	433	273	304	351	301	371	375	356	256	287
Acox1	acyl-Coenzyme A oxidase 1, palmitoyl	ENSMUSG00000020777	ENSMUST00000072948, ENSMUST00000066587	E008	-	170	0.0442598	0.471084	0.89414	chr11	116179608	116179777	311	525	441	314	336	400	321	419	403	382	283	353
Acox1	acyl-Coenzyme A oxidase 1, palmitoyl	ENSMUSG00000020777	ENSMUST00000072948, ENSMUST00000066587	E001	-	1711	0.0492315	0.270502	0.806023	chr11	116171888	116173598	1322	1856	1952	1476	1436	1676	1377	1733	1632	1519	1125	1600
Acox1	acyl-Coenzyme A oxidase 1, palmitoyl	ENSMUSG00000020777	ENSMUST00000072948, ENSMUST00000066587	E010	-	120	0.058389	0.483178	0.897734	chr11	116180943	116181062	256	446	427	277	267	336	302	345	369	346	231	252
Acox3	acyl-Coenzyme A oxidase 3, pristanoyl	ENSMUSG00000029098	ENSMUST00000068947	E001	+	95	-0.305899	0.00613582	0.293395	chr5	35583040	35583134	35	50	60	48	41	41	51	62	67	51	47	50
Acox3	acyl-Coenzyme A oxidase 3, pristanoyl	ENSMUSG00000029098	ENSMUST00000068947	E002	+	100	-0.262179	0.0100468	0.349775	chr5	35583876	35583975	50	55	75	55	44	52	55	73	78	62	58	57
Acox3	acyl-Coenzyme A oxidase 3, pristanoyl	ENSMUSG00000029098	ENSMUST00000068947	E014	+	114	-0.183125	0.0891693	0.639481	chr5	35605207	35605320	43	48	63	40	44	46	55	53	49	58	46	50
Acox3	acyl-Coenzyme A oxidase 3, pristanoyl	ENSMUSG00000029098	ENSMUST00000068947	E003	+	155	-0.164428	0.0612956	0.581644	chr5	35588159	35588313	72	91	118	111	69	72	86	112	109	91	81	97
Acox3	acyl-Coenzyme A oxidase 3, pristanoyl	ENSMUSG00000029098	ENSMUST00000068947	E013	+	123	-0.135499	0.114105	0.675627	chr5	35604614	35604736	61	87	82	65	45	65	82	75	70	68	60	74
Acox3	acyl-Coenzyme A oxidase 3, pristanoyl	ENSMUSG00000029098	ENSMUST00000068947	E004	+	234	-0.0673082	0.377099	0.861331	chr5	35588619	35588852	86	126	125	125	62	77	91	133	112	94	82	95
Acox3	acyl-Coenzyme A oxidase 3, pristanoyl	ENSMUSG00000029098	ENSMUST00000068947	E012	+	121	-0.0246844	0.611716	0.934809	chr5	35602921	35603041	66	94	87	69	49	55	75	81	71	60	48	77
Acox3	acyl-Coenzyme A oxidase 3, pristanoyl	ENSMUSG00000029098	ENSMUST00000068947	E009	+	97	-0.000322733	0.797199	0.971398	chr5	35598315	35598411	65	86	78	58	61	50	60	69	76	70	43	66
Acox3	acyl-Coenzyme A oxidase 3, pristanoyl	ENSMUSG00000029098	ENSMUST00000068947	E010	+	183	0.0368945	0.919582	0.989105	chr5	35599692	35599874	81	117	109	70	82	76	87	98	100	73	64	81
Acox3	acyl-Coenzyme A oxidase 3, pristanoyl	ENSMUSG00000029098	ENSMUST00000068947	E011	+	123	0.083605	0.701273	0.954104	chr5	35601503	35601625	67	107	85	53	46	61	59	79	77	49	50	66
Acox3	acyl-Coenzyme A oxidase 3, pristanoyl	ENSMUSG00000029098	ENSMUST00000068947	E016	+	175	0.108961	0.47366	0.894668	chr5	35608258	35608432	55	70	62	51	61	63	60	61	57	50	39	57
Acox3	acyl-Coenzyme A oxidase 3, pristanoyl	ENSMUSG00000029098	ENSMUST00000068947	E007	+	144	0.12765	0.397772	0.869529	chr5	35592076	35592219	54	69	62	62	42	55	55	63	58	51	40	37
Acox3	acyl-Coenzyme A oxidase 3, pristanoyl	ENSMUSG00000029098	ENSMUST00000068947	E019	+	1787	0.195385	0.0141981	0.389947	chr5	35612015	35613801	348	398	422	384	353	375	312	360	338	309	309	293
Acox3	acyl-Coenzyme A oxidase 3, pristanoyl	ENSMUSG00000029098	ENSMUST00000068947	E008	+	89	0.222949	0.0784468	0.619377	chr5	35594310	35594398	65	85	80	65	51	59	50	79	67	55	37	47
Acox3	acyl-Coenzyme A oxidase 3, pristanoyl	ENSMUSG00000029098	ENSMUST00000068947	E018	+	87	0.337786	0.0316319	0.486209	chr5	35609736	35609822	60	93	77	47	76	69	62	61	53	60	39	47
Acp1	acid phosphatase 1, soluble	ENSMUSG00000044573	ENSMUST00000062740	E006	-	114	-0.229226	0.0252111	0.45696	chr12	30904870	30904983	49	56	56	44	44	54	61	61	53	60	48	59
Acp1	acid phosphatase 1, soluble	ENSMUSG00000044573	ENSMUST00000062740, ENSMUST00000074038	E008	-	82	-0.0972779	0.236721	0.785573	chr12	30911490	30911571	63	69	81	48	57	51	72	71	56	70	48	63
Acp1	acid phosphatase 1, soluble	ENSMUSG00000044573	ENSMUST00000062740, ENSMUST00000074038	E007	-	74	-0.0812792	0.253458	0.794877	chr12	30905069	30905142	69	86	93	59	66	68	81	77	68	78	64	81
Acp1	acid phosphatase 1, soluble	ENSMUSG00000044573	ENSMUST00000062740, ENSMUST00000074038	E002	-	2298	0.0727846	0.108146	0.666269	chr12	30893656	30895953	575	666	704	583	606	600	592	618	559	609	460	580
Acp1	acid phosphatase 1, soluble	ENSMUSG00000044573	ENSMUST00000062740, ENSMUST00000074038	E003	-	106	0.0805524	0.688475	0.952058	chr12	30896116	30896221	66	73	102	68	62	48	58	52	57	81	53	78
Acp2	acid phosphatase 2, lysosomal	ENSMUSG00000002103	ENSMUST00000002172	E001	+	140	-0.150752	0.33085	0.839839	chr2	91202909	91203048	67	85	74	63	54	91	63	85	58	90	70	40
Acp2	acid phosphatase 2, lysosomal	ENSMUSG00000002103	ENSMUST00000002172	E002	+	96	-0.0688482	0.673427	0.94892	chr2	91203601	91203696	77	101	89	73	73	104	74	99	66	96	79	43
Acp2	acid phosphatase 2, lysosomal	ENSMUSG00000002103	ENSMUST00000002172	E004	+	153	-0.0663062	0.586885	0.928973	chr2	91205756	91205908	84	89	75	75	72	83	63	83	52	95	68	60
Acp2	acid phosphatase 2, lysosomal	ENSMUSG00000002103	ENSMUST00000002172	E011	+	3492	-0.000763296	0.92045	0.989118	chr2	91210607	91214098	525	479	481	532	580	449	415	543	437	479	360	359
Acp2	acid phosphatase 2, lysosomal	ENSMUSG00000002103	ENSMUST00000002172	E003	+	87	0.0614622	0.504232	0.904435	chr2	91204240	91204326	73	98	78	71	61	77	63	79	45	69	60	53
Acp2	acid phosphatase 2, lysosomal	ENSMUSG00000002103	ENSMUST00000002172	E010	+	176	0.0637172	0.607863	0.933514	chr2	91208261	91208436	53	82	56	65	73	41	59	63	43	56	45	32
Acp2	acid phosphatase 2, lysosomal	ENSMUSG00000002103	ENSMUST00000002172	E007	+	133	0.0763972	0.534915	0.914481	chr2	91206717	91206849	58	75	48	50	43	52	46	43	51	52	40	28
Acp5	acid phosphatase 5, tartrate resistant	ENSMUSG00000001348	ENSMUST00000165735, ENSMUST00000069330	E001	-	536	-0.0363534	0.703979	0.954759	chr9	22126727	22127262	173	67	37	122	141	70	47	42	18	32	42	31
Acp5	acid phosphatase 5, tartrate resistant	ENSMUSG00000001348	ENSMUST00000165735, ENSMUST00000069330	E004	-	267	-0.0395963	0.855912	0.981165	chr9	22129863	22130129	127	69	40	119	82	37	40	19	17	29	34	25
Acp5	acid phosphatase 5, tartrate resistant	ENSMUSG00000001348	ENSMUST00000165735, ENSMUST00000069330	E002	-	346	0.0732337	0.478225	0.896471	chr9	22127675	22128020	175	71	40	117	118	61	46	31	18	24	27	40
Acp6	acid phosphatase 6, lysophosphatidic	ENSMUSG00000028093	ENSMUST00000090759	E003	+	131	-0.0608109	0.42613	0.8799	chr3	97166074	97166204	154	205	195	159	142	140	157	205	213	196	150	152
Acp6	acid phosphatase 6, lysophosphatidic	ENSMUSG00000028093	ENSMUST00000090759	E004	+	77	-0.0572761	0.372102	0.859352	chr3	97166540	97166616	132	139	169	127	119	133	137	169	158	164	123	131
Acp6	acid phosphatase 6, lysophosphatidic	ENSMUSG00000028093	ENSMUST00000090759	E006	+	133	-0.0410788	0.5677	0.923055	chr3	97168441	97168573	150	151	171	116	136	181	163	202	167	160	137	137
Acp6	acid phosphatase 6, lysophosphatidic	ENSMUSG00000028093	ENSMUST00000090759	E005	+	88	-0.0101352	0.833251	0.977983	chr3	97167987	97168074	124	132	149	114	109	128	123	151	155	130	116	113
Acp6	acid phosphatase 6, lysophosphatidic	ENSMUSG00000028093	ENSMUST00000090759	E009	+	166	-0.000716426	0.942752	0.992044	chr3	97175628	97175793	126	107	144	138	119	130	119	157	144	122	132	118
Acp6	acid phosphatase 6, lysophosphatidic	ENSMUSG00000028093	ENSMUST00000090759	E008	+	96	0.00950925	0.990109	0.998842	chr3	97173803	97173898	138	119	183	130	127	159	140	177	150	143	123	148
Acp6	acid phosphatase 6, lysophosphatidic	ENSMUSG00000028093	ENSMUST00000090759	E007	+	101	0.0156697	0.978778	0.997265	chr3	97171642	97171742	140	115	163	115	117	172	146	175	141	139	120	124
Acp6	acid phosphatase 6, lysophosphatidic	ENSMUSG00000028093	ENSMUST00000090759	E002	+	129	0.0600641	0.541141	0.916706	chr3	97165843	97165971	143	198	169	158	119	137	139	161	179	162	142	132
Acp6	acid phosphatase 6, lysophosphatidic	ENSMUSG00000028093	ENSMUST00000090759	E001	+	589	0.0595439	0.544572	0.917665	chr3	97158777	97159365	313	311	360	268	199	226	275	312	296	272	257	247
Acp6	acid phosphatase 6, lysophosphatidic	ENSMUSG00000028093	ENSMUST00000090759	E010	+	244	0.0854574	0.482588	0.897571	chr3	97176331	97176574	59	51	74	69	59	56	52	62	74	56	54	61
Acsl1	acyl-CoA synthetase long-chain family member 1	ENSMUSG00000018796	ENSMUST00000034046	E001	+	194	-0.134801	0.300295	0.825307	chr8	46471037	46471230	352	505	511	371	303	243	459	491	462	383	334	356
Acsl1	acyl-CoA synthetase long-chain family member 1	ENSMUSG00000018796	ENSMUST00000034046	E006	+	100	-0.0618062	0.185375	0.751694	chr8	46513291	46513390	669	957	865	666	549	718	747	901	838	752	596	766
Acsl1	acyl-CoA synthetase long-chain family member 1	ENSMUSG00000018796	ENSMUST00000034046	E002	+	227	-0.0659962	0.376617	0.861331	chr8	46492800	46493026	883	1127	1169	885	649	750	944	1136	1041	886	775	898
Acsl1	acyl-CoA synthetase long-chain family member 1	ENSMUSG00000018796	ENSMUST00000034046	E005	+	102	-0.0559752	0.18112	0.749183	chr8	46511360	46511461	698	1005	943	735	610	779	807	1002	899	799	634	805
Acsl1	acyl-CoA synthetase long-chain family member 1	ENSMUSG00000018796	ENSMUST00000034046	E011	+	78	-0.0453842	0.19704	0.760276	chr8	46521268	46521345	479	666	653	531	421	617	600	678	616	529	478	568
Acsl1	acyl-CoA synthetase long-chain family member 1	ENSMUSG00000018796	ENSMUST00000034046	E013	+	135	-0.0371733	0.285662	0.816572	chr8	46526244	46526378	583	777	810	652	506	734	744	824	657	669	597	669
Acsl1	acyl-CoA synthetase long-chain family member 1	ENSMUSG00000018796	ENSMUST00000034046	E010	+	74	-0.0362716	0.264765	0.801812	chr8	46518961	46519034	607	848	855	669	562	770	740	878	795	673	601	726
Acsl1	acyl-CoA synthetase long-chain family member 1	ENSMUSG00000018796	ENSMUST00000034046	E007	+	179	-0.0351558	0.231779	0.782449	chr8	46513573	46513751	953	1426	1347	1050	852	1196	1178	1388	1203	1122	933	1149
Acsl1	acyl-CoA synthetase long-chain family member 1	ENSMUSG00000018796	ENSMUST00000034046	E004	+	65	-0.0132169	0.837338	0.978471	chr8	46508333	46508397	546	731	742	569	462	564	564	783	677	621	456	543
Acsl1	acyl-CoA synthetase long-chain family member 1	ENSMUSG00000018796	ENSMUST00000034046	E003	+	118	-0.00330439	0.918588	0.988799	chr8	46505649	46505766	589	710	744	603	436	564	601	754	691	573	485	546
Acsl1	acyl-CoA synthetase long-chain family member 1	ENSMUSG00000018796	ENSMUST00000034046	E008	+	33	-0.0038697	0.795583	0.971364	chr8	46518268	46518300	603	858	843	660	522	800	703	851	726	685	608	716
Acsl1	acyl-CoA synthetase long-chain family member 1	ENSMUSG00000018796	ENSMUST00000034046	E015	+	73	-0.000317337	0.897075	0.984833	chr8	46528580	46528652	618	771	754	653	518	812	641	807	660	713	595	705
Acsl1	acyl-CoA synthetase long-chain family member 1	ENSMUSG00000018796	ENSMUST00000034046	E009	+	52	0.00291926	0.962423	0.995267	chr8	46518449	46518500	595	808	833	631	516	744	680	811	711	648	585	676
Acsl1	acyl-CoA synthetase long-chain family member 1	ENSMUSG00000018796	ENSMUST00000034046	E012	+	135	0.00498291	0.995963	0.99937	chr8	46524943	46525077	643	871	851	704	543	796	813	870	764	672	569	700
Acsl1	acyl-CoA synthetase long-chain family member 1	ENSMUSG00000018796	ENSMUST00000034046	E014	+	96	0.00813187	0.952215	0.993451	chr8	46527190	46527285	616	734	758	670	536	795	661	787	647	695	604	687
Acsl1	acyl-CoA synthetase long-chain family member 1	ENSMUSG00000018796	ENSMUST00000034046	E017	+	117	0.0220896	0.549174	0.919408	chr8	46530970	46531086	1020	1252	1155	1057	920	1126	1079	1306	1056	1061	823	1106
Acsl1	acyl-CoA synthetase long-chain family member 1	ENSMUSG00000018796	ENSMUST00000034046	E016	+	89	0.030287	0.533085	0.913955	chr8	46530387	46530475	672	854	811	690	608	869	730	860	695	758	588	775
Acsl1	acyl-CoA synthetase long-chain family member 1	ENSMUSG00000018796	ENSMUST00000034046	E018	+	144	0.0387441	0.266758	0.80336	chr8	46531788	46531931	1266	1503	1446	1310	1078	1336	1286	1545	1279	1304	994	1318
Acsl1	acyl-CoA synthetase long-chain family member 1	ENSMUSG00000018796	ENSMUST00000034046	E021	+	1712	0.0470742	0.331878	0.840385	chr8	46534340	46536051	3408	4319	4464	3853	3189	4610	3808	4429	3625	4019	3125	4056
Acsl1	acyl-CoA synthetase long-chain family member 1	ENSMUSG00000018796	ENSMUST00000034046	E019	+	102	0.0570982	0.0761768	0.615637	chr8	46533366	46533467	968	1138	1149	966	838	1079	951	1194	999	996	756	999
Acsl1	acyl-CoA synthetase long-chain family member 1	ENSMUSG00000018796	ENSMUST00000034046	E020	+	72	0.0580713	0.123128	0.689304	chr8	46533565	46533636	811	1001	973	869	684	981	852	1041	829	904	656	826
Acsl4	acyl-CoA synthetase long-chain family member 4	ENSMUSG00000031278	ENSMUST00000112903, ENSMUST00000033634	E014	-	237	-0.184359	0.203903	0.76402	chrX	142351379	142351615	54	97	82	64	59	35	82	107	49	54	44	54
Acsl4	acyl-CoA synthetase long-chain family member 4	ENSMUSG00000031278	ENSMUST00000112903, ENSMUST00000033634	E006	-	173	-0.165527	0.0661119	0.592718	chrX	142338884	142339056	59	93	78	54	51	47	61	84	68	68	46	49
Acsl4	acyl-CoA synthetase long-chain family member 4	ENSMUSG00000031278	ENSMUST00000112903, ENSMUST00000033634	E004	-	192	-0.0647669	0.29042	0.819992	chrX	142332192	142332383	85	130	100	90	89	70	88	117	110	79	65	59
Acsl4	acyl-CoA synthetase long-chain family member 4	ENSMUSG00000031278	ENSMUST00000112903, ENSMUST00000033634	E010	-	151	0.0485109	0.955129	0.994074	chrX	142343307	142343457	54	88	64	62	52	39	42	75	48	42	51	46
Acsl4	acyl-CoA synthetase long-chain family member 4	ENSMUSG00000031278	ENSMUST00000112903, ENSMUST00000033634	E001	-	2842	0.116505	0.236309	0.785573	chrX	142317993	142320834	515	822	712	581	625	592	509	609	635	616	327	433
Acsl4	acyl-CoA synthetase long-chain family member 4	ENSMUSG00000031278	ENSMUST00000112903, ENSMUST00000033634	E002	-	158	0.135196	0.298793	0.824201	chrX	142327976	142328133	89	113	113	80	67	66	71	103	72	67	52	57
Acsl4	acyl-CoA synthetase long-chain family member 4	ENSMUSG00000031278	ENSMUST00000112903, ENSMUST00000033634	E003	-	115	0.150047	0.259979	0.798848	chrX	142328848	142328962	76	101	89	68	74	56	66	77	62	64	52	46
Acsl4	acyl-CoA synthetase long-chain family member 4	ENSMUSG00000031278	ENSMUST00000112903, ENSMUST00000033634	E009	-	124	0.158029	0.32482	0.837676	chrX	142343074	142343197	52	87	63	52	53	39	42	65	51	33	42	39
Acsl5	acyl-CoA synthetase long-chain family member 5	ENSMUSG00000024981	ENSMUST00000043150	E004	+	65	-0.410588	0.00593885	0.290295	chr19	55277907	55277971	48	61	48	37	40	42	52	50	58	62	61	46
Acsl5	acyl-CoA synthetase long-chain family member 5	ENSMUSG00000024981	ENSMUST00000043150	E002	+	185	-0.264441	0.0742007	0.610871	chr19	55268644	55268828	82	66	45	55	51	58	64	64	77	69	64	49
Acsl5	acyl-CoA synthetase long-chain family member 5	ENSMUSG00000024981	ENSMUST00000043150	E006	+	100	-0.245531	0.155525	0.726123	chr19	55279464	55279563	44	61	39	41	51	52	42	43	54	61	71	35
Acsl5	acyl-CoA synthetase long-chain family member 5	ENSMUSG00000024981	ENSMUST00000043150	E001	+	798	-0.19785	0.195799	0.759337	chr19	55253369	55254166	110	109	74	66	70	69	93	98	80	95	82	66
Acsl5	acyl-CoA synthetase long-chain family member 5	ENSMUSG00000024981	ENSMUST00000043150	E003	+	109	-0.147889	0.310954	0.830885	chr19	55272769	55272877	60	76	58	52	55	53	56	55	68	60	59	54
Acsl5	acyl-CoA synthetase long-chain family member 5	ENSMUSG00000024981	ENSMUST00000043150	E007	+	179	-0.0960679	0.603179	0.932608	chr19	55280441	55280619	79	67	74	56	78	71	57	58	75	88	88	42
Acsl5	acyl-CoA synthetase long-chain family member 5	ENSMUSG00000024981	ENSMUST00000043150	E022	+	1355	0.0421962	0.620502	0.936762	chr19	55296366	55297720	74	69	62	78	79	87	65	78	64	79	65	42
Acsl5	acyl-CoA synthetase long-chain family member 5	ENSMUSG00000024981	ENSMUST00000043150	E015	+	73	0.0566156	0.569712	0.923828	chr19	55291146	55291218	47	63	55	61	71	70	46	58	64	69	49	32
Acsl5	acyl-CoA synthetase long-chain family member 5	ENSMUSG00000024981	ENSMUST00000043150	E021	+	150	0.0769105	0.422183	0.878315	chr19	55295373	55295522	95	98	97	128	135	121	109	103	73	135	99	59
Acsl5	acyl-CoA synthetase long-chain family member 5	ENSMUSG00000024981	ENSMUST00000043150	E019	+	102	0.101811	0.448054	0.886765	chr19	55294202	55294303	118	118	109	195	163	135	124	131	106	156	109	84
Acsl5	acyl-CoA synthetase long-chain family member 5	ENSMUSG00000024981	ENSMUST00000043150	E016	+	89	0.128772	0.152101	0.722952	chr19	55291418	55291506	84	87	82	87	99	78	76	83	63	97	62	45
Acsl5	acyl-CoA synthetase long-chain family member 5	ENSMUSG00000024981	ENSMUST00000043150	E017	+	117	0.135087	0.0858382	0.63464	chr19	55291773	55291889	104	114	113	125	117	124	96	114	97	118	83	64
Acsl5	acyl-CoA synthetase long-chain family member 5	ENSMUSG00000024981	ENSMUST00000043150	E018	+	144	0.157124	0.119217	0.682647	chr19	55293587	55293730	112	122	121	181	160	138	123	125	107	150	100	73
Acsl5	acyl-CoA synthetase long-chain family member 5	ENSMUSG00000024981	ENSMUST00000043150	E020	+	72	0.154559	0.092899	0.645649	chr19	55294833	55294904	104	97	90	135	128	115	91	102	72	129	85	64
Acsl5	acyl-CoA synthetase long-chain family member 5	ENSMUSG00000024981	ENSMUST00000043150	E014	+	96	0.15818	0.146869	0.716653	chr19	55288805	55288900	60	65	57	65	71	55	51	47	56	63	44	40
Acsl5	acyl-CoA synthetase long-chain family member 5	ENSMUSG00000024981	ENSMUST00000043150	E013	+	135	0.257475	0.0238491	0.451255	chr19	55287828	55287962	61	59	62	69	68	50	49	44	47	64	40	34
Acsl6	acyl-CoA synthetase long-chain family member 6	ENSMUSG00000020333	ENSMUST00000108905, ENSMUST00000108904, ENSMUST00000101213, ENSMUST00000093106, ENSMUST00000101211	E021	+	89	-0.563392	6.15e-05	0.0292081	chr11	54345176	54345264	491	737	739	522	274	516	687	734	692	722	630	681
Acsl6	acyl-CoA synthetase long-chain family member 6	ENSMUSG00000020333	ENSMUST00000108905, ENSMUST00000108904, ENSMUST00000101213, ENSMUST00000093106, ENSMUST00000101211	E019	+	96	-0.515189	2.46e-06	0.00275597	chr11	54340497	54340592	385	643	614	432	264	477	586	622	597	593	483	578
Acsl6	acyl-CoA synthetase long-chain family member 6	ENSMUSG00000020333	ENSMUST00000108905, ENSMUST00000108904, ENSMUST00000101213, ENSMUST00000093106, ENSMUST00000101211	E025	+	72	-0.447562	0.000110164	0.0414779	chr11	54352991	54353062	537	838	782	592	344	636	702	771	762	779	651	705
Acsl6	acyl-CoA synthetase long-chain family member 6	ENSMUSG00000020333	ENSMUST00000108905, ENSMUST00000108904, ENSMUST00000101213, ENSMUST00000093106, ENSMUST00000101211	E012	+	33	-0.239974	0.50193	0.90357	chr11	54328402	54328434	57	74	50	76	54	59	64	77	72	63	60	45
Acsl6	acyl-CoA synthetase long-chain family member 6	ENSMUSG00000020333	ENSMUST00000108905, ENSMUST00000108904, ENSMUST00000101213, ENSMUST00000093106, ENSMUST00000101211	E006	+	221	-0.246433	0.419218	0.877253	chr11	54320152	54320372	87	124	120	107	80	101	87	140	114	75	107	113
Acsl6	acyl-CoA synthetase long-chain family member 6	ENSMUSG00000020333	ENSMUST00000108905, ENSMUST00000108904, ENSMUST00000101213, ENSMUST00000093106, ENSMUST00000101211	E011	+	179	-0.212407	0.622106	0.936997	chr11	54327115	54327293	97	109	90	127	87	101	107	131	93	99	100	88
Acsl6	acyl-CoA synthetase long-chain family member 6	ENSMUSG00000020333	ENSMUST00000108905, ENSMUST00000108904, ENSMUST00000101213, ENSMUST00000093106, ENSMUST00000101211	E007	+	115	-0.224552	0.601	0.931856	chr11	54323241	54323355	46	88	76	75	56	57	51	79	73	46	74	78
Acsl6	acyl-CoA synthetase long-chain family member 6	ENSMUSG00000020333	ENSMUST00000108904, ENSMUST00000108905	E002	+	132	-0.218203	0.536745	0.915138	chr11	54304202	54304333	81	105	109	94	71	84	80	106	104	66	85	107
Acsl6	acyl-CoA synthetase long-chain family member 6	ENSMUSG00000020333	ENSMUST00000108905, ENSMUST00000108904, ENSMUST00000101213, ENSMUST00000093106, ENSMUST00000101211	E014	+	74	-0.203405	0.675975	0.94952	chr11	54335052	54335125	60	71	69	63	70	71	76	82	64	68	65	50
Acsl6	acyl-CoA synthetase long-chain family member 6	ENSMUSG00000020333	ENSMUST00000108905, ENSMUST00000108904, ENSMUST00000101213, ENSMUST00000093106, ENSMUST00000101211	E013	+	52	-0.195508	0.752765	0.963005	chr11	54329920	54329971	50	53	51	58	47	45	51	64	53	46	54	35
Acsl6	acyl-CoA synthetase long-chain family member 6	ENSMUSG00000020333	ENSMUST00000108905, ENSMUST00000108904, ENSMUST00000101213, ENSMUST00000093106, ENSMUST00000101211	E008	+	65	-0.186083	0.856165	0.981165	chr11	54323990	54324054	36	59	56	55	43	49	38	62	51	28	55	59
Acsl6	acyl-CoA synthetase long-chain family member 6	ENSMUSG00000020333	ENSMUST00000108905, ENSMUST00000108904, ENSMUST00000101213, ENSMUST00000093106, ENSMUST00000101211	E010	+	100	-0.137892	0.957096	0.994447	chr11	54325561	54325660	62	85	67	92	67	79	80	87	58	55	79	73
Acsl6	acyl-CoA synthetase long-chain family member 6	ENSMUSG00000020333	ENSMUST00000108905, ENSMUST00000108904, ENSMUST00000101213, ENSMUST00000093106, ENSMUST00000101211	E009	+	102	-0.130716	0.860213	0.98138	chr11	54325066	54325167	55	86	70	93	51	73	54	91	51	42	82	84
Acsl6	acyl-CoA synthetase long-chain family member 6	ENSMUSG00000020333	ENSMUST00000093106, ENSMUST00000108905	E028	+	3213	0.0977965	0.177692	0.745332	chr11	54361540	54364752	81	147	119	116	156	130	110	113	114	114	62	99
Acsl6	acyl-CoA synthetase long-chain family member 6	ENSMUSG00000020333	ENSMUST00000108905, ENSMUST00000108904, ENSMUST00000101213, ENSMUST00000093106, ENSMUST00000101211	E020	+	73	0.144149	0.000283305	0.0722942	chr11	54341759	54341831	128	251	203	155	130	150	140	153	124	139	106	136
Acsl6	acyl-CoA synthetase long-chain family member 6	ENSMUSG00000020333	ENSMUST00000108905, ENSMUST00000108904, ENSMUST00000101213, ENSMUST00000093106, ENSMUST00000101211	E018	+	135	0.39853	1.18e-05	0.00939091	chr11	54339000	54339134	87	218	160	118	131	158	97	127	96	88	77	88
Acsl6	acyl-CoA synthetase long-chain family member 6	ENSMUSG00000020333	ENSMUST00000108905, ENSMUST00000108904, ENSMUST00000101213, ENSMUST00000093106, ENSMUST00000101211	E024	+	102	0.421486	7.87e-07	0.00113091	chr11	54352022	54352123	166	309	202	208	220	224	117	150	170	168	128	127
Acsl6	acyl-CoA synthetase long-chain family member 6	ENSMUSG00000020333	ENSMUST00000108905, ENSMUST00000108904, ENSMUST00000101213, ENSMUST00000093106, ENSMUST00000101211	E026	+	476	0.440788	1.37e-06	0.00173894	chr11	54361060	54361535	206	346	240	230	278	297	173	171	178	200	140	160
Acsl6	acyl-CoA synthetase long-chain family member 6	ENSMUSG00000020333	ENSMUST00000093106, ENSMUST00000108905	E015	+	78	0.44264	3.13e-07	0.000516939	chr11	54336936	54337013	81	172	120	89	102	115	65	80	89	82	58	59
Acsl6	acyl-CoA synthetase long-chain family member 6	ENSMUSG00000020333	ENSMUST00000108905, ENSMUST00000108904, ENSMUST00000101213, ENSMUST00000093106, ENSMUST00000101211	E017	+	135	0.442589	3.89e-07	0.000584842	chr11	54338412	54338546	106	219	147	111	132	146	83	108	102	109	73	74
Acsl6	acyl-CoA synthetase long-chain family member 6	ENSMUSG00000020333	ENSMUST00000108905, ENSMUST00000108904, ENSMUST00000101213, ENSMUST00000093106, ENSMUST00000101211	E022	+	117	0.490246	2.22e-11	1.13e-07	chr11	54345878	54345994	157	283	214	161	186	183	109	134	138	144	96	109
Acsl6	acyl-CoA synthetase long-chain family member 6	ENSMUSG00000020333	ENSMUST00000108905, ENSMUST00000108904, ENSMUST00000101213, ENSMUST00000093106, ENSMUST00000101211	E023	+	144	0.528779	2.44e-06	0.00275597	chr11	54350558	54350701	194	343	245	204	256	208	122	155	192	164	92	146
Acss1	acyl-CoA synthetase short-chain family member 1	ENSMUSG00000027452	ENSMUST00000028944	E001	-	1688	0.0077994	0.77802	0.968033	chr2	150618105	150619792	149	176	204	154	84	201	147	223	225	145	145	208
Acss1	acyl-CoA synthetase short-chain family member 1	ENSMUSG00000027452	ENSMUST00000028944	E002	-	119	0.00872193	0.93922	0.991658	chr2	150621514	150621632	48	45	72	56	14	64	34	69	61	47	50	76
Acss1	acyl-CoA synthetase short-chain family member 1	ENSMUSG00000027452	ENSMUST00000028944	E004	-	128	0.104316	0.367995	0.857734	chr2	150624990	150625117	56	63	67	50	13	75	36	63	68	50	49	76
Acss2	acyl-CoA synthetase short-chain family member 2	ENSMUSG00000027605	ENSMUST00000029135	E014	+	109	-0.152133	0.23449	0.784878	chr2	155558591	155558699	134	119	156	80	121	173	129	125	109	95	86	128
Acss2	acyl-CoA synthetase short-chain family member 2	ENSMUSG00000027605	ENSMUST00000029135	E008	+	138	-0.147592	0.112889	0.673076	chr2	155555854	155555991	137	141	150	146	154	176	91	121	135	125	126	173
Acss2	acyl-CoA synthetase short-chain family member 2	ENSMUSG00000027605	ENSMUST00000029135	E007	+	115	-0.144223	0.120688	0.685235	chr2	155550355	155550469	147	166	165	177	153	178	103	147	137	138	137	177
Acss2	acyl-CoA synthetase short-chain family member 2	ENSMUSG00000027605	ENSMUST00000029135	E011	+	133	-0.139949	0.132664	0.700814	chr2	155557097	155557229	102	89	111	97	128	143	86	116	81	93	78	116
Acss2	acyl-CoA synthetase short-chain family member 2	ENSMUSG00000027605	ENSMUST00000029135	E010	+	134	-0.0711295	0.573611	0.925194	chr2	155556778	155556911	109	126	127	117	143	135	84	123	86	114	66	141
Acss2	acyl-CoA synthetase short-chain family member 2	ENSMUSG00000027605	ENSMUST00000029135	E013	+	81	-0.0295113	0.759926	0.964057	chr2	155557549	155557629	113	92	130	88	115	155	77	104	94	85	75	111
Acss2	acyl-CoA synthetase short-chain family member 2	ENSMUSG00000027605	ENSMUST00000029135	E012	+	57	-0.0289939	0.792155	0.970875	chr2	155557310	155557366	77	63	93	67	86	107	63	71	66	55	62	71
Acss2	acyl-CoA synthetase short-chain family member 2	ENSMUSG00000027605	ENSMUST00000029135	E016	+	177	-0.00257726	0.948027	0.993011	chr2	155561030	155561206	262	283	314	225	287	326	216	266	207	205	191	227
Acss2	acyl-CoA synthetase short-chain family member 2	ENSMUSG00000027605	ENSMUST00000029135	E009	+	171	0.000774412	0.9229	0.989538	chr2	155556333	155556503	116	133	136	117	146	140	76	101	107	105	82	136
Acss2	acyl-CoA synthetase short-chain family member 2	ENSMUSG00000027605	ENSMUST00000029135	E001	+	337	0.00833534	0.733686	0.960093	chr2	155517948	155518284	157	182	174	212	208	208	92	196	142	118	112	218
Acss2	acyl-CoA synthetase short-chain family member 2	ENSMUSG00000027605	ENSMUST00000029135	E004	+	104	0.0162579	0.774577	0.967334	chr2	155549476	155549579	122	133	151	125	165	133	82	129	115	86	92	128
Acss2	acyl-CoA synthetase short-chain family member 2	ENSMUSG00000027605	ENSMUST00000029135	E006	+	76	0.0189833	0.733843	0.960113	chr2	155550103	155550178	123	151	146	141	130	150	81	112	101	95	108	142
Acss2	acyl-CoA synthetase short-chain family member 2	ENSMUSG00000027605	ENSMUST00000029135	E017	+	75	0.0463052	0.425531	0.879895	chr2	155561746	155561820	192	216	229	183	224	227	148	193	152	140	144	172
Acss2	acyl-CoA synthetase short-chain family member 2	ENSMUSG00000027605	ENSMUST00000029135	E005	+	73	0.0495698	0.564321	0.922619	chr2	155549799	155549871	79	116	120	84	123	115	64	84	91	64	68	103
Acss2	acyl-CoA synthetase short-chain family member 2	ENSMUSG00000027605	ENSMUST00000029135	E003	+	92	0.0551536	0.422316	0.878417	chr2	155549191	155549282	125	139	168	142	171	154	91	130	111	92	103	140
Acss2	acyl-CoA synthetase short-chain family member 2	ENSMUSG00000027605	ENSMUST00000029135	E002	+	196	0.0642363	0.315167	0.834366	chr2	155521981	155522176	173	200	215	217	220	242	116	175	152	129	145	217
Acss2	acyl-CoA synthetase short-chain family member 2	ENSMUSG00000027605	ENSMUST00000029135	E015	+	69	0.0780745	0.328547	0.839064	chr2	155560622	155560690	184	213	231	155	193	242	147	180	154	126	120	163
Acss2	acyl-CoA synthetase short-chain family member 2	ENSMUSG00000027605	ENSMUST00000029135	E018	+	794	0.0885019	0.0860281	0.63474	chr2	155561953	155562746	301	315	358	266	328	335	207	267	237	221	193	255
Acta1	actin alpha 1, skeletal muscle	ENSMUSG00000031972	ENSMUST00000034453	E007	-	60	-0.116544	0.00140024	0.167558	chr8	123894692	123894751	113147	128365	145775	100294	95047	94684	121568	136276	139811	106744	121456	105003
Acta1	actin alpha 1, skeletal muscle	ENSMUSG00000031972	ENSMUST00000034453	E006	-	141	-0.0548971	0.000948168	0.137125	chr8	123893569	123893709	265494	299961	339610	236967	237374	228678	275247	318747	304328	249048	274739	243074
Acta1	actin alpha 1, skeletal muscle	ENSMUSG00000031972	ENSMUST00000034453	E005	-	325	-0.0205477	0.0261422	0.462558	chr8	123893146	123893470	439042	492011	558765	387394	399776	383044	443708	521282	480009	406978	442522	396693
Acta1	actin alpha 1, skeletal muscle	ENSMUSG00000031972	ENSMUST00000034453	E004	-	162	0.0238812	0.373755	0.860382	chr8	123892833	123892994	223543	252005	286675	198463	207942	204940	231935	255719	247920	209757	211984	193394
Acta1	actin alpha 1, skeletal muscle	ENSMUSG00000031972	ENSMUST00000034453	E003	-	192	0.0282786	0.126025	0.692887	chr8	123892544	123892735	226574	248481	282643	198945	212049	198711	230256	253526	241421	210343	214243	190755
Acta1	actin alpha 1, skeletal muscle	ENSMUSG00000031972	ENSMUST00000034453	E002	-	182	0.0418228	0.102745	0.657882	chr8	123892229	123892410	293706	306430	352251	252903	274249	242625	283726	322100	284381	259998	273841	247503
Acta1	actin alpha 1, skeletal muscle	ENSMUSG00000031972	ENSMUST00000034453	E001	-	384	0.107743	0.00532591	0.280316	chr8	123891769	123892152	236953	236709	280133	205275	225386	214441	224541	251361	216015	201987	211532	195163
Acta2	actin alpha 2, smooth muscle, aorta	ENSMUSG00000035783	ENSMUST00000039631	E008	-	152	-0.0778487	0.112418	0.672743	chr19	34252425	34252576	554	531	653	477	663	552	433	499	491	403	498	479
Acta2	actin alpha 2, smooth muscle, aorta	ENSMUSG00000035783	ENSMUST00000039631	E009	-	301	-0.0542139	0.388377	0.86631	chr19	34255290	34255590	300	290	386	264	342	298	248	265	258	209	266	265
Acta2	actin alpha 2, smooth muscle, aorta	ENSMUSG00000035783	ENSMUST00000039631	E007	-	129	-0.0416706	0.181708	0.749183	chr19	34251730	34251858	834	753	946	776	1016	807	609	779	677	614	668	750
Acta2	actin alpha 2, smooth muscle, aorta	ENSMUSG00000035783	ENSMUST00000039631	E005	-	85	-0.0190461	0.593954	0.930207	chr19	34246652	34246736	586	589	775	531	771	638	479	581	533	467	446	551
Acta2	actin alpha 2, smooth muscle, aorta	ENSMUSG00000035783	ENSMUST00000039631	E006	-	111	-0.00720107	0.778884	0.968343	chr19	34248424	34248534	788	759	978	753	1060	811	600	766	642	610	619	776
Acta2	actin alpha 2, smooth muscle, aorta	ENSMUSG00000035783	ENSMUST00000039631	E002	-	182	0.0357354	0.447095	0.886475	chr19	34243317	34243498	696	738	821	715	1008	686	562	676	551	502	560	676
Acta2	actin alpha 2, smooth muscle, aorta	ENSMUSG00000035783	ENSMUST00000039631	E003	-	192	0.0386798	0.247198	0.792245	chr19	34244912	34245103	727	722	910	700	980	755	565	657	614	531	572	680
Acta2	actin alpha 2, smooth muscle, aorta	ENSMUSG00000035783	ENSMUST00000039631	E004	-	162	0.0405566	0.294102	0.821346	chr19	34246078	34246239	773	706	992	674	982	793	565	687	642	559	563	693
Acta2	actin alpha 2, smooth muscle, aorta	ENSMUSG00000035783	ENSMUST00000039631	E001	-	721	0.0675894	0.284978	0.816141	chr19	34241090	34241810	503	475	576	500	757	496	416	461	391	350	377	456
Actb	actin, beta	ENSMUSG00000029580	ENSMUST00000100497	E006	-	103	-0.103848	0.0521927	0.558268	chr5	142906652	142906754	1358	1269	1242	1313	1150	1233	1207	1355	1107	1175	1144	974
Actb	actin, beta	ENSMUSG00000029580	ENSMUST00000100497	E005	-	129	-0.0456692	0.264127	0.8015	chr5	142905564	142905692	2255	2170	2035	2216	1946	2069	1903	2187	1735	1942	1848	1602
Actb	actin, beta	ENSMUSG00000029580	ENSMUST00000100497	E004	-	240	-0.0042311	0.647347	0.943199	chr5	142905237	142905476	4922	4617	4494	4944	4607	4331	3831	4618	3772	4110	4110	3505
Actb	actin, beta	ENSMUSG00000029580	ENSMUST00000100497	E003	-	439	0.00141647	0.60892	0.933925	chr5	142904344	142904782	6209	5892	5637	6400	6091	5479	4945	5687	5045	5660	5137	4092
Actb	actin, beta	ENSMUSG00000029580	ENSMUST00000100497	E002	-	182	0.0277751	0.680244	0.950443	chr5	142904067	142904248	3352	3302	3155	3660	3692	3123	2735	2999	2743	3482	2726	2355
Actb	actin, beta	ENSMUSG00000029580	ENSMUST00000100497	E001	-	827	0.0886067	0.342062	0.846346	chr5	142903115	142903941	7047	7063	6893	9065	9196	7550	6467	6841	5819	7957	5448	5480
Actc1	actin, alpha, cardiac muscle 1	ENSMUSG00000068614	ENSMUST00000090269	E007	-	126	-0.138549	0.0284482	0.475978	chr2	114052762	114052887	5511	2487	4283	2927	7014	2030	1823	1675	2512	1609	2554	1355
Actc1	actin, alpha, cardiac muscle 1	ENSMUSG00000068614	ENSMUST00000090269	E006	-	158	-0.075031	0.000609781	0.108338	chr2	114051903	114052060	21399	9443	15421	11200	27986	8455	6727	6450	8671	6196	9583	5211
Actc1	actin, alpha, cardiac muscle 1	ENSMUSG00000068614	ENSMUST00000090269	E005	-	325	-0.0623677	0.00380262	0.243717	chr2	114050289	114050613	34691	15048	24319	18252	45651	13875	10695	10485	13575	9665	15712	8453
Actc1	actin, alpha, cardiac muscle 1	ENSMUSG00000068614	ENSMUST00000090269	E004	-	162	0.0110662	0.071548	0.602609	chr2	114049515	114049676	21897	9408	15369	11743	29620	8936	6707	6322	8229	6092	9283	5115
Actc1	actin, alpha, cardiac muscle 1	ENSMUSG00000068614	ENSMUST00000090269	E003	-	192	0.0407569	0.00129466	0.162674	chr2	114049169	114049360	23203	9864	16164	12430	31729	9830	6972	6549	8569	6478	9744	5269
Actc1	actin, alpha, cardiac muscle 1	ENSMUSG00000068614	ENSMUST00000090269	E002	-	182	0.0822683	0.00319378	0.22919	chr2	114048123	114048304	16183	6921	11513	8773	22120	7216	4920	4567	6030	4580	6313	3450
Actc1	actin, alpha, cardiac muscle 1	ENSMUSG00000068614	ENSMUST00000090269	E001	-	328	0.101047	0.022209	0.441986	chr2	114047282	114047609	9850	4017	6894	5497	14313	4431	3020	2864	3670	2693	3839	2185
Actl6a	actin-like 6A	ENSMUSG00000027671	ENSMUST00000029214	E002	+	77	-0.122028	0.0575769	0.570716	chr3	32711868	32711944	200	226	255	216	204	201	223	229	208	170	180	183
Actl6a	actin-like 6A	ENSMUSG00000027671	ENSMUST00000029214	E001	+	374	-0.114334	0.267157	0.803758	chr3	32708507	32708880	188	176	201	188	156	182	169	195	169	146	145	172
Actl6a	actin-like 6A	ENSMUSG00000027671	ENSMUST00000029214	E003	+	175	-0.0516333	0.376984	0.861331	chr3	32712101	32712275	291	292	382	249	258	245	277	291	281	226	214	209
Actl6a	actin-like 6A	ENSMUSG00000027671	ENSMUST00000029214	E004	+	101	-0.0147296	0.875558	0.98325	chr3	32714517	32714617	170	194	251	138	161	140	161	173	163	136	137	125
Actl6a	actin-like 6A	ENSMUSG00000027671	ENSMUST00000029214	E005	+	98	0.00631279	0.899298	0.985302	chr3	32715416	32715513	185	197	245	144	177	142	169	150	151	147	154	140
Actl6a	actin-like 6A	ENSMUSG00000027671	ENSMUST00000029214	E008	+	90	0.0119165	0.861104	0.981412	chr3	32718567	32718656	81	103	96	78	83	61	73	75	73	76	63	59
Actl6a	actin-like 6A	ENSMUSG00000027671	ENSMUST00000029214	E009	+	62	0.0398663	0.68214	0.950894	chr3	32719901	32719962	69	86	88	60	69	52	59	57	63	67	53	48
Actl6a	actin-like 6A	ENSMUSG00000027671	ENSMUST00000029214	E010	+	115	0.0509298	0.563445	0.922224	chr3	32720186	32720300	93	94	106	76	96	64	75	86	75	80	63	51
Actl6a	actin-like 6A	ENSMUSG00000027671	ENSMUST00000029214	E006	+	95	0.0574362	0.405446	0.871696	chr3	32718031	32718125	154	155	180	129	135	110	143	115	130	112	97	101
Actl6a	actin-like 6A	ENSMUSG00000027671	ENSMUST00000029214	E012	+	96	0.117591	0.289488	0.8195	chr3	32722620	32722715	62	77	61	65	66	54	58	62	48	53	41	37
Actl6a	actin-like 6A	ENSMUSG00000027671	ENSMUST00000029214	E011	+	81	0.154501	0.198191	0.761062	chr3	32720435	32720515	68	80	70	69	87	60	58	74	51	56	51	39
Actl6a	actin-like 6A	ENSMUSG00000027671	ENSMUST00000029214	E007	+	107	0.204449	0.0137882	0.386198	chr3	32718368	32718474	122	136	133	107	110	98	99	105	90	88	70	64
Actn1	actinin, alpha 1	ENSMUSG00000015143	ENSMUST00000021554, ENSMUST00000167327	E017	-	82	-0.257858	0.0354867	0.499656	chr12	80193636	80193717	51	54	55	46	53	56	57	50	54	49	40	46
Actn1	actinin, alpha 1	ENSMUSG00000015143	ENSMUST00000021554, ENSMUST00000167327	E021	-	120	-0.243115	0.0301846	0.481943	chr12	80204962	80205081	88	56	67	56	70	49	53	61	64	65	57	59
Actn1	actinin, alpha 1	ENSMUSG00000015143	ENSMUST00000021554, ENSMUST00000167327	E016	-	86	-0.196514	0.19234	0.756225	chr12	80192368	80192453	56	54	72	40	58	51	67	44	56	55	36	40
Actn1	actinin, alpha 1	ENSMUSG00000015143	ENSMUST00000021554, ENSMUST00000167327	E020	-	87	-0.18308	0.130557	0.698062	chr12	80198981	80199067	75	69	86	73	63	57	70	59	72	56	51	69
Actn1	actinin, alpha 1	ENSMUSG00000015143	ENSMUST00000021554, ENSMUST00000167327	E018	-	79	-0.152692	0.195273	0.758864	chr12	80196395	80196473	64	59	60	62	55	56	66	50	53	46	43	53
Actn1	actinin, alpha 1	ENSMUSG00000015143	ENSMUST00000021554, ENSMUST00000167327	E019	-	88	-0.122557	0.318327	0.834644	chr12	80196926	80197013	74	73	77	77	63	58	76	61	65	48	48	63
Actn1	actinin, alpha 1	ENSMUSG00000015143	ENSMUST00000021554, ENSMUST00000167327	E015	-	93	-0.127073	0.453376	0.887372	chr12	80184807	80184899	61	53	93	40	70	46	72	45	55	45	38	55
Actn1	actinin, alpha 1	ENSMUSG00000015143	ENSMUST00000021554, ENSMUST00000167327	E022	-	115	-0.035466	0.726191	0.958596	chr12	80209359	80209473	92	53	59	58	72	43	58	56	38	51	59	42
Actn1	actinin, alpha 1	ENSMUSG00000015143	ENSMUST00000021554, ENSMUST00000167327	E006	-	147	-0.0325042	0.73202	0.959925	chr12	80171729	80171875	89	79	67	74	100	65	70	70	59	50	70	62
Actn1	actinin, alpha 1	ENSMUSG00000015143	ENSMUST00000021554, ENSMUST00000167327	E023	-	105	-0.0201249	0.904944	0.986376	chr12	80259987	80260091	96	61	55	53	72	35	72	53	25	58	54	35
Actn1	actinin, alpha 1	ENSMUSG00000015143	ENSMUST00000021554, ENSMUST00000167327	E013	-	148	-0.020441	0.826133	0.976989	chr12	80181361	80181508	106	97	88	75	109	63	59	80	94	66	64	66
Actn1	actinin, alpha 1	ENSMUSG00000015143	ENSMUST00000021554, ENSMUST00000167327	E011	-	109	-0.00690178	0.923141	0.989538	chr12	80177188	80177296	81	69	88	57	92	67	63	74	68	62	48	44
Actn1	actinin, alpha 1	ENSMUSG00000015143	ENSMUST00000021554, ENSMUST00000167327	E010	-	141	6.18e-05	0.97582	0.997083	chr12	80176156	80176296	97	72	87	94	106	69	84	80	77	63	53	56
Actn1	actinin, alpha 1	ENSMUSG00000015143	ENSMUST00000021554	E024	-	280	0.0290691	0.950976	0.993423	chr12	80260092	80260371	114	76	61	60	97	43	85	63	27	64	62	47
Actn1	actinin, alpha 1	ENSMUSG00000015143	ENSMUST00000021554, ENSMUST00000167327	E012	-	151	0.0360897	0.769532	0.966359	chr12	80178302	80178452	96	79	96	80	110	74	70	84	90	60	56	51
Actn1	actinin, alpha 1	ENSMUSG00000015143	ENSMUST00000021554, ENSMUST00000167327	E009	-	183	0.0523439	0.595859	0.930365	chr12	80174460	80174642	120	87	95	107	123	85	87	80	85	84	57	75
Actn1	actinin, alpha 1	ENSMUSG00000015143	ENSMUST00000021554, ENSMUST00000167327	E007	-	180	0.0623558	0.556142	0.920871	chr12	80172963	80173142	111	80	83	88	110	82	68	70	73	55	75	76
Actn1	actinin, alpha 1	ENSMUSG00000015143	ENSMUST00000021554, ENSMUST00000167327	E014	-	231	0.064179	0.520925	0.91041	chr12	80183393	80183623	104	91	115	77	113	79	91	70	83	53	61	77
Actn1	actinin, alpha 1	ENSMUSG00000015143	ENSMUST00000021554, ENSMUST00000167327	E008	-	135	0.0911708	0.390251	0.867038	chr12	80174080	80174214	96	76	78	85	96	65	65	61	63	65	52	60
Actn1	actinin, alpha 1	ENSMUSG00000015143	ENSMUST00000021554, ENSMUST00000167327	E003	-	159	0.156788	0.10181	0.65717	chr12	80168858	80169016	114	84	91	95	128	99	81	73	73	69	63	72
Actn1	actinin, alpha 1	ENSMUSG00000015143	ENSMUST00000021554, ENSMUST00000167327	E002	-	159	0.183678	0.097609	0.651764	chr12	80168322	80168480	127	93	118	112	146	125	94	79	90	64	71	102
Actn1	actinin, alpha 1	ENSMUSG00000015143	ENSMUST00000021554	E001	-	775	0.190834	0.0894279	0.639698	chr12	80167547	80168321	149	122	142	145	206	145	133	95	119	89	75	118
Actn2	actinin alpha 2	ENSMUSG00000052374	ENSMUST00000064204	E021	-	386	-0.0926701	0.0105279	0.355912	chr13	12340375	12340760	4995	5127	6649	5715	8140	6260	3264	4988	5346	4589	4306	5814
Actn2	actinin alpha 2	ENSMUSG00000052374	ENSMUST00000064204	E016	-	79	-0.0632058	0.264651	0.801803	chr13	12304314	12304392	5309	5826	7578	6542	9483	5919	3348	5205	5934	5408	4359	6261
Actn2	actinin alpha 2	ENSMUSG00000052374	ENSMUST00000064204	E018	-	87	-0.0611121	0.170888	0.739629	chr13	12308900	12308986	5777	6364	8395	7201	10303	6900	3803	5838	6515	5948	4761	6862
Actn2	actinin alpha 2	ENSMUSG00000052374	ENSMUST00000064204	E017	-	88	-0.0567938	0.153777	0.724687	chr13	12306274	12306361	5563	6003	7808	6902	9749	6597	3537	5403	6202	5660	4617	6474
Actn2	actinin alpha 2	ENSMUSG00000052374	ENSMUST00000064204	E015	-	82	-0.0540145	0.163716	0.732486	chr13	12300935	12301016	4666	4821	6403	5508	8093	5221	2945	4395	5047	4777	3716	5069
Actn2	actinin alpha 2	ENSMUSG00000052374	ENSMUST00000064204	E019	-	120	-0.0524525	0.206231	0.765549	chr13	12309595	12309714	5958	6552	8613	7370	10418	7558	3941	6008	6737	6014	4903	7085
Actn2	actinin alpha 2	ENSMUSG00000052374	ENSMUST00000064204	E011	-	148	-0.0468418	0.0547974	0.564363	chr13	12290674	12290821	6960	6475	8725	7959	11063	8186	4202	6268	6883	6288	5860	7241
Actn2	actinin alpha 2	ENSMUSG00000052374	ENSMUST00000064204	E010	-	151	-0.0350633	0.227341	0.779564	chr13	12288507	12288657	6712	6151	8354	7555	10532	7855	3868	5898	6441	6145	5582	6868
Actn2	actinin alpha 2	ENSMUSG00000052374	ENSMUST00000064204	E013	-	93	-0.0245095	0.385218	0.865274	chr13	12294310	12294402	4738	4768	6106	5486	7913	6209	3017	4505	4989	4616	3778	4973
Actn2	actinin alpha 2	ENSMUSG00000052374	ENSMUST00000064204	E012	-	231	-0.0228058	0.410864	0.873757	chr13	12291660	12291890	7407	7286	9452	8599	12105	9600	4649	6899	7692	6864	5965	7860
Actn2	actinin alpha 2	ENSMUSG00000052374	ENSMUST00000064204	E014	-	86	-0.023338	0.454475	0.888014	chr13	12296475	12296560	4265	4411	5728	4977	7290	5472	2671	4011	4584	4332	3378	4592
Actn2	actinin alpha 2	ENSMUSG00000052374	ENSMUST00000064204	E020	-	115	-0.021679	0.651745	0.944315	chr13	12310847	12310961	3309	3451	4521	4013	5570	4804	2215	3257	3640	3140	2751	3803
Actn2	actinin alpha 2	ENSMUSG00000052374	ENSMUST00000064204	E009	-	109	-0.00950012	0.714368	0.95661	chr13	12282515	12282623	5632	5210	6932	6269	8932	6636	3264	4812	5323	5158	4462	5726
Actn2	actinin alpha 2	ENSMUSG00000052374	ENSMUST00000064204	E008	-	141	-0.00159435	0.982488	0.998037	chr13	12280429	12280569	7713	7114	9693	8531	12521	8822	4529	6718	7027	6880	6127	7944
Actn2	actinin alpha 2	ENSMUSG00000052374	ENSMUST00000064204	E007	-	183	0.0439175	0.0395161	0.516656	chr13	12278794	12278976	7787	7136	9906	8422	12340	9067	4489	6470	6839	6752	5938	7692
Actn2	actinin alpha 2	ENSMUSG00000052374	ENSMUST00000064204	E006	-	135	0.0696717	0.0058056	0.288128	chr13	12277399	12277533	5505	5044	7056	6049	8904	6798	3154	4556	4836	4915	4106	5469
Actn2	actinin alpha 2	ENSMUSG00000052374	ENSMUST00000064204	E005	-	180	0.0712049	0.00249175	0.211295	chr13	12276363	12276542	6294	5632	7800	6795	10139	7237	3441	4928	5461	5537	4518	6221
Actn2	actinin alpha 2	ENSMUSG00000052374	ENSMUST00000064204	E004	-	147	0.0866737	0.0302339	0.481943	chr13	12275078	12275224	5617	4644	6604	5960	9205	6060	3001	4274	4729	4674	3943	5250
Actn2	actinin alpha 2	ENSMUSG00000052374	ENSMUST00000064204	E001	-	227	0.113914	0.031293	0.484566	chr13	12269426	12269652	2803	2345	3211	3062	4808	3051	1540	2063	2439	2363	1919	2549
Actn2	actinin alpha 2	ENSMUSG00000052374	ENSMUST00000064204	E003	-	66	0.124984	0.0141443	0.389698	chr13	12272699	12272764	4386	3645	4977	4618	7505	4944	2338	3342	3616	3662	3023	3953
Actn2	actinin alpha 2	ENSMUSG00000052374	ENSMUST00000064204	E002	-	159	0.132549	0.00523744	0.278182	chr13	12270778	12270936	5509	4594	6266	5890	9339	6268	2940	4077	4596	4555	3818	4966
Actn3	actinin alpha 3	ENSMUSG00000006457	ENSMUST00000006626	E011	-	148	-0.0639578	0.00760797	0.315449	chr19	4867541	4867688	36285	46813	49494	33306	24174	30891	49171	48860	48335	38990	40816	35854
Actn3	actinin alpha 3	ENSMUSG00000006457	ENSMUST00000006626	E020	-	115	-0.061253	0.0175502	0.413629	chr19	4872542	4872656	44422	60790	61721	40158	29753	35289	58864	62242	57872	47376	48517	46402
Actn3	actinin alpha 3	ENSMUSG00000006457	ENSMUST00000006626	E021	-	199	-0.0596586	0.0644988	0.58935	chr19	4877711	4877909	42636	59270	60215	38702	28542	33206	57446	60507	55885	45217	45705	44796
Actn3	actinin alpha 3	ENSMUSG00000006457	ENSMUST00000006626	E012	-	231	-0.0327102	0.333626	0.841619	chr19	4867813	4868043	40610	53642	55746	37248	27364	36983	53378	56183	51125	44484	45259	41489
Actn3	actinin alpha 3	ENSMUSG00000006457	ENSMUST00000006626	E010	-	151	-0.0317205	0.0705275	0.600658	chr19	4865299	4865449	49480	62721	66853	44816	33033	40127	63272	64897	61377	51996	54359	48319
Actn3	actinin alpha 3	ENSMUSG00000006457	ENSMUST00000006626	E019	-	120	-0.0324674	0.164916	0.733538	chr19	4872239	4872358	40747	55488	56692	36668	26757	32423	53449	54946	53558	43647	42719	39897
Actn3	actinin alpha 3	ENSMUSG00000006457	ENSMUST00000006626	E013	-	93	-0.0208176	0.443598	0.885535	chr19	4868718	4868810	28451	38102	39381	26127	19167	25285	36535	39311	35782	31588	30900	29026
Actn3	actinin alpha 3	ENSMUSG00000006457	ENSMUST00000006626	E018	-	87	-0.0112666	0.63844	0.941106	chr19	4871771	4871857	39472	52178	53810	35266	26488	29258	48922	51741	49213	41875	40362	37765
Actn3	actinin alpha 3	ENSMUSG00000006457	ENSMUST00000006626	E015	-	82	-0.00557112	0.893187	0.984401	chr19	4870912	4870993	23845	32700	33823	22037	16674	18453	31144	31271	32125	27014	23692	22696
Actn3	actinin alpha 3	ENSMUSG00000006457	ENSMUST00000006626	E009	-	109	-0.00347334	0.977127	0.997083	chr19	4864653	4864761	36912	45787	48395	32993	24053	30299	46336	46142	44351	38302	38745	34706
Actn3	actinin alpha 3	ENSMUSG00000006457	ENSMUST00000006626	E017	-	88	-0.00256427	0.868613	0.982502	chr19	4871597	4871684	32966	43671	44978	29550	21991	24776	41217	43120	40915	34981	33329	31153
Actn3	actinin alpha 3	ENSMUSG00000006457	ENSMUST00000006626	E016	-	79	0.000926034	0.988283	0.998664	chr19	4871082	4871160	30878	41734	43252	28120	20916	23571	39757	40515	39813	33618	30664	29155
Actn3	actinin alpha 3	ENSMUSG00000006457	ENSMUST00000006626	E005	-	180	0.00885193	0.519593	0.909907	chr19	4863135	4863314	42372	49682	53880	37543	29347	32604	51108	52150	48045	43649	42748	39353
Actn3	actinin alpha 3	ENSMUSG00000006457	ENSMUST00000006626	E006	-	135	0.0199856	0.213431	0.771347	chr19	4863410	4863544	30880	36950	39467	27488	21462	25180	38325	37784	35927	32138	30753	28560
Actn3	actinin alpha 3	ENSMUSG00000006457	ENSMUST00000006626	E014	-	86	0.0226084	0.470904	0.89414	chr19	4869358	4869443	22322	31520	32365	20934	15714	19780	29827	30044	30042	25648	22572	21310
Actn3	actinin alpha 3	ENSMUSG00000006457	ENSMUST00000006626	E008	-	141	0.0341248	0.00436711	0.259151	chr19	4864425	4864565	38126	47612	50550	33729	25186	31064	47717	46950	45048	39231	37174	35155
Actn3	actinin alpha 3	ENSMUSG00000006457	ENSMUST00000006626	E007	-	183	0.0348215	0.0103652	0.354036	chr19	4863971	4864153	37759	47334	50275	34083	25696	31292	47897	46678	44764	39692	37113	35159
Actn3	actinin alpha 3	ENSMUSG00000006457	ENSMUST00000006626	E004	-	147	0.0462015	0.0791736	0.621099	chr19	4862324	4862470	34069	39389	43098	30226	23748	26620	40498	39955	37618	34599	33848	30385
Actn3	actinin alpha 3	ENSMUSG00000006457	ENSMUST00000006626	E001	-	288	0.0531007	0.125046	0.691068	chr19	4861216	4861503	16761	19046	22055	14975	12203	13450	20414	20092	18217	17379	16373	15463
Actn3	actinin alpha 3	ENSMUSG00000006457	ENSMUST00000006626	E002	-	159	0.069311	0.0403349	0.519521	chr19	4861585	4861743	29143	33776	37136	26072	20781	24871	34591	34688	31785	30148	28929	26117
Actn3	actinin alpha 3	ENSMUSG00000006457	ENSMUST00000006626	E003	-	66	0.114815	0.0150786	0.395779	chr19	4862170	4862235	20153	23346	25299	17920	14274	18582	23565	22944	21866	20750	19524	17166
Actn4	actinin alpha 4	ENSMUSG00000054808	ENSMUST00000068045	E018	-	87	-0.179071	0.000639653	0.111088	chr7	28916160	28916246	218	252	284	226	286	199	229	296	287	240	252	287
Actn4	actinin alpha 4	ENSMUSG00000054808	ENSMUST00000068045	E019	-	120	-0.132155	0.0153733	0.398295	chr7	28918672	28918791	246	276	315	259	307	218	264	316	313	233	280	297
Actn4	actinin alpha 4	ENSMUSG00000054808	ENSMUST00000068045	E021	-	322	-0.118946	0.0310666	0.484084	chr7	28962019	28962340	225	255	255	221	278	217	254	261	272	203	251	270
Actn4	actinin alpha 4	ENSMUSG00000054808	ENSMUST00000068045	E017	-	88	-0.093788	0.117397	0.680411	chr7	28915213	28915300	162	216	226	189	239	168	176	221	228	199	179	225
Actn4	actinin alpha 4	ENSMUSG00000054808	ENSMUST00000068045	E020	-	115	-0.0922336	0.255613	0.79612	chr7	28918954	28919068	172	194	193	177	227	130	195	177	207	153	197	185
Actn4	actinin alpha 4	ENSMUSG00000054808	ENSMUST00000068045	E013	-	93	-0.0836587	0.406631	0.872227	chr7	28906972	28907064	92	126	130	114	147	116	94	145	138	126	138	96
Actn4	actinin alpha 4	ENSMUSG00000054808	ENSMUST00000068045	E014	-	86	-0.0362978	0.678506	0.950295	chr7	28911490	28911575	87	133	153	95	147	110	94	156	127	116	124	95
Actn4	actinin alpha 4	ENSMUSG00000054808	ENSMUST00000068045	E016	-	79	-0.0159695	0.713736	0.956527	chr7	28913378	28913456	114	172	203	147	200	139	135	175	159	177	141	157
Actn4	actinin alpha 4	ENSMUSG00000054808	ENSMUST00000068045	E008	-	141	-0.00157505	0.811765	0.974522	chr7	28898339	28898479	194	220	227	184	221	156	213	196	189	180	184	192
Actn4	actinin alpha 4	ENSMUSG00000054808	ENSMUST00000068045	E009	-	109	0.00437058	0.87899	0.98325	chr7	28898620	28898728	190	207	202	161	217	148	184	181	184	174	169	184
Actn4	actinin alpha 4	ENSMUSG00000054808	ENSMUST00000068045	E010	-	151	0.0165115	0.960487	0.994962	chr7	28901877	28902027	211	215	223	189	239	206	192	242	186	214	201	183
Actn4	actinin alpha 4	ENSMUSG00000054808	ENSMUST00000068045	E006	-	135	0.0326411	0.764171	0.965061	chr7	28897849	28897983	198	226	260	179	255	192	201	233	195	205	186	209
Actn4	actinin alpha 4	ENSMUSG00000054808	ENSMUST00000068045	E015	-	82	0.0425008	0.89444	0.984649	chr7	28912240	28912321	99	145	193	109	183	120	110	172	124	145	127	111
Actn4	actinin alpha 4	ENSMUSG00000054808	ENSMUST00000068045	E005	-	180	0.0520837	0.508419	0.906044	chr7	28896876	28897055	239	282	289	203	307	217	231	256	227	230	226	252
Actn4	actinin alpha 4	ENSMUSG00000054808	ENSMUST00000068045	E004	-	147	0.0555735	0.523628	0.911751	chr7	28896089	28896235	187	225	223	190	216	194	189	195	168	188	175	224
Actn4	actinin alpha 4	ENSMUSG00000054808	ENSMUST00000068045	E012	-	231	0.0601087	0.615359	0.935509	chr7	28905225	28905455	150	204	179	165	209	160	139	206	183	172	154	130
Actn4	actinin alpha 4	ENSMUSG00000054808	ENSMUST00000068045	E007	-	183	0.066831	0.402524	0.870675	chr7	28898069	28898251	195	201	223	191	252	169	179	201	184	184	174	206
Actn4	actinin alpha 4	ENSMUSG00000054808	ENSMUST00000068045	E003	-	81	0.0680656	0.475551	0.895377	chr7	28895432	28895512	199	215	244	238	218	213	206	228	166	193	192	229
Actn4	actinin alpha 4	ENSMUSG00000054808	ENSMUST00000068045	E011	-	148	0.107468	0.403379	0.871075	chr7	28904541	28904688	167	169	176	167	190	193	133	204	165	173	161	116
Actn4	actinin alpha 4	ENSMUSG00000054808	ENSMUST00000068045	E002	-	159	0.121005	0.142872	0.712367	chr7	28894501	28894659	366	384	374	386	400	362	357	379	268	323	320	359
Actn4	actinin alpha 4	ENSMUSG00000054808	ENSMUST00000068045	E001	-	1140	0.139273	0.0145794	0.392498	chr7	28893248	28894387	684	654	702	661	790	637	621	692	556	530	580	623
Actr10	ARP10 actin-related protein 10	ENSMUSG00000021076	ENSMUST00000021479	E001	+	175	-0.112307	0.0621843	0.584288	chr12	70937857	70938031	345	434	515	376	365	281	399	445	432	346	314	325
Actr10	ARP10 actin-related protein 10	ENSMUSG00000021076	ENSMUST00000021479	E002	+	73	-0.110824	0.0271668	0.467094	chr12	70940798	70940870	437	563	626	494	483	364	513	558	553	448	404	419
Actr10	ARP10 actin-related protein 10	ENSMUSG00000021076	ENSMUST00000021479	E003	+	83	-0.0866149	0.179113	0.746589	chr12	70942259	70942341	363	466	479	390	385	289	407	428	456	339	331	314
Actr10	ARP10 actin-related protein 10	ENSMUSG00000021076	ENSMUST00000021479	E013	+	2852	-0.0482526	0.500015	0.903349	chr12	70961867	70964718	233	298	319	250	282	289	267	322	295	251	203	227
Actr10	ARP10 actin-related protein 10	ENSMUSG00000021076	ENSMUST00000021479	E007	+	80	-0.00681538	0.970913	0.996397	chr12	70952950	70953029	235	287	310	277	297	272	251	311	309	253	200	204
Actr10	ARP10 actin-related protein 10	ENSMUSG00000021076	ENSMUST00000021479	E004	+	109	-0.00815584	0.989866	0.998802	chr12	70943409	70943517	401	502	529	421	407	358	435	448	475	368	336	319
Actr10	ARP10 actin-related protein 10	ENSMUSG00000021076	ENSMUST00000021479	E009	+	80	0.0167802	0.630976	0.938859	chr12	70956273	70956352	307	422	461	348	410	328	367	387	377	329	249	326
Actr10	ARP10 actin-related protein 10	ENSMUSG00000021076	ENSMUST00000021479	E006	+	68	0.0371271	0.529615	0.913613	chr12	70949704	70949771	200	222	236	231	236	228	205	246	233	201	144	169
Actr10	ARP10 actin-related protein 10	ENSMUSG00000021076	ENSMUST00000021479	E005	+	108	0.0355619	0.405585	0.871761	chr12	70947452	70947559	308	329	398	339	343	325	309	353	370	281	236	256
Actr10	ARP10 actin-related protein 10	ENSMUSG00000021076	ENSMUST00000021479	E008	+	36	0.0361744	0.471255	0.894199	chr12	70954619	70954654	172	254	254	209	238	208	195	234	237	185	155	172
Actr10	ARP10 actin-related protein 10	ENSMUSG00000021076	ENSMUST00000021479	E010	+	74	0.0425075	0.337728	0.844399	chr12	70956600	70956673	266	365	385	302	331	281	307	327	296	274	215	276
Actr10	ARP10 actin-related protein 10	ENSMUSG00000021076	ENSMUST00000021479	E011	+	82	0.057846	0.190634	0.754613	chr12	70958032	70958113	289	367	391	330	318	300	304	344	307	278	224	277
Actr10	ARP10 actin-related protein 10	ENSMUSG00000021076	ENSMUST00000021479	E012	+	202	0.160543	0.00133077	0.16449	chr12	70959841	70960042	288	395	441	355	405	358	305	370	349	279	236	277
Actr1a	ARP1 actin-related protein 1A, centractin alpha	ENSMUSG00000025228	ENSMUST00000040270	E009	-	76	-0.0903406	0.0688221	0.597758	chr19	46385013	46385088	312	363	385	302	302	257	288	342	341	376	286	272
Actr1a	ARP1 actin-related protein 1A, centractin alpha	ENSMUSG00000025228	ENSMUST00000040270	E010	-	65	-0.0766767	0.0947886	0.647251	chr19	46387452	46387516	306	400	405	336	338	258	343	375	366	361	296	267
Actr1a	ARP1 actin-related protein 1A, centractin alpha	ENSMUSG00000025228	ENSMUST00000040270	E011	-	118	-0.0486611	0.290212	0.819899	chr19	46395630	46395747	261	371	363	310	295	234	312	330	332	311	242	241
Actr1a	ARP1 actin-related protein 1A, centractin alpha	ENSMUSG00000025228	ENSMUST00000040270	E008	-	126	-0.046749	0.17108	0.739966	chr19	46384220	46384345	377	489	510	367	355	376	414	413	395	465	363	330
Actr1a	ARP1 actin-related protein 1A, centractin alpha	ENSMUSG00000025228	ENSMUST00000040270	E007	-	125	-0.0464222	0.19165	0.755843	chr19	46382294	46382418	384	506	530	377	368	348	435	424	388	447	379	341
Actr1a	ARP1 actin-related protein 1A, centractin alpha	ENSMUSG00000025228	ENSMUST00000040270	E003	-	62	-0.00324993	0.74073	0.960945	chr19	46379413	46379474	226	412	342	276	272	312	290	315	309	310	264	227
Actr1a	ARP1 actin-related protein 1A, centractin alpha	ENSMUSG00000025228	ENSMUST00000040270	E006	-	217	0.00956982	0.78002	0.96866	chr19	46380917	46381133	423	555	548	442	438	425	462	445	438	488	392	397
Actr1a	ARP1 actin-related protein 1A, centractin alpha	ENSMUSG00000025228	ENSMUST00000040270	E004	-	175	0.0114865	0.858066	0.981184	chr19	46379582	46379756	341	482	460	337	348	395	388	391	373	366	353	312
Actr1a	ARP1 actin-related protein 1A, centractin alpha	ENSMUSG00000025228	ENSMUST00000040270	E005	-	93	0.0582634	0.449137	0.88694	chr19	46380249	46380341	287	378	372	313	308	305	320	290	307	310	267	264
Actr1a	ARP1 actin-related protein 1A, centractin alpha	ENSMUSG00000025228	ENSMUST00000040270	E001	-	1659	0.0814325	0.048545	0.543711	chr19	46376811	46378469	2024	2359	2298	2038	2012	1938	1861	1977	1934	1907	1730	1733
Actr1a	ARP1 actin-related protein 1A, centractin alpha	ENSMUSG00000025228	ENSMUST00000040270	E002	-	41	0.083806	0.352653	0.85168	chr19	46378608	46378648	219	373	323	248	266	277	260	262	266	250	247	212
Actr1b	ARP1 actin-related protein 1B, centractin beta	ENSMUSG00000037351	ENSMUST00000043951	E011	-	203	-0.118361	0.000173598	0.0536142	chr1	36709806	36710008	556	731	745	513	505	568	630	667	663	582	503	626
Actr1b	ARP1 actin-related protein 1B, centractin beta	ENSMUSG00000037351	ENSMUST00000043951	E007	-	125	-0.0787314	0.00808021	0.319019	chr1	36702059	36702183	805	1054	1080	759	850	810	900	891	982	809	774	921
Actr1b	ARP1 actin-related protein 1B, centractin beta	ENSMUSG00000037351	ENSMUST00000043951	E010	-	65	-0.0649547	0.0190812	0.424918	chr1	36708191	36708255	560	688	698	507	499	563	580	606	616	533	505	598
Actr1b	ARP1 actin-related protein 1B, centractin beta	ENSMUSG00000037351	ENSMUST00000043951	E008	-	126	-0.0285426	0.093774	0.645705	chr1	36702475	36702600	910	1167	1208	810	876	916	929	1002	1002	877	838	962
Actr1b	ARP1 actin-related protein 1B, centractin beta	ENSMUSG00000037351	ENSMUST00000043951	E009	-	76	-0.00200257	0.555759	0.920756	chr1	36706870	36706945	769	999	1014	674	741	790	789	833	833	726	718	759
Actr1b	ARP1 actin-related protein 1B, centractin beta	ENSMUSG00000037351	ENSMUST00000043951	E006	-	217	0.00424351	0.753642	0.963005	chr1	36701685	36701901	771	1081	1152	813	782	803	849	929	910	772	685	872
Actr1b	ARP1 actin-related protein 1B, centractin beta	ENSMUSG00000037351	ENSMUST00000043951	E004	-	175	0.050718	0.420206	0.877619	chr1	36701134	36701308	699	912	904	656	638	762	678	694	743	684	556	763
Actr1b	ARP1 actin-related protein 1B, centractin beta	ENSMUSG00000037351	ENSMUST00000043951	E005	-	93	0.0525677	0.448865	0.88694	chr1	36701421	36701513	595	756	813	582	527	658	592	667	596	548	497	639
Actr1b	ARP1 actin-related protein 1B, centractin beta	ENSMUSG00000037351	ENSMUST00000043951	E001	-	2065	0.0751331	0.0585286	0.573757	chr1	36698114	36700178	3025	3307	3750	2829	3015	3195	2722	3081	3049	2745	2380	2975
Actr1b	ARP1 actin-related protein 1B, centractin beta	ENSMUSG00000037351	ENSMUST00000043951	E003	-	62	0.0816908	0.117465	0.680466	chr1	36700536	36700597	533	601	627	459	492	515	447	513	511	468	409	504
Actr1b	ARP1 actin-related protein 1B, centractin beta	ENSMUSG00000037351	ENSMUST00000043951	E002	-	41	0.108839	0.0677743	0.596529	chr1	36700337	36700377	520	544	555	419	454	480	398	447	498	409	359	465
Actr2	ARP2 actin-related protein 2	ENSMUSG00000020152	ENSMUST00000000137	E006	-	73	-0.172504	0.0134707	0.383345	chr11	20091295	20091367	129	160	169	148	136	131	140	175	136	178	105	124
Actr2	ARP2 actin-related protein 2	ENSMUSG00000020152	ENSMUST00000000137	E002	-	133	-0.0393389	0.480291	0.897087	chr11	20072456	20072588	246	263	256	254	239	210	231	253	264	232	192	147
Actr2	ARP2 actin-related protein 2	ENSMUSG00000020152	ENSMUST00000000137	E003	-	146	-0.0276481	0.541636	0.916951	chr11	20077188	20077333	295	341	314	271	288	255	283	307	291	274	224	191
Actr2	ARP2 actin-related protein 2	ENSMUSG00000020152	ENSMUST00000000137	E005	-	137	0.00980999	0.982847	0.998037	chr11	20080662	20080798	240	265	261	228	214	221	233	249	210	229	153	165
Actr2	ARP2 actin-related protein 2	ENSMUSG00000020152	ENSMUST00000000137	E004	-	150	0.0135688	0.9921	0.999072	chr11	20080023	20080172	272	294	282	217	246	238	253	248	227	263	165	184
Actr2	ARP2 actin-related protein 2	ENSMUSG00000020152	ENSMUST00000000137	E008	-	111	0.025207	0.897157	0.984833	chr11	20100823	20100933	213	277	254	277	217	183	200	230	237	243	135	175
Actr2	ARP2 actin-related protein 2	ENSMUSG00000020152	ENSMUST00000000137	E001	-	2556	0.0495917	0.626401	0.937806	chr11	20062304	20064859	1298	1494	1272	1564	1576	1386	1216	1388	1293	1497	944	984
Actr2	ARP2 actin-related protein 2	ENSMUSG00000020152	ENSMUST00000000137	E007	-	216	0.0388597	0.773091	0.967032	chr11	20094230	20094445	279	324	336	308	258	242	244	303	230	296	176	236
Actr2	ARP2 actin-related protein 2	ENSMUSG00000020152	ENSMUST00000000137	E009	-	109	0.0781248	0.346755	0.848392	chr11	20112805	20112913	146	206	179	187	169	148	148	152	163	171	93	128
Actr3	ARP3 actin-related protein 3	ENSMUSG00000026341	ENSMUST00000178474	E012	-	263	-0.165925	0.19578	0.759337	chr1	125435285	125435547	260	256	293	287	224	249	269	244	278	206	217	265
Actr3	ARP3 actin-related protein 3	ENSMUSG00000026341	ENSMUST00000178474	E010	-	125	-0.0523565	0.524177	0.911751	chr1	125416256	125416380	186	182	197	189	176	162	178	162	198	164	130	123
Actr3	ARP3 actin-related protein 3	ENSMUSG00000026341	ENSMUST00000178474	E006	-	144	-0.0505279	0.239152	0.787781	chr1	125405845	125405988	432	428	421	534	409	404	412	444	384	446	323	289
Actr3	ARP3 actin-related protein 3	ENSMUSG00000026341	ENSMUST00000178474	E005	-	174	-0.0188857	0.538752	0.916262	chr1	125403393	125403566	533	465	462	581	507	437	461	499	398	490	374	333
Actr3	ARP3 actin-related protein 3	ENSMUSG00000026341	ENSMUST00000178474	E007	-	108	-0.0102161	0.76252	0.964649	chr1	125407292	125407399	290	310	257	357	256	301	285	253	289	285	193	204
Actr3	ARP3 actin-related protein 3	ENSMUSG00000026341	ENSMUST00000178474	E004	-	93	-0.00497234	0.731775	0.959925	chr1	125397452	125397544	420	310	300	397	358	309	328	326	287	332	268	236
Actr3	ARP3 actin-related protein 3	ENSMUSG00000026341	ENSMUST00000178474	E008	-	96	-0.00160304	0.918188	0.988799	chr1	125408520	125408615	218	228	185	230	193	225	192	186	220	212	122	152
Actr3	ARP3 actin-related protein 3	ENSMUSG00000026341	ENSMUST00000178474	E009	-	111	0.0169355	0.854389	0.981164	chr1	125411264	125411374	245	247	239	252	215	230	200	205	238	233	164	150
Actr3	ARP3 actin-related protein 3	ENSMUSG00000026341	ENSMUST00000178474	E003	-	126	0.029024	0.761836	0.964649	chr1	125397107	125397232	487	365	386	474	445	389	397	370	330	430	321	262
Actr3	ARP3 actin-related protein 3	ENSMUSG00000026341	ENSMUST00000178474	E002	-	84	0.0284082	0.678687	0.950295	chr1	125395068	125395151	378	313	300	382	372	322	278	308	290	369	236	228
Actr3	ARP3 actin-related protein 3	ENSMUSG00000026341	ENSMUST00000178474	E011	-	56	0.0364692	0.859874	0.981292	chr1	125418249	125418304	123	94	98	114	87	83	114	73	78	75	81	71
Actr3	ARP3 actin-related protein 3	ENSMUSG00000026341	ENSMUST00000178474	E001	-	1185	0.0999325	0.176969	0.745186	chr1	125392906	125394090	1221	1146	1090	1430	1443	1342	1037	1072	1030	1336	866	766
Actr3b	ARP3 actin-related protein 3B	ENSMUSG00000056367	ENSMUST00000088244	E008	+	174	-0.0966615	0.533286	0.913955	chr5	25831611	25831784	36	63	37	39	24	43	52	108	45	78	49	30
Actr3b	ARP3 actin-related protein 3B	ENSMUSG00000056367	ENSMUST00000088244	E003	+	125	-0.0199823	0.808797	0.97419	chr5	25809785	25809909	34	94	39	51	18	22	53	120	45	67	48	32
Actr3b	ARP3 actin-related protein 3B	ENSMUSG00000056367	ENSMUST00000088244	E012	+	492	0.178361	0.143832	0.713141	chr5	25849851	25850342	59	122	51	71	28	60	99	145	44	96	54	46
Actr6	ARP6 actin-related protein 6	ENSMUSG00000019948	ENSMUST00000020109	E011	-	122	-0.131677	0.385341	0.865274	chr10	89732174	89732295	54	72	68	49	60	39	64	49	46	48	36	61
Actr6	ARP6 actin-related protein 6	ENSMUSG00000019948	ENSMUST00000020109	E010	-	118	-0.0871162	0.474606	0.894883	chr10	89728900	89729017	53	70	65	55	56	49	66	53	45	46	37	54
Actr8	ARP8 actin-related protein 8	ENSMUSG00000015971	ENSMUST00000016115	E003	+	111	-0.210262	0.00395433	0.247262	chr14	29984030	29984140	161	184	220	143	173	119	182	231	182	171	146	174
Actr8	ARP8 actin-related protein 8	ENSMUSG00000015971	ENSMUST00000016115	E002	+	171	-0.121645	0.0492002	0.546833	chr14	29982599	29982769	245	256	288	203	232	201	242	313	245	203	209	244
Actr8	ARP8 actin-related protein 8	ENSMUSG00000015971	ENSMUST00000016115	E004	+	105	-0.121029	0.115355	0.677451	chr14	29985926	29986030	118	148	180	136	136	109	124	163	138	152	124	143
Actr8	ARP8 actin-related protein 8	ENSMUSG00000015971	ENSMUST00000016115	E001	+	252	-0.0817235	0.294753	0.821808	chr14	29978337	29978588	236	251	266	198	219	178	219	283	226	177	197	236
Actr8	ARP8 actin-related protein 8	ENSMUSG00000015971	ENSMUST00000016115	E005	+	174	-0.0135174	0.864602	0.982003	chr14	29986277	29986450	124	167	198	148	145	161	138	174	167	154	131	130
Actr8	ARP8 actin-related protein 8	ENSMUSG00000015971	ENSMUST00000016115	E006	+	94	-0.0159224	0.90591	0.986496	chr14	29986922	29987015	83	125	131	99	88	104	87	115	128	88	99	80
Actr8	ARP8 actin-related protein 8	ENSMUSG00000015971	ENSMUST00000016115	E008	+	154	0.0509309	0.393583	0.867889	chr14	29988189	29988342	214	230	241	210	177	200	199	229	211	192	144	179
Actr8	ARP8 actin-related protein 8	ENSMUSG00000015971	ENSMUST00000016115	E007	+	133	0.0630929	0.371118	0.858889	chr14	29987219	29987351	145	186	186	147	140	158	155	162	164	135	108	141
Actr8	ARP8 actin-related protein 8	ENSMUSG00000015971	ENSMUST00000016115	E009	+	96	0.0751853	0.314966	0.834271	chr14	29988953	29989048	189	193	214	180	132	149	159	191	170	165	122	136
Actr8	ARP8 actin-related protein 8	ENSMUSG00000015971	ENSMUST00000016115	E010	+	141	0.0994714	0.186921	0.751995	chr14	29989660	29989800	185	184	209	172	147	134	146	175	156	174	127	126
Actr8	ARP8 actin-related protein 8	ENSMUSG00000015971	ENSMUST00000016115	E011	+	265	0.119019	0.123721	0.690056	chr14	29990704	29990968	173	204	194	149	183	162	142	165	168	178	121	147
Actr8	ARP8 actin-related protein 8	ENSMUSG00000015971	ENSMUST00000016115	E012	+	164	0.130364	0.147232	0.717552	chr14	29991592	29991755	122	109	140	93	109	126	100	111	100	104	91	94
Actr8	ARP8 actin-related protein 8	ENSMUSG00000015971	ENSMUST00000016115	E013	+	259	0.292606	0.0447961	0.532716	chr14	29992961	29993219	94	58	93	79	85	83	62	73	57	73	61	53
Acvr1	activin A receptor, type 1	ENSMUSG00000026836	ENSMUST00000090935, ENSMUST00000056376	E009	-	264	-0.0509024	0.624958	0.937401	chr2	58479665	58479928	73	60	76	70	76	56	70	75	83	58	59	61
Acvr1	activin A receptor, type 1	ENSMUSG00000026836	ENSMUST00000090935, ENSMUST00000056376	E002	-	525	-0.018248	0.760388	0.964099	chr2	58447149	58447673	181	193	222	145	190	193	171	194	200	180	157	182
Acvr1	activin A receptor, type 1	ENSMUSG00000026836	ENSMUST00000090935, ENSMUST00000056376	E005	-	276	-0.0148963	0.858597	0.981184	chr2	58462881	58463156	124	131	156	131	114	107	126	136	161	107	86	119
Acvr1	activin A receptor, type 1	ENSMUSG00000026836	ENSMUST00000090935, ENSMUST00000056376	E003	-	131	0.00167506	0.995608	0.999368	chr2	58448314	58448444	76	110	110	93	101	104	93	117	101	94	68	93
Acvr1	activin A receptor, type 1	ENSMUSG00000026836	ENSMUST00000090935, ENSMUST00000056376	E006	-	147	0.0108712	0.915312	0.988296	chr2	58468514	58468660	110	99	139	114	91	78	103	112	133	94	64	92
Acvr1	activin A receptor, type 1	ENSMUSG00000026836	ENSMUST00000090935, ENSMUST00000056376	E008	-	212	0.0347846	0.75397	0.963053	chr2	58477605	58477816	66	68	81	56	60	56	64	68	66	54	56	52
Acvr1	activin A receptor, type 1	ENSMUSG00000026836	ENSMUST00000090935, ENSMUST00000056376	E004	-	198	0.0372029	0.650183	0.944088	chr2	58458885	58459082	93	127	144	119	123	101	108	124	135	116	71	103
Acvr1	activin A receptor, type 1	ENSMUSG00000026836	ENSMUST00000090935	E001	-	708	0.134118	0.176836	0.74504	chr2	58446441	58447148	136	122	187	113	164	165	132	143	151	120	103	123
Acvr1b	activin A receptor, type 1B	ENSMUSG00000000532	ENSMUST00000000544	E007	+	125	-0.120514	0.0963269	0.649458	chr15	101204453	101204577	137	223	240	143	72	137	176	216	260	152	123	191
Acvr1b	activin A receptor, type 1B	ENSMUSG00000000532	ENSMUST00000000544	E004	+	231	-0.0356261	0.427413	0.88021	chr15	101198784	101199014	149	313	325	233	103	177	225	312	318	213	182	189
Acvr1b	activin A receptor, type 1B	ENSMUSG00000000532	ENSMUST00000000544	E002	+	240	-0.0257633	0.474852	0.895073	chr15	101193932	101194171	124	215	225	139	78	113	176	209	192	160	133	115
Acvr1b	activin A receptor, type 1B	ENSMUSG00000000532	ENSMUST00000000544	E008	+	131	-0.0151726	0.628423	0.93812	chr15	101209080	101209210	161	256	236	169	101	163	178	234	267	158	154	197
Acvr1b	activin A receptor, type 1B	ENSMUSG00000000532	ENSMUST00000000544	E006	+	157	-0.000595695	0.701176	0.954084	chr15	101202938	101203094	143	229	240	163	83	149	161	232	244	170	110	176
Acvr1b	activin A receptor, type 1B	ENSMUSG00000000532	ENSMUST00000000544	E005	+	168	0.0215297	0.855676	0.981165	chr15	101201978	101202145	118	283	288	176	103	168	192	253	258	186	138	182
Acvr1b	activin A receptor, type 1B	ENSMUSG00000000532	ENSMUST00000000544	E003	+	249	0.030476	0.96047	0.994962	chr15	101194809	101195057	126	210	216	129	75	131	162	169	198	164	131	115
Acvr1b	activin A receptor, type 1B	ENSMUSG00000000532	ENSMUST00000000544	E001	+	169	0.0570809	0.778731	0.968333	chr15	101174067	101174235	76	134	147	90	51	65	104	123	114	100	62	84
Acvr1b	activin A receptor, type 1B	ENSMUSG00000000532	ENSMUST00000000544	E009	+	2948	0.0564919	0.226762	0.778796	chr15	101210737	101213684	1402	1958	2124	1343	982	1371	1550	2036	1805	1529	1169	1450
Acvr2a	activin receptor IIA	ENSMUSG00000052155	ENSMUST00000063886	E011	+	3676	-0.00905353	0.755504	0.963331	chr2	48899594	48903269	317	586	492	370	396	420	443	527	443	499	360	378
Acvrl1	activin A receptor, type II-like 1	ENSMUSG00000000530	ENSMUST00000000542	E005	+	212	-0.139127	0.122652	0.689061	chr15	101135749	101135960	85	84	71	86	89	79	81	101	88	93	82	83
Acvrl1	activin A receptor, type II-like 1	ENSMUSG00000000530	ENSMUST00000000542	E009	+	198	-0.056551	0.461062	0.890175	chr15	101138208	101138405	97	116	108	121	112	98	106	120	125	112	99	96
Acvrl1	activin A receptor, type II-like 1	ENSMUSG00000000530	ENSMUST00000000542	E004	+	246	-0.0526603	0.551131	0.919952	chr15	101135298	101135543	87	88	86	69	92	78	73	98	80	87	89	76
Acvrl1	activin A receptor, type II-like 1	ENSMUSG00000000530	ENSMUST00000000542	E007	+	147	-0.0183141	0.73808	0.96056	chr15	101136984	101137130	144	206	153	173	181	177	145	206	171	162	170	162
Acvrl1	activin A receptor, type II-like 1	ENSMUSG00000000530	ENSMUST00000000542	E011	+	1994	0.0297301	0.753478	0.963005	chr15	101143343	101145336	194	221	256	162	235	202	182	213	230	202	176	201
Acvrl1	activin A receptor, type II-like 1	ENSMUSG00000000530	ENSMUST00000000542	E010	+	131	0.0370959	0.729015	0.959171	chr15	101141067	101141197	77	93	87	82	79	74	80	81	68	89	73	74
Acvrl1	activin A receptor, type II-like 1	ENSMUSG00000000530	ENSMUST00000000542	E006	+	100	0.0578645	0.566256	0.922678	chr15	101136128	101136227	83	98	84	102	90	97	82	113	91	69	79	83
Acvrl1	activin A receptor, type II-like 1	ENSMUSG00000000530	ENSMUST00000000542	E008	+	276	0.0743763	0.270201	0.80591	chr15	101137364	101137639	141	197	168	166	175	183	134	179	179	158	157	142
Acyp1	acylphosphatase 1, erythrocyte (common) type	ENSMUSG00000008822	ENSMUST00000008966	E002	-	92	-0.0741379	0.105141	0.663053	chr12	85279991	85280082	233	289	253	215	196	226	247	227	286	249	205	224
Acyp1	acylphosphatase 1, erythrocyte (common) type	ENSMUSG00000008822	ENSMUST00000008966	E001	-	430	-0.00952228	0.790656	0.970443	chr12	85272398	85272827	234	318	273	232	200	220	259	262	246	274	183	215
Acyp1	acylphosphatase 1, erythrocyte (common) type	ENSMUSG00000008822	ENSMUST00000008966	E003	-	126	0.214281	0.0238956	0.451881	chr12	85280310	85280435	118	114	117	92	115	95	83	108	98	95	72	88
Acyp2	acylphosphatase 2, muscle type	ENSMUSG00000060923	ENSMUST00000074613	E003	-	17	-0.0255085	0.262429	0.80024	chr11	30633686	30633702	899	1093	1162	829	606	839	994	1224	1087	1102	982	1135
Acyp2	acylphosphatase 2, muscle type	ENSMUSG00000060923	ENSMUST00000074613	E004	-	287	-0.0215273	0.344796	0.847972	chr11	30649301	30649587	786	1025	1063	762	528	794	894	1122	987	1000	898	1040
Acyp2	acylphosphatase 2, muscle type	ENSMUSG00000060923	ENSMUST00000074613	E002	-	110	0.0158192	0.712827	0.956052	chr11	30632208	30632317	1194	1492	1634	1175	846	1191	1399	1671	1486	1474	1251	1530
Acyp2	acylphosphatase 2, muscle type	ENSMUSG00000060923	ENSMUST00000074613	E001	-	449	0.0396353	0.342561	0.846377	chr11	30505991	30506439	1100	1450	1625	1123	822	1135	1369	1609	1471	1469	1028	1378
Adam10	a disintegrin and metallopeptidase domain 10	ENSMUSG00000054693	ENSMUST00000067880	E001	+	263	-0.183514	0.0662243	0.593029	chr9	70678997	70679259	46	67	65	49	54	45	57	65	70	46	37	60
Adam10	a disintegrin and metallopeptidase domain 10	ENSMUSG00000054693	ENSMUST00000067880	E002	+	151	-0.117128	0.218449	0.773686	chr9	70703287	70703437	45	73	64	52	49	41	61	66	55	52	30	54
Adam10	a disintegrin and metallopeptidase domain 10	ENSMUSG00000054693	ENSMUST00000067880	E012	+	184	-0.116478	0.141369	0.710803	chr9	70766872	70767055	64	104	90	65	73	56	74	88	75	72	58	76
Adam10	a disintegrin and metallopeptidase domain 10	ENSMUSG00000054693	ENSMUST00000067880	E011	+	151	-0.103508	0.191685	0.755843	chr9	70765952	70766102	81	105	82	54	79	54	80	80	84	72	50	76
Adam10	a disintegrin and metallopeptidase domain 10	ENSMUSG00000054693	ENSMUST00000067880	E010	+	184	-0.0509953	0.430112	0.881146	chr9	70761583	70761766	67	96	65	72	81	54	72	74	80	75	48	59
Adam10	a disintegrin and metallopeptidase domain 10	ENSMUSG00000054693	ENSMUST00000067880	E009	+	164	0.0103004	0.829217	0.977448	chr9	70754162	70754325	67	90	70	61	73	52	59	71	65	64	52	60
Adam10	a disintegrin and metallopeptidase domain 10	ENSMUSG00000054693	ENSMUST00000067880	E015	+	127	0.0200113	0.939486	0.991658	chr9	70776373	70776499	81	104	80	64	84	88	67	94	100	79	45	63
Adam10	a disintegrin and metallopeptidase domain 10	ENSMUSG00000054693	ENSMUST00000067880	E014	+	221	0.0562234	0.763032	0.964749	chr9	70768792	70769012	113	133	120	85	97	87	76	126	130	100	55	68
Adam10	a disintegrin and metallopeptidase domain 10	ENSMUSG00000054693	ENSMUST00000067880	E013	+	109	0.0921946	0.598142	0.930988	chr9	70767809	70767917	58	67	86	53	58	55	40	67	63	58	35	57
Adam10	a disintegrin and metallopeptidase domain 10	ENSMUSG00000054693	ENSMUST00000067880	E016	+	2230	0.147238	0.120729	0.685235	chr9	70778000	70780229	394	493	507	398	612	424	380	445	459	442	250	351
Adam11	a disintegrin and metallopeptidase domain 11	ENSMUSG00000020926	ENSMUST00000068150, ENSMUST00000103081	E028	+	2132	0.202415	0.274322	0.808675	chr11	102778131	102780262	54	63	46	50	103	45	32	32	43	40	40	55
Adam12	a disintegrin and metallopeptidase domain 12 (meltrin alpha)	ENSMUSG00000054555	ENSMUST00000067680	E001	-	4798	0.181323	0.864804	0.982003	chr7	133883199	133887996	110	93	86	74	241	74	45	46	31	61	29	40
Adam15	a disintegrin and metallopeptidase domain 15 (metargidin)	ENSMUSG00000028041	ENSMUST00000074582, ENSMUST00000029676	E006	-	70	-0.257389	0.00733804	0.311888	chr3	89341508	89341577	80	72	79	90	94	77	84	97	86	90	71	72
Adam15	a disintegrin and metallopeptidase domain 15 (metargidin)	ENSMUSG00000028041	ENSMUST00000074582, ENSMUST00000029676	E010	-	196	-0.119249	0.0907818	0.64203	chr3	89343388	89343583	197	182	155	146	193	141	150	172	152	178	136	148
Adam15	a disintegrin and metallopeptidase domain 15 (metargidin)	ENSMUSG00000028041	ENSMUST00000074582, ENSMUST00000029676	E003	-	125	-0.05722	0.590091	0.929452	chr3	89340055	89340179	118	104	99	141	161	131	112	129	102	124	113	92
Adam15	a disintegrin and metallopeptidase domain 15 (metargidin)	ENSMUSG00000028041	ENSMUST00000074582, ENSMUST00000029676	E007	-	139	-0.0532677	0.511123	0.907072	chr3	89341937	89342075	121	119	112	119	147	117	101	121	104	109	118	95
Adam15	a disintegrin and metallopeptidase domain 15 (metargidin)	ENSMUSG00000028041	ENSMUST00000074582, ENSMUST00000029676	E009	-	78	-0.0345996	0.696732	0.953442	chr3	89343113	89343190	182	141	125	117	167	137	111	136	123	154	119	115
Adam15	a disintegrin and metallopeptidase domain 15 (metargidin)	ENSMUSG00000028041	ENSMUST00000074582, ENSMUST00000029676	E020	-	77	-0.036367	0.710709	0.955611	chr3	89347152	89347228	95	71	76	73	87	55	67	64	72	57	73	65
Adam15	a disintegrin and metallopeptidase domain 15 (metargidin)	ENSMUSG00000028041	ENSMUST00000074582, ENSMUST00000029676	E019	-	190	-0.0296123	0.735868	0.960334	chr3	89346877	89347066	112	87	113	78	121	80	86	79	78	93	89	87
Adam15	a disintegrin and metallopeptidase domain 15 (metargidin)	ENSMUSG00000028041	ENSMUST00000074582, ENSMUST00000029676	E015	-	85	-0.0249932	0.832356	0.977952	chr3	89345279	89345363	81	89	114	108	97	65	77	78	98	74	71	80
Adam15	a disintegrin and metallopeptidase domain 15 (metargidin)	ENSMUSG00000028041	ENSMUST00000074582, ENSMUST00000029676	E011	-	305	-0.0115938	0.845785	0.979767	chr3	89343673	89343977	173	183	182	166	225	126	136	156	172	148	153	138
Adam15	a disintegrin and metallopeptidase domain 15 (metargidin)	ENSMUSG00000028041	ENSMUST00000074582, ENSMUST00000029676	E012	-	93	0.00240229	0.995176	0.999344	chr3	89344118	89344210	118	117	129	106	140	82	91	120	117	84	95	80
Adam15	a disintegrin and metallopeptidase domain 15 (metargidin)	ENSMUSG00000028041	ENSMUST00000074582, ENSMUST00000029676	E014	-	149	0.0138645	0.908161	0.986945	chr3	89344706	89344854	107	124	127	113	118	69	91	104	103	87	80	88
Adam15	a disintegrin and metallopeptidase domain 15 (metargidin)	ENSMUSG00000028041	ENSMUST00000074582, ENSMUST00000029676	E008	-	73	0.0197238	0.848452	0.979868	chr3	89342289	89342361	151	125	112	108	154	129	89	124	104	127	113	97
Adam15	a disintegrin and metallopeptidase domain 15 (metargidin)	ENSMUSG00000028041	ENSMUST00000074582, ENSMUST00000029676	E013	-	175	0.0373273	0.673058	0.94892	chr3	89344425	89344599	136	156	158	137	169	97	121	133	132	117	105	98
Adam15	a disintegrin and metallopeptidase domain 15 (metargidin)	ENSMUSG00000028041	ENSMUST00000074582, ENSMUST00000029676	E024	-	167	0.0403428	0.761716	0.964561	chr3	89349809	89349975	78	52	70	57	52	60	49	59	51	48	60	38
Adam15	a disintegrin and metallopeptidase domain 15 (metargidin)	ENSMUSG00000028041	ENSMUST00000074582, ENSMUST00000029676	E002	-	306	0.0495038	0.705726	0.954976	chr3	89339648	89339953	104	104	110	149	139	117	91	93	102	116	103	90
Adam15	a disintegrin and metallopeptidase domain 15 (metargidin)	ENSMUSG00000028041	ENSMUST00000074582, ENSMUST00000029676	E021	-	79	0.0712095	0.490059	0.900119	chr3	89347407	89347485	102	73	92	78	93	63	61	70	73	62	74	65
Adam15	a disintegrin and metallopeptidase domain 15 (metargidin)	ENSMUSG00000028041	ENSMUST00000074582, ENSMUST00000029676	E016	-	170	0.07346	0.462777	0.891322	chr3	89345493	89345662	119	111	134	126	133	79	98	100	106	97	73	93
Adam15	a disintegrin and metallopeptidase domain 15 (metargidin)	ENSMUSG00000028041	ENSMUST00000074582, ENSMUST00000029676	E022	-	77	0.0953403	0.358686	0.85431	chr3	89347869	89347945	101	72	100	69	93	67	59	72	64	67	74	63
Adam15	a disintegrin and metallopeptidase domain 15 (metargidin)	ENSMUSG00000028041	ENSMUST00000074582, ENSMUST00000029676	E023	-	110	0.102145	0.432917	0.882547	chr3	89348518	89348627	110	81	107	70	100	81	63	85	67	58	97	63
Adam15	a disintegrin and metallopeptidase domain 15 (metargidin)	ENSMUSG00000028041	ENSMUST00000074582, ENSMUST00000029676	E018	-	66	0.100408	0.545292	0.917814	chr3	89345943	89346008	85	91	94	61	77	41	62	64	52	68	48	60
Adam15	a disintegrin and metallopeptidase domain 15 (metargidin)	ENSMUSG00000028041	ENSMUST00000074582, ENSMUST00000029676	E017	-	69	0.245028	0.0215248	0.438641	chr3	89345769	89345837	97	95	101	76	86	56	65	65	60	65	57	54
Adam17	a disintegrin and metallopeptidase domain 17	ENSMUSG00000052593	ENSMUST00000064536	E013	-	90	-0.333593	0.0131	0.380675	chr12	21345621	21345710	51	65	47	59	68	55	81	60	77	54	51	45
Adam17	a disintegrin and metallopeptidase domain 17	ENSMUSG00000052593	ENSMUST00000064536	E014	-	134	-0.249073	0.0202743	0.431136	chr12	21347297	21347430	68	63	79	70	81	70	79	77	98	68	55	56
Adam17	a disintegrin and metallopeptidase domain 17	ENSMUSG00000052593	ENSMUST00000064536	E011	-	145	-0.223073	0.291058	0.820034	chr12	21340675	21340819	33	68	54	35	54	57	62	39	61	49	47	37
Adam17	a disintegrin and metallopeptidase domain 17	ENSMUSG00000052593	ENSMUST00000064536	E015	-	169	-0.185794	0.0827756	0.627175	chr12	21349785	21349953	73	69	83	80	67	66	64	85	88	70	52	62
Adam17	a disintegrin and metallopeptidase domain 17	ENSMUSG00000052593	ENSMUST00000064536	E019	-	297	-0.123414	0.378282	0.86206	chr12	21373336	21373632	110	76	85	79	54	61	70	85	72	76	54	72
Adam17	a disintegrin and metallopeptidase domain 17	ENSMUSG00000052593	ENSMUST00000064536	E012	-	114	-0.125013	0.531144	0.913858	chr12	21342864	21342977	40	61	51	45	64	59	64	37	69	46	40	39
Adam17	a disintegrin and metallopeptidase domain 17	ENSMUSG00000052593	ENSMUST00000064536	E009	-	153	-0.11886	0.487372	0.898984	chr12	21336633	21336785	72	93	74	83	72	63	63	74	110	67	62	44
Adam17	a disintegrin and metallopeptidase domain 17	ENSMUSG00000052593	ENSMUST00000064536	E017	-	131	-0.071193	0.590004	0.929393	chr12	21353883	21354013	74	59	40	77	55	40	58	55	61	48	37	49
Adam17	a disintegrin and metallopeptidase domain 17	ENSMUSG00000052593	ENSMUST00000064536	E004	-	79	-0.0769021	0.475144	0.895341	chr12	21329054	21329132	82	80	83	82	102	79	72	89	70	95	60	67
Adam17	a disintegrin and metallopeptidase domain 17	ENSMUSG00000052593	ENSMUST00000064536	E016	-	89	-0.0543685	0.689402	0.95234	chr12	21351543	21351631	59	51	38	58	67	47	50	48	56	47	35	45
Adam17	a disintegrin and metallopeptidase domain 17	ENSMUSG00000052593	ENSMUST00000064536	E003	-	89	-0.035611	0.758046	0.963792	chr12	21328045	21328133	96	96	86	96	109	80	89	109	84	86	65	55
Adam17	a disintegrin and metallopeptidase domain 17	ENSMUSG00000052593	ENSMUST00000064536	E007	-	104	0.0116468	0.844957	0.979519	chr12	21332570	21332673	100	108	94	112	91	82	80	102	87	81	66	76
Adam17	a disintegrin and metallopeptidase domain 17	ENSMUSG00000052593	ENSMUST00000064536	E008	-	200	0.021441	0.742855	0.961509	chr12	21333954	21334153	132	150	136	131	114	100	109	126	121	103	93	83
Adam17	a disintegrin and metallopeptidase domain 17	ENSMUSG00000052593	ENSMUST00000064536	E002	-	51	0.0766015	0.511539	0.907339	chr12	21326119	21326169	79	66	85	97	96	62	74	88	64	62	55	47
Adam17	a disintegrin and metallopeptidase domain 17	ENSMUSG00000052593	ENSMUST00000064536	E018	-	133	0.0827952	0.582151	0.927972	chr12	21361659	21361791	87	66	62	73	49	57	48	64	47	61	48	47
Adam17	a disintegrin and metallopeptidase domain 17	ENSMUSG00000052593	ENSMUST00000064536	E006	-	135	0.0882251	0.288618	0.819	chr12	21332076	21332210	102	107	115	118	117	100	94	105	82	97	59	87
Adam17	a disintegrin and metallopeptidase domain 17	ENSMUSG00000052593	ENSMUST00000064536	E005	-	131	0.125948	0.233829	0.784159	chr12	21330033	21330163	96	94	108	103	120	89	72	98	68	92	62	81
Adam17	a disintegrin and metallopeptidase domain 17	ENSMUSG00000052593	ENSMUST00000064536	E001	-	2110	0.150001	0.000120308	0.0432142	chr12	21323517	21325626	539	466	501	513	549	476	397	453	422	408	329	314
Adam19	a disintegrin and metallopeptidase domain 19 (meltrin beta)	ENSMUSG00000011256	ENSMUST00000011400	E023	+	3552	0.156323	0.262839	0.800679	chr11	46143792	46147343	346	384	416	347	750	315	219	316	229	256	262	224
Adam22	a disintegrin and metallopeptidase domain 22	ENSMUSG00000040537	ENSMUST00000050166	E001	-	6355	0.0380464	0.94097	0.991781	chr5	8072352	8078706	47	69	53	53	59	51	37	85	57	38	51	55
Adam8	a disintegrin and metallopeptidase domain 8	ENSMUSG00000025473	ENSMUST00000106069, ENSMUST00000026546	E005	-	160	0.00682949	0.883218	0.983267	chr7	139983835	139983994	96	51	27	87	46	51	36	48	32	52	39	32
Adam8	a disintegrin and metallopeptidase domain 8	ENSMUSG00000025473	ENSMUST00000106069, ENSMUST00000026546	E001	-	596	0.0297325	0.684331	0.951496	chr7	139978932	139979527	99	58	36	80	54	64	37	48	26	59	51	36
Adamts1	a disintegrin-like and metallopeptidase (reprolysin type) with thrombospondin type 1 motif, 1	ENSMUSG00000022893	ENSMUST00000023610	E009	-	1136	-0.130982	0.0968822	0.650337	chr16	85801978	85803113	76	143	127	104	93	110	199	173	110	129	126	124
Adamts1	a disintegrin-like and metallopeptidase (reprolysin type) with thrombospondin type 1 motif, 1	ENSMUSG00000022893	ENSMUST00000023610	E006	-	168	-0.0424516	0.64417	0.94238	chr16	85799046	85799213	48	74	81	58	30	64	104	79	63	71	60	63
Adamts1	a disintegrin-like and metallopeptidase (reprolysin type) with thrombospondin type 1 motif, 1	ENSMUSG00000022893	ENSMUST00000023610	E005	-	287	-0.0402084	0.644364	0.94238	chr16	85798410	85798696	63	114	111	68	59	65	116	113	98	113	84	68
Adamts1	a disintegrin-like and metallopeptidase (reprolysin type) with thrombospondin type 1 motif, 1	ENSMUSG00000022893	ENSMUST00000023610	E004	-	187	-0.026385	0.612302	0.935071	chr16	85798004	85798190	122	180	170	104	115	119	201	191	160	138	146	156
Adamts1	a disintegrin-like and metallopeptidase (reprolysin type) with thrombospondin type 1 motif, 1	ENSMUSG00000022893	ENSMUST00000023610	E008	-	347	-0.00201927	0.995899	0.99937	chr16	85800090	85800436	81	123	102	102	71	112	176	127	83	119	99	109
Adamts1	a disintegrin-like and metallopeptidase (reprolysin type) with thrombospondin type 1 motif, 1	ENSMUSG00000022893	ENSMUST00000023610	E007	-	133	0.0298883	0.8927	0.984296	chr16	85799536	85799668	47	74	77	58	34	74	99	72	57	82	62	57
Adamts1	a disintegrin-like and metallopeptidase (reprolysin type) with thrombospondin type 1 motif, 1	ENSMUSG00000022893	ENSMUST00000023610	E001	-	2274	0.0325487	0.622382	0.936999	chr16	85793827	85796100	467	670	695	461	586	654	877	722	643	666	599	643
Adamts1	a disintegrin-like and metallopeptidase (reprolysin type) with thrombospondin type 1 motif, 1	ENSMUSG00000022893	ENSMUST00000023610	E002	-	176	0.0641549	0.505084	0.904712	chr16	85796639	85796814	103	128	131	83	98	96	166	127	118	114	87	124
Adamts1	a disintegrin-like and metallopeptidase (reprolysin type) with thrombospondin type 1 motif, 1	ENSMUSG00000022893	ENSMUST00000023610	E003	-	176	0.0725279	0.461192	0.890181	chr16	85797718	85797893	119	169	150	104	99	122	173	170	146	120	119	145
Adamts10	a disintegrin-like and metallopeptidase (reprolysin type) with thrombospondin type 1 motif, 10	ENSMUSG00000024299	ENSMUST00000087623	E024	+	163	-0.0353182	0.682707	0.950894	chr17	33551268	33551430	62	67	76	58	113	58	51	66	63	45	56	70
Adamts10	a disintegrin-like and metallopeptidase (reprolysin type) with thrombospondin type 1 motif, 10	ENSMUSG00000024299	ENSMUST00000087623	E019	+	164	0.00314168	0.994476	0.999324	chr17	33548997	33549160	44	60	59	39	67	73	39	46	38	45	42	59
Adamts10	a disintegrin-like and metallopeptidase (reprolysin type) with thrombospondin type 1 motif, 10	ENSMUSG00000024299	ENSMUST00000087623	E017	+	124	0.0527641	0.696916	0.953442	chr17	33545542	33545665	41	66	61	44	78	68	26	46	48	43	53	56
Adamts10	a disintegrin-like and metallopeptidase (reprolysin type) with thrombospondin type 1 motif, 10	ENSMUSG00000024299	ENSMUST00000087623	E022	+	205	0.0814474	0.577359	0.926798	chr17	33550466	33550670	59	53	76	55	95	62	40	53	66	56	36	48
Adamts10	a disintegrin-like and metallopeptidase (reprolysin type) with thrombospondin type 1 motif, 10	ENSMUSG00000024299	ENSMUST00000087623	E025	+	684	0.157957	0.11713	0.680128	chr17	33553085	33553768	110	125	150	138	215	153	91	105	98	94	111	131
Adamts10	a disintegrin-like and metallopeptidase (reprolysin type) with thrombospondin type 1 motif, 10	ENSMUSG00000024299	ENSMUST00000087623	E023	+	177	0.173762	0.191949	0.755867	chr17	33551014	33551190	58	61	64	43	90	51	38	47	61	40	31	40
Adamts12	a disintegrin-like and metallopeptidase (reprolysin type) with thrombospondin type 1 motif, 12	ENSMUSG00000047497	ENSMUST00000061318	E024	+	3733	0.125959	0.576826	0.926662	chr15	11345499	11349231	119	152	188	129	300	121	101	114	150	121	90	129
Adamts14	a disintegrin-like and metallopeptidase (reprolysin type) with thrombospondin type 1 motif, 14	ENSMUSG00000059901	ENSMUST00000092486	E001	-	1848	0.0465798	0.871184	0.982502	chr10	61197112	61198959	131	98	69	115	165	84	67	73	83	71	61	64
Adamts15	a disintegrin-like and metallopeptidase (reprolysin type) with thrombospondin type 1 motif, 15	ENSMUSG00000033453	ENSMUST00000065112	E001	-	3635	0.147196	0.0120382	0.372836	chr9	30899155	30902789	107	181	192	138	204	106	69	141	118	125	101	97
Adamts2	a disintegrin-like and metallopeptidase (reprolysin type) with thrombospondin type 1 motif, 2	ENSMUSG00000036545	ENSMUST00000040523	E021	+	90	-0.209604	0.0526446	0.559349	chr11	50796439	50796528	59	78	89	75	96	77	49	80	57	75	48	54
Adamts2	a disintegrin-like and metallopeptidase (reprolysin type) with thrombospondin type 1 motif, 2	ENSMUSG00000036545	ENSMUST00000040523	E020	+	130	-0.144599	0.159733	0.729129	chr11	50795318	50795447	69	95	102	89	128	85	51	96	61	90	57	61
Adamts2	a disintegrin-like and metallopeptidase (reprolysin type) with thrombospondin type 1 motif, 2	ENSMUSG00000036545	ENSMUST00000040523	E004	+	203	-0.0998388	0.497511	0.902404	chr11	50737166	50737368	54	78	88	63	95	46	57	61	42	43	33	64
Adamts2	a disintegrin-like and metallopeptidase (reprolysin type) with thrombospondin type 1 motif, 2	ENSMUSG00000036545	ENSMUST00000040523	E014	+	124	-0.0447756	0.72405	0.958408	chr11	50785548	50785671	90	100	68	94	104	52	49	81	56	58	45	59
Adamts2	a disintegrin-like and metallopeptidase (reprolysin type) with thrombospondin type 1 motif, 2	ENSMUSG00000036545	ENSMUST00000040523	E015	+	81	-0.0384794	0.73414	0.960231	chr11	50786586	50786666	87	92	79	93	110	59	48	87	52	61	48	58
Adamts2	a disintegrin-like and metallopeptidase (reprolysin type) with thrombospondin type 1 motif, 2	ENSMUSG00000036545	ENSMUST00000040523	E016	+	167	-0.0322936	0.731795	0.959925	chr11	50787189	50787355	81	114	85	96	125	66	62	88	59	68	55	52
Adamts2	a disintegrin-like and metallopeptidase (reprolysin type) with thrombospondin type 1 motif, 2	ENSMUSG00000036545	ENSMUST00000040523	E017	+	160	-0.028108	0.825319	0.976879	chr11	50788655	50788814	61	79	75	87	95	63	39	68	55	66	44	39
Adamts2	a disintegrin-like and metallopeptidase (reprolysin type) with thrombospondin type 1 motif, 2	ENSMUSG00000036545	ENSMUST00000040523	E022	+	4005	-0.00584814	0.869666	0.982502	chr11	50803569	50807573	332	375	447	357	599	393	204	374	296	302	226	273
Adamts2	a disintegrin-like and metallopeptidase (reprolysin type) with thrombospondin type 1 motif, 2	ENSMUSG00000036545	ENSMUST00000040523	E019	+	208	0.0511616	0.637973	0.941032	chr11	50792646	50792853	86	93	102	90	127	91	50	72	57	93	51	54
Adamts2	a disintegrin-like and metallopeptidase (reprolysin type) with thrombospondin type 1 motif, 2	ENSMUSG00000036545	ENSMUST00000040523	E018	+	133	0.0913566	0.467959	0.893565	chr11	50791803	50791935	68	76	79	86	79	64	34	52	53	55	43	44
Adamts20	a disintegrin-like and metallopeptidase (reprolysin type) with thrombospondin type 1 motif, 20	ENSMUSG00000022449	ENSMUST00000035342	E001	-	227	0.0920246	0.443546	0.885535	chr15	94270163	94270389	77	57	81	64	153	50	53	30	41	36	28	46
Adamts5	a disintegrin-like and metallopeptidase (reprolysin type) with thrombospondin type 1 motif, 5 (aggrecanase-2)	ENSMUSG00000022894	ENSMUST00000023611	E002	-	176	0.00761608	0.689873	0.952537	chr16	85866620	85866795	45	69	53	64	72	64	41	56	50	58	48	40
Adamts5	a disintegrin-like and metallopeptidase (reprolysin type) with thrombospondin type 1 motif, 5 (aggrecanase-2)	ENSMUSG00000022894	ENSMUST00000023611	E008	-	2665	0.0434575	0.951813	0.993451	chr16	85899164	85901828	88	104	135	105	121	92	83	100	73	76	99	69
Adamts5	a disintegrin-like and metallopeptidase (reprolysin type) with thrombospondin type 1 motif, 5 (aggrecanase-2)	ENSMUSG00000022894	ENSMUST00000023611	E001	-	7005	0.0981991	0.470246	0.893957	chr16	85856173	85863177	399	676	572	559	600	678	326	582	433	480	353	450
Adamts8	a disintegrin-like and metallopeptidase (reprolysin type) with thrombospondin type 1 motif, 8	ENSMUSG00000031994	ENSMUST00000068135	E001	+	1040	-0.114109	0.186543	0.751835	chr9	30942562	30943601	113	132	357	237	56	137	120	188	237	202	234	214
Adamts8	a disintegrin-like and metallopeptidase (reprolysin type) with thrombospondin type 1 motif, 8	ENSMUSG00000031994	ENSMUST00000068135	E002	+	240	-0.054984	0.459096	0.889653	chr9	30951266	30951505	62	95	247	136	37	105	82	120	165	122	151	124
Adamts8	a disintegrin-like and metallopeptidase (reprolysin type) with thrombospondin type 1 motif, 8	ENSMUSG00000031994	ENSMUST00000068135	E005	+	305	-0.0344639	0.754843	0.963305	chr9	30954467	30954771	31	42	154	85	28	72	45	77	109	72	72	79
Adamts8	a disintegrin-like and metallopeptidase (reprolysin type) with thrombospondin type 1 motif, 8	ENSMUSG00000031994	ENSMUST00000068135	E006	+	184	-0.0273985	0.766568	0.965798	chr9	30956496	30956679	27	50	136	73	23	52	33	77	83	68	67	69
Adamts8	a disintegrin-like and metallopeptidase (reprolysin type) with thrombospondin type 1 motif, 8	ENSMUSG00000031994	ENSMUST00000068135	E003	+	136	-0.00647035	0.934525	0.990981	chr9	30952595	30952730	38	67	184	89	27	81	45	82	118	83	111	87
Adamts8	a disintegrin-like and metallopeptidase (reprolysin type) with thrombospondin type 1 motif, 8	ENSMUSG00000031994	ENSMUST00000068135	E004	+	168	0.0340576	0.785527	0.970013	chr9	30953356	30953523	34	57	177	77	29	67	43	75	112	72	85	77
Adamts8	a disintegrin-like and metallopeptidase (reprolysin type) with thrombospondin type 1 motif, 8	ENSMUSG00000031994	ENSMUST00000068135	E007	+	173	0.0570524	0.551678	0.920141	chr9	30958914	30959086	46	72	179	106	28	60	43	78	106	96	101	85
Adamts8	a disintegrin-like and metallopeptidase (reprolysin type) with thrombospondin type 1 motif, 8	ENSMUSG00000031994	ENSMUST00000068135	E009	+	1209	0.0731042	0.210766	0.768931	chr9	30961648	30962856	127	185	488	249	62	182	117	207	288	266	223	219
Adamts8	a disintegrin-like and metallopeptidase (reprolysin type) with thrombospondin type 1 motif, 8	ENSMUSG00000031994	ENSMUST00000068135	E008	+	176	0.0699753	0.416109	0.876015	chr9	30959202	30959377	61	89	212	111	33	68	55	86	114	129	115	86
Adamtsl4	ADAMTS-like 4	ENSMUSG00000015850	ENSMUST00000015994	E001	-	766	-0.0742751	0.247952	0.792575	chr3	95676204	95676969	138	156	176	146	151	168	123	150	143	134	123	172
Adamtsl4	ADAMTS-like 4	ENSMUSG00000015850	ENSMUST00000015994	E014	-	607	-0.0648189	0.429508	0.880841	chr3	95683633	95684239	74	103	104	98	103	116	74	97	90	84	78	114
Adamtsl4	ADAMTS-like 4	ENSMUSG00000015850	ENSMUST00000015994	E011	-	205	-0.0289817	0.838429	0.978709	chr3	95681652	95681856	42	29	64	60	54	62	44	35	44	53	28	69
Adamtsl4	ADAMTS-like 4	ENSMUSG00000015850	ENSMUST00000015994	E004	-	198	-0.0289039	0.719909	0.957628	chr3	95677808	95678005	77	86	99	104	105	106	76	93	99	61	70	107
Adamtsl4	ADAMTS-like 4	ENSMUSG00000015850	ENSMUST00000015994	E002	-	145	0.010209	0.987802	0.998562	chr3	95677111	95677255	67	120	113	86	98	96	64	94	92	74	75	94
Adamtsl4	ADAMTS-like 4	ENSMUSG00000015850	ENSMUST00000015994	E015	-	338	0.0247807	0.830247	0.977609	chr3	95684361	95684698	82	74	74	59	73	59	43	56	74	58	49	75
Adamtsl4	ADAMTS-like 4	ENSMUSG00000015850	ENSMUST00000015994	E003	-	180	0.0618832	0.670097	0.948437	chr3	95677528	95677707	82	142	115	107	111	122	85	92	102	78	88	111
Adamtsl4	ADAMTS-like 4	ENSMUSG00000015850	ENSMUST00000015994	E005	-	177	0.0851766	0.426121	0.8799	chr3	95679588	95679764	65	68	88	86	87	79	49	60	90	54	44	86
Adamtsl5	ADAMTS-like 5	ENSMUSG00000043822	ENSMUST00000095446	E005	-	87	-0.168007	0.0699209	0.599768	chr10	80342307	80342393	127	143	187	147	103	137	125	149	155	159	135	165
Adamtsl5	ADAMTS-like 5	ENSMUSG00000043822	ENSMUST00000095446	E013	-	57	-0.124757	0.191549	0.755768	chr10	80348356	80348412	140	110	209	186	128	117	133	170	187	124	152	145
Adamtsl5	ADAMTS-like 5	ENSMUSG00000043822	ENSMUST00000095446	E002	-	72	-0.0830562	0.311583	0.831483	chr10	80341589	80341660	142	138	187	140	160	126	116	180	172	150	124	147
Adamtsl5	ADAMTS-like 5	ENSMUSG00000043822	ENSMUST00000095446	E012	-	69	-0.0771492	0.387403	0.866295	chr10	80347557	80347625	161	130	223	223	180	155	161	211	219	148	167	160
Adamtsl5	ADAMTS-like 5	ENSMUSG00000043822	ENSMUST00000095446	E001	-	616	-0.0550326	0.432212	0.882212	chr10	80340841	80341456	259	265	393	287	295	275	230	304	361	297	252	286
Adamtsl5	ADAMTS-like 5	ENSMUSG00000043822	ENSMUST00000095446	E009	-	61	-0.00211062	0.983249	0.998037	chr10	80345043	80345103	240	278	330	278	227	210	242	266	277	223	246	214
Adamtsl5	ADAMTS-like 5	ENSMUSG00000043822	ENSMUST00000095446	E004	-	164	6.04e-05	0.98438	0.998216	chr10	80342059	80342222	176	189	269	184	166	202	171	191	193	216	167	174
Adamtsl5	ADAMTS-like 5	ENSMUSG00000043822	ENSMUST00000095446	E003	-	199	0.0250711	0.711132	0.955635	chr10	80341743	80341941	220	236	336	245	240	243	207	269	243	278	192	215
Adamtsl5	ADAMTS-like 5	ENSMUSG00000043822	ENSMUST00000095446	E006	-	112	0.0282096	0.589063	0.929295	chr10	80342909	80343020	239	259	307	297	251	261	210	277	263	244	225	268
Adamtsl5	ADAMTS-like 5	ENSMUSG00000043822	ENSMUST00000095446	E011	-	191	0.0496555	0.419097	0.877253	chr10	80345513	80345703	238	212	333	286	263	222	218	256	302	219	212	205
Adamtsl5	ADAMTS-like 5	ENSMUSG00000043822	ENSMUST00000095446	E007	-	128	0.0608897	0.346155	0.848247	chr10	80343599	80343726	216	265	290	273	231	222	223	279	237	199	204	207
Adamtsl5	ADAMTS-like 5	ENSMUSG00000043822	ENSMUST00000095446	E008	-	109	0.0677784	0.272104	0.807311	chr10	80344833	80344941	247	304	344	309	247	231	246	279	271	233	253	223
Adamtsl5	ADAMTS-like 5	ENSMUSG00000043822	ENSMUST00000095446	E010	-	92	0.0912036	0.129432	0.69643	chr10	80345322	80345413	227	192	297	239	193	181	172	219	233	179	187	182
Adap1	ArfGAP with dual PH domains 1	ENSMUSG00000056413	ENSMUST00000110865	E001	-	1201	-0.174083	0.251803	0.793706	chr5	139271876	139273076	97	61	54	121	83	93	71	62	62	79	72	48
Adap2	ArfGAP with dual PH domains 2	ENSMUSG00000020709	ENSMUST00000021050	E011	+	563	0.0410756	0.660384	0.946282	chr11	80178396	80178958	103	127	118	107	121	92	85	110	109	117	73	68
Adar	adenosine deaminase, RNA-specific	ENSMUSG00000027951	ENSMUST00000029563, ENSMUST00000098924, ENSMUST00000107405	E003	+	1432	-0.211114	0.018757	0.423827	chr3	89734842	89736273	97	97	67	92	80	103	124	80	82	135	78	68
Adar	adenosine deaminase, RNA-specific	ENSMUSG00000027951	ENSMUST00000029563, ENSMUST00000098924, ENSMUST00000107405	E013	+	134	-0.134034	0.173545	0.742505	chr3	89747538	89747671	70	85	53	74	60	88	81	69	68	87	67	59
Adar	adenosine deaminase, RNA-specific	ENSMUSG00000027951	ENSMUST00000098924, ENSMUST00000107405	E018	+	2040	-0.0450713	0.621468	0.936997	chr3	89751407	89753446	66	87	44	81	91	72	86	80	71	73	53	55
Adar	adenosine deaminase, RNA-specific	ENSMUSG00000027951	ENSMUST00000029563, ENSMUST00000098924, ENSMUST00000107405	E014	+	183	-0.000567142	0.97636	0.997083	chr3	89749637	89749819	91	105	65	100	94	113	134	74	76	113	71	52
Adar	adenosine deaminase, RNA-specific	ENSMUSG00000027951	ENSMUST00000029563, ENSMUST00000098924, ENSMUST00000107405	E012	+	123	0.0127609	0.924021	0.989634	chr3	89747172	89747294	94	83	59	81	53	95	69	65	72	83	66	67
Adar	adenosine deaminase, RNA-specific	ENSMUSG00000027951	ENSMUST00000029563, ENSMUST00000098924, ENSMUST00000107405	E017	+	478	0.0582645	0.733011	0.959991	chr3	89750929	89751406	104	128	97	137	159	151	124	111	123	134	118	75
Adar	adenosine deaminase, RNA-specific	ENSMUSG00000027951	ENSMUST00000029563, ENSMUST00000098924, ENSMUST00000107405	E015	+	113	0.105888	0.322649	0.83678	chr3	89750236	89750348	69	83	62	89	85	99	104	46	62	90	63	49
Adar	adenosine deaminase, RNA-specific	ENSMUSG00000027951	ENSMUST00000029563, ENSMUST00000098924, ENSMUST00000107405	E010	+	172	0.146921	0.293667	0.821346	chr3	89745820	89745991	56	51	46	71	38	60	45	40	44	60	40	37
Adar	adenosine deaminase, RNA-specific	ENSMUSG00000027951	ENSMUST00000029563, ENSMUST00000098924, ENSMUST00000107405	E011	+	94	0.175002	0.306014	0.828455	chr3	89746565	89746658	70	60	38	73	41	68	55	41	52	47	49	40
Adar	adenosine deaminase, RNA-specific	ENSMUSG00000027951	ENSMUST00000029563, ENSMUST00000098924, ENSMUST00000107405	E016	+	128	0.270299	0.0153228	0.398079	chr3	89750628	89750755	83	84	58	86	94	125	90	53	69	91	52	48
Adarb1	adenosine deaminase, RNA-specific, B1	ENSMUSG00000020262	ENSMUST00000020496, ENSMUST00000098374	E001	-	4236	0.194723	0.0600591	0.578585	chr10	77290726	77294961	270	372	337	261	339	338	268	343	296	323	255	332
Adat2	adenosine deaminase, tRNA-specific 2	ENSMUSG00000019808	ENSMUST00000019944	E003	+	151	0.129435	0.25225	0.793905	chr10	13560114	13560264	57	69	72	43	56	40	55	42	36	54	45	38
Adck1	aarF domain containing kinase 1	ENSMUSG00000021044	ENSMUST00000101165, ENSMUST00000166940	E008	+	117	-0.113835	0.166406	0.734739	chr12	88446641	88446757	85	138	134	110	84	97	105	130	131	108	116	108
Adck1	aarF domain containing kinase 1	ENSMUSG00000021044	ENSMUST00000166940	E002	+	84	-0.0737957	0.490458	0.900284	chr12	88360889	88360972	77	114	116	57	52	60	75	88	99	84	73	77
Adck1	aarF domain containing kinase 1	ENSMUSG00000021044	ENSMUST00000101165, ENSMUST00000166940	E007	+	159	-0.0444223	0.603468	0.932608	chr12	88441083	88441241	109	179	193	129	120	137	142	155	171	136	149	135
Adck1	aarF domain containing kinase 1	ENSMUSG00000021044	ENSMUST00000101165, ENSMUST00000166940	E004	+	84	-0.0386209	0.705934	0.955099	chr12	88371695	88371778	142	120	155	97	70	93	117	128	142	97	108	99
Adck1	aarF domain containing kinase 1	ENSMUSG00000021044	ENSMUST00000101165, ENSMUST00000166940	E003	+	146	-0.0343829	0.705101	0.95494	chr12	88368335	88368480	132	178	176	112	84	97	140	156	153	110	127	105
Adck1	aarF domain containing kinase 1	ENSMUSG00000021044	ENSMUST00000101165, ENSMUST00000166940	E011	+	194	-0.0100076	0.909726	0.987424	chr12	88459010	88459203	103	126	127	114	72	115	99	128	111	113	108	100
Adck1	aarF domain containing kinase 1	ENSMUSG00000021044	ENSMUST00000101165, ENSMUST00000166940	E012	+	704	0.0215546	0.716364	0.956722	chr12	88461015	88461718	189	201	207	178	166	216	175	235	186	190	175	177
Adck1	aarF domain containing kinase 1	ENSMUSG00000021044	ENSMUST00000101165, ENSMUST00000166940	E005	+	204	0.0206511	0.771291	0.966748	chr12	88401973	88402176	164	184	202	127	103	130	151	167	165	136	137	137
Adck1	aarF domain containing kinase 1	ENSMUSG00000021044	ENSMUST00000101165, ENSMUST00000166940	E009	+	150	0.038506	0.604442	0.932851	chr12	88455479	88455628	123	158	155	138	88	137	129	147	135	131	112	121
Adck1	aarF domain containing kinase 1	ENSMUSG00000021044	ENSMUST00000101165, ENSMUST00000166940	E006	+	159	0.038335	0.565902	0.922678	chr12	88431021	88431179	153	178	191	142	110	147	140	155	177	132	144	145
Adck1	aarF domain containing kinase 1	ENSMUSG00000021044	ENSMUST00000101165, ENSMUST00000166940	E010	+	198	0.0576797	0.430731	0.881342	chr12	88456737	88456934	130	158	160	135	88	144	122	151	136	124	122	125
Adck2	aarF domain containing kinase 2	ENSMUSG00000046947	ENSMUST00000140364	E001	+	1334	-0.0659183	0.644897	0.942539	chr6	39573873	39575206	84	108	98	59	99	66	76	80	91	74	60	74
Adcy1	adenylate cyclase 1	ENSMUSG00000020431	ENSMUST00000020706	E020	+	9094	-0.0200972	0.704237	0.954786	chr11	7169413	7178506	120	124	101	91	105	131	128	131	94	72	101	143
Adcy2	adenylate cyclase 2	ENSMUSG00000021536	ENSMUST00000022013	E021	-	149	-0.166927	0.150925	0.721595	chr13	68738548	68738696	123	202	145	96	67	92	214	148	117	140	105	95
Adcy2	adenylate cyclase 2	ENSMUSG00000021536	ENSMUST00000022013	E022	-	150	-0.132892	0.214526	0.771744	chr13	68796530	68796679	118	166	126	86	74	85	189	131	102	119	92	92
Adcy2	adenylate cyclase 2	ENSMUSG00000021536	ENSMUST00000022013	E020	-	112	-0.121473	0.404938	0.871687	chr13	68734624	68734735	80	136	119	75	39	96	158	102	90	102	82	63
Adcy2	adenylate cyclase 2	ENSMUSG00000021536	ENSMUST00000022013	E025	-	468	-0.100653	0.543227	0.917299	chr13	68999074	68999541	105	137	90	71	71	52	119	120	77	67	89	94
Adcy2	adenylate cyclase 2	ENSMUSG00000021536	ENSMUST00000022013	E010	-	138	-0.067785	0.438651	0.883882	chr13	68678478	68678615	105	143	101	83	64	92	128	104	120	91	97	83
Adcy2	adenylate cyclase 2	ENSMUSG00000021536	ENSMUST00000022013	E015	-	44	-0.0755211	0.484056	0.898057	chr13	68724264	68724307	94	142	116	92	48	48	103	111	105	97	83	72
Adcy2	adenylate cyclase 2	ENSMUSG00000021536	ENSMUST00000022013	E003	-	115	-0.0443162	0.573581	0.925194	chr13	68630910	68631024	165	240	217	149	142	155	251	175	202	155	170	159
Adcy2	adenylate cyclase 2	ENSMUSG00000021536	ENSMUST00000022013	E019	-	128	-0.0422495	0.629958	0.938708	chr13	68732078	68732205	102	145	130	95	64	97	150	128	94	109	98	80
Adcy2	adenylate cyclase 2	ENSMUSG00000021536	ENSMUST00000022013	E005	-	147	-0.0410562	0.908066	0.986893	chr13	68642457	68642603	191	257	207	150	151	209	283	193	219	151	205	156
Adcy2	adenylate cyclase 2	ENSMUSG00000021536	ENSMUST00000022013	E006	-	159	-0.0415691	0.83569	0.97833	chr13	68651868	68652026	188	266	250	149	154	218	299	198	220	181	210	160
Adcy2	adenylate cyclase 2	ENSMUSG00000021536	ENSMUST00000022013	E023	-	162	-0.0420528	0.76861	0.966311	chr13	68887959	68888120	104	172	130	87	73	67	151	119	102	76	84	120
Adcy2	adenylate cyclase 2	ENSMUSG00000021536	ENSMUST00000022013	E014	-	81	-0.0305003	0.6694	0.948323	chr13	68720704	68720784	96	187	131	102	56	73	115	126	124	118	101	76
Adcy2	adenylate cyclase 2	ENSMUSG00000021536	ENSMUST00000022013	E013	-	70	-0.020431	0.773441	0.96707	chr13	68713058	68713127	80	173	109	90	62	83	116	119	121	93	77	84
Adcy2	adenylate cyclase 2	ENSMUSG00000021536	ENSMUST00000022013	E016	-	177	0.00136475	0.984353	0.998216	chr13	68727792	68727968	182	251	233	148	110	138	210	201	198	181	153	127
Adcy2	adenylate cyclase 2	ENSMUSG00000021536	ENSMUST00000022013	E009	-	120	0.0108161	0.916931	0.988444	chr13	68671893	68672012	94	146	132	69	66	77	129	95	93	87	104	77
Adcy2	adenylate cyclase 2	ENSMUSG00000021536	ENSMUST00000022013	E004	-	108	0.018706	0.667349	0.947987	chr13	68640710	68640817	167	225	192	141	126	190	241	185	181	126	172	132
Adcy2	adenylate cyclase 2	ENSMUSG00000021536	ENSMUST00000022013	E007	-	85	0.0371762	0.692796	0.952909	chr13	68657367	68657451	71	119	95	76	43	94	126	74	93	64	82	50
Adcy2	adenylate cyclase 2	ENSMUSG00000021536	ENSMUST00000022013	E024	-	198	0.0329519	0.866383	0.982093	chr13	68982347	68982544	141	188	143	121	73	76	146	152	112	91	106	121
Adcy2	adenylate cyclase 2	ENSMUSG00000021536	ENSMUST00000022013	E017	-	133	0.0458799	0.494247	0.901038	chr13	68729207	68729339	208	309	259	188	121	163	273	237	196	197	169	149
Adcy2	adenylate cyclase 2	ENSMUSG00000021536	ENSMUST00000022013	E001	-	830	0.0480298	0.415637	0.876015	chr13	68620043	68620872	350	399	356	286	268	309	396	332	294	297	318	280
Adcy2	adenylate cyclase 2	ENSMUSG00000021536	ENSMUST00000022013	E018	-	159	0.0667643	0.353348	0.851784	chr13	68730238	68730396	168	293	241	158	117	142	238	194	171	169	154	152
Adcy2	adenylate cyclase 2	ENSMUSG00000021536	ENSMUST00000022013	E012	-	98	0.0865237	0.355038	0.852048	chr13	68709993	68710090	97	163	110	94	68	90	112	112	116	90	82	80
Adcy2	adenylate cyclase 2	ENSMUSG00000021536	ENSMUST00000022013	E002	-	125	0.0828272	0.240694	0.788582	chr13	68625788	68625912	190	260	213	174	148	165	239	156	184	187	167	161
Adcy2	adenylate cyclase 2	ENSMUSG00000021536	ENSMUST00000022013	E008	-	170	0.0909029	0.25949	0.798593	chr13	68668470	68668639	116	166	149	104	74	106	161	99	117	98	119	84
Adcy2	adenylate cyclase 2	ENSMUSG00000021536	ENSMUST00000022013	E011	-	85	0.128036	0.258121	0.797834	chr13	68689261	68689345	75	122	81	78	49	72	77	81	86	75	65	57
Adcy4	adenylate cyclase 4	ENSMUSG00000022220	ENSMUST00000170223, ENSMUST00000002398	E023	-	150	-0.206659	0.230864	0.781674	chr14	55780820	55780969	44	45	52	38	30	55	66	73	49	37	70	54
Adcy4	adenylate cyclase 4	ENSMUSG00000022220	ENSMUST00000170223, ENSMUST00000002398	E024	-	162	-0.161637	0.310389	0.830536	chr14	55781580	55781741	45	56	51	40	35	50	75	71	47	47	71	44
Adcy4	adenylate cyclase 4	ENSMUSG00000022220	ENSMUST00000170223, ENSMUST00000002398	E022	-	149	-0.135348	0.297442	0.823867	chr14	55779897	55780045	32	56	55	33	48	40	64	56	42	47	62	61
Adcy4	adenylate cyclase 4	ENSMUSG00000022220	ENSMUST00000170223, ENSMUST00000002398	E015	-	87	-0.114626	0.286657	0.817825	chr14	55775215	55775301	52	66	74	54	43	54	58	81	75	66	75	71
Adcy4	adenylate cyclase 4	ENSMUSG00000022220	ENSMUST00000170223, ENSMUST00000002398	E018	-	133	-0.0844413	0.543992	0.917337	chr14	55778281	55778413	54	70	75	68	78	54	60	76	80	84	92	91
Adcy4	adenylate cyclase 4	ENSMUSG00000022220	ENSMUST00000170223, ENSMUST00000002398	E019	-	159	-0.0363084	0.736261	0.960334	chr14	55778642	55778800	44	66	70	48	48	48	56	68	55	65	65	72
Adcy4	adenylate cyclase 4	ENSMUSG00000022220	ENSMUST00000170223, ENSMUST00000002398	E008	-	85	-0.0269407	0.824599	0.976748	chr14	55771955	55772039	45	61	62	37	57	54	63	83	67	58	57	42
Adcy4	adenylate cyclase 4	ENSMUSG00000022220	ENSMUST00000170223, ENSMUST00000002398	E009	-	185	0.0110307	0.941622	0.991909	chr14	55772246	55772430	55	51	59	41	63	60	74	64	65	57	56	59
Adcy4	adenylate cyclase 4	ENSMUSG00000022220	ENSMUST00000170223, ENSMUST00000002398	E014	-	70	0.049578	0.685904	0.951935	chr14	55774969	55775038	46	67	70	52	42	43	51	69	57	51	75	51
Adcy4	adenylate cyclase 4	ENSMUSG00000022220	ENSMUST00000170223, ENSMUST00000002398	E017	-	174	0.0528674	0.583796	0.928343	chr14	55777928	55778101	79	87	93	77	77	77	74	106	76	96	87	103
Adcy4	adenylate cyclase 4	ENSMUSG00000022220	ENSMUST00000170223, ENSMUST00000002398	E004	-	115	0.071697	0.517839	0.909382	chr14	55769792	55769906	61	52	71	55	57	63	57	72	57	59	75	72
Adcy4	adenylate cyclase 4	ENSMUSG00000022220	ENSMUST00000170223, ENSMUST00000002398	E007	-	159	0.0998654	0.346482	0.848392	chr14	55771377	55771535	62	82	80	59	80	81	77	109	74	69	70	77
Adcy4	adenylate cyclase 4	ENSMUSG00000022220	ENSMUST00000170223, ENSMUST00000002398	E006	-	147	0.151796	0.29354	0.821346	chr14	55770372	55770518	60	55	53	49	61	60	55	56	44	70	53	71
Adcy4	adenylate cyclase 4	ENSMUSG00000022220	ENSMUST00000170223, ENSMUST00000002398	E013	-	98	0.198552	0.10544	0.66319	chr14	55774473	55774570	59	72	85	49	59	51	62	73	61	52	81	45
Adcy4	adenylate cyclase 4	ENSMUSG00000022220	ENSMUST00000170223, ENSMUST00000002398	E002	-	201	0.237059	0.151154	0.721595	chr14	55769087	55769287	41	58	58	53	59	40	62	61	57	51	40	31
Adcy4	adenylate cyclase 4	ENSMUSG00000022220	ENSMUST00000170223, ENSMUST00000002398	E003	-	125	0.24313	0.0191847	0.424997	chr14	55769373	55769497	66	70	81	76	75	74	81	78	68	76	65	61
Adcy6	adenylate cyclase 6	ENSMUSG00000022994	ENSMUST00000096224	E004	-	264	-0.121541	0.0112997	0.365568	chr15	98594331	98594594	123	164	178	143	146	139	146	201	173	182	154	184
Adcy6	adenylate cyclase 6	ENSMUSG00000022994	ENSMUST00000096224	E007	-	179	-0.0788212	0.269616	0.805172	chr15	98596040	98596218	27	74	77	65	61	54	66	83	68	80	47	61
Adcy6	adenylate cyclase 6	ENSMUSG00000022994	ENSMUST00000096224	E005	-	130	-0.0749936	0.17836	0.746134	chr15	98594913	98595042	53	103	92	78	84	69	86	101	94	94	65	100
Adcy6	adenylate cyclase 6	ENSMUSG00000022994	ENSMUST00000096224	E002	-	125	-0.0625488	0.2514	0.793695	chr15	98592673	98592797	83	82	103	82	92	88	75	115	124	86	99	94
Adcy6	adenylate cyclase 6	ENSMUSG00000022994	ENSMUST00000096224	E008	-	159	-0.0404324	0.442882	0.885335	chr15	98596517	98596675	31	83	91	72	59	58	76	73	84	91	49	60
Adcy6	adenylate cyclase 6	ENSMUSG00000022994	ENSMUST00000096224	E003	-	205	-0.0250156	0.244765	0.790484	chr15	98593461	98593665	125	160	163	124	150	136	117	179	186	160	141	152
Adcy6	adenylate cyclase 6	ENSMUSG00000022994	ENSMUST00000096224	E011	-	98	0.0224818	0.691737	0.952766	chr15	98597380	98597477	58	80	94	75	55	59	61	87	101	70	65	60
Adcy6	adenylate cyclase 6	ENSMUSG00000022994	ENSMUST00000096224	E012	-	148	0.0277483	0.740747	0.960945	chr15	98597727	98597874	72	91	105	89	72	58	74	103	114	88	62	71
Adcy6	adenylate cyclase 6	ENSMUSG00000022994	ENSMUST00000096224	E014	-	129	0.0337728	0.841674	0.979209	chr15	98598357	98598485	55	94	89	69	63	72	78	87	114	73	51	60
Adcy6	adenylate cyclase 6	ENSMUSG00000022994	ENSMUST00000096224	E015	-	142	0.0394437	0.847605	0.979773	chr15	98598622	98598763	53	93	100	74	45	75	78	97	102	72	57	53
Adcy6	adenylate cyclase 6	ENSMUSG00000022994	ENSMUST00000096224	E009	-	117	0.0577603	0.946463	0.992679	chr15	98596894	98597010	33	78	82	55	54	45	58	59	77	79	35	48
Adcy6	adenylate cyclase 6	ENSMUSG00000022994	ENSMUST00000096224	E021	-	859	0.0820296	0.968202	0.995882	chr15	98603874	98604732	75	136	102	101	66	58	85	107	103	93	68	86
Adcy6	adenylate cyclase 6	ENSMUSG00000022994	ENSMUST00000096224	E001	-	2503	0.1866	0.0437896	0.529384	chr15	98589973	98592475	727	871	1154	834	884	888	689	1004	919	769	799	844
Adcy7	adenylate cyclase 7	ENSMUSG00000031659	ENSMUST00000171456, ENSMUST00000098521, ENSMUST00000169037	E030	+	1368	-0.0869806	0.0868935	0.636527	chr8	88327672	88329039	248	226	201	277	252	194	149	199	169	183	163	149
Adcy7	adenylate cyclase 7	ENSMUSG00000031659	ENSMUST00000171456, ENSMUST00000098521	E031	+	922	0.198389	0.0366865	0.503794	chr8	88329040	88329961	211	171	154	189	227	159	99	131	114	121	94	104
Adcyap1r1	adenylate cyclase activating polypeptide 1 receptor 1	ENSMUSG00000029778	ENSMUST00000070756	E019	+	2546	0.412787	0.0136751	0.385752	chr6	55498906	55501451	55	68	111	85	100	68	37	90	61	49	67	63
Add1	adducin 1 (alpha)	ENSMUSG00000029106	ENSMUST00000114338, ENSMUST00000001108	E002	+	10	-0.149647	0.241533	0.78887	chr5	34573863	34573872	161	214	115	141	141	155	184	195	115	145	145	154
Add1	adducin 1 (alpha)	ENSMUSG00000029106	ENSMUST00000114338, ENSMUST00000114340, ENSMUST00000001108	E003	+	41	-0.134692	0.224154	0.777091	chr5	34573873	34573913	174	235	146	160	156	164	201	209	126	163	163	172
Add1	adducin 1 (alpha)	ENSMUSG00000029106	ENSMUST00000114338	E001	+	199	-0.113577	0.366375	0.857498	chr5	34573664	34573862	152	199	110	137	128	149	167	176	103	138	139	140
Add1	adducin 1 (alpha)	ENSMUSG00000029106	ENSMUST00000114338, ENSMUST00000114340, ENSMUST00000001108	E005	+	163	-0.112405	0.156536	0.727604	chr5	34604690	34604852	192	296	206	182	228	213	227	266	195	225	164	221
Add1	adducin 1 (alpha)	ENSMUSG00000029106	ENSMUST00000114338, ENSMUST00000114340, ENSMUST00000001108	E004	+	215	-0.10736	0.19612	0.759367	chr5	34601324	34601538	279	355	240	232	284	281	296	344	222	270	243	268
Add1	adducin 1 (alpha)	ENSMUSG00000029106	ENSMUST00000114338, ENSMUST00000114340, ENSMUST00000001108	E017	+	99	-0.0713677	0.176405	0.744816	chr5	34628415	34628513	391	400	474	381	383	352	342	468	341	346	375	404
Add1	adducin 1 (alpha)	ENSMUSG00000029106	ENSMUST00000114338, ENSMUST00000114340, ENSMUST00000001108	E016	+	157	-0.0316894	0.396923	0.869144	chr5	34625279	34625435	494	535	615	490	476	423	468	566	441	415	442	488
Add1	adducin 1 (alpha)	ENSMUSG00000029106	ENSMUST00000114338, ENSMUST00000114340, ENSMUST00000001108	E014	+	102	-0.0157363	0.642351	0.94211	chr5	34619350	34619451	314	333	372	284	289	250	260	364	286	287	220	281
Add1	adducin 1 (alpha)	ENSMUSG00000029106	ENSMUST00000114338, ENSMUST00000114340, ENSMUST00000001108	E015	+	90	0.000850051	0.82197	0.976436	chr5	34620045	34620134	405	456	487	397	371	317	342	468	356	361	313	374
Add1	adducin 1 (alpha)	ENSMUSG00000029106	ENSMUST00000114338, ENSMUST00000114340, ENSMUST00000001108	E009	+	144	0.000701761	0.835069	0.978297	chr5	34613288	34613431	171	263	255	189	213	176	196	214	224	180	162	175
Add1	adducin 1 (alpha)	ENSMUSG00000029106	ENSMUST00000114338, ENSMUST00000114340, ENSMUST00000001108	E006	+	152	0.0105796	0.960727	0.994962	chr5	34605828	34605979	147	191	195	161	175	190	158	187	168	174	110	163
Add1	adducin 1 (alpha)	ENSMUSG00000029106	ENSMUST00000114338, ENSMUST00000114340, ENSMUST00000001108	E007	+	81	0.0209144	0.944681	0.992417	chr5	34610192	34610272	106	128	133	126	128	112	105	125	123	115	77	114
Add1	adducin 1 (alpha)	ENSMUSG00000029106	ENSMUST00000114338, ENSMUST00000114340, ENSMUST00000001108	E008	+	150	0.0339153	0.797851	0.971609	chr5	34610490	34610639	148	187	169	150	169	155	145	162	160	152	115	137
Add1	adducin 1 (alpha)	ENSMUSG00000029106	ENSMUST00000114338, ENSMUST00000114340, ENSMUST00000001108	E012	+	252	0.054573	0.480614	0.897213	chr5	34616563	34616814	441	501	558	414	444	405	382	517	431	397	312	388
Add1	adducin 1 (alpha)	ENSMUSG00000029106	ENSMUST00000114338, ENSMUST00000114340, ENSMUST00000001108	E011	+	177	0.0661105	0.495479	0.901332	chr5	34614184	34614360	286	386	409	285	359	290	289	347	321	265	261	268
Add1	adducin 1 (alpha)	ENSMUSG00000029106	ENSMUST00000114338, ENSMUST00000114340, ENSMUST00000001108	E010	+	99	0.104338	0.336591	0.843491	chr5	34613519	34613617	218	327	357	236	279	221	217	274	252	224	195	221
Add1	adducin 1 (alpha)	ENSMUSG00000029106	ENSMUST00000114338, ENSMUST00000114340, ENSMUST00000001108	E019	+	1836	0.131761	0.0273912	0.467898	chr5	34630470	34632305	1347	1371	1534	1299	1490	1424	1151	1363	1052	1159	1093	1227
Add3	adducin 3 (gamma)	ENSMUSG00000025026	ENSMUST00000237301, ENSMUST00000050096	E011	+	258	-0.197078	0.0327329	0.489353	chr19	53236594	53236851	105	164	144	86	98	110	127	143	132	171	113	109
Add3	adducin 3 (gamma)	ENSMUSG00000025026	ENSMUST00000237301, ENSMUST00000050096	E010	+	183	-0.195214	0.0372932	0.504943	chr19	53234779	53234961	90	144	127	73	104	111	120	122	119	152	105	111
Add3	adducin 3 (gamma)	ENSMUSG00000025026	ENSMUST00000237301, ENSMUST00000050096	E012	+	120	-0.176518	0.0780612	0.618908	chr19	53238403	53238522	88	122	100	77	68	72	97	107	96	122	86	77
Add3	adducin 3 (gamma)	ENSMUSG00000025026	ENSMUST00000237301, ENSMUST00000050096	E013	+	87	-0.0259682	0.863808	0.981726	chr19	53239407	53239493	119	150	112	97	101	96	105	124	111	126	87	122
Add3	adducin 3 (gamma)	ENSMUSG00000025026	ENSMUST00000237301, ENSMUST00000050096	E016	+	1943	-0.0208113	0.92738	0.989793	chr19	53244998	53246940	404	558	491	444	490	484	466	551	518	480	393	460
Add3	adducin 3 (gamma)	ENSMUSG00000025026	ENSMUST00000237301, ENSMUST00000050096	E014	+	124	-0.0196069	0.858834	0.981184	chr19	53242504	53242627	106	171	129	94	99	96	103	134	129	114	101	111
Add3	adducin 3 (gamma)	ENSMUSG00000025026	ENSMUST00000237301, ENSMUST00000050096	E003	+	215	0.0112864	0.936968	0.991658	chr19	53216801	53217015	47	90	97	70	56	48	81	84	57	57	56	61
Add3	adducin 3 (gamma)	ENSMUSG00000025026	ENSMUST00000237301, ENSMUST00000050096	E009	+	99	0.114896	0.313999	0.834012	chr19	53233825	53233923	44	70	62	45	57	48	39	61	57	54	31	54
Add3	adducin 3 (gamma)	ENSMUSG00000025026	ENSMUST00000237301, ENSMUST00000050096	E007	+	150	0.142605	0.220461	0.775262	chr19	53233026	53233175	35	83	71	57	45	63	50	58	56	57	52	42
Add3	adducin 3 (gamma)	ENSMUSG00000025026	ENSMUST00000237301, ENSMUST00000050096	E004	+	139	0.196878	0.182245	0.749183	chr19	53226591	53226729	42	78	76	39	48	42	58	59	42	50	38	31
Add3	adducin 3 (gamma)	ENSMUSG00000025026	ENSMUST00000237301, ENSMUST00000050096	E008	+	144	0.220121	0.0490439	0.546264	chr19	53233573	53233716	45	85	64	48	65	65	48	61	60	57	43	45
Add3	adducin 3 (gamma)	ENSMUSG00000025026	ENSMUST00000050096	E002	+	334	0.253359	0.0683106	0.597266	chr19	53142756	53143089	61	77	89	70	51	47	56	70	52	44	45	58
Adgra2	adhesion G protein-coupled receptor A2	ENSMUSG00000031486	ENSMUST00000033876	E019	+	2671	0.0729215	0.631061	0.938885	chr8	27120766	27123436	169	226	193	183	386	218	142	211	148	143	124	189
Adgra3	adhesion G protein-coupled receptor A3	ENSMUSG00000029090	ENSMUST00000030971	E006	-	209	-0.130141	0.290519	0.819992	chr5	49978943	49979151	41	57	62	53	55	53	62	81	78	53	35	55
Adgra3	adhesion G protein-coupled receptor A3	ENSMUSG00000029090	ENSMUST00000030971	E001	-	1559	0.107509	0.193375	0.757723	chr5	49959956	49961514	238	252	277	224	198	224	233	258	242	221	180	222
Adgrd1	adhesion G protein-coupled receptor D1	ENSMUSG00000044017	ENSMUST00000056617	E026	+	2136	0.0594578	0.693076	0.952938	chr5	129202464	129204599	80	90	107	98	109	107	61	123	86	78	101	82
Adgre1	adhesion G protein-coupled receptor E1	ENSMUSG00000004730	ENSMUST00000086763	E002	+	63	-0.159269	0.257987	0.797834	chr17	57361672	57361734	101	59	59	91	81	42	51	55	29	48	57	37
Adgre1	adhesion G protein-coupled receptor E1	ENSMUSG00000004730	ENSMUST00000086763	E005	+	120	-0.127327	0.390388	0.867047	chr17	57402742	57402861	72	68	40	91	69	55	55	62	28	43	37	23
Adgre1	adhesion G protein-coupled receptor E1	ENSMUSG00000004730	ENSMUST00000086763	E006	+	147	-0.129219	0.223298	0.776629	chr17	57406834	57406980	122	84	54	132	93	78	64	87	45	68	49	40
Adgre1	adhesion G protein-coupled receptor E1	ENSMUSG00000004730	ENSMUST00000086763	E007	+	150	-0.123823	0.278586	0.811905	chr17	57408346	57408495	109	69	57	121	80	79	51	81	50	58	48	34
Adgre1	adhesion G protein-coupled receptor E1	ENSMUSG00000004730	ENSMUST00000086763	E022	+	413	-0.118416	0.167893	0.736371	chr17	57483115	57483527	187	134	110	187	164	142	94	108	99	130	86	57
Adgre1	adhesion G protein-coupled receptor E1	ENSMUSG00000004730	ENSMUST00000086763	E008	+	141	-0.109285	0.38421	0.865245	chr17	57410718	57410858	83	60	41	100	64	63	38	61	37	40	48	30
Adgre1	adhesion G protein-coupled receptor E1	ENSMUSG00000004730	ENSMUST00000086763	E017	+	236	-0.0461335	0.647784	0.943455	chr17	57449866	57450101	180	164	107	218	198	164	111	134	96	119	99	54
Adgre1	adhesion G protein-coupled receptor E1	ENSMUSG00000004730	ENSMUST00000086763	E018	+	67	-0.0213758	0.893331	0.984435	chr17	57460693	57460759	182	153	113	213	153	107	88	108	73	131	92	44
Adgre1	adhesion G protein-coupled receptor E1	ENSMUSG00000004730	ENSMUST00000086763	E003	+	147	-0.0040888	0.93707	0.991658	chr17	57401905	57402051	123	75	66	101	90	50	53	58	39	49	58	33
Adgre1	adhesion G protein-coupled receptor E1	ENSMUSG00000004730	ENSMUST00000086763	E021	+	105	0.00794545	0.867615	0.982307	chr17	57480920	57481024	213	148	101	190	163	135	100	95	85	128	92	41
Adgre1	adhesion G protein-coupled receptor E1	ENSMUSG00000004730	ENSMUST00000086763	E004	+	156	0.0137539	0.841836	0.979209	chr17	57402501	57402656	98	73	60	105	76	73	63	57	32	52	50	21
Adgre1	adhesion G protein-coupled receptor E1	ENSMUSG00000004730	ENSMUST00000086763	E019	+	92	0.0231721	0.695668	0.953376	chr17	57475829	57475920	200	181	119	213	163	120	85	109	73	135	114	46
Adgre1	adhesion G protein-coupled receptor E1	ENSMUSG00000004730	ENSMUST00000086763	E020	+	169	0.0265639	0.663942	0.947245	chr17	57478772	57478940	252	184	133	234	196	147	108	112	95	150	127	52
Adgre1	adhesion G protein-coupled receptor E1	ENSMUSG00000004730	ENSMUST00000086763	E009	+	147	0.0304232	0.775136	0.967487	chr17	57410945	57411091	77	55	44	82	62	57	25	49	30	40	42	25
Adgre1	adhesion G protein-coupled receptor E1	ENSMUSG00000004730	ENSMUST00000086763	E014	+	185	0.0348659	0.714497	0.956618	chr17	57443898	57444082	186	113	97	188	183	123	71	99	84	105	83	56
Adgre1	adhesion G protein-coupled receptor E1	ENSMUSG00000004730	ENSMUST00000086763	E012	+	178	0.0484027	0.785139	0.969969	chr17	57420347	57420524	108	57	50	83	92	53	32	45	46	57	39	27
Adgre1	adhesion G protein-coupled receptor E1	ENSMUSG00000004730	ENSMUST00000086763	E016	+	195	0.0521003	0.541015	0.916706	chr17	57447830	57448024	206	162	122	211	208	174	112	120	92	113	95	68
Adgre1	adhesion G protein-coupled receptor E1	ENSMUSG00000004730	ENSMUST00000086763	E013	+	117	0.0571507	0.641094	0.941928	chr17	57441255	57441371	123	69	61	107	113	63	45	59	49	56	50	36
Adgre1	adhesion G protein-coupled receptor E1	ENSMUSG00000004730	ENSMUST00000086763	E015	+	171	0.101603	0.212046	0.769902	chr17	57445009	57445179	216	141	100	220	196	132	94	91	83	116	88	64
Adgre5	adhesion G protein-coupled receptor E5	ENSMUSG00000002885	ENSMUST00000002964, ENSMUST00000109802, ENSMUST00000166939, ENSMUST00000075843	E023	-	63	-0.194288	0.0519759	0.557118	chr8	83741107	83741169	94	69	100	87	87	70	83	79	78	92	79	49
Adgre5	adhesion G protein-coupled receptor E5	ENSMUSG00000002885	ENSMUST00000002964, ENSMUST00000109802, ENSMUST00000166939, ENSMUST00000075843	E020	-	117	-0.158497	0.037765	0.507242	chr8	83734009	83734125	171	161	176	175	185	128	165	131	138	179	132	136
Adgre5	adhesion G protein-coupled receptor E5	ENSMUSG00000002885	ENSMUST00000002964, ENSMUST00000109802, ENSMUST00000166939, ENSMUST00000075843	E022	-	51	-0.157434	0.0543916	0.56243	chr8	83734302	83734352	152	133	140	134	141	103	127	118	109	149	109	98
Adgre5	adhesion G protein-coupled receptor E5	ENSMUSG00000002885	ENSMUST00000002964, ENSMUST00000109802, ENSMUST00000075843	E021	-	6	-0.124303	0.168487	0.736826	chr8	83734296	83734301	133	114	121	125	124	82	105	100	90	129	95	85
Adgre5	adhesion G protein-coupled receptor E5	ENSMUSG00000002885	ENSMUST00000109802, ENSMUST00000075843	E017	-	147	-0.0635403	0.625694	0.937582	chr8	83730111	83730257	63	64	68	82	90	96	63	73	61	73	56	60
Adgre5	adhesion G protein-coupled receptor E5	ENSMUSG00000002885	ENSMUST00000002964, ENSMUST00000109802, ENSMUST00000166939, ENSMUST00000075843	E019	-	153	-0.0629646	0.371603	0.859184	chr8	83733414	83733566	164	159	180	165	187	134	152	145	126	148	117	131
Adgre5	adhesion G protein-coupled receptor E5	ENSMUSG00000002885	ENSMUST00000002964, ENSMUST00000109802, ENSMUST00000166939, ENSMUST00000075843	E004	-	99	-0.0128889	0.828499	0.977217	chr8	83723979	83724077	201	173	211	216	217	145	135	158	154	168	146	169
Adgre5	adhesion G protein-coupled receptor E5	ENSMUSG00000002885	ENSMUST00000002964, ENSMUST00000109802, ENSMUST00000166939, ENSMUST00000075843	E009	-	192	-0.00423838	0.964795	0.995532	chr8	83725155	83725346	228	188	212	185	241	213	141	189	182	164	181	152
Adgre5	adhesion G protein-coupled receptor E5	ENSMUSG00000002885	ENSMUST00000002964, ENSMUST00000109802, ENSMUST00000166939, ENSMUST00000075843	E010	-	165	0.00388587	0.970539	0.996397	chr8	83725865	83726029	185	177	198	183	245	181	141	155	141	171	158	158
Adgre5	adhesion G protein-coupled receptor E5	ENSMUSG00000002885	ENSMUST00000002964, ENSMUST00000109802, ENSMUST00000166939, ENSMUST00000075843	E016	-	144	0.00849645	0.926436	0.989749	chr8	83729382	83729525	173	153	176	169	180	135	146	158	128	135	105	106
Adgre5	adhesion G protein-coupled receptor E5	ENSMUSG00000002885	ENSMUST00000002964, ENSMUST00000109802, ENSMUST00000166939, ENSMUST00000075843	E014	-	78	0.039295	0.818915	0.975549	chr8	83729057	83729134	98	84	139	136	104	109	90	106	100	96	63	66
Adgre5	adhesion G protein-coupled receptor E5	ENSMUSG00000002885	ENSMUST00000002964, ENSMUST00000109802, ENSMUST00000166939, ENSMUST00000075843	E012	-	117	0.0282028	0.725441	0.958487	chr8	83728095	83728211	159	122	149	145	144	135	92	115	105	131	106	115
Adgre5	adhesion G protein-coupled receptor E5	ENSMUSG00000002885	ENSMUST00000002964, ENSMUST00000109802, ENSMUST00000166939, ENSMUST00000075843	E003	-	539	0.0304721	0.61312	0.935071	chr8	83723364	83723902	288	218	299	285	272	234	202	222	198	214	199	204
Adgre5	adhesion G protein-coupled receptor E5	ENSMUSG00000002885	ENSMUST00000002964, ENSMUST00000109802, ENSMUST00000166939, ENSMUST00000075843	E013	-	160	0.0396027	0.721846	0.958021	chr8	83728281	83728440	143	122	180	174	127	134	110	134	120	113	106	97
Adgre5	adhesion G protein-coupled receptor E5	ENSMUSG00000002885	ENSMUST00000002964, ENSMUST00000109802, ENSMUST00000166939, ENSMUST00000075843	E015	-	47	0.072397	0.561907	0.921873	chr8	83729257	83729303	115	93	148	137	110	111	105	97	95	109	62	73
Adgre5	adhesion G protein-coupled receptor E5	ENSMUSG00000002885	ENSMUST00000002964, ENSMUST00000109802, ENSMUST00000166939, ENSMUST00000075843	E006	-	92	0.0689373	0.25455	0.795371	chr8	83724438	83724529	270	224	311	262	271	199	187	187	204	203	195	185
Adgre5	adhesion G protein-coupled receptor E5	ENSMUSG00000002885	ENSMUST00000002964, ENSMUST00000109802, ENSMUST00000166939, ENSMUST00000075843	E005	-	169	0.0670617	0.375544	0.860894	chr8	83724192	83724360	243	225	297	247	245	171	182	170	175	191	172	188
Adgre5	adhesion G protein-coupled receptor E5	ENSMUSG00000002885	ENSMUST00000002964, ENSMUST00000109802, ENSMUST00000166939, ENSMUST00000075843	E008	-	230	0.0759211	0.237068	0.785836	chr8	83724769	83724998	347	257	330	286	347	269	221	254	254	234	222	198
Adgre5	adhesion G protein-coupled receptor E5	ENSMUSG00000002885	ENSMUST00000002964, ENSMUST00000109802, ENSMUST00000166939, ENSMUST00000075843	E011	-	224	0.0992869	0.160282	0.729129	chr8	83727745	83727968	212	208	241	228	263	194	133	168	172	198	156	169
Adgre5	adhesion G protein-coupled receptor E5	ENSMUSG00000002885	ENSMUST00000002964, ENSMUST00000109802, ENSMUST00000166939, ENSMUST00000075843	E007	-	70	0.116688	0.0651748	0.5909	chr8	83724618	83724687	238	201	281	227	273	181	168	169	174	184	169	160
Adgrg1	adhesion G protein-coupled receptor G1	ENSMUSG00000031785	ENSMUST00000093271, ENSMUST00000179619	E004	+	423	-0.15242	0.0756545	0.614165	chr8	95003251	95003673	95	117	153	102	101	98	106	148	151	87	107	123
Adgrg1	adhesion G protein-coupled receptor G1	ENSMUSG00000031785	ENSMUST00000093271, ENSMUST00000179619	E003	+	75	-0.0508789	0.682956	0.950915	chr8	95002439	95002513	47	72	80	57	56	60	56	88	69	44	59	60
Adgrg1	adhesion G protein-coupled receptor G1	ENSMUSG00000031785	ENSMUST00000093271, ENSMUST00000179619	E013	+	109	-0.0600208	0.558642	0.921058	chr8	95010502	95010610	153	175	255	150	184	121	132	203	165	164	188	194
Adgrg1	adhesion G protein-coupled receptor G1	ENSMUSG00000031785	ENSMUST00000093271, ENSMUST00000179619	E012	+	269	-0.0383773	0.578777	0.927046	chr8	95009506	95009774	127	158	209	120	145	113	136	155	167	130	123	162
Adgrg1	adhesion G protein-coupled receptor G1	ENSMUSG00000031785	ENSMUST00000093271, ENSMUST00000179619	E014	+	269	-0.029626	0.62725	0.937881	chr8	95011545	95011813	186	205	269	185	208	158	155	218	222	194	201	215
Adgrg1	adhesion G protein-coupled receptor G1	ENSMUSG00000031785	ENSMUST00000093271, ENSMUST00000179619	E008	+	117	-0.0175354	0.860145	0.981368	chr8	95006822	95006938	74	96	109	120	105	76	91	102	100	99	86	95
Adgrg1	adhesion G protein-coupled receptor G1	ENSMUSG00000031785	ENSMUST00000093271, ENSMUST00000179619	E015	+	1343	-0.00663192	0.937596	0.991658	chr8	95012857	95014199	316	330	489	337	349	357	364	363	389	318	332	363
Adgrg1	adhesion G protein-coupled receptor G1	ENSMUSG00000031785	ENSMUST00000093271, ENSMUST00000179619	E011	+	119	0.0201025	0.847126	0.979773	chr8	95008371	95008489	80	95	102	70	88	72	92	79	96	76	83	61
Adgrg1	adhesion G protein-coupled receptor G1	ENSMUSG00000031785	ENSMUST00000093271, ENSMUST00000179619	E007	+	132	0.0873599	0.313236	0.832926	chr8	95006200	95006331	90	119	129	117	97	85	87	104	109	99	82	104
Adgrg1	adhesion G protein-coupled receptor G1	ENSMUSG00000031785	ENSMUST00000093271, ENSMUST00000179619	E010	+	104	0.137319	0.159333	0.729129	chr8	95007565	95007668	79	84	99	84	99	71	78	81	86	73	73	67
Adgrg1	adhesion G protein-coupled receptor G1	ENSMUSG00000031785	ENSMUST00000093271, ENSMUST00000179619	E009	+	46	0.173162	0.173423	0.742505	chr8	95007270	95007315	52	51	71	61	74	42	40	66	50	48	45	55
Adgrg1	adhesion G protein-coupled receptor G1	ENSMUSG00000031785	ENSMUST00000093271, ENSMUST00000179619	E006	+	148	0.311549	0.0161333	0.403664	chr8	95005753	95005900	67	94	91	80	55	76	49	76	66	64	47	62
Adgrl1	adhesion G protein-coupled receptor L1	ENSMUSG00000013033	ENSMUST00000141158	E005	+	801	-0.0928573	0.162913	0.731807	chr8	83929464	83930264	69	123	99	57	53	50	91	128	105	97	79	70
Adgrl1	adhesion G protein-coupled receptor L1	ENSMUSG00000013033	ENSMUST00000141158	E023	+	3605	0.121926	0.231587	0.78243	chr8	83938350	83941954	597	789	877	663	607	714	710	902	833	730	717	731
Adgrl4	adhesion G protein-coupled receptor L4	ENSMUSG00000039167	ENSMUST00000046977	E013	+	67	-0.127268	0.178489	0.74615	chr3	151517741	151517807	44	77	84	48	55	44	64	71	78	67	53	71
Adgrl4	adhesion G protein-coupled receptor L4	ENSMUSG00000039167	ENSMUST00000046977	E014	+	92	-0.0797388	0.302404	0.827105	chr3	151540961	151541052	59	106	105	64	74	57	90	85	90	93	76	82
Adgrl4	adhesion G protein-coupled receptor L4	ENSMUSG00000039167	ENSMUST00000046977	E012	+	221	-0.0610054	0.439675	0.883924	chr3	151517397	151517617	72	108	101	83	69	68	96	113	98	105	56	82
Adgrl4	adhesion G protein-coupled receptor L4	ENSMUSG00000039167	ENSMUST00000046977	E010	+	177	-0.048768	0.58476	0.928471	chr3	151509203	151509379	58	60	67	51	54	60	64	72	76	60	55	54
Adgrl4	adhesion G protein-coupled receptor L4	ENSMUSG00000039167	ENSMUST00000046977	E004	+	150	-0.0524979	0.537849	0.915654	chr3	151497827	151497976	38	93	85	62	40	51	57	85	75	64	55	65
Adgrl4	adhesion G protein-coupled receptor L4	ENSMUSG00000039167	ENSMUST00000046977	E005	+	71	0.00165756	0.874459	0.98325	chr3	151498350	151498420	34	75	61	45	36	32	36	55	51	60	45	49
Adgrl4	adhesion G protein-coupled receptor L4	ENSMUSG00000039167	ENSMUST00000046977	E015	+	169	0.0102301	0.919585	0.989105	chr3	151542681	151542849	57	125	114	66	86	79	89	101	106	103	69	82
Adgrl4	adhesion G protein-coupled receptor L4	ENSMUSG00000039167	ENSMUST00000046977	E011	+	204	0.0178044	0.957452	0.994576	chr3	151510586	151510789	60	82	76	69	53	60	82	76	79	78	55	46
Adgrl4	adhesion G protein-coupled receptor L4	ENSMUSG00000039167	ENSMUST00000046977	E009	+	203	0.0264246	0.92027	0.989118	chr3	151507349	151507551	44	66	56	50	64	55	46	62	65	69	51	53
Adgrl4	adhesion G protein-coupled receptor L4	ENSMUSG00000039167	ENSMUST00000046977	E016	+	1853	0.096191	0.15413	0.72476	chr3	151543234	151545086	269	403	459	324	372	342	341	437	386	372	265	334
Adgrl4	adhesion G protein-coupled receptor L4	ENSMUSG00000039167	ENSMUST00000046977	E007	+	184	0.13224	0.428066	0.880469	chr3	151500329	151500512	47	66	74	50	81	55	47	56	93	54	60	47
Adgrl4	adhesion G protein-coupled receptor L4	ENSMUSG00000039167	ENSMUST00000046977	E006	+	180	0.158704	0.255289	0.795998	chr3	151500046	151500225	59	105	94	58	68	57	44	78	104	79	58	51
Adh1	alcohol dehydrogenase 1 (class I)	ENSMUSG00000074207	ENSMUST00000004232	E002	+	102	-0.137207	0.0760574	0.615606	chr3	138279731	138279832	98	157	180	113	82	97	116	145	142	128	120	115
Adh1	alcohol dehydrogenase 1 (class I)	ENSMUSG00000074207	ENSMUST00000004232	E001	+	243	-0.116815	0.227186	0.779522	chr3	138277494	138277736	75	121	143	71	65	70	77	115	108	89	90	86
Adh1	alcohol dehydrogenase 1 (class I)	ENSMUSG00000074207	ENSMUST00000004232	E003	+	139	-0.104355	0.130772	0.698421	chr3	138280374	138280512	84	171	216	138	108	123	132	178	159	145	125	127
Adh1	alcohol dehydrogenase 1 (class I)	ENSMUSG00000074207	ENSMUST00000004232	E009	+	164	-0.0467443	0.721045	0.957779	chr3	138290535	138290698	82	94	143	75	85	101	107	122	84	99	73	90
Adh1	alcohol dehydrogenase 1 (class I)	ENSMUSG00000074207	ENSMUST00000004232	E008	+	139	0.00323102	0.937131	0.991658	chr3	138289802	138289940	107	148	199	128	111	141	143	171	128	142	92	123
Adh1	alcohol dehydrogenase 1 (class I)	ENSMUSG00000074207	ENSMUST00000004232	E006	+	261	0.0253338	0.668831	0.94813	chr3	138286692	138286952	140	198	267	182	155	183	179	201	196	206	127	152
Adh1	alcohol dehydrogenase 1 (class I)	ENSMUSG00000074207	ENSMUST00000004232	E005	+	220	0.0569826	0.374007	0.860382	chr3	138282615	138282834	139	256	295	173	164	172	147	218	214	218	147	160
Adh1	alcohol dehydrogenase 1 (class I)	ENSMUSG00000074207	ENSMUST00000004232	E004	+	88	0.0994332	0.193181	0.757389	chr3	138282436	138282523	102	205	218	123	122	126	114	164	153	136	121	113
Adh1	alcohol dehydrogenase 1 (class I)	ENSMUSG00000074207	ENSMUST00000004232	E007	+	136	0.140221	0.0727416	0.606642	chr3	138288749	138288884	96	150	179	115	103	149	111	150	123	120	85	101
Adh5	alcohol dehydrogenase 5 (class III), chi polypeptide	ENSMUSG00000028138	ENSMUST00000005964	E001	+	101	-0.070909	0.257991	0.797834	chr3	138443093	138443193	272	299	316	223	246	238	221	287	279	239	220	241
Adh5	alcohol dehydrogenase 5 (class III), chi polypeptide	ENSMUSG00000028138	ENSMUST00000005964	E002	+	102	-0.0644895	0.160369	0.729129	chr3	138445290	138445391	399	459	509	401	405	390	357	463	461	366	354	381
Adh5	alcohol dehydrogenase 5 (class III), chi polypeptide	ENSMUSG00000028138	ENSMUST00000005964	E009	+	415	-0.0308514	0.533733	0.913955	chr3	138455085	138455499	271	327	343	304	325	322	282	341	315	299	234	249
Adh5	alcohol dehydrogenase 5 (class III), chi polypeptide	ENSMUSG00000028138	ENSMUST00000005964	E003	+	142	-0.0127497	0.749489	0.962243	chr3	138447083	138447224	412	488	526	435	442	453	373	483	490	400	342	385
Adh5	alcohol dehydrogenase 5 (class III), chi polypeptide	ENSMUSG00000028138	ENSMUST00000005964	E006	+	261	0.00485258	0.923292	0.989538	chr3	138451244	138451504	764	863	959	751	803	783	764	860	739	662	605	733
Adh5	alcohol dehydrogenase 5 (class III), chi polypeptide	ENSMUSG00000028138	ENSMUST00000005964	E005	+	220	0.0273963	0.530898	0.913858	chr3	138450899	138451118	538	634	705	545	521	626	517	643	563	511	406	477
Adh5	alcohol dehydrogenase 5 (class III), chi polypeptide	ENSMUSG00000028138	ENSMUST00000005964	E007	+	136	0.0312724	0.616795	0.935926	chr3	138453742	138453877	484	544	608	535	523	517	522	554	430	428	401	462
Adh5	alcohol dehydrogenase 5 (class III), chi polypeptide	ENSMUSG00000028138	ENSMUST00000005964	E008	+	139	0.0344482	0.433773	0.882854	chr3	138454668	138454806	433	497	542	449	501	489	419	518	418	427	360	387
Adh5	alcohol dehydrogenase 5 (class III), chi polypeptide	ENSMUSG00000028138	ENSMUST00000005964	E004	+	88	0.0454363	0.385806	0.865507	chr3	138447852	138447939	322	369	430	351	326	378	281	367	368	317	250	293
Adhfe1	alcohol dehydrogenase, iron containing, 1	ENSMUSG00000025911	ENSMUST00000144177	E002	+	38	-0.33103	0.0341623	0.495791	chr1	9549907	9549944	44	68	69	29	16	38	74	74	106	64	66	103
Adhfe1	alcohol dehydrogenase, iron containing, 1	ENSMUSG00000025911	ENSMUST00000144177	E001	+	204	-0.229397	0.127268	0.69464	chr1	9547948	9548151	44	67	64	29	14	36	75	65	94	60	56	88
Adhfe1	alcohol dehydrogenase, iron containing, 1	ENSMUSG00000025911	ENSMUST00000144177	E004	+	54	-0.177858	0.101529	0.65717	chr1	9552923	9552976	45	63	75	44	21	65	76	88	110	70	74	107
Adhfe1	alcohol dehydrogenase, iron containing, 1	ENSMUSG00000025911	ENSMUST00000144177	E007	+	78	-0.127913	0.248653	0.792762	chr1	9555538	9555615	43	97	82	57	25	80	102	129	128	75	76	112
Adhfe1	alcohol dehydrogenase, iron containing, 1	ENSMUSG00000025911	ENSMUST00000144177	E008	+	106	-0.108313	0.354291	0.852048	chr1	9557000	9557105	57	95	99	79	33	83	126	156	140	91	85	116
Adhfe1	alcohol dehydrogenase, iron containing, 1	ENSMUSG00000025911	ENSMUST00000144177	E006	+	197	-0.0307085	0.727975	0.958769	chr1	9553623	9553819	71	122	127	74	41	121	139	171	174	112	101	146
Adhfe1	alcohol dehydrogenase, iron containing, 1	ENSMUSG00000025911	ENSMUST00000144177	E009	+	153	0.00808566	0.874301	0.98325	chr1	9558133	9558285	63	80	98	74	35	72	112	123	115	99	74	100
Adhfe1	alcohol dehydrogenase, iron containing, 1	ENSMUSG00000025911	ENSMUST00000144177	E011	+	79	0.0252932	0.748853	0.962217	chr1	9563509	9563587	57	57	78	49	34	74	102	87	105	86	54	76
Adhfe1	alcohol dehydrogenase, iron containing, 1	ENSMUSG00000025911	ENSMUST00000144177	E010	+	99	0.0587538	0.56338	0.922224	chr1	9560109	9560207	61	63	78	43	30	64	99	80	112	80	47	66
Adhfe1	alcohol dehydrogenase, iron containing, 1	ENSMUSG00000025911	ENSMUST00000144177	E005	+	155	0.127779	0.179735	0.74746	chr1	9553318	9553472	63	96	114	53	30	115	102	112	126	88	88	123
Adhfe1	alcohol dehydrogenase, iron containing, 1	ENSMUSG00000025911	ENSMUST00000144177	E012	+	97	0.16523	0.160697	0.729434	chr1	9563797	9563893	67	64	77	40	26	88	88	94	92	77	51	78
Adhfe1	alcohol dehydrogenase, iron containing, 1	ENSMUSG00000025911	ENSMUST00000144177	E014	+	1780	0.175054	0.0353245	0.498683	chr1	9576191	9577970	71	100	127	83	44	125	106	134	148	110	84	141
Adhfe1	alcohol dehydrogenase, iron containing, 1	ENSMUSG00000025911	ENSMUST00000144177	E013	+	158	0.241778	0.0356248	0.500446	chr1	9566781	9566938	78	71	78	58	29	98	77	91	110	86	58	96
Adi1	acireductone dioxygenase 1	ENSMUSG00000020629	ENSMUST00000020957	E004	+	1210	-0.00610412	0.961974	0.995224	chr12	28680966	28682175	665	991	979	702	559	805	877	1181	948	939	702	807
Adi1	acireductone dioxygenase 1	ENSMUSG00000020629	ENSMUST00000020957	E003	+	180	-0.00550963	0.907776	0.986876	chr12	28679390	28679569	316	468	479	322	248	317	415	513	430	399	356	377
Adi1	acireductone dioxygenase 1	ENSMUSG00000020629	ENSMUST00000020957	E001	+	142	-0.00191173	0.942025	0.992006	chr12	28675231	28675372	125	238	220	127	112	168	201	218	229	169	137	188
Adi1	acireductone dioxygenase 1	ENSMUSG00000020629	ENSMUST00000020957	E002	+	120	0.0256336	0.782747	0.969215	chr12	28677778	28677897	147	301	264	161	129	193	242	266	252	205	174	213
Adipor1	adiponectin receptor 1	ENSMUSG00000026457	ENSMUST00000027727	E001	+	78	-0.382244	0.516433	0.908878	chr1	134415378	134415455	145	191	50	72	121	79	255	203	31	139	158	156
Adipor1	adiponectin receptor 1	ENSMUSG00000026457	ENSMUST00000112237, ENSMUST00000027727	E002	+	130	-0.122373	0.395485	0.868501	chr1	134415456	134415585	1001	1209	1029	818	696	770	1327	1330	748	1007	1030	1141
Adipor1	adiponectin receptor 1	ENSMUSG00000026457	ENSMUST00000112237, ENSMUST00000027727	E008	+	188	-0.0201609	0.76765	0.966058	chr1	134428082	134428269	1565	1908	2072	1563	1253	1509	1974	2168	1838	1767	1611	1678
Adipor1	adiponectin receptor 1	ENSMUSG00000026457	ENSMUST00000112237, ENSMUST00000027727	E007	+	187	-0.0136047	0.890035	0.984227	chr1	134425909	134426095	1831	2256	2448	1806	1437	1741	2212	2500	2131	2090	1859	2013
Adipor1	adiponectin receptor 1	ENSMUSG00000026457	ENSMUST00000112237, ENSMUST00000027727	E006	+	172	-0.00648861	0.961006	0.99501	chr1	134424751	134424922	1684	2131	2043	1565	1213	1713	1962	2257	1836	1879	1708	1830
Adipor1	adiponectin receptor 1	ENSMUSG00000026457	ENSMUST00000112237	E003	+	404	0.0015951	0.87073	0.982502	chr1	134415586	134415989	264	317	302	241	161	273	365	326	200	275	287	259
Adipor1	adiponectin receptor 1	ENSMUSG00000026457	ENSMUST00000112237, ENSMUST00000027727	E010	+	1819	0.0126061	0.722797	0.958292	chr1	134431530	134433348	2276	3010	3150	2233	1776	2590	2900	3115	2951	2746	2089	2631
Adipor1	adiponectin receptor 1	ENSMUSG00000026457	ENSMUST00000112237, ENSMUST00000027727	E004	+	235	0.00938304	0.655765	0.945006	chr1	134422921	134423155	1653	2113	1859	1439	1157	1592	1986	2110	1479	1729	1655	1751
Adipor1	adiponectin receptor 1	ENSMUSG00000026457	ENSMUST00000112237, ENSMUST00000027727	E009	+	194	0.0175225	0.561002	0.921722	chr1	134431057	134431250	1250	1605	1722	1289	1006	1372	1644	1698	1583	1464	1198	1400
Adipor1	adiponectin receptor 1	ENSMUSG00000026457	ENSMUST00000112237, ENSMUST00000027727	E005	+	117	0.0296273	0.190161	0.754259	chr1	134423958	134424074	1315	1711	1613	1278	975	1379	1607	1706	1346	1485	1358	1439
Adipor2	adiponectin receptor 2	ENSMUSG00000030168	ENSMUST00000169744	E009	-	205	-0.168287	0.314342	0.834053	chr6	119388482	119388686	181	278	144	147	115	133	266	281	159	184	201	184
Adipor2	adiponectin receptor 2	ENSMUSG00000030168	ENSMUST00000032272, ENSMUST00000169744	E005	-	187	-0.106489	0.0839116	0.62907	chr6	119359351	119359537	275	423	396	312	245	261	409	466	441	426	308	303
Adipor2	adiponectin receptor 2	ENSMUSG00000030168	ENSMUST00000032272, ENSMUST00000169744	E008	-	259	-0.100977	0.120505	0.684996	chr6	119370150	119370408	325	462	389	280	213	261	416	484	407	386	346	320
Adipor2	adiponectin receptor 2	ENSMUSG00000030168	ENSMUST00000032272, ENSMUST00000169744	E006	-	172	-0.0377609	0.470213	0.893952	chr6	119361828	119361999	300	435	456	317	237	306	425	518	433	399	301	332
Adipor2	adiponectin receptor 2	ENSMUSG00000030168	ENSMUST00000032272, ENSMUST00000169744	E004	-	188	-0.0139679	0.727027	0.958596	chr6	119358922	119359109	276	437	409	345	259	293	384	460	441	384	318	344
Adipor2	adiponectin receptor 2	ENSMUSG00000030168	ENSMUST00000032272, ENSMUST00000169744	E003	-	194	0.0183972	0.792596	0.970875	chr6	119357216	119357409	340	480	469	429	261	332	439	502	499	392	369	405
Adipor2	adiponectin receptor 2	ENSMUSG00000030168	ENSMUST00000032272, ENSMUST00000169744	E002	-	2164	0.0204859	0.443203	0.885435	chr6	119353765	119355928	1953	2456	2760	2113	1486	1890	2405	2688	2492	2378	2085	2159
Adipor2	adiponectin receptor 2	ENSMUSG00000030168	ENSMUST00000032272, ENSMUST00000169744	E007	-	120	0.0580879	0.43707	0.883305	chr6	119365261	119365380	259	376	351	225	180	268	322	377	321	285	251	263
Adipor2	adiponectin receptor 2	ENSMUSG00000030168	ENSMUST00000032272	E001	-	615	0.0807915	0.05329	0.560805	chr6	119353150	119353764	620	756	825	699	507	608	772	816	732	754	633	632
Adk	adenosine kinase	ENSMUSG00000039197	ENSMUST00000045376	E001	+	127	-0.0492169	0.205856	0.765259	chr14	21052574	21052700	395	609	648	445	339	478	535	630	545	504	356	629
Adk	adenosine kinase	ENSMUSG00000039197	ENSMUST00000045376	E008	+	36	-0.0463927	0.423611	0.878995	chr14	21369071	21369106	150	253	273	188	148	231	240	277	252	193	152	249
Adk	adenosine kinase	ENSMUSG00000039197	ENSMUST00000045376	E006	+	109	-0.0389315	0.430852	0.881342	chr14	21240463	21240571	242	365	374	258	205	340	314	408	347	272	228	377
Adk	adenosine kinase	ENSMUSG00000039197	ENSMUST00000045376	E007	+	171	-0.0374958	0.481609	0.897356	chr14	21318013	21318183	248	411	472	279	223	383	376	461	405	311	244	397
Adk	adenosine kinase	ENSMUSG00000039197	ENSMUST00000045376	E002	+	75	-0.00568121	0.912463	0.987614	chr14	21092367	21092441	404	659	671	490	369	503	533	659	550	520	370	664
Adk	adenosine kinase	ENSMUSG00000039197	ENSMUST00000045376	E005	+	173	0.0120548	0.743934	0.961616	chr14	21234833	21235005	395	562	565	444	328	497	472	616	496	445	343	567
Adk	adenosine kinase	ENSMUSG00000039197	ENSMUST00000045376	E003	+	54	0.00970426	0.80232	0.972746	chr14	21103820	21103873	316	521	518	400	299	396	401	520	416	397	318	526
Adk	adenosine kinase	ENSMUSG00000039197	ENSMUST00000045376	E011	+	756	0.0183882	0.648934	0.943687	chr14	21447814	21448569	447	667	736	550	384	653	553	717	634	593	417	688
Adk	adenosine kinase	ENSMUSG00000039197	ENSMUST00000045376	E004	+	79	0.0348942	0.451081	0.88694	chr14	21169800	21169878	299	442	472	359	241	356	357	435	405	346	264	440
Adk	adenosine kinase	ENSMUSG00000039197	ENSMUST00000045376	E009	+	115	0.0432605	0.409853	0.873757	chr14	21381503	21381617	253	389	425	306	224	375	326	408	396	304	240	358
Adk	adenosine kinase	ENSMUSG00000039197	ENSMUST00000045376	E010	+	87	0.0542192	0.367622	0.857734	chr14	21423503	21423589	241	335	369	248	199	337	251	356	333	279	223	325
Adm	adrenomedullin	ENSMUSG00000030790	ENSMUST00000033054	E004	+	959	0.0937458	0.470985	0.89414	chr7	110628862	110629820	29	67	95	60	58	58	42	103	63	60	42	43
Adnp	activity-dependent neuroprotective protein	ENSMUSG00000051149	ENSMUST00000088001	E001	-	4187	0.109879	0.117327	0.680411	chr2	168180986	168185172	965	1145	1014	931	1152	1020	854	1014	896	906	692	784
Adnp2	ADNP homeobox 2	ENSMUSG00000053950	ENSMUST00000066743	E001	-	4684	0.0682324	0.336422	0.843401	chr18	80126311	80130994	172	181	176	129	176	162	125	163	134	138	108	132
Adora1	adenosine A1 receptor	ENSMUSG00000042429	ENSMUST00000086465	E001	-	2124	0.490592	5.06e-06	0.00484331	chr1	134199225	134201348	3815	2053	3550	2741	3602	2808	1234	982	1503	1429	1407	1230
Adora2a	adenosine A2a receptor	ENSMUSG00000020178	ENSMUST00000105420	E003	+	1758	-0.131023	0.0337855	0.493689	chr10	75333027	75334784	71	112	89	106	103	82	100	133	89	111	83	102
Adpgk	ADP-dependent glucokinase	ENSMUSG00000025236	ENSMUST00000217570	E005	+	197	-0.0577523	0.432633	0.882475	chr9	59313040	59313236	80	82	96	77	93	84	64	86	71	80	63	79
Adpgk	ADP-dependent glucokinase	ENSMUSG00000025236	ENSMUST00000217570	E006	+	99	0.0298621	0.883329	0.983267	chr9	59313753	59313851	67	73	69	69	80	68	59	59	60	71	39	59
Adpgk	ADP-dependent glucokinase	ENSMUSG00000025236	ENSMUST00000217570	E007	+	1469	0.105934	0.223811	0.776855	chr9	59314731	59316199	185	236	221	173	241	215	179	163	182	173	137	148
Adprh	ADP-ribosylarginine hydrolase	ENSMUSG00000002844	ENSMUST00000002923	E002	-	361	-0.0159395	0.644604	0.94238	chr16	38447248	38447608	616	608	646	539	573	591	462	600	533	493	409	434
Adprh	ADP-ribosylarginine hydrolase	ENSMUSG00000002844	ENSMUST00000002923	E003	-	355	-0.0149366	0.651413	0.944315	chr16	38450129	38450483	551	545	616	509	600	535	453	573	482	449	387	405
Adprh	ADP-ribosylarginine hydrolase	ENSMUSG00000002844	ENSMUST00000002923	E004	-	175	-0.0103132	0.869142	0.982502	chr16	38452529	38452703	169	174	208	158	205	184	137	172	167	164	134	122
Adprh	ADP-ribosylarginine hydrolase	ENSMUSG00000002844	ENSMUST00000002923	E001	-	2075	0.0358481	0.390231	0.867038	chr16	38444030	38446104	664	670	669	618	766	710	528	616	584	552	465	501
Adprhl1	ADP-ribosylhydrolase like 1	ENSMUSG00000031448	ENSMUST00000033825	E003	-	128	-0.119339	0.056093	0.567299	chr8	13242519	13242646	238	203	236	245	403	293	151	170	168	154	136	182
Adprhl1	ADP-ribosylhydrolase like 1	ENSMUSG00000031448	ENSMUST00000033825	E004	-	141	-0.0932841	0.108925	0.66825	chr8	13245469	13245609	306	263	307	305	467	331	173	212	222	181	157	209
Adprhl1	ADP-ribosylhydrolase like 1	ENSMUSG00000031448	ENSMUST00000033825	E007	-	345	-0.0612768	0.215505	0.771844	chr8	13253818	13254162	736	526	735	622	977	738	343	448	469	407	358	457
Adprhl1	ADP-ribosylhydrolase like 1	ENSMUSG00000031448	ENSMUST00000033825	E006	-	165	0.028312	0.387379	0.866272	chr8	13248553	13248717	516	421	534	492	756	573	256	321	349	282	242	315
Adprhl1	ADP-ribosylhydrolase like 1	ENSMUSG00000031448	ENSMUST00000033825	E005	-	126	0.0506883	0.294155	0.821383	chr8	13246042	13246167	304	270	335	321	495	355	179	199	214	167	148	191
Adprhl1	ADP-ribosylhydrolase like 1	ENSMUSG00000031448	ENSMUST00000033825	E002	-	133	0.099714	0.188493	0.752905	chr8	13242252	13242384	231	190	249	249	403	335	135	159	151	140	109	155
Adprhl1	ADP-ribosylhydrolase like 1	ENSMUSG00000031448	ENSMUST00000033825	E001	-	334	0.120244	0.0386713	0.511386	chr8	13235655	13235988	306	257	313	318	517	394	159	213	172	172	150	195
Adprm	ADP-ribose/CDP-alcohol diphosphatase, manganese dependent	ENSMUSG00000020910	ENSMUST00000116363	E004	-	98	-0.0534711	0.59339	0.930207	chr11	67051681	67051778	65	70	80	44	60	37	66	64	55	45	57	51
Adprm	ADP-ribose/CDP-alcohol diphosphatase, manganese dependent	ENSMUSG00000020910	ENSMUST00000116363	E003	-	627	0.00443069	0.953615	0.993611	chr11	67041481	67042107	123	155	152	107	146	108	135	127	123	119	101	117
Adprm	ADP-ribose/CDP-alcohol diphosphatase, manganese dependent	ENSMUSG00000020910	ENSMUST00000116363	E002	-	117	0.0448486	0.735317	0.960334	chr11	67040219	67040335	49	58	68	47	51	41	37	56	53	61	28	44
Adprs	ADP-ribosylserine hydrolase	ENSMUSG00000042558	ENSMUST00000102617	E001	-	819	-0.0652277	0.368573	0.857734	chr4	126316047	126316865	189	152	165	163	185	165	165	174	132	137	144	134
Adprs	ADP-ribosylserine hydrolase	ENSMUSG00000042558	ENSMUST00000102617	E006	-	262	-0.0357277	0.850548	0.980251	chr4	126321442	126321703	82	118	99	81	81	90	85	64	61	92	82	81
Adprs	ADP-ribosylserine hydrolase	ENSMUSG00000042558	ENSMUST00000102617	E002	-	101	0.00808828	0.903681	0.986279	chr4	126317303	126317403	108	83	88	84	109	89	94	88	65	67	73	76
Adprs	ADP-ribosylserine hydrolase	ENSMUSG00000042558	ENSMUST00000102617	E004	-	208	0.0277147	0.705475	0.954955	chr4	126317984	126318191	113	136	120	95	120	93	91	92	90	102	86	89
Adprs	ADP-ribosylserine hydrolase	ENSMUSG00000042558	ENSMUST00000102617	E003	-	185	0.0303208	0.691333	0.952766	chr4	126317720	126317904	96	107	96	92	109	90	85	95	71	72	70	86
Adprs	ADP-ribosylserine hydrolase	ENSMUSG00000042558	ENSMUST00000102617	E005	-	97	0.0749423	0.486398	0.898735	chr4	126318399	126318495	70	77	63	72	58	57	49	46	42	60	53	62
Adrm1	adhesion regulating molecule 1 26S proteasome ubiquitin receptor	ENSMUSG00000039041	ENSMUST00000061437	E003	+	117	-0.0988515	0.37757	0.86174	chr2	180172856	180172972	96	167	174	121	75	116	158	139	129	85	106	106
Adrm1	adhesion regulating molecule 1 26S proteasome ubiquitin receptor	ENSMUSG00000039041	ENSMUST00000061437	E001	+	204	-0.0676759	0.325834	0.838099	chr2	180171485	180171688	303	474	503	375	247	380	415	451	369	307	307	312
Adrm1	adhesion regulating molecule 1 26S proteasome ubiquitin receptor	ENSMUSG00000039041	ENSMUST00000061437	E002	+	214	-0.0657176	0.354439	0.852048	chr2	180172034	180172247	312	487	506	387	253	385	423	465	374	312	314	316
Adrm1	adhesion regulating molecule 1 26S proteasome ubiquitin receptor	ENSMUSG00000039041	ENSMUST00000061437	E004	+	124	-0.0268052	0.887469	0.983714	chr2	180173910	180174033	70	123	149	98	80	80	124	109	98	63	83	74
Adrm1	adhesion regulating molecule 1 26S proteasome ubiquitin receptor	ENSMUSG00000039041	ENSMUST00000061437	E007	+	233	0.0242216	0.661155	0.946397	chr2	180175160	180175392	225	346	319	273	242	339	285	261	267	279	240	220
Adrm1	adhesion regulating molecule 1 26S proteasome ubiquitin receptor	ENSMUSG00000039041	ENSMUST00000061437	E008	+	158	0.0311871	0.599751	0.931369	chr2	180175598	180175755	286	404	396	314	320	407	347	307	314	351	288	275
[truncated: 64,107 more rows]
