# Supplementary material for: Human myofiber‐enriched aging‐induced lncRNA FRAIL1 promotes loss of skeletal muscle function
Source: Aging Cell. 2024 Jan 31;23(4):e14097. doi: 10.1111/acel.14097 (PMC11019130; doi:10.1111/acel.14097)
Supplement: Supplementary file 10 — Table S5. [file ACEL-23-e14097-s001.xlsx]

## Sheet: Sheet1
Table S5. Reactome gene set enrichment analysis (GSEA) of RNA-Seq data from tibialis anterior muscles of C57BL/6 mice transfected with either empty plasmid (Control) or plasmid encoding FRAIL1.
	FRAIL1 / Control
Gene Set	Enrichment Score (ES)	Nominal Enrichment Score (NES)	Nominal P-val	FDR q-val
REACTOME_NUCLEAR_RECEPTOR_TRANSCRIPTION_PATHWAY	-0.690719	-1.94348	0	0.0193299
REACTOME_CIRCADIAN_CLOCK	-0.634814	-1.89117	0	0.032458
REACTOME_MTOR_SIGNALLING	-0.672733	-1.81604	0	0.0714232
REACTOME_SUMOYLATION_OF_INTRACELLULAR_RECEPTORS	-0.706186	-1.81496	0	0.0549656
REACTOME_THE_CITRIC_ACID_TCA_CYCLE_AND_RESPIRATORY_ELECTRON_TRANSPORT	-0.537623	-1.77518	0	0.0686268
REACTOME_PYRUVATE_METABOLISM_AND_CITRIC_ACID_TCA_CYCLE	-0.624405	-1.7588	0	0.0718106
REACTOME_ENERGY_DEPENDENT_REGULATION_OF_MTOR_BY_LKB1_AMPK	-0.699137	-1.74124	0	0.0848252
REACTOME_MITOCHONDRIAL_BIOGENESIS	-0.556183	-1.72236	0	0.101944
REACTOME_COMPLEX_I_BIOGENESIS	-0.609503	-1.7079	0	0.111016
REACTOME_RORA_ACTIVATES_GENE_EXPRESSION	-0.761975	-1.70565	0	0.104778
REACTOME_FOXO_MEDIATED_TRANSCRIPTION_OF_OXIDATIVE_STRESS_METABOLIC_AND_NEURONAL_GENES	-0.675147	-1.70108	0	0.102754
REACTOME_PYRUVATE_METABOLISM	-0.664442	-1.68027	0	0.122917
REACTOME_REGULATION_OF_CHOLESTEROL_BIOSYNTHESIS_BY_SREBP_SREBF	-0.58181	-1.67138	0	0.119077
REACTOME_TRANSCRIPTIONAL_ACTIVATION_OF_MITOCHONDRIAL_BIOGENESIS	-0.57745	-1.65701	0	0.12452
REACTOME_PROTEIN_LOCALIZATION	-0.473989	-1.57887	0	0.178573
REACTOME_RESPIRATORY_ELECTRON_TRANSPORT_ATP_SYNTHESIS_BY_CHEMIOSMOTIC_COUPLING_AND_HEAT_PRODUCTION_BY_UNCOUPLING_PROTEINS	-0.462299	-1.4569	0	0.243183
REACTOME_ANTIGEN_PROCESSING_UBIQUITINATION_PROTEASOME_DEGRADATION	-0.377455	-1.33452	0	0.344256
REACTOME_INTRACELLULAR_SIGNALING_BY_SECOND_MESSENGERS	-0.365888	-1.29494	0	0.374026
REACTOME_NEDDYLATION	-0.36725	-1.28114	0	0.392277
REACTOME_MITOTIC_G1_PHASE_AND_G1_S_TRANSITION	0.528886	1.49432	0	0.171381
REACTOME_NEUTROPHIL_DEGRANULATION	0.535571	1.61777	0	0.0660082
REACTOME_IMMUNOREGULATORY_INTERACTIONS_BETWEEN_A_LYMPHOID_AND_A_NON_LYMPHOID_CELL	0.597127	1.62633	0	0.0614309
REACTOME_DISEASES_OF_GLYCOSYLATION	0.586141	1.63457	0	0.0629109
REACTOME_FORMATION_OF_TUBULIN_FOLDING_INTERMEDIATES_BY_CCT_TRIC	0.756131	1.636	0	0.0640454
REACTOME_DISEASES_ASSOCIATED_WITH_GLYCOSAMINOGLYCAN_METABOLISM	0.688026	1.63961	0	0.0662914
REACTOME_ELASTIC_FIBRE_FORMATION	0.669089	1.65487	0	0.0566536
REACTOME_REGULATION_OF_INSULIN_LIKE_GROWTH_FACTOR_IGF_TRANSPORT_AND_UPTAKE_BY_INSULIN_LIKE_GROWTH_FACTOR_BINDING_PROTEINS_IGFBPS	0.616273	1.68753	0	0.0383689
REACTOME_INTRAFLAGELLAR_TRANSPORT	0.683701	1.71882	0	0.0217569
REACTOME_KERATINIZATION	0.661352	1.73794	0	0.0175394
REACTOME_CHONDROITIN_SULFATE_DERMATAN_SULFATE_METABOLISM	0.71827	1.76221	0	0.0104649
REACTOME_FORMATION_OF_THE_CORNIFIED_ENVELOPE	0.675691	1.76798	0	0.00975518
REACTOME_CREATION_OF_C4_AND_C2_ACTIVATORS	0.852401	1.79098	0	0.00597743
REACTOME_EXTRACELLULAR_MATRIX_ORGANIZATION	0.61209	1.80734	0	0.004514
REACTOME_COLLAGEN_CHAIN_TRIMERIZATION	0.747261	1.80923	0	0.0050406
REACTOME_ASSEMBLY_OF_COLLAGEN_FIBRILS_AND_OTHER_MULTIMERIC_STRUCTURES	0.713452	1.81115	0	0.00546056
REACTOME_ECM_PROTEOGLYCANS	0.684765	1.81224	0	0.00620564
REACTOME_DEGRADATION_OF_THE_EXTRACELLULAR_MATRIX	0.665474	1.85793	0	0.00126069
REACTOME_COLLAGEN_FORMATION	0.710575	1.88537	0	0.00056472
REACTOME_COLLAGEN_DEGRADATION	0.753355	1.9002	0	0.000422644
REACTOME_COLLAGEN_BIOSYNTHESIS_AND_MODIFYING_ENZYMES	0.737829	1.90296	0	0.000845288
REACTOME_RESPONSE_TO_ELEVATED_PLATELET_CYTOSOLIC_CA2	0.55869	1.57925	0.00122699	0.0975695
REACTOME_GLYCOSPHINGOLIPID_METABOLISM	0.685096	1.63135	0.00147059	0.0588455
REACTOME_ACTIVATION_OF_MATRIX_METALLOPROTEINASES	0.75668	1.72949	0.0015528	0.0194211
REACTOME_FCGR_ACTIVATION	0.773943	1.68024	0.00155763	0.0411729
REACTOME_PIWI_INTERACTING_RNA_PIRNA_BIOGENESIS	0.723989	1.57715	0.00157729	0.0974003
REACTOME_GLYCOSAMINOGLYCAN_METABOLISM	0.546912	1.52561	0.00247219	0.144929
REACTOME_FGFR2_LIGAND_BINDING_AND_ACTIVATION	-0.731699	-1.63903	0.00257732	0.129103
REACTOME_CLASS_I_PEROXISOMAL_MEMBRANE_PROTEIN_IMPORT	-0.781152	-1.77885	0.00265252	0.077751
REACTOME_CARBOXYTERMINAL_POST_TRANSLATIONAL_MODIFICATIONS_OF_TUBULIN	0.676	1.63387	0.00297177	0.058483
REACTOME_GAP_JUNCTION_ASSEMBLY	0.689013	1.56166	0.00306748	0.113707
REACTOME_PLASMA_LIPOPROTEIN_REMODELING	0.703599	1.60021	0.0031348	0.0841407
REACTOME_CILIUM_ASSEMBLY	0.497832	1.44514	0.00350877	0.227799
REACTOME_RESPIRATORY_ELECTRON_TRANSPORT	-0.478342	-1.48713	0.00361011	0.238261
REACTOME_EUKARYOTIC_TRANSLATION_ELONGATION	0.565104	1.50744	0.00392157	0.158065
REACTOME_INTEGRATION_OF_ENERGY_METABOLISM	-0.479707	-1.51884	0.00452489	0.246064
REACTOME_DISEASES_OF_IMMUNE_SYSTEM	0.70677	1.59369	0.0046083	0.0894521
REACTOME_SIGNAL_TRANSDUCTION_BY_L1	0.753559	1.5856	0.00476191	0.0947376
REACTOME_ABERRANT_REGULATION_OF_MITOTIC_G1_S_TRANSITION_IN_CANCER_DUE_TO_RB1_DEFECTS	0.800021	1.66292	0.00493421	0.0528052
REACTOME_VISUAL_PHOTOTRANSDUCTION	0.559529	1.50495	0.00528402	0.160267
REACTOME_PI_3K_CASCADE_FGFR2	-0.697206	-1.6469	0.00542005	0.125929
REACTOME_PLATELET_ACTIVATION_SIGNALING_AND_AGGREGATION	0.461511	1.36091	0.00557414	0.344824
REACTOME_SARS_COV_2_MODULATES_HOST_TRANSLATION_MACHINERY	0.636595	1.55616	0.00589102	0.116097
REACTOME_MET_ACTIVATES_PTK2_SIGNALING	0.71713	1.65224	0.00610687	0.055654
REACTOME_HEME_SIGNALING	-0.587663	-1.60366	0.00626959	0.159142
REACTOME_DECTIN_2_FAMILY	0.777555	1.63395	0.00631912	0.0607808
REACTOME_TRNA_AMINOACYLATION	-0.551434	-1.50575	0.00634921	0.24012
REACTOME_RECRUITMENT_OF_NUMA_TO_MITOTIC_CENTROSOMES	0.555671	1.48878	0.0065445	0.175592
REACTOME_SIGNALING_BY_CTNNB1_PHOSPHO_SITE_MUTANTS	-0.741769	-1.61884	0.00724638	0.147854
REACTOME_FGFR1_LIGAND_BINDING_AND_ACTIVATION	-0.748189	-1.59637	0.00765306	0.164005
REACTOME_MECP2_REGULATES_NEURONAL_RECEPTORS_AND_CHANNELS	-0.735012	-1.64705	0.00791557	0.13278
REACTOME_TRANSPORT_OF_CONNEXONS_TO_THE_PLASMA_MEMBRANE	0.78152	1.56777	0.00827815	0.107897
REACTOME_GOLGI_TO_ER_RETROGRADE_TRANSPORT	0.504574	1.40679	0.00847458	0.276902
REACTOME_FGFR1_MUTANT_RECEPTOR_ACTIVATION	-0.61651	-1.57817	0.00872093	0.173507
REACTOME_CLASS_A_1_RHODOPSIN_LIKE_RECEPTORS	0.439933	1.30403	0.00890869	0.414026
REACTOME_GENERATION_OF_SECOND_MESSENGER_MOLECULES	0.71857	1.62555	0.00904977	0.0599678
REACTOME_COOPERATION_OF_PREFOLDIN_AND_TRIC_CCT_IN_ACTIN_AND_TUBULIN_FOLDING	0.722785	1.6372	0.00917431	0.0657714
REACTOME_STRIATED_MUSCLE_CONTRACTION	0.649353	1.54465	0.00923077	0.131797
REACTOME_A_TETRASACCHARIDE_LINKER_SEQUENCE_IS_REQUIRED_FOR_GAG_SYNTHESIS	0.717452	1.58538	0.00923077	0.0923729
REACTOME_ACTIVATION_OF_GENE_EXPRESSION_BY_SREBF_SREBP	-0.572948	-1.55853	0.00958466	0.195714
REACTOME_CELL_CELL_JUNCTION_ORGANIZATION	0.594923	1.51162	0.00991501	0.15361
REACTOME_KINESINS	0.598751	1.51366	0.0100719	0.152978
REACTOME_DEFECTIVE_B4GALT7_CAUSES_EDS_PROGEROID_TYPE	0.745685	1.54081	0.0106383	0.134734
REACTOME_SCAVENGING_BY_CLASS_A_RECEPTORS	0.769636	1.58871	0.0109375	0.0932568
REACTOME_INTEGRIN_CELL_SURFACE_INTERACTIONS	0.569338	1.4908	0.0120321	0.174847
REACTOME_FGFR2_MUTANT_RECEPTOR_ACTIVATION	-0.588593	-1.53745	0.0120482	0.214784
REACTOME_PI_3K_CASCADE_FGFR1	-0.710589	-1.67347	0.0126582	0.124577
REACTOME_DISEASES_ASSOCIATED_WITH_O_GLYCOSYLATION_OF_PROTEINS	0.584947	1.47804	0.0126582	0.188625
REACTOME_MITOTIC_PROMETAPHASE	0.468622	1.35399	0.0128505	0.354488
REACTOME_PROTEIN_FOLDING	0.526167	1.41499	0.0131926	0.262891
REACTOME_AGGREPHAGY	0.639015	1.52546	0.0132939	0.142033
REACTOME_NCAM1_INTERACTIONS	0.627595	1.50385	0.0134933	0.15944
REACTOME_REGULATION_OF_LIPID_METABOLISM_BY_PPARALPHA	-0.444103	-1.41119	0.0135135	0.284556
REACTOME_TP53_REGULATES_TRANSCRIPTION_OF_GENES_INVOLVED_IN_CYTOCHROME_C_RELEASE	0.73675	1.53657	0.0140625	0.135381
REACTOME_INTERLEUKIN_17_SIGNALING	-0.478917	-1.4123	0.0149254	0.28645
REACTOME_INITIAL_TRIGGERING_OF_COMPLEMENT	0.678034	1.51682	0.015015	0.150217
REACTOME_THE_ROLE_OF_GTSE1_IN_G2_M_PROGRESSION_AFTER_G2_CHECKPOINT	0.58082	1.5308	0.0150685	0.139008
REACTOME_NEGATIVE_REGULATION_OF_FGFR2_SIGNALING	-0.56977	-1.513	0.0151057	0.237647
REACTOME_FOXO_MEDIATED_TRANSCRIPTION	-0.486044	-1.43299	0.0152672	0.272339
REACTOME_DEFECTIVE_INTRINSIC_PATHWAY_FOR_APOPTOSIS	0.697415	1.5401	0.0154083	0.132755
REACTOME_ACTIVATION_OF_THE_PRE_REPLICATIVE_COMPLEX	0.664892	1.52444	0.015528	0.141023
REACTOME_CELL_CELL_COMMUNICATION	0.49456	1.37279	0.016129	0.339427
REACTOME_SIGNALING_BY_WNT_IN_CANCER	-0.608628	-1.56019	0.0165016	0.199169
REACTOME_REGULATION_OF_PTEN_GENE_TRANSCRIPTION	-0.493647	-1.43244	0.0166113	0.268942
REACTOME_NOTCH1_INTRACELLULAR_DOMAIN_REGULATES_TRANSCRIPTION	-0.532217	-1.47552	0.0166667	0.231605
REACTOME_COPI_DEPENDENT_GOLGI_TO_ER_RETROGRADE_TRAFFIC	0.529725	1.429	0.0169492	0.248262
REACTOME_RHO_GTPASES_ACTIVATE_FORMINS	0.492934	1.3772	0.0171149	0.33408
REACTOME_PHOSPHOLIPASE_C_MEDIATED_CASCADE_FGFR2	-0.703576	-1.62041	0.0171429	0.15184
REACTOME_BMAL1_CLOCK_NPAS2_ACTIVATES_CIRCADIAN_GENE_EXPRESSION	-0.65671	-1.61461	0.0176991	0.147408
REACTOME_INTERACTION_BETWEEN_L1_AND_ANKYRINS	-0.589956	-1.48802	0.0176991	0.24699
REACTOME_CHONDROITIN_SULFATE_BIOSYNTHESIS	0.719339	1.53207	0.0179153	0.140063
REACTOME_NEGATIVE_REGULATION_OF_FGFR1_SIGNALING	-0.590029	-1.49695	0.0185185	0.245869
REACTOME_BRANCHED_CHAIN_AMINO_ACID_CATABOLISM	-0.721135	-1.66727	0.0189189	0.117501
REACTOME_SUMOYLATION	-0.383063	-1.29628	0.0189873	0.374413
REACTOME_SARS_COV_1_INFECTION	-0.544339	-1.4775	0.0191693	0.23659
REACTOME_SENSORY_PROCESSING_OF_SOUND	-0.455962	-1.37453	0.0196078	0.318714
REACTOME_MOLECULES_ASSOCIATED_WITH_ELASTIC_FIBRES	0.633194	1.47328	0.0200308	0.192112
REACTOME_POST_CHAPERONIN_TUBULIN_FOLDING_PATHWAY	0.74292	1.55806	0.0203443	0.115753
REACTOME_PTEN_REGULATION	-0.412262	-1.35028	0.0206186	0.329849
REACTOME_GLYCOGEN_METABOLISM	-0.646281	-1.55843	0.0212202	0.189665
REACTOME_SIGNALING_BY_NODAL	-0.674596	-1.58262	0.0217984	0.179034
REACTOME_RESOLUTION_OF_SISTER_CHROMATID_COHESION	0.494177	1.37459	0.0222222	0.337884
REACTOME_RAF_ACTIVATION	-0.561911	-1.49262	0.0230548	0.249171
REACTOME_MITOTIC_G2_G2_M_PHASES	0.460879	1.33046	0.0233372	0.368662
REACTOME_MITOCHONDRIAL_PROTEIN_IMPORT	-0.491231	-1.42988	0.0237288	0.269778
REACTOME_NON_INTEGRIN_MEMBRANE_ECM_INTERACTIONS	0.565004	1.42099	0.023743	0.260703
REACTOME_RHO_GTPASE_EFFECTORS	0.427438	1.27296	0.0243902	0.482769
REACTOME_EFFECTS_OF_PIP2_HYDROLYSIS	-0.600904	-1.46208	0.0245902	0.241575
REACTOME_REGULATION_OF_FZD_BY_UBIQUITINATION	-0.644364	-1.50519	0.0246575	0.235009
REACTOME_CYTOSOLIC_TRNA_AMINOACYLATION	-0.614919	-1.48765	0.025	0.242376
REACTOME_FRS_MEDIATED_FGFR1_SIGNALING	-0.620464	-1.4851	0.0252809	0.236983
REACTOME_COPI_INDEPENDENT_GOLGI_TO_ER_RETROGRADE_TRAFFIC	0.605872	1.4751	0.0258621	0.191182
REACTOME_NCAM_SIGNALING_FOR_NEURITE_OUT_GROWTH	0.551856	1.41603	0.0267229	0.263454
REACTOME_PARASITE_INFECTION	0.550213	1.41798	0.027027	0.26188
REACTOME_DISEASES_OF_MITOTIC_CELL_CYCLE	0.627949	1.49637	0.0271903	0.170501
REACTOME_ACTIVATED_TAK1_MEDIATES_P38_MAPK_ACTIVATION	-0.637088	-1.51588	0.0273224	0.238979
REACTOME_O_LINKED_GLYCOSYLATION	0.50204	1.36244	0.0273438	0.347558
REACTOME_BETA_CATENIN_PHOSPHORYLATION_CASCADE	-0.675992	-1.4913	0.0279898	0.24641
REACTOME_METABOLISM_OF_AMINE_DERIVED_HORMONES	0.724529	1.47827	0.0285714	0.191305
REACTOME_METABOLISM_OF_FOLATE_AND_PTERINES	0.738499	1.46391	0.0291262	0.200349
REACTOME_METABOLISM_OF_FAT_SOLUBLE_VITAMINS	0.60466	1.44565	0.0293255	0.233165
REACTOME_MET_PROMOTES_CELL_MOTILITY	0.613458	1.4812	0.0301724	0.18807
REACTOME_SENSORY_PROCESSING_OF_SOUND_BY_OUTER_HAIR_CELLS_OF_THE_COCHLEA	-0.494187	-1.41826	0.0307167	0.278767
REACTOME_FCGAMMA_RECEPTOR_FCGR_DEPENDENT_PHAGOCYTOSIS	0.516002	1.38152	0.0307898	0.325867
REACTOME_MHC_CLASS_II_ANTIGEN_PRESENTATION	0.487208	1.3351	0.0312891	0.371677
REACTOME_SEALING_OF_THE_NUCLEAR_ENVELOPE_NE_BY_ESCRT_III	0.667005	1.47083	0.0316265	0.19436
REACTOME_DARPP_32_EVENTS	-0.626708	-1.51145	0.0319149	0.235218
REACTOME_ONCOGENE_INDUCED_SENESCENCE	0.630694	1.46762	0.0319635	0.195178
REACTOME_GAP_JUNCTION_TRAFFICKING_AND_REGULATION	0.593939	1.43336	0.0320233	0.24475
REACTOME_SIGNALING_BY_FGFR1_IN_DISEASE	-0.558754	-1.47698	0.0328947	0.233053
REACTOME_CLASS_I_MHC_MEDIATED_ANTIGEN_PROCESSING_PRESENTATION	-0.320185	-1.14747	0.032967	0.5236
REACTOME_ASSEMBLY_OF_THE_HIV_VIRION	-0.695748	-1.51748	0.033419	0.242016
REACTOME_CYTOPROTECTION_BY_HMOX1	-0.473472	-1.37369	0.0334573	0.31633
REACTOME_REGULATION_OF_GENE_EXPRESSION_IN_LATE_STAGE_BRANCHING_MORPHOGENESIS_PANCREATIC_BUD_PRECURSOR_CELLS	-0.706612	-1.54342	0.0336134	0.210486
REACTOME_SIGNALING_BY_BMP	-0.61402	-1.48064	0.0339506	0.235493
REACTOME_REGULATION_OF_MECP2_EXPRESSION_AND_ACTIVITY	-0.548552	-1.40903	0.035503	0.280244
REACTOME_ACTIVATION_OF_ATR_IN_RESPONSE_TO_REPLICATION_STRESS	0.592153	1.40632	0.0356037	0.274995
REACTOME_SEMAPHORIN_INTERACTIONS	0.532587	1.36715	0.0363636	0.344958
REACTOME_O_GLYCOSYLATION_OF_TSR_DOMAIN_CONTAINING_PROTEINS	0.599645	1.42013	0.037037	0.259281
REACTOME_PEROXISOMAL_PROTEIN_IMPORT	-0.467777	-1.3669	0.037415	0.318405
REACTOME_CYCLIN_A_B1_B2_ASSOCIATED_EVENTS_DURING_G2_M_TRANSITION	0.656254	1.45751	0.0382263	0.210095
REACTOME_BINDING_AND_UPTAKE_OF_LIGANDS_BY_SCAVENGER_RECEPTORS	0.583493	1.42233	0.0386905	0.260607
REACTOME_G_ALPHA_I_SIGNALLING_EVENTS	0.425319	1.25501	0.0389755	0.508993
REACTOME_SYNDECAN_INTERACTIONS	0.64038	1.44542	0.0394537	0.230439
REACTOME_TCF_DEPENDENT_SIGNALING_IN_RESPONSE_TO_WNT	-0.35125	-1.20065	0.0408163	0.479754
REACTOME_GPCR_LIGAND_BINDING	0.408008	1.22553	0.0408602	0.545207
REACTOME_NEGATIVE_REGULATION_OF_MAPK_PATHWAY	-0.501463	-1.38438	0.0421687	0.310423
REACTOME_BUDDING_AND_MATURATION_OF_HIV_VIRION	-0.581354	-1.42663	0.042735	0.271947
REACTOME_UB_SPECIFIC_PROCESSING_PROTEASES	-0.367444	-1.23142	0.0434783	0.448371
REACTOME_MTORC1_MEDIATED_SIGNALLING	-0.614669	-1.48249	0.0440771	0.236662
REACTOME_TRIGLYCERIDE_METABOLISM	-0.542265	-1.36906	0.0445682	0.318153
REACTOME_PURINERGIC_SIGNALING_IN_LEISHMANIASIS_INFECTION	0.656596	1.46977	0.044586	0.193774
REACTOME_DOWNSTREAM_SIGNALING_OF_ACTIVATED_FGFR1	-0.556559	-1.41097	0.0448179	0.280626
REACTOME_RRNA_MODIFICATION_IN_THE_NUCLEUS_AND_CYTOSOL	-0.461065	-1.3241	0.0456274	0.348164
REACTOME_NOTCH3_INTRACELLULAR_DOMAIN_REGULATES_TRANSCRIPTION	-0.602424	-1.46827	0.0463768	0.240139
REACTOME_MUSCLE_CONTRACTION	0.432099	1.25605	0.046729	0.51261
REACTOME_HS_GAG_DEGRADATION	0.676531	1.44124	0.0471545	0.233918
REACTOME_DOWNREGULATION_OF_TGF_BETA_RECEPTOR_SIGNALING	-0.576116	-1.38493	0.0483871	0.313632
REACTOME_CELL_CYCLE_CHECKPOINTS	0.418668	1.24755	0.0484048	0.512993
REACTOME_TRANSCRIPTIONAL_REGULATION_OF_WHITE_ADIPOCYTE_DIFFERENTIATION	-0.430737	-1.32763	0.048583	0.347528
REACTOME_JNK_C_JUN_KINASES_PHOSPHORYLATION_AND_ACTIVATION_MEDIATED_BY_ACTIVATED_HUMAN_TAK1	-0.606287	-1.4212	0.0503979	0.27728
REACTOME_CHROMATIN_MODIFYING_ENZYMES	-0.347173	-1.20209	0.0504202	0.479372
REACTOME_SIGNALING_BY_PDGF	0.527728	1.34041	0.0504323	0.372493
REACTOME_REGULATION_OF_GLUCOKINASE_BY_GLUCOKINASE_REGULATORY_PROTEIN	-0.516098	-1.33765	0.0512821	0.341576
REACTOME_DISEASES_OF_PROGRAMMED_CELL_DEATH	0.504624	1.33963	0.0524899	0.368041
REACTOME_TBC_RABGAPS	-0.502559	-1.36585	0.0532544	0.316629
REACTOME_NOREPINEPHRINE_NEUROTRANSMITTER_RELEASE_CYCLE	0.688504	1.41429	0.0535714	0.261286
REACTOME_IRS_MEDIATED_SIGNALLING	-0.48528	-1.36921	0.0545455	0.321819
REACTOME_MISCELLANEOUS_TRANSPORT_AND_BINDING_EVENTS	-0.60395	-1.43361	0.0554017	0.275723
REACTOME_ANCHORING_OF_THE_BASAL_BODY_TO_THE_PLASMA_MEMBRANE	0.473963	1.28083	0.0559168	0.468033
REACTOME_CELL_JUNCTION_ORGANIZATION	0.499713	1.32919	0.0563565	0.366335
REACTOME_DEFECTS_IN_VITAMIN_AND_COFACTOR_METABOLISM	-0.621112	-1.44093	0.0566502	0.270294
REACTOME_CLASS_C_3_METABOTROPIC_GLUTAMATE_PHEROMONE_RECEPTORS	0.714283	1.44069	0.0572337	0.232077
REACTOME_INTERLEUKIN_20_FAMILY_SIGNALING	-0.617534	-1.46587	0.0580475	0.239248
REACTOME_ROLE_OF_LAT2_NTAL_LAB_ON_CALCIUM_MOBILIZATION	0.621268	1.36787	0.058193	0.346389
REACTOME_TRANSLATION_OF_SARSCOV2_STRUCTURAL_PROTEINS	-0.455291	-1.30232	0.0582192	0.371408
REACTOME_GROWTH_HORMONE_RECEPTOR_SIGNALING	-0.593954	-1.38502	0.0589744	0.317689
REACTOME_REPRODUCTION	0.462295	1.27075	0.0602258	0.486846
REACTOME_DISEASES_OF_SIGNAL_TRANSDUCTION_BY_GROWTH_FACTOR_RECEPTORS_AND_SECOND_MESSENGERS	-0.307791	-1.12358	0.0606061	0.537385
REACTOME_INFLAMMASOMES	0.656741	1.40393	0.0608424	0.277949
REACTOME_GLYCOLYSIS	-0.417748	-1.27862	0.0625	0.394586
REACTOME_TRAF6_MEDIATED_NF_KB_ACTIVATION	0.638906	1.39782	0.0625	0.290046
REACTOME_FRS_MEDIATED_FGFR2_SIGNALING	-0.576098	-1.40816	0.0630373	0.277868
REACTOME_ARACHIDONIC_ACID_METABOLISM	0.531005	1.33037	0.0631424	0.365893
REACTOME_TRANSLATION_OF_SARSCOV1_STRUCTURAL_PROTEINS	-0.530964	-1.34452	0.0634441	0.334178
REACTOME_DETOXIFICATION_OF_REACTIVE_OXYGEN_SPECIES	0.587774	1.36566	0.0635659	0.345578
REACTOME_KEAP1_NFE2L2_PATHWAY	-0.406766	-1.26176	0.065	0.411318
REACTOME_SIGNALING_BY_MET	0.497345	1.30336	0.0653061	0.412717
REACTOME_G2_M_CHECKPOINTS	0.431669	1.23345	0.0653753	0.531164
REACTOME_VOLTAGE_GATED_POTASSIUM_CHANNELS	-0.500677	-1.36266	0.0657895	0.319453
REACTOME_DOWNSTREAM_SIGNALING_OF_ACTIVATED_FGFR2	-0.541668	-1.35346	0.0658683	0.327003
REACTOME_TRANSLESION_SYNTHESIS_BY_POLK	-0.648532	-1.43524	0.0671835	0.277332
REACTOME_SIGNALING_BY_WNT	-0.320111	-1.15079	0.0673077	0.529497
REACTOME_CROSSLINKING_OF_COLLAGEN_FIBRILS	0.680227	1.43186	0.0678514	0.24482
REACTOME_MATURATION_OF_SARSCOV2_SPIKE_PROTEIN	-0.52129	-1.34768	0.0690691	0.331321
REACTOME_TRIGLYCERIDE_CATABOLISM	-0.663749	-1.45962	0.0698925	0.242562
REACTOME_SIGNALING_BY_NOTCH1_PEST_DOMAIN_MUTANTS_IN_CANCER	-0.434713	-1.24356	0.0714286	0.442266
REACTOME_DAP12_INTERACTIONS	0.581106	1.36381	0.0717423	0.347288
REACTOME_PHASE_2_PLATEAU_PHASE	-0.638969	-1.38831	0.0723192	0.314933
REACTOME_TP53_REGULATES_TRANSCRIPTION_OF_CELL_DEATH_GENES	0.565903	1.34271	0.0723404	0.369528
REACTOME_GPVI_MEDIATED_ACTIVATION_CASCADE	0.577326	1.34567	0.0726744	0.367636
REACTOME_ACETYLCHOLINE_NEUROTRANSMITTER_RELEASE_CYCLE	0.68644	1.39491	0.0755627	0.293806
REACTOME_CYCLIN_D_ASSOCIATED_EVENTS_IN_G1	0.547796	1.33409	0.0759494	0.371376
REACTOME_METABOLISM_OF_STEROID_HORMONES	0.596044	1.357	0.0772727	0.352374
REACTOME_SUMOYLATION_OF_TRANSCRIPTION_COFACTORS	-0.487285	-1.31677	0.0786885	0.350291
REACTOME_ROS_AND_RNS_PRODUCTION_IN_PHAGOCYTES	0.569743	1.33393	0.0804598	0.365525
REACTOME_ACYL_CHAIN_REMODELLING_OF_PE	-0.573853	-1.38374	0.0815217	0.307614
REACTOME_TNFR1_INDUCED_NFKAPPAB_SIGNALING_PATHWAY	-0.530153	-1.32568	0.0826873	0.348394
REACTOME_TRANSFERRIN_ENDOCYTOSIS_AND_RECYCLING	0.585985	1.33551	0.0837283	0.373839
REACTOME_INTRINSIC_PATHWAY_FOR_APOPTOSIS	0.516285	1.30008	0.0848656	0.419707
REACTOME_ANTIGEN_PRESENTATION_FOLDING_ASSEMBLY_AND_PEPTIDE_LOADING_OF_CLASS_I_MHC	-0.551897	-1.34166	0.0849858	0.336693
REACTOME_HEPARAN_SULFATE_HEPARIN_HS_GAG_METABOLISM	0.529792	1.31262	0.0857143	0.404827
REACTOME_FERTILIZATION	0.639131	1.35674	0.0859375	0.349738
REACTOME_SUMOYLATION_OF_UBIQUITINYLATION_PROTEINS	-0.502601	-1.33177	0.0868263	0.342651
REACTOME_SIGNALING_BY_FGFR2	-0.404134	-1.21457	0.0874525	0.467591
REACTOME_REGULATION_OF_BETA_CELL_DEVELOPMENT	-0.48268	-1.30875	0.0874636	0.360961
REACTOME_PHASE_0_RAPID_DEPOLARISATION	-0.509785	-1.31699	0.0879765	0.353083
REACTOME_NUCLEOTIDE_EXCISION_REPAIR	-0.367387	-1.16443	0.0882353	0.520985
REACTOME_TRANSCRIPTIONAL_REGULATION_BY_MECP2	-0.45391	-1.28811	0.0909091	0.379708
REACTOME_REGULATION_OF_TP53_ACTIVITY	-0.34848	-1.15737	0.0909091	0.527582
REACTOME_SYNTHESIS_OF_PROSTAGLANDINS_PG_AND_THROMBOXANES_TX	0.692059	1.36197	0.0918033	0.345403
REACTOME_SIGNALING_BY_FGFR2_IN_DISEASE	-0.493806	-1.31565	0.0921053	0.349354
REACTOME_TIGHT_JUNCTION_INTERACTIONS	0.625321	1.36959	0.0924242	0.344841
REACTOME_SIGNALING_BY_FGFR_IN_DISEASE	-0.423965	-1.23	0.094697	0.445411
REACTOME_GLUTAMATE_NEUROTRANSMITTER_RELEASE_CYCLE	0.616624	1.3448	0.0947867	0.366599
REACTOME_G0_AND_EARLY_G1	0.603628	1.33163	0.0954617	0.368514
REACTOME_SYNTHESIS_SECRETION_AND_DEACYLATION_OF_GHRELIN	-0.604629	-1.35826	0.0958549	0.321149
REACTOME_DISEASES_OF_METABOLISM	0.4104	1.20044	0.0958904	0.580117
REACTOME_POLO_LIKE_KINASE_MEDIATED_EVENTS	0.684552	1.35182	0.0969305	0.357247
REACTOME_SIGNALING_BY_TGFB_FAMILY_MEMBERS	-0.365045	-1.18011	0.097561	0.49797
REACTOME_ANTIGEN_PROCESSING_CROSS_PRESENTATION	0.461179	1.25823	0.0976864	0.508698
REACTOME_OPIOID_SIGNALLING	-0.377646	-1.17483	0.0977778	0.505663
REACTOME_RECRUITMENT_OF_MITOTIC_CENTROSOME_PROTEINS_AND_COMPLEXES	0.478667	1.2624	0.0980132	0.501409
REACTOME_PI_3K_CASCADE_FGFR3	-0.614735	-1.37658	0.0986301	0.318619
REACTOME_CELL_SURFACE_INTERACTIONS_AT_THE_VASCULAR_WALL	0.438257	1.22059	0.0988736	0.549214
REACTOME_HSP90_CHAPERONE_CYCLE_FOR_STEROID_HORMONE_RECEPTORS_SHR_IN_THE_PRESENCE_OF_LIGAND	0.521064	1.28053	0.0992701	0.465626
REACTOME_SHC_MEDIATED_CASCADE_FGFR1	-0.574599	-1.32318	0.100796	0.346612
REACTOME_FORMATION_OF_ATP_BY_CHEMIOSMOTIC_COUPLING	-0.619783	-1.36177	0.101299	0.317724
REACTOME_RECEPTOR_TYPE_TYROSINE_PROTEIN_PHOSPHATASES	0.629892	1.33609	0.102107	0.375263
REACTOME_FATTY_ACYL_COA_BIOSYNTHESIS	0.556338	1.31042	0.103604	0.40482
REACTOME_TRNA_PROCESSING_IN_THE_NUCLEUS	-0.429934	-1.23669	0.104089	0.445757
REACTOME_ADHERENS_JUNCTIONS_INTERACTIONS	0.556371	1.2964	0.105828	0.427658
REACTOME_TRANSMISSION_ACROSS_CHEMICAL_SYNAPSES	0.400402	1.18072	0.106077	0.600839
REACTOME_ZBP1_DAI_MEDIATED_INDUCTION_OF_TYPE_I_IFNS	0.633318	1.33991	0.106452	0.370585
REACTOME_ACTIVATION_OF_BH3_ONLY_PROTEINS	0.580232	1.30977	0.107477	0.403698
REACTOME_KERATAN_SULFATE_KERATIN_METABOLISM	0.57597	1.32827	0.107946	0.36604
REACTOME_RIP_MEDIATED_NFKB_ACTIVATION_VIA_ZBP1	0.664121	1.33407	0.109656	0.368274
REACTOME_GLUCOSE_METABOLISM	-0.385761	-1.18855	0.109705	0.485324
REACTOME_PLASMA_LIPOPROTEIN_ASSEMBLY	0.669469	1.34931	0.11	0.360815
REACTOME_TRANSCRIPTIONAL_REGULATION_BY_THE_AP_2_TFAP2_FAMILY_OF_TRANSCRIPTION_FACTORS	0.572701	1.30713	0.110787	0.408302
REACTOME_SIGNALING_BY_FGFR2_IIIA_TM	-0.593759	-1.33219	0.111111	0.34532
REACTOME_UPTAKE_AND_ACTIONS_OF_BACTERIAL_TOXINS	-0.517661	-1.27759	0.111446	0.393657
REACTOME_NITRIC_OXIDE_STIMULATES_GUANYLATE_CYCLASE	-0.549022	-1.29864	0.111979	0.376314
REACTOME_CHOLESTEROL_BIOSYNTHESIS	-0.526124	-1.2979	0.11315	0.374485
REACTOME_HEDGEHOG_OFF_STATE	0.439805	1.21421	0.115434	0.561035
REACTOME_PI_3K_CASCADE_FGFR4	-0.557719	-1.27643	0.116456	0.392955
REACTOME_SIGNALING_BY_CYTOSOLIC_FGFR1_FUSION_MUTANTS	-0.57906	-1.2899	0.117486	0.38237
REACTOME_AURKA_ACTIVATION_BY_TPX2	0.478543	1.25406	0.117568	0.508567
REACTOME_GLOBAL_GENOME_NUCLEOTIDE_EXCISION_REPAIR_GG_NER	-0.391969	-1.18836	0.118577	0.482544
REACTOME_COMPLEMENT_CASCADE	0.504768	1.24892	0.120059	0.515026
REACTOME_NUCLEAR_ENVELOPE_NE_REASSEMBLY	0.481181	1.24247	0.121715	0.513303
REACTOME_RAC2_GTPASE_CYCLE	0.461277	1.23474	0.121821	0.533244
REACTOME_RND1_GTPASE_CYCLE	0.52184	1.26769	0.124457	0.490618
REACTOME_GAMMA_CARBOXYLATION_HYPUSINE_FORMATION_AND_ARYLSULFATASE_ACTIVATION	0.538612	1.2754	0.126183	0.478296
REACTOME_DNA_DAMAGE_RECOGNITION_IN_GG_NER	-0.473172	-1.24008	0.126984	0.447568
REACTOME_G1_S_SPECIFIC_TRANSCRIPTION	0.592763	1.31059	0.127527	0.407544
REACTOME_REGULATION_OF_PYRUVATE_DEHYDROGENASE_PDH_COMPLEX	-0.599743	-1.31923	0.129032	0.351591
REACTOME_TRANSCRIPTION_OF_E2F_TARGETS_UNDER_NEGATIVE_CONTROL_BY_P107_RBL1_AND_P130_RBL2_IN_COMPLEX_WITH_HDAC1	0.645481	1.31329	0.12989	0.406039
REACTOME_MITOTIC_METAPHASE_AND_ANAPHASE	0.395542	1.16854	0.130137	0.624808
REACTOME_OTHER_INTERLEUKIN_SIGNALING	0.599536	1.29483	0.131173	0.429665
REACTOME_PLASMA_LIPOPROTEIN_ASSEMBLY_REMODELING_AND_CLEARANCE	0.472765	1.22515	0.132275	0.543295
REACTOME_RESPONSE_OF_EIF2AK4_GCN2_TO_AMINO_ACID_DEFICIENCY	0.445061	1.20558	0.132296	0.578197
REACTOME_MEIOSIS	0.434853	1.1996	0.132561	0.579781
REACTOME_SIGNALING_BY_FGFR1	-0.450453	-1.22862	0.13289	0.445544
REACTOME_SULFUR_AMINO_ACID_METABOLISM	-0.530755	-1.28963	0.133523	0.379685
REACTOME_HCMV_LATE_EVENTS	-0.367589	-1.14972	0.133621	0.529695
REACTOME_TOLL_LIKE_RECEPTOR_CASCADES	0.413493	1.17748	0.133663	0.599879
REACTOME_BIOLOGICAL_OXIDATIONS	-0.339765	-1.12837	0.134409	0.536394
REACTOME_AQUAPORIN_MEDIATED_TRANSPORT	-0.421886	-1.20498	0.135484	0.485152
REACTOME_ANTIMICROBIAL_PEPTIDES	0.511157	1.25069	0.135908	0.516195
REACTOME_RHOH_GTPASE_CYCLE	0.542275	1.27051	0.135952	0.484132
REACTOME_NEUROTRANSMITTER_RECEPTORS_AND_POSTSYNAPTIC_SIGNAL_TRANSMISSION	0.404074	1.16244	0.135991	0.633878
REACTOME_RAF_INDEPENDENT_MAPK1_3_ACTIVATION	-0.511787	-1.231	0.136986	0.446007
REACTOME_DOWNREGULATION_OF_SMAD2_3_SMAD4_TRANSCRIPTIONAL_ACTIVITY	-0.490834	-1.25406	0.137615	0.422791
REACTOME_DAG_AND_IP3_SIGNALING	-0.434828	-1.20449	0.141593	0.483041
REACTOME_MAPK_TARGETS_NUCLEAR_EVENTS_MEDIATED_BY_MAP_KINASES	-0.497609	-1.25126	0.141643	0.426577
REACTOME_E2F_MEDIATED_REGULATION_OF_DNA_REPLICATION	0.598505	1.28232	0.142633	0.466224
REACTOME_VASOPRESSIN_REGULATES_RENAL_WATER_HOMEOSTASIS_VIA_AQUAPORINS	-0.457683	-1.23994	0.142857	0.444356
REACTOME_STIMULI_SENSING_CHANNELS	-0.36992	-1.14893	0.142857	0.528783
REACTOME_HIV_LIFE_CYCLE	-0.336414	-1.11863	0.142857	0.542416
REACTOME_METABOLISM_OF_POLYAMINES	-0.419035	-1.20749	0.143345	0.482319
REACTOME_TRANSPORT_OF_MATURE_MRNAS_DERIVED_FROM_INTRONLESS_TRANSCRIPTS	-0.445365	-1.19594	0.144172	0.482373
REACTOME_RAB_GERANYLGERANYLATION	0.478201	1.2347	0.144866	0.530174
REACTOME_TRANSPORT_OF_THE_SLBP_DEPENDANT_MATURE_MRNA	-0.471149	-1.23529	0.14497	0.445723
REACTOME_TP53_REGULATES_METABOLIC_GENES	-0.394785	-1.18413	0.145299	0.49054
REACTOME_DEGRADATION_OF_BETA_CATENIN_BY_THE_DESTRUCTION_COMPLEX	-0.370002	-1.13112	0.145374	0.537758
REACTOME_INTERLEUKIN_10_SIGNALING	0.506204	1.223	0.146377	0.547457
REACTOME_COPI_MEDIATED_ANTEROGRADE_TRANSPORT	0.449907	1.20639	0.147849	0.57848
REACTOME_RHO_GTPASE_CYCLE	0.36893	1.12621	0.152197	0.665829
REACTOME_RHO_GTPASES_ACTIVATE_IQGAPS	0.562229	1.24571	0.152778	0.512355
REACTOME_ACYL_CHAIN_REMODELLING_OF_PI	-0.593792	-1.25733	0.15285	0.41824
REACTOME_PLATELET_AGGREGATION_PLUG_FORMATION	0.531203	1.24737	0.153295	0.510229
REACTOME_NEGATIVE_REGULATION_OF_FGFR3_SIGNALING	-0.48485	-1.22725	0.153425	0.445817
REACTOME_ABC_FAMILY_PROTEINS_MEDIATED_TRANSPORT	-0.358264	-1.128	0.153488	0.534492
REACTOME_NEUROTRANSMITTER_RELEASE_CYCLE	0.491344	1.22728	0.154532	0.545606
REACTOME_FOXO_MEDIATED_TRANSCRIPTION_OF_CELL_DEATH_GENES	-0.597548	-1.27044	0.154613	0.396563
REACTOME_SIGNALING_BY_NOTCH1	-0.386426	-1.15795	0.155462	0.52927
REACTOME_INTERLEUKIN_4_AND_INTERLEUKIN_13_SIGNALING	0.441593	1.19385	0.155473	0.587009
REACTOME_SLC_TRANSPORTER_DISORDERS	-0.357218	-1.12723	0.155738	0.533699
REACTOME_TERMINATION_OF_O_GLYCAN_BIOSYNTHESIS	-0.577736	-1.27191	0.158442	0.399876
REACTOME_SEPARATION_OF_SISTER_CHROMATIDS	0.406861	1.15851	0.158537	0.629714
REACTOME_RECYCLING_PATHWAY_OF_L1	0.504292	1.24196	0.15899	0.511891
REACTOME_O_LINKED_GLYCOSYLATION_OF_MUCINS	0.484641	1.21654	0.162693	0.556351
REACTOME_INFLUENZA_INFECTION	0.40903	1.15496	0.164053	0.636039
REACTOME_INTERLEUKIN_12_FAMILY_SIGNALING	-0.415989	-1.18893	0.16443	0.487656
REACTOME_SUMOYLATION_OF_CHROMATIN_ORGANIZATION_PROTEINS	-0.379542	-1.14132	0.164912	0.52793
REACTOME_INTERCONVERSION_OF_NUCLEOTIDE_DI_AND_TRIPHOSPHATES	0.554031	1.24385	0.165079	0.511997
REACTOME_POSTMITOTIC_NUCLEAR_PORE_COMPLEX_NPC_REFORMATION	-0.499498	-1.23848	0.165138	0.444757
REACTOME_VLDLR_INTERNALISATION_AND_DEGRADATION	-0.589919	-1.26658	0.166282	0.402659
REACTOME_TRANSCRIPTIONAL_ACTIVITY_OF_SMAD2_SMAD3_SMAD4_HETEROTRIMER	-0.438746	-1.22108	0.166667	0.457805
REACTOME_CYTOSOLIC_SULFONATION_OF_SMALL_MOLECULES	-0.553808	-1.23454	0.167082	0.444071
REACTOME_CELLULAR_RESPONSE_TO_HYPOXIA	-0.383246	-1.14833	0.167315	0.527447
REACTOME_TRANSPORT_OF_BILE_SALTS_AND_ORGANIC_ACIDS_METAL_IONS_AND_AMINE_COMPOUNDS	0.457756	1.20347	0.167553	0.575861
REACTOME_RHOB_GTPASE_CYCLE	0.461653	1.19513	0.167813	0.588892
REACTOME_THE_NLRP3_INFLAMMASOME	0.63565	1.25899	0.168285	0.509601
REACTOME_IRAK4_DEFICIENCY_TLR2_4	0.632046	1.2641	0.169408	0.499112
REACTOME_CGMP_EFFECTS	-0.581007	-1.27189	0.171569	0.396521
REACTOME_PHASE_I_FUNCTIONALIZATION_OF_COMPOUNDS	-0.370355	-1.13714	0.172691	0.536435
REACTOME_NOD1_2_SIGNALING_PATHWAY	-0.466928	-1.22009	0.173252	0.457052
REACTOME_NUCLEAR_EVENTS_MEDIATED_BY_NFE2L2	-0.373257	-1.13337	0.173913	0.540525
REACTOME_ION_HOMEOSTASIS	0.480006	1.19196	0.174487	0.590427
REACTOME_HATS_ACETYLATE_HISTONES	-0.350665	-1.12261	0.175258	0.534612
REACTOME_NUCLEAR_IMPORT_OF_REV_PROTEIN	-0.470623	-1.19997	0.177049	0.478305
REACTOME_CYCLIN_A_CDK2_ASSOCIATED_EVENTS_AT_S_PHASE_ENTRY	0.445239	1.16616	0.177267	0.62715
REACTOME_FACTORS_INVOLVED_IN_MEGAKARYOCYTE_DEVELOPMENT_AND_PLATELET_PRODUCTION	0.408329	1.1418	0.182042	0.646486
REACTOME_TRANS_GOLGI_NETWORK_VESICLE_BUDDING	0.455444	1.18592	0.18232	0.595308
REACTOME_ASSEMBLY_AND_CELL_SURFACE_PRESENTATION_OF_NMDA_RECEPTORS	0.511119	1.20443	0.183704	0.575727
REACTOME_SUMOYLATION_OF_SUMOYLATION_PROTEINS	-0.46169	-1.18957	0.184049	0.489216
REACTOME_N_GLYCAN_ANTENNAE_ELONGATION	0.621652	1.25603	0.184615	0.509186
REACTOME_NEGATIVE_REGULATION_OF_FGFR4_SIGNALING	-0.47514	-1.20246	0.184971	0.48161
REACTOME_INSULIN_RECEPTOR_SIGNALLING_CASCADE	-0.42442	-1.17378	0.185053	0.505356
REACTOME_EXPORT_OF_VIRAL_RIBONUCLEOPROTEINS_FROM_NUCLEUS	-0.468936	-1.19367	0.18732	0.481641
REACTOME_INTRA_GOLGI_AND_RETROGRADE_GOLGI_TO_ER_TRAFFIC	0.393699	1.13812	0.187879	0.647901
REACTOME_EUKARYOTIC_TRANSLATION_INITIATION	0.416946	1.16009	0.188776	0.62702
REACTOME_ACTIVATION_OF_SMO	0.605954	1.24932	0.191379	0.517193
REACTOME_NONSENSE_MEDIATED_DECAY_NMD	0.419643	1.15441	0.192357	0.634944
REACTOME_ANCHORING_FIBRIL_FORMATION	0.626961	1.24876	0.192691	0.512257
REACTOME_FORMATION_OF_TC_NER_PRE_INCISION_COMPLEX	-0.392059	-1.14199	0.19322	0.52909
REACTOME_POTASSIUM_CHANNELS	-0.355445	-1.11358	0.19403	0.547377
REACTOME_GOLGI_ASSOCIATED_VESICLE_BIOGENESIS	0.471162	1.18344	0.194842	0.597542
REACTOME_COOPERATION_OF_PDCL_PHLP1_AND_TRIC_CCT_IN_G_PROTEIN_BETA_FOLDING	0.508463	1.20554	0.195159	0.575116
REACTOME_DAP12_SIGNALING	0.526402	1.19867	0.19586	0.579949
REACTOME_DUAL_INCISION_IN_GG_NER	-0.434988	-1.15916	0.196774	0.529111
REACTOME_GLYOXYLATE_METABOLISM_AND_GLYCINE_DEGRADATION	-0.480456	-1.20368	0.197015	0.481861
REACTOME_ADP_SIGNALLING_THROUGH_P2Y_PURINOCEPTOR_12	0.569062	1.22127	0.199675	0.550121
REACTOME_RND2_GTPASE_CYCLE	0.500779	1.19469	0.201767	0.587403
REACTOME_L1CAM_INTERACTIONS	0.417732	1.14534	0.202484	0.648465
REACTOME_CHEMOKINE_RECEPTORS_BIND_CHEMOKINES	0.478588	1.19107	0.203438	0.590452
REACTOME_SUMOYLATION_OF_DNA_DAMAGE_RESPONSE_AND_REPAIR_PROTEINS	-0.374988	-1.12526	0.204082	0.535956
REACTOME_THE_CANONICAL_RETINOID_CYCLE_IN_RODS_TWILIGHT_VISION	0.574027	1.22701	0.204368	0.543267
REACTOME_DISEASES_ASSOCIATED_WITH_GLYCOSYLATION_PRECURSOR_BIOSYNTHESIS	0.604531	1.2173	0.20643	0.556959
REACTOME_NUCLEOTIDE_LIKE_PURINERGIC_RECEPTORS	0.606473	1.22778	0.207006	0.547197
REACTOME_DEADENYLATION_DEPENDENT_MRNA_DECAY	-0.380265	-1.10311	0.208029	0.564959
REACTOME_SIGNALING_BY_TGF_BETA_RECEPTOR_COMPLEX	-0.357266	-1.10887	0.209607	0.557377
REACTOME_NA_CL_DEPENDENT_NEUROTRANSMITTER_TRANSPORTERS	0.578446	1.21035	0.212361	0.568084
REACTOME_RETROGRADE_TRANSPORT_AT_THE_TRANS_GOLGI_NETWORK	-0.406533	-1.13288	0.213559	0.538913
REACTOME_SEROTONIN_NEUROTRANSMITTER_RELEASE_CYCLE	0.603778	1.24395	0.213836	0.514955
REACTOME_SEMA4D_INDUCED_CELL_MIGRATION_AND_GROWTH_CONE_COLLAPSE	0.559958	1.18935	0.21519	0.592923
REACTOME_MITOCHONDRIAL_FATTY_ACID_BETA_OXIDATION	-0.446238	-1.15469	0.218354	0.525275
REACTOME_TP53_REGULATES_TRANSCRIPTION_OF_CELL_CYCLE_GENES	0.473033	1.16746	0.218524	0.625614
REACTOME_TRANSPORT_TO_THE_GOLGI_AND_SUBSEQUENT_MODIFICATION	0.392999	1.1233	0.219454	0.670074
REACTOME_DOPAMINE_NEUROTRANSMITTER_RELEASE_CYCLE	0.566754	1.21131	0.219904	0.568021
REACTOME_SPHINGOLIPID_METABOLISM	0.433118	1.14139	0.220588	0.645034
REACTOME_G_PROTEIN_BETA_GAMMA_SIGNALLING	0.51342	1.17776	0.222054	0.601924
REACTOME_FRS_MEDIATED_FGFR4_SIGNALING	-0.491593	-1.15177	0.223757	0.529925
REACTOME_MEIOTIC_SYNAPSIS	0.447828	1.14129	0.223922	0.642639
REACTOME_TRANSCRIPTION_OF_E2F_TARGETS_UNDER_NEGATIVE_CONTROL_BY_DREAM_COMPLEX	0.573362	1.18914	0.224684	0.58749
REACTOME_RUNX1_INTERACTS_WITH_CO_FACTORS_WHOSE_PRECISE_EFFECT_ON_RUNX1_TARGETS_IS_NOT_KNOWN	-0.430125	-1.14622	0.225	0.523893
REACTOME_SIGNALING_BY_ACTIVIN	-0.556639	-1.19741	0.226804	0.481578
REACTOME_NEGATIVE_REGULATION_OF_NMDA_RECEPTOR_MEDIATED_NEURONAL_TRANSMISSION	-0.506613	-1.17695	0.227154	0.503394
REACTOME_TRANSCRIPTIONAL_REGULATION_OF_GRANULOPOIESIS	0.436828	1.13107	0.229111	0.657744
REACTOME_S_PHASE	0.390622	1.11199	0.231047	0.683364
REACTOME_SIGNALING_BY_HEDGEHOG	0.393653	1.11285	0.232643	0.685939
REACTOME_SEMA3A_PAK_DEPENDENT_AXON_REPULSION	0.595562	1.20346	0.233058	0.572752
REACTOME_PKMTS_METHYLATE_HISTONE_LYSINES	-0.369146	-1.08537	0.233716	0.575184
REACTOME_RHOV_GTPASE_CYCLE	0.497776	1.17405	0.233824	0.608636
REACTOME_INTERACTIONS_OF_VPR_WITH_HOST_CELLULAR_PROTEINS	-0.436944	-1.13673	0.234568	0.534638
REACTOME_TRANSCRIPTIONAL_REGULATION_BY_RUNX2	0.407943	1.13076	0.235219	0.65586
REACTOME_DEPOSITION_OF_NEW_CENPA_CONTAINING_NUCLEOSOMES_AT_THE_CENTROMERE	0.456437	1.15123	0.236467	0.639917
REACTOME_SRP_DEPENDENT_COTRANSLATIONAL_PROTEIN_TARGETING_TO_MEMBRANE	0.412188	1.12036	0.236546	0.671746
REACTOME_METABOLISM_OF_CARBOHYDRATES	0.368587	1.09609	0.237194	0.709787
REACTOME_G_BETA_GAMMA_SIGNALLING_THROUGH_CDC42	0.570855	1.18545	0.238782	0.593856
REACTOME_SIGNALING_BY_ROBO_RECEPTORS	0.379337	1.10307	0.239437	0.699925
REACTOME_SUMOYLATION_OF_RNA_BINDING_PROTEINS	-0.408545	-1.12346	0.239884	0.534966
REACTOME_INTERLEUKIN_6_FAMILY_SIGNALING	-0.489644	-1.15664	0.240113	0.52622
REACTOME_THROMBIN_SIGNALLING_THROUGH_PROTEINASE_ACTIVATED_RECEPTORS_PARS	0.496484	1.15394	0.242991	0.633647
REACTOME_ACYL_CHAIN_REMODELLING_OF_PS	-0.513528	-1.16377	0.244624	0.519651
REACTOME_GERM_LAYER_FORMATION_AT_GASTRULATION	-0.559588	-1.19579	0.245098	0.479538
REACTOME_TAK1_DEPENDENT_IKK_AND_NF_KAPPA_B_ACTIVATION	0.471281	1.13452	0.245283	0.651566
REACTOME_G2_M_DNA_DAMAGE_CHECKPOINT	0.423627	1.11231	0.245856	0.685088
REACTOME_ATTACHMENT_AND_ENTRY	0.571134	1.18062	0.245955	0.598181
REACTOME_NEURONAL_SYSTEM	0.357909	1.08393	0.248677	0.713631
REACTOME_SCF_SKP2_MEDIATED_DEGRADATION_OF_P27_P21	0.442045	1.13235	0.249643	0.655938
REACTOME_M_PHASE	0.358069	1.07644	0.250271	0.728316
REACTOME_CRMPS_IN_SEMA3A_SIGNALING	0.585206	1.17876	0.250406	0.601508
REACTOME_FORMATION_OF_INCISION_COMPLEX_IN_GG_NER	-0.422559	-1.13155	0.250804	0.539622
REACTOME_REGULATION_OF_TLR_BY_ENDOGENOUS_LIGAND	0.59598	1.18916	0.250859	0.590442
REACTOME_CITRIC_ACID_CYCLE_TCA_CYCLE	-0.49683	-1.16507	0.251351	0.522635
REACTOME_TCR_SIGNALING	0.407756	1.11673	0.25557	0.681151
REACTOME_HCMV_EARLY_EVENTS	0.40004	1.10424	0.256881	0.698658
REACTOME_ANTIVIRAL_MECHANISM_BY_IFN_STIMULATED_GENES	-0.355921	-1.06994	0.257384	0.58791
REACTOME_INACTIVATION_OF_CSF3_G_CSF_SIGNALING	-0.46139	-1.12844	0.257534	0.541985
REACTOME_ANTIGEN_ACTIVATES_B_CELL_RECEPTOR_BCR_LEADING_TO_GENERATION_OF_SECOND_MESSENGERS	0.476199	1.14549	0.258209	0.650822
REACTOME_UCH_PROTEINASES	0.414305	1.11625	0.258398	0.677404
REACTOME_SYNTHESIS_OF_VERY_LONG_CHAIN_FATTY_ACYL_COAS	0.524821	1.15609	0.259554	0.635117
REACTOME_MAP3K8_TPL2_DEPENDENT_MAPK1_3_ACTIVATION	-0.544208	-1.1736	0.260204	0.502699
REACTOME_THE_PHOTOTRANSDUCTION_CASCADE	0.50631	1.16105	0.260937	0.629642
REACTOME_RND3_GTPASE_CYCLE	0.467054	1.12178	0.261183	0.669775
REACTOME_GRB2_EVENTS_IN_ERBB2_SIGNALING	0.58394	1.16195	0.263323	0.632552
REACTOME_TRANSCRIPTION_COUPLED_NUCLEOTIDE_EXCISION_REPAIR_TC_NER	-0.353641	-1.05906	0.264957	0.610105
REACTOME_DEADENYLATION_OF_MRNA	-0.474876	-1.15559	0.265306	0.525939
REACTOME_SIGNALING_BY_ERBB2_ECD_MUTANTS	0.581702	1.16417	0.266776	0.631069
REACTOME_SYNTHESIS_OF_ACTIVE_UBIQUITIN_ROLES_OF_E1_AND_E2_ENZYMES	-0.443701	-1.11766	0.268518	0.54226
REACTOME_TRANSCRIPTIONAL_REGULATION_BY_E2F6	0.497862	1.1445	0.269985	0.645775
REACTOME_PYROPTOSIS	0.527927	1.14598	0.270313	0.652016
REACTOME_BASIGIN_INTERACTIONS	0.525613	1.14106	0.270531	0.640685
REACTOME_DISASSEMBLY_OF_THE_DESTRUCTION_COMPLEX_AND_RECRUITMENT_OF_AXIN_TO_THE_MEMBRANE	-0.455425	-1.148	0.27193	0.525244
REACTOME_NGF_STIMULATED_TRANSCRIPTION	0.476494	1.12297	0.272189	0.668349
REACTOME_ERBB2_REGULATES_CELL_MOTILITY	0.586188	1.16152	0.272583	0.631076
REACTOME_ELEVATION_OF_CYTOSOLIC_CA2_LEVELS	0.58517	1.18173	0.273312	0.600561
REACTOME_REGULATION_OF_TP53_ACTIVITY_THROUGH_METHYLATION	-0.522528	-1.14418	0.273775	0.526287
REACTOME_OTHER_SEMAPHORIN_INTERACTIONS	0.545416	1.14457	0.275042	0.648393
REACTOME_PEPTIDE_LIGAND_BINDING_RECEPTORS	0.379299	1.08582	0.276442	0.712491
REACTOME_TERMINATION_OF_TRANSLESION_DNA_SYNTHESIS	-0.426601	-1.10474	0.277286	0.563151
REACTOME_INTERACTIONS_OF_REV_WITH_HOST_CELLULAR_PROTEINS	-0.414351	-1.09487	0.277778	0.567843
REACTOME_INTEGRIN_SIGNALING	0.515909	1.1428	0.27874	0.64879
REACTOME_SIGNALING_BY_CSF3_G_CSF	-0.442453	-1.11365	0.279661	0.549937
REACTOME_SHC1_EVENTS_IN_ERBB2_SIGNALING	0.53505	1.14731	0.281346	0.650409
REACTOME_G_PROTEIN_ACTIVATION	0.529342	1.16077	0.282575	0.627607
REACTOME_REGULATION_OF_EXPRESSION_OF_SLITS_AND_ROBOS	0.379426	1.08678	0.283293	0.717031
REACTOME_EXTRA_NUCLEAR_ESTROGEN_SIGNALING	0.417419	1.09638	0.284519	0.714307
REACTOME_SIGNALING_BY_ERBB2_IN_CANCER	0.513584	1.12543	0.285261	0.665577
REACTOME_SLC_MEDIATED_TRANSMEMBRANE_TRANSPORT	0.365708	1.0693	0.285714	0.741603
REACTOME_METABOLISM_OF_COFACTORS	-0.499099	-1.12842	0.287918	0.539146
REACTOME_FRS_MEDIATED_FGFR3_SIGNALING	-0.486026	-1.10553	0.289398	0.563875
REACTOME_TRAFFICKING_OF_AMPA_RECEPTORS	-0.431836	-1.09253	0.289552	0.568921
REACTOME_PRESYNAPTIC_FUNCTION_OF_KAINATE_RECEPTORS	0.535817	1.13543	0.289634	0.651228
REACTOME_ASSEMBLY_OF_ACTIVE_LPL_AND_LIPC_LIPASE_COMPLEXES	0.562813	1.14262	0.290938	0.646531
REACTOME_TRANSLESION_SYNTHESIS_BY_Y_FAMILY_DNA_POLYMERASES_BYPASSES_LESIONS_ON_DNA_TEMPLATE	-0.416782	-1.10056	0.291803	0.56896
REACTOME_HYALURONAN_METABOLISM	0.555304	1.13738	0.29288	0.647569
REACTOME_ASPARAGINE_N_LINKED_GLYCOSYLATION	0.357884	1.0663	0.296045	0.748659
REACTOME_NICOTINATE_METABOLISM	-0.43437	-1.09863	0.296089	0.568599
REACTOME_PLATELET_SENSITIZATION_BY_LDL	-0.496664	-1.09842	0.296296	0.566412
REACTOME_CRISTAE_FORMATION	-0.436978	-1.09661	0.297368	0.568599
REACTOME_ACYL_CHAIN_REMODELLING_OF_PC	-0.445676	-1.09182	0.297872	0.568075
REACTOME_CALNEXIN_CALRETICULIN_CYCLE	-0.437067	-1.08706	0.297872	0.573092
REACTOME_RNA_POLYMERASE_II_PRE_TRANSCRIPTION_EVENTS	-0.354937	-1.07039	0.299639	0.591814
REACTOME_ROLE_OF_PHOSPHOLIPIDS_IN_PHAGOCYTOSIS	0.474104	1.10769	0.299703	0.692538
REACTOME_RHOG_GTPASE_CYCLE	0.418272	1.09243	0.299866	0.711206
REACTOME_CD28_CO_STIMULATION	0.481285	1.11114	0.3	0.683578
REACTOME_SMAD2_SMAD3_SMAD4_HETEROTRIMER_REGULATES_TRANSCRIPTION	-0.404736	-1.07255	0.300613	0.588697
REACTOME_DEACTIVATION_OF_THE_BETA_CATENIN_TRANSACTIVATING_COMPLEX	-0.414131	-1.09649	0.300676	0.566259
REACTOME_CARGO_RECOGNITION_FOR_CLATHRIN_MEDIATED_ENDOCYTOSIS	-0.333931	-1.05516	0.301802	0.613404
REACTOME_DDX58_IFIH1_MEDIATED_INDUCTION_OF_INTERFERON_ALPHA_BETA	0.427943	1.09399	0.301939	0.708664
REACTOME_SEMA4D_IN_SEMAPHORIN_SIGNALING	0.51927	1.12655	0.30229	0.667448
REACTOME_ESTROGEN_DEPENDENT_NUCLEAR_EVENTS_DOWNSTREAM_OF_ESR_MEMBRANE_SIGNALING	-0.448462	-1.07864	0.304469	0.582785
REACTOME_AMINO_ACID_TRANSPORT_ACROSS_THE_PLASMA_MEMBRANE	0.471412	1.09633	0.307812	0.711744
REACTOME_MRNA_SPLICING_MINOR_PATHWAY	-0.386711	-1.06666	0.308219	0.594464
REACTOME_ER_QUALITY_CONTROL_COMPARTMENT_ERQC	-0.458242	-1.08006	0.310056	0.584179
REACTOME_TRANSCRIPTION_OF_THE_HIV_GENOME	-0.350383	-1.04776	0.310219	0.623679
REACTOME_NR1H2_AND_NR1H3_MEDIATED_SIGNALING	0.445535	1.10046	0.310345	0.703247
REACTOME_MITOPHAGY	-0.43474	-1.08888	0.310526	0.573552
REACTOME_SIGNALING_BY_FGFR	-0.347425	-1.04446	0.310757	0.625208
REACTOME_RHOU_GTPASE_CYCLE	0.456255	1.10458	0.31259	0.700189
REACTOME_ER_TO_GOLGI_ANTEROGRADE_TRANSPORT	0.38444	1.07272	0.312732	0.735221
REACTOME_ENDOSOMAL_SORTING_COMPLEX_REQUIRED_FOR_TRANSPORT_ESCRT	-0.433309	-1.10037	0.31307	0.566555
REACTOME_DOWNSTREAM_SIGNALING_OF_ACTIVATED_FGFR4	-0.439409	-1.07992	0.316527	0.582007
REACTOME_SIGNALING_BY_FGFR4	-0.398387	-1.07806	0.317152	0.581677
REACTOME_NUCLEAR_PORE_COMPLEX_NPC_DISASSEMBLY	-0.399609	-1.04997	0.318182	0.625566
REACTOME_LATE_ENDOSOMAL_MICROAUTOPHAGY	-0.426131	-1.07453	0.318885	0.588371
REACTOME_MITOTIC_SPINDLE_CHECKPOINT	0.392512	1.07497	0.318898	0.730395
REACTOME_CREB1_PHOSPHORYLATION_THROUGH_NMDA_RECEPTOR_MEDIATED_ACTIVATION_OF_RAS_SIGNALING	-0.431162	-1.08013	0.321149	0.58672
REACTOME_SIGNALING_BY_FGFR3	-0.402428	-1.0701	0.325153	0.590047
REACTOME_TNFS_BIND_THEIR_PHYSIOLOGICAL_RECEPTORS	0.486725	1.08566	0.325617	0.71039
REACTOME_CONDENSATION_OF_PROPHASE_CHROMOSOMES	0.432865	1.08206	0.327348	0.717256
REACTOME_FOXO_MEDIATED_TRANSCRIPTION_OF_CELL_CYCLE_GENES	-0.502536	-1.09418	0.329815	0.567013
REACTOME_MEIOTIC_RECOMBINATION	0.418985	1.08156	0.330056	0.716316
REACTOME_DOWNSTREAM_SIGNALING_OF_ACTIVATED_FGFR3	-0.454729	-1.08793	0.331551	0.573407
REACTOME_LYSOSOME_VESICLE_BIOGENESIS	0.485271	1.11664	0.332288	0.67877
REACTOME_INTERFERON_ALPHA_BETA_SIGNALING	-0.369979	-1.05534	0.333333	0.615447
REACTOME_THROMBOXANE_SIGNALLING_THROUGH_TP_RECEPTOR	0.502454	1.08631	0.3344	0.7134
REACTOME_PLATELET_CALCIUM_HOMEOSTASIS	0.492344	1.08965	0.334842	0.709868
REACTOME_TRNA_PROCESSING	-0.330337	-1.04787	0.336538	0.625986
REACTOME_GABA_RECEPTOR_ACTIVATION	-0.363626	-1.04489	0.336957	0.6266
REACTOME_PROSTACYCLIN_SIGNALLING_THROUGH_PROSTACYCLIN_RECEPTOR	0.526933	1.0911	0.337727	0.710371
REACTOME_PHASE_4_RESTING_MEMBRANE_POTENTIAL	0.531736	1.0919	0.338558	0.710328
REACTOME_PRE_NOTCH_PROCESSING_IN_GOLGI	0.535535	1.09412	0.338843	0.710845
REACTOME_NEGATIVE_REGULATION_OF_THE_PI3K_AKT_NETWORK	-0.327065	-1.03696	0.33913	0.636296
REACTOME_SIGNALING_BY_NOTCH3	-0.374178	-1.04619	0.339223	0.625672
REACTOME_LEISHMANIA_INFECTION	0.360462	1.05427	0.339884	0.773345
REACTOME_RHO_GTPASES_ACTIVATE_ROCKS	0.542487	1.10192	0.343137	0.701229
REACTOME_INSULIN_RECEPTOR_RECYCLING	0.48746	1.08978	0.346519	0.712071
REACTOME_CASPASE_ACTIVATION_VIA_EXTRINSIC_APOPTOTIC_SIGNALLING_PATHWAY	0.493805	1.0865	0.347403	0.715352
REACTOME_CTLA4_INHIBITORY_SIGNALING	-0.448771	-1.05756	0.352778	0.611743
REACTOME_METABOLISM_OF_WATER_SOLUBLE_VITAMINS_AND_COFACTORS	-0.325437	-1.03467	0.355649	0.640135
REACTOME_REGULATION_OF_KIT_SIGNALING	0.551311	1.09512	0.355987	0.710251
REACTOME_TRANSLESION_SYNTHESIS_BY_POLH	-0.476749	-1.0741	0.357333	0.5868
REACTOME_REGULATION_OF_TP53_ACTIVITY_THROUGH_PHOSPHORYLATION	-0.334736	-1.03046	0.358407	0.647408
REACTOME_DUAL_INCISION_IN_TC_NER	-0.346772	-1.03095	0.360544	0.648558
REACTOME_GLUCAGON_TYPE_LIGAND_RECEPTORS	0.458994	1.06318	0.361538	0.751302
REACTOME_UNBLOCKING_OF_NMDA_RECEPTORS_GLUTAMATE_BINDING_AND_ACTIVATION	-0.457537	-1.06188	0.361823	0.605115
REACTOME_MAP2K_AND_MAPK_ACTIVATION	0.451931	1.06574	0.36377	0.74788
REACTOME_REGULATION_OF_INSULIN_SECRETION	-0.347154	-1.04009	0.365019	0.630033
REACTOME_LAMININ_INTERACTIONS	0.462843	1.06439	0.365706	0.749755
REACTOME_METABOLISM_OF_STEROIDS	-0.306779	-1.01645	0.368159	0.674218
REACTOME_REGULATION_OF_PLK1_ACTIVITY_AT_G2_M_TRANSITION	0.387473	1.04652	0.368831	0.785966
REACTOME_PI3K_EVENTS_IN_ERBB2_SIGNALING	0.531591	1.06961	0.369707	0.743165
REACTOME_VIRAL_MESSENGER_RNA_SYNTHESIS	-0.374697	-1.02565	0.371875	0.656623
REACTOME_PROTEIN_METHYLATION	0.532982	1.08034	0.372581	0.717825
REACTOME_SPHINGOLIPID_DE_NOVO_BIOSYNTHESIS	-0.380129	-1.02124	0.374194	0.667138
REACTOME_CELLULAR_RESPONSE_TO_CHEMICAL_STRESS	-0.297794	-1.01278	0.375	0.680268
REACTOME_SYNTHESIS_OF_SUBSTRATES_IN_N_GLYCAN_BIOSYTHESIS	0.41597	1.05044	0.37583	0.778213
REACTOME_ACTIVATION_OF_ANTERIOR_HOX_GENES_IN_HINDBRAIN_DEVELOPMENT_DURING_EARLY_EMBRYOGENESIS	-0.317052	-1.00925	0.376238	0.688132
REACTOME_METAL_ION_SLC_TRANSPORTERS	-0.435554	-1.04215	0.376344	0.626953
REACTOME_DISEASES_OF_DNA_REPAIR	0.424553	1.05175	0.377809	0.779367
REACTOME_AUTOPHAGY	-0.314204	-1.02038	0.378641	0.667369
REACTOME_TRANSCRIPTIONAL_REGULATION_BY_TP53	-0.28001	-1.00741	0.379747	0.688596
REACTOME_CDC42_GTPASE_CYCLE	0.365984	1.03794	0.382426	0.804361
REACTOME_POTENTIAL_THERAPEUTICS_FOR_SARS	-0.318166	-1.01909	0.382489	0.668517
REACTOME_IRON_UPTAKE_AND_TRANSPORT	0.406053	1.03966	0.385164	0.801307
REACTOME_TGF_BETA_RECEPTOR_SIGNALING_ACTIVATES_SMADS	-0.387566	-1.04798	0.385852	0.628336
REACTOME_CHAPERONE_MEDIATED_AUTOPHAGY	0.506867	1.06107	0.385993	0.755759
REACTOME_HSF1_ACTIVATION	0.458674	1.05105	0.386431	0.779017
REACTOME_NUCLEAR_EVENTS_STIMULATED_BY_ALK_SIGNALING_IN_CANCER	0.503734	1.06057	0.389338	0.754852
REACTOME_DNA_DAMAGE_BYPASS	-0.367278	-1.02989	0.390411	0.646684
REACTOME_SIGNALING_BY_INTERLEUKINS	0.33624	1.02523	0.39557	0.816784
REACTOME_SELENOAMINO_ACID_METABOLISM	0.378978	1.0342	0.4	0.805873
REACTOME_G_PROTEIN_MEDIATED_EVENTS	-0.361598	-1.0152	0.401316	0.675603
REACTOME_SURFACTANT_METABOLISM	0.480132	1.04687	0.401587	0.787421
REACTOME_PKA_ACTIVATION_IN_GLUCAGON_SIGNALLING	-0.466322	-1.04243	0.404891	0.628772
REACTOME_SIGNAL_AMPLIFICATION	0.464515	1.04525	0.405325	0.787494
REACTOME_DNA_REPLICATION_PRE_INITIATION	0.364935	1.03211	0.405405	0.80722
REACTOME_EPHB_MEDIATED_FORWARD_SIGNALING	0.426644	1.03054	0.408046	0.809754
REACTOME_HOMOLOGOUS_DNA_PAIRING_AND_STRAND_EXCHANGE	0.426906	1.03557	0.41	0.804008
REACTOME_DNA_STRAND_ELONGATION	0.444244	1.0295	0.411315	0.810526
REACTOME_BIOSYNTHESIS_OF_THE_N_GLYCAN_PRECURSOR_DOLICHOL_LIPID_LINKED_OLIGOSACCHARIDE_LLO_AND_TRANSFER_TO_A_NASCENT_PROTEIN	0.388217	1.02094	0.412698	0.820492
REACTOME_RECOGNITION_AND_ASSOCIATION_OF_DNA_GLYCOSYLASE_WITH_SITE_CONTAINING_AN_AFFECTED_PURINE	0.427398	1.03713	0.417151	0.804267
REACTOME_POST_TRANSLATIONAL_MODIFICATION_SYNTHESIS_OF_GPI_ANCHORED_PROTEINS	0.383021	1.02118	0.417553	0.82239
REACTOME_ORC1_REMOVAL_FROM_CHROMATIN	0.392902	1.02035	0.417989	0.817233
REACTOME_FCERI_MEDIATED_CA_2_MOBILIZATION	0.434234	1.03214	0.417997	0.80977
REACTOME_INITIATION_OF_NUCLEAR_ENVELOPE_NE_REFORMATION	0.506607	1.04186	0.419872	0.796447
REACTOME_RESOLUTION_OF_D_LOOP_STRUCTURES_THROUGH_SYNTHESIS_DEPENDENT_STRAND_ANNEALING_SDSA	0.464363	1.02623	0.42236	0.816054
REACTOME_NR1H3_NR1H2_REGULATE_GENE_EXPRESSION_LINKED_TO_CHOLESTEROL_TRANSPORT_AND_EFFLUX	0.450929	1.03598	0.422727	0.805351
REACTOME_INTERLEUKIN_12_SIGNALING	-0.37477	-1.00727	0.424437	0.686372
REACTOME_SYNTHESIS_OF_PC	0.456184	1.0208	0.42638	0.818337
REACTOME_APOPTOSIS	0.356447	1.02389	0.42874	0.818495
REACTOME_FCERI_MEDIATED_MAPK_ACTIVATION	0.42291	1.01448	0.429412	0.825899
REACTOME_TNF_SIGNALING	-0.36595	-0.998266	0.43038	0.700974
REACTOME_SIGNALING_BY_ERBB2	0.408279	1.01169	0.430769	0.82679
REACTOME_CARDIAC_CONDUCTION	0.366648	1.01342	0.431274	0.826526
REACTOME_GPER1_SIGNALING	0.421827	1.02869	0.432357	0.810489
REACTOME_INOSITOL_PHOSPHATE_METABOLISM	-0.357364	-0.996806	0.432749	0.702713
REACTOME_ACTIVATION_OF_AMPK_DOWNSTREAM_OF_NMDARS	0.468314	1.01918	0.435055	0.818552
REACTOME_RESOLUTION_OF_D_LOOP_STRUCTURES	0.433804	1.01639	0.435241	0.8223
REACTOME_SIGNALING_BY_TYPE_1_INSULIN_LIKE_GROWTH_FACTOR_1_RECEPTOR_IGF1R	-0.356485	-1.0065	0.435484	0.683448
REACTOME_DIGESTION_AND_ABSORPTION	-0.452901	-1.00664	0.435754	0.685572
REACTOME_SIGNALING_BY_INSULIN_RECEPTOR	-0.327408	-0.993589	0.43609	0.710209
REACTOME_EPHRIN_SIGNALING	0.49531	1.0181	0.437991	0.819531
REACTOME_ACYL_CHAIN_REMODELLING_OF_PG	-0.458052	-1.00194	0.444149	0.694681
REACTOME_SYNAPTIC_ADHESION_LIKE_MOLECULES	-0.429822	-1.00123	0.444737	0.694135
REACTOME_FORMATION_OF_RNA_POL_II_ELONGATION_COMPLEX	-0.352262	-1.00786	0.446254	0.689859
REACTOME_INTERFERON_SIGNALING	-0.289209	-0.988158	0.449102	0.725055
REACTOME_RHO_GTPASES_ACTIVATE_WASPS_AND_WAVES	0.418951	0.99072	0.455385	0.860973
REACTOME_EPH_EPHRIN_SIGNALING	0.37775	1.01194	0.455746	0.828586
REACTOME_CASPASE_ACTIVATION_VIA_DEATH_RECEPTORS_IN_THE_PRESENCE_OF_LIGAND	0.514977	1.02186	0.461279	0.822821
REACTOME_CHROMOSOME_MAINTENANCE	0.357236	0.996107	0.4625	0.853971
REACTOME_DNA_DOUBLE_STRAND_BREAK_REPAIR	0.349854	0.99808	0.46368	0.852741
REACTOME_CA_DEPENDENT_EVENTS	-0.373988	-0.985964	0.464396	0.723806
REACTOME_TRANSPORT_OF_INORGANIC_CATIONS_ANIONS_AND_AMINO_ACIDS_OLIGOPEPTIDES	0.369033	0.996846	0.466837	0.854003
REACTOME_PINK1_PRKN_MEDIATED_MITOPHAGY	-0.416618	-0.975418	0.467363	0.746752
REACTOME_TRANSPORT_OF_VITAMINS_NUCLEOSIDES_AND_RELATED_MOLECULES	0.429442	0.999068	0.467742	0.85467
REACTOME_SHC_MEDIATED_CASCADE_FGFR4	-0.429563	-0.961337	0.468085	0.769539
REACTOME_METABOLISM_OF_VITAMINS_AND_COFACTORS	0.346137	0.995696	0.469016	0.8526
REACTOME_INWARDLY_RECTIFYING_K_CHANNELS	-0.377425	-0.987773	0.470238	0.723581
REACTOME_ABC_TRANSPORTERS_IN_LIPID_HOMEOSTASIS	-0.438067	-0.973061	0.470588	0.746133
REACTOME_SELECTIVE_AUTOPHAGY	0.386411	1.00074	0.47139	0.854568
REACTOME_STING_MEDIATED_INDUCTION_OF_HOST_IMMUNE_RESPONSES	0.495019	1.00274	0.471495	0.850769
REACTOME_NOTCH2_ACTIVATION_AND_TRANSMISSION_OF_SIGNAL_TO_THE_NUCLEUS	0.474843	1.00386	0.472492	0.849624
REACTOME_DNA_DAMAGE_TELOMERE_STRESS_INDUCED_SENESCENCE	0.383163	0.994357	0.473262	0.854394
REACTOME_ORGANELLE_BIOGENESIS_AND_MAINTENANCE	0.33917	1.00055	0.474558	0.852591
REACTOME_PKA_MEDIATED_PHOSPHORYLATION_OF_CREB	-0.429674	-0.982205	0.476923	0.730234
REACTOME_RHO_GTPASES_ACTIVATE_NADPH_OXIDASES	0.453624	0.988267	0.478939	0.863547
REACTOME_DEPOLYMERISATION_OF_THE_NUCLEAR_LAMINA	0.499076	0.998205	0.480607	0.854907
REACTOME_HIV_TRANSCRIPTION_INITIATION	-0.357177	-0.974736	0.485294	0.746047
REACTOME_G_BETA_GAMMA_SIGNALLING_THROUGH_PI3KGAMMA	0.454151	0.989333	0.486822	0.862704
REACTOME_REGULATION_OF_RUNX3_EXPRESSION_AND_ACTIVITY	0.392908	0.987174	0.491713	0.864284
REACTOME_RAC3_GTPASE_CYCLE	0.370051	0.984546	0.492084	0.869938
REACTOME_TRAFFICKING_OF_GLUR2_CONTAINING_AMPA_RECEPTORS	-0.446319	-0.965718	0.493573	0.758709
REACTOME_PROGRAMMED_CELL_DEATH	0.345595	0.992259	0.495402	0.858605
REACTOME_ADORA2B_MEDIATED_ANTI_INFLAMMATORY_CYTOKINES_PRODUCTION	-0.306625	-0.97912	0.495455	0.737633
REACTOME_PURINE_CATABOLISM	-0.42115	-0.950784	0.495868	0.778031
REACTOME_C_TYPE_LECTIN_RECEPTORS_CLRS	0.345257	0.979958	0.5	0.876466
REACTOME_G1_S_DNA_DAMAGE_CHECKPOINTS	0.380086	0.97592	0.500709	0.881301
REACTOME_HSF1_DEPENDENT_TRANSACTIVATION	0.414956	0.976417	0.500759	0.882317
REACTOME_PROCESSING_OF_DNA_DOUBLE_STRAND_BREAK_ENDS	0.366719	0.982271	0.501344	0.874391
REACTOME_SIGNALING_BY_ALK_IN_CANCER	0.384717	0.973419	0.50436	0.884051
REACTOME_REGULATION_OF_TP53_EXPRESSION_AND_DEGRADATION	-0.352852	-0.93416	0.504732	0.801398
REACTOME_REGULATION_OF_HSF1_MEDIATED_HEAT_SHOCK_RESPONSE	-0.326078	-0.985193	0.506494	0.723465
REACTOME_FCGR3A_MEDIATED_IL10_SYNTHESIS	0.387728	0.958356	0.506726	0.897383
REACTOME_PI3K_AKT_SIGNALING_IN_CANCER	-0.305972	-0.987717	0.507389	0.721136
REACTOME_RAS_ACTIVATION_UPON_CA2_INFLUX_THROUGH_NMDA_RECEPTOR	-0.432202	-0.96684	0.508197	0.758043
REACTOME_NEF_MEDIATES_DOWN_MODULATION_OF_CELL_SURFACE_RECEPTORS_BY_RECRUITING_THEM_TO_CLATHRIN_ADAPTERS	0.445267	0.958228	0.508689	0.895238
REACTOME_SIGNALING_BY_RETINOIC_ACID	-0.355146	-0.959013	0.509259	0.7738
REACTOME_BASE_EXCISION_REPAIR_AP_SITE_FORMATION	0.396181	0.973343	0.509272	0.881803
REACTOME_IL_6_TYPE_CYTOKINE_RECEPTOR_LIGAND_INTERACTIONS	-0.434384	-0.956445	0.510441	0.773892
REACTOME_THE_ROLE_OF_NEF_IN_HIV_1_REPLICATION_AND_DISEASE_PATHOGENESIS	0.435825	0.972058	0.511485	0.88325
REACTOME_SYNTHESIS_OF_GLYCOSYLPHOSPHATIDYLINOSITOL_GPI	0.476798	0.969848	0.513158	0.882631
REACTOME_SENESCENCE_ASSOCIATED_SECRETORY_PHENOTYPE_SASP	0.361097	0.97125	0.514249	0.883182
REACTOME_PERK_REGULATES_GENE_EXPRESSION	-0.382349	-0.974506	0.516717	0.744047
REACTOME_DISEASES_ASSOCIATED_WITH_N_GLYCOSYLATION_OF_PROTEINS	0.456656	0.960875	0.517413	0.894702
REACTOME_SENSORY_PERCEPTION	0.333982	0.980758	0.518857	0.876638
REACTOME_DOWNREGULATION_OF_ERBB2_SIGNALING	0.429085	0.966573	0.519461	0.887404
REACTOME_SYNTHESIS_OF_PA	-0.363047	-0.956859	0.520231	0.775352
REACTOME_GAP_FILLING_DNA_REPAIR_SYNTHESIS_AND_LIGATION_IN_GG_NER	-0.385887	-0.952861	0.523256	0.782274
REACTOME_REGULATION_OF_RUNX1_EXPRESSION_AND_ACTIVITY	0.480761	0.971001	0.524752	0.88149
REACTOME_E3_UBIQUITIN_LIGASES_UBIQUITINATE_TARGET_PROTEINS	-0.341031	-0.970241	0.525926	0.752472
REACTOME_RAP1_SIGNALLING	-0.441782	-0.951919	0.526185	0.782602
REACTOME_CA2_PATHWAY	-0.329555	-0.950964	0.526515	0.782894
REACTOME_G_ALPHA_Q_SIGNALLING_EVENTS	0.337972	0.979476	0.526627	0.875393
REACTOME_METABOLISM_OF_ANGIOTENSINOGEN_TO_ANGIOTENSINS	0.472504	0.969779	0.526667	0.880328
REACTOME_ACTIVATION_OF_THE_MRNA_UPON_BINDING_OF_THE_CAP_BINDING_COMPLEX_AND_EIFS_AND_SUBSEQUENT_BINDING_TO_43S	0.386471	0.964617	0.529086	0.888424
REACTOME_REGULATION_OF_TP53_ACTIVITY_THROUGH_ACETYLATION	-0.375095	-0.939224	0.530556	0.801371
REACTOME_NICOTINAMIDE_SALVAGING	-0.415979	-0.938357	0.53125	0.795892
REACTOME_EGR2_AND_SOX10_MEDIATED_INITIATION_OF_SCHWANN_CELL_MYELINATION	-0.379085	-0.947344	0.531977	0.786448
REACTOME_PRC2_METHYLATES_HISTONES_AND_DNA	0.376467	0.945543	0.533145	0.910345
REACTOME_HDACS_DEACETYLATE_HISTONES	-0.322297	-0.95709	0.539286	0.777334
REACTOME_CELLULAR_RESPONSE_TO_STARVATION	0.345599	0.974234	0.539458	0.884012
REACTOME_SIGNALING_BY_SCF_KIT	0.391873	0.954084	0.541056	0.900072
REACTOME_PRE_NOTCH_EXPRESSION_AND_PROCESSING	0.355466	0.957095	0.542595	0.893615
REACTOME_DRUG_ADME	-0.326072	-0.944997	0.544444	0.79139
REACTOME_GENE_SILENCING_BY_RNA	0.352385	0.964366	0.54717	0.886719
REACTOME_NS1_MEDIATED_EFFECTS_ON_HOST_PATHWAYS	-0.364083	-0.95091	0.547771	0.7804
REACTOME_ONCOGENIC_MAPK_SIGNALING	-0.313893	-0.938682	0.548673	0.79759
REACTOME_TRANSCRIPTIONAL_REGULATION_OF_PLURIPOTENT_STEM_CELLS	-0.365198	-0.933842	0.551136	0.799684
REACTOME_CONSTITUTIVE_SIGNALING_BY_AKT1_E17K_IN_CANCER	-0.377152	-0.929304	0.55163	0.808456
REACTOME_SIGNALING_BY_VEGF	0.348124	0.9516	0.554855	0.9026
REACTOME_TRANSCRIPTIONAL_REGULATION_BY_VENTX	0.388064	0.930586	0.555874	0.926799
REACTOME_RHOF_GTPASE_CYCLE	0.384851	0.932675	0.560305	0.928009
REACTOME_HOMOLOGY_DIRECTED_REPAIR	0.342932	0.957364	0.562963	0.895287
REACTOME_PHASE_II_CONJUGATION_OF_COMPOUNDS	-0.316369	-0.938868	0.563218	0.799716
REACTOME_SWITCHING_OF_ORIGINS_TO_A_POST_REPLICATIVE_STATE	0.354201	0.95057	0.563363	0.898295
REACTOME_INTRA_GOLGI_TRAFFIC	-0.340694	-0.920376	0.564935	0.823106
REACTOME_NONHOMOLOGOUS_END_JOINING_NHEJ	0.367978	0.951537	0.565957	0.900305
REACTOME_HCMV_INFECTION	0.338781	0.950598	0.566667	0.900643
REACTOME_DNA_REPLICATION	0.336522	0.960695	0.568154	0.892709
REACTOME_CYTOCHROME_P450_ARRANGED_BY_SUBSTRATE_TYPE	-0.328846	-0.928628	0.568627	0.807913
REACTOME_GASTRIN_CREB_SIGNALLING_PATHWAY_VIA_PKC_AND_MAPK	0.450741	0.93451	0.570048	0.925285
REACTOME_CELLULAR_HEXOSE_TRANSPORT	-0.411434	-0.92308	0.571429	0.82259
REACTOME_RHOD_GTPASE_CYCLE	0.380082	0.945504	0.572423	0.908035
REACTOME_SARS_COV_2_HOST_INTERACTIONS	0.336267	0.965149	0.573086	0.889243
REACTOME_APOPTOTIC_FACTOR_MEDIATED_RESPONSE	0.45381	0.939616	0.573416	0.917756
REACTOME_N_GLYCAN_ANTENNAE_ELONGATION_IN_THE_MEDIAL_TRANS_GOLGI	0.422249	0.920331	0.5759	0.933856
REACTOME_G_ALPHA_12_13_SIGNALLING_EVENTS	0.356694	0.935056	0.577598	0.928615
REACTOME_PLATELET_ADHESION_TO_EXPOSED_COLLAGEN	0.456862	0.923663	0.577629	0.939016
REACTOME_SIGNALING_BY_THE_B_CELL_RECEPTOR_BCR	0.341928	0.944269	0.578223	0.909196
REACTOME_COBALAMIN_CBL_VITAMIN_B12_TRANSPORT_AND_METABOLISM	-0.402464	-0.899989	0.578378	0.841505
REACTOME_NUCLEOTIDE_CATABOLISM	-0.352418	-0.903743	0.579251	0.84082
REACTOME_SYNTHESIS_OF_DNA	0.347296	0.953513	0.579602	0.899353
REACTOME_RUNX2_REGULATES_OSTEOBLAST_DIFFERENTIATION	0.423756	0.910901	0.581395	0.940926
REACTOME_ADP_SIGNALLING_THROUGH_P2Y_PURINOCEPTOR_1	0.423922	0.918799	0.582043	0.933355
REACTOME_INTERLEUKIN_37_SIGNALING	-0.398226	-0.912516	0.583333	0.836576
REACTOME_CONSTITUTIVE_SIGNALING_BY_ABERRANT_PI3K_IN_CANCER	-0.318842	-0.944613	0.584229	0.789725
REACTOME_SIGNALING_BY_FLT3_FUSION_PROTEINS	0.446324	0.923825	0.585644	0.941016
REACTOME_AMYLOID_FIBER_FORMATION	0.347267	0.932092	0.585791	0.927232
REACTOME_SHC_MEDIATED_CASCADE_FGFR3	-0.403348	-0.906676	0.588398	0.842659
REACTOME_REGULATION_OF_SIGNALING_BY_CBL	0.434316	0.918541	0.588697	0.93171
REACTOME_LDL_CLEARANCE	0.441665	0.912279	0.589257	0.939643
REACTOME_HDR_THROUGH_SINGLE_STRAND_ANNEALING_SSA	0.387175	0.921542	0.58997	0.940152
REACTOME_VEGFR2_MEDIATED_CELL_PROLIFERATION	-0.401313	-0.912645	0.594458	0.838851
REACTOME_KERATAN_SULFATE_BIOSYNTHESIS	0.412384	0.914646	0.595679	0.937866
REACTOME_CYTOSOLIC_SENSORS_OF_PATHOGEN_ASSOCIATED_DNA	0.356858	0.920451	0.599451	0.935902
REACTOME_RHOJ_GTPASE_CYCLE	0.364111	0.913041	0.600567	0.940011
REACTOME_EPH_EPHRIN_MEDIATED_REPULSION_OF_CELLS	0.370908	0.919554	0.604651	0.933677
REACTOME_KSRP_KHSRP_BINDS_AND_DESTABILIZES_MRNA	-0.396014	-0.891227	0.604905	0.85124
REACTOME_SIGNALING_BY_PTK6	0.368394	0.92243	0.606414	0.939992
REACTOME_SIGNALING_BY_NTRKS	-0.292576	-0.942649	0.606557	0.793274
REACTOME_MAPK6_MAPK4_SIGNALING	0.345107	0.928232	0.608163	0.931001
REACTOME_FATTY_ACID_METABOLISM	0.331763	0.943035	0.608537	0.91027
REACTOME_SIGNALING_BY_BRAF_AND_RAF1_FUSIONS	0.356855	0.920723	0.609484	0.93754
REACTOME_ION_TRANSPORT_BY_P_TYPE_ATPASES	0.373616	0.920849	0.613372	0.939604
REACTOME_INSULIN_PROCESSING	-0.364487	-0.901105	0.614035	0.840872
REACTOME_TIE2_SIGNALING	-0.386297	-0.893926	0.614362	0.853982
REACTOME_SIGNALING_BY_NOTCH1_HD_DOMAIN_MUTANTS_IN_CANCER	-0.417544	-0.886064	0.614634	0.857578
REACTOME_NETRIN_1_SIGNALING	-0.32606	-0.916514	0.619205	0.829737
REACTOME_SIGNALING_BY_FLT3_ITD_AND_TKD_MUTANTS	0.442688	0.89082	0.619863	0.978718
REACTOME_GLUCAGON_SIGNALING_IN_METABOLIC_REGULATION	-0.345948	-0.890697	0.623229	0.850159
REACTOME_CLATHRIN_MEDIATED_ENDOCYTOSIS	-0.290553	-0.937134	0.623656	0.797158
REACTOME_RET_SIGNALING	0.388523	0.910119	0.625706	0.940684
REACTOME_SIGNALING_BY_NOTCH2	0.388779	0.890948	0.626728	0.980799
REACTOME_LONG_TERM_POTENTIATION	-0.386505	-0.893646	0.630102	0.852219
REACTOME_FGFR2_ALTERNATIVE_SPLICING	0.402717	0.883707	0.63141	0.980901
REACTOME_FORMATION_OF_SENESCENCE_ASSOCIATED_HETEROCHROMATIN_FOCI_SAHF	0.434352	0.885782	0.631496	0.980226
REACTOME_TP53_REGULATES_TRANSCRIPTION_OF_GENES_INVOLVED_IN_G2_CELL_CYCLE_ARREST	0.429499	0.887641	0.634769	0.982623
REACTOME_TICAM1_RIP1_MEDIATED_IKK_COMPLEX_RECRUITMENT	-0.395619	-0.876969	0.636119	0.869726
REACTOME_CELLULAR_RESPONSE_TO_HEAT_STRESS	-0.293688	-0.922956	0.637131	0.820382
REACTOME_RESPONSE_OF_EIF2AK1_HRI_TO_HEME_DEFICIENCY	-0.40426	-0.861125	0.637755	0.887094
REACTOME_SIGNALLING_TO_RAS	0.41038	0.873865	0.639866	0.983394
REACTOME_MITOCHONDRIAL_TRANSLATION	-0.297474	-0.936689	0.64	0.796061
REACTOME_INTERLEUKIN_3_INTERLEUKIN_5_AND_GM_CSF_SIGNALING	0.366608	0.902867	0.64132	0.95553
REACTOME_TNFR2_NON_CANONICAL_NF_KB_PATHWAY	0.339561	0.917438	0.643411	0.932385
REACTOME_RHO_GTPASES_ACTIVATE_CIT	0.413437	0.873237	0.644444	0.982655
REACTOME_EPHA_MEDIATED_GROWTH_CONE_COLLAPSE	0.38929	0.876376	0.645312	0.986123
REACTOME_GABA_B_RECEPTOR_ACTIVATION	-0.324804	-0.892696	0.645695	0.852108
REACTOME_NUCLEAR_SIGNALING_BY_ERBB4	0.385105	0.888071	0.647059	0.983747
REACTOME_ERK_MAPK_TARGETS	-0.372368	-0.867398	0.648294	0.881655
REACTOME_SIGNALING_BY_NUCLEAR_RECEPTORS	0.314745	0.934677	0.64877	0.927246
REACTOME_MAPK_FAMILY_SIGNALING_CASCADES	-0.273787	-0.969183	0.648936	0.753043
REACTOME_ERCC6_CSB_AND_EHMT2_G9A_POSITIVELY_REGULATE_RRNA_EXPRESSION	0.351082	0.894044	0.649171	0.974943
REACTOME_REGULATION_OF_GENE_EXPRESSION_IN_BETA_CELLS	-0.3779	-0.866971	0.650538	0.880213
REACTOME_RHOQ_GTPASE_CYCLE	0.357733	0.901299	0.651389	0.957357
REACTOME_METABOLIC_DISORDERS_OF_BIOLOGICAL_OXIDATION_ENZYMES	-0.339543	-0.871593	0.652819	0.878559
REACTOME_HDMS_DEMETHYLATE_HISTONES	-0.337109	-0.912251	0.652997	0.834661
REACTOME_HIV_ELONGATION_ARREST_AND_RECOVERY	-0.345879	-0.879906	0.653374	0.864218
REACTOME_CELL_DEATH_SIGNALLING_VIA_NRAGE_NRIF_AND_NADE	0.34645	0.90388	0.65457	0.955165
REACTOME_PLASMA_LIPOPROTEIN_CLEARANCE	0.370987	0.871382	0.655275	0.985057
REACTOME_INTERLEUKIN_7_SIGNALING	-0.346016	-0.880824	0.655786	0.866806
REACTOME_GLUCAGON_LIKE_PEPTIDE_1_GLP1_REGULATES_INSULIN_SECRETION	-0.33252	-0.899294	0.655844	0.840959
REACTOME_PROCESSING_OF_INTRONLESS_PRE_MRNAS	0.403947	0.865316	0.656911	0.986626
REACTOME_SUMOYLATION_OF_DNA_REPLICATION_PROTEINS	-0.327423	-0.906358	0.657718	0.840858
REACTOME_MRNA_DECAY_BY_5_TO_3_EXORIBONUCLEASE	-0.391365	-0.834909	0.658228	0.926285
REACTOME_YAP1_AND_WWTR1_TAZ_STIMULATED_GENE_EXPRESSION	0.444696	0.878373	0.658375	0.987941
REACTOME_ATTENUATION_PHASE	0.402714	0.87628	0.65861	0.984071
REACTOME_CD209_DC_SIGN_SIGNALING	0.413476	0.857438	0.662939	0.996712
REACTOME_HS_GAG_BIOSYNTHESIS	0.387199	0.88644	0.663717	0.98331
REACTOME_SIGNALING_BY_NTRK3_TRKC	0.422054	0.867349	0.664547	0.986084
REACTOME_RHOC_GTPASE_CYCLE	0.343153	0.885568	0.665757	0.97843
REACTOME_CARGO_CONCENTRATION_IN_THE_ER	0.379232	0.877437	0.666667	0.988034
REACTOME_GABA_SYNTHESIS_RELEASE_REUPTAKE_AND_DEGRADATION	0.413806	0.869259	0.668359	0.98358
REACTOME_ABORTIVE_ELONGATION_OF_HIV_1_TRANSCRIPT_IN_THE_ABSENCE_OF_TAT	0.396673	0.863289	0.669887	0.989283
REACTOME_DISEASES_OF_CARBOHYDRATE_METABOLISM	0.377534	0.876404	0.670197	0.988416
REACTOME_TRP_CHANNELS	-0.356886	-0.871232	0.670423	0.876923
REACTOME_SUMOYLATION_OF_TRANSCRIPTION_FACTORS	0.404194	0.859485	0.670926	0.996188
REACTOME_INFECTION_WITH_MYCOBACTERIUM_TUBERCULOSIS	0.388458	0.870811	0.672609	0.981875
REACTOME_NUCLEAR_EVENTS_KINASE_AND_TRANSCRIPTION_FACTOR_ACTIVATION	0.352181	0.882279	0.673611	0.980074
REACTOME_PROTEIN_UBIQUITINATION	-0.301897	-0.904476	0.679104	0.841114
REACTOME_BILE_ACID_AND_BILE_SALT_METABOLISM	0.370947	0.871212	0.68	0.983174
REACTOME_RAB_REGULATION_OF_TRAFFICKING	-0.285284	-0.909453	0.680751	0.840038
REACTOME_AZATHIOPRINE_ADME	0.392947	0.852285	0.683307	1
REACTOME_APOPTOTIC_CLEAVAGE_OF_CELLULAR_PROTEINS	0.368278	0.87435	0.684766	0.984498
REACTOME_METABOLISM_OF_AMINO_ACIDS_AND_DERIVATIVES	0.310736	0.931362	0.685807	0.926979
REACTOME_NOTCH4_INTRACELLULAR_DOMAIN_REGULATES_TRANSCRIPTION	-0.366558	-0.847858	0.686224	0.907107
REACTOME_SENSORY_PERCEPTION_OF_TASTE	-0.340068	-0.865436	0.686275	0.881586
REACTOME_WNT5A_DEPENDENT_INTERNALIZATION_OF_FZD4	-0.392235	-0.83978	0.689738	0.920424
REACTOME_MYD88_INDEPENDENT_TLR4_CASCADE	-0.28948	-0.922951	0.690355	0.817757
REACTOME_RESPONSE_OF_MTB_TO_PHAGOCYTOSIS	-0.344794	-0.831785	0.692935	0.92788
REACTOME_TRANSCRIPTIONAL_REGULATION_BY_RUNX3	0.330919	0.885858	0.694087	0.982474
REACTOME_ASSOCIATION_OF_TRIC_CCT_WITH_TARGET_PROTEINS_DURING_BIOSYNTHESIS	0.361933	0.851052	0.697853	0.998555
REACTOME_INTERLEUKIN_2_FAMILY_SIGNALING	-0.324731	-0.870983	0.699387	0.875093
REACTOME_GLUCONEOGENESIS	0.368085	0.85432	0.700306	0.99738
REACTOME_ACTIVATION_OF_IRF3_IRF7_MEDIATED_BY_TBK1_IKK_EPSILON	0.414121	0.837624	0.700326	1
REACTOME_OXIDATIVE_STRESS_INDUCED_SENESCENCE	-0.288083	-0.917124	0.701754	0.83052
REACTOME_NOTCH_HLH_TRANSCRIPTION_PATHWAY	-0.333647	-0.851687	0.702006	0.90541
REACTOME_BLOOD_GROUP_SYSTEMS_BIOSYNTHESIS	0.404319	0.824966	0.710901	1
REACTOME_SYNTHESIS_OF_PIPS_AT_THE_GOLGI_MEMBRANE	-0.376707	-0.811227	0.713158	0.941224
REACTOME_GLUTATHIONE_CONJUGATION	0.359418	0.824237	0.713846	1
REACTOME_SYNTHESIS_OF_BILE_ACIDS_AND_BILE_SALTS	-0.341086	-0.850732	0.719895	0.90512
REACTOME_CD22_MEDIATED_BCR_REGULATION	0.397164	0.808511	0.723618	1
REACTOME_INHIBITION_OF_DNA_RECOMBINATION_AT_TELOMERE	0.339957	0.851072	0.727141	1
REACTOME_METABOLISM_OF_NUCLEOTIDES	0.326621	0.875955	0.72751	0.982594
REACTOME_AMINO_ACIDS_REGULATE_MTORC1	-0.30643	-0.871895	0.727599	0.880367
REACTOME_TRAF6_MEDIATED_IRF7_ACTIVATION	0.398689	0.805506	0.73	1
REACTOME_VITAMIN_B5_PANTOTHENATE_METABOLISM	-0.366975	-0.820306	0.731527	0.931394
REACTOME_SPRY_REGULATION_OF_FGF_SIGNALING	-0.37294	-0.806401	0.732591	0.942595
REACTOME_NEGATIVE_REGULATION_OF_FLT3	-0.379932	-0.807119	0.73545	0.946366
REACTOME_MYOGENESIS	0.363802	0.82252	0.736434	1
REACTOME_RAC1_GTPASE_CYCLE	0.309012	0.883028	0.737705	0.980388
REACTOME_RHO_GTPASES_ACTIVATE_PKNS	0.33032	0.867018	0.738667	0.984606
REACTOME_SIALIC_ACID_METABOLISM	0.355749	0.818151	0.738863	1
REACTOME_SIGNALING_BY_PDGFR_IN_DISEASE	-0.372085	-0.824935	0.73913	0.926798
REACTOME_RAB_GEFS_EXCHANGE_GTP_FOR_GDP_ON_RABS	0.320712	0.8575	0.739869	0.998843
REACTOME_ATF4_ACTIVATES_GENES_IN_RESPONSE_TO_ENDOPLASMIC_RETICULUM_STRESS	-0.342406	-0.834645	0.740113	0.924275
REACTOME_BASE_EXCISION_REPAIR	0.324818	0.854524	0.741036	0.999166
REACTOME_SIGNALING_BY_ERYTHROPOIETIN	-0.350668	-0.820289	0.742775	0.928924
REACTOME_RA_BIOSYNTHESIS_PATHWAY	0.385843	0.79284	0.7456	1
REACTOME_MITOTIC_PROPHASE	-0.281081	-0.907743	0.746269	0.842259
REACTOME_NRAGE_SIGNALS_DEATH_THROUGH_JNK	0.332313	0.845959	0.746537	1
REACTOME_REGULATION_OF_PTEN_STABILITY_AND_ACTIVITY	-0.29397	-0.880746	0.747292	0.864457
REACTOME_DNA_DOUBLE_STRAND_BREAK_RESPONSE	0.325687	0.847323	0.749307	1
REACTOME_PEROXISOMAL_LIPID_METABOLISM	0.365218	0.826955	0.75228	1
REACTOME_PROCESSING_OF_SMDT1	0.3957	0.794428	0.754687	1
REACTOME_CROSS_PRESENTATION_OF_SOLUBLE_EXOGENOUS_ANTIGENS_ENDOSOMES	0.334695	0.833312	0.755304	1
REACTOME_RNA_POLYMERASE_II_TRANSCRIPTION_TERMINATION	0.328421	0.847857	0.755435	1
REACTOME_HDR_THROUGH_HOMOLOGOUS_RECOMBINATION_HRR	0.325323	0.841945	0.756131	1
REACTOME_ENDOGENOUS_STEROLS	0.3697	0.801073	0.757053	1
REACTOME_SIGNALING_BY_ERBB4	0.332659	0.83395	0.761173	1
REACTOME_DISORDERS_OF_TRANSMEMBRANE_TRANSPORTERS	-0.278741	-0.930585	0.761364	0.80721
REACTOME_PLATELET_HOMEOSTASIS	-0.292027	-0.888864	0.763779	0.852682
REACTOME_ASPIRIN_ADME	-0.34978	-0.805486	0.765625	0.941818
REACTOME_DNA_METHYLATION	0.334068	0.824769	0.766082	1
REACTOME_INTERLEUKIN_RECEPTOR_SHC_SIGNALING	0.363999	0.801772	0.766193	1
REACTOME_PHOSPHORYLATION_OF_THE_APC_C	0.372546	0.798287	0.767584	1
REACTOME_SCAVENGING_OF_HEME_FROM_PLASMA	0.376593	0.796567	0.768352	1
REACTOME_CONSTITUTIVE_SIGNALING_BY_EGFRVIII	0.396585	0.776131	0.768966	1
REACTOME_RHO_GTPASES_ACTIVATE_PAKS	-0.350243	-0.804453	0.770889	0.941214
REACTOME_APOPTOTIC_EXECUTION_PHASE	0.337879	0.838252	0.776671	1
REACTOME_ACTIVATION_OF_NMDA_RECEPTORS_AND_POSTSYNAPTIC_EVENTS	0.320867	0.84761	0.777322	1
REACTOME_AMINE_LIGAND_BINDING_RECEPTORS	-0.320501	-0.820953	0.779817	0.932538
REACTOME_G_ALPHA_S_SIGNALLING_EVENTS	-0.279438	-0.902242	0.780952	0.839991
REACTOME_P75_NTR_RECEPTOR_MEDIATED_SIGNALLING	0.31818	0.856243	0.781681	0.997304
REACTOME_PEPTIDE_HORMONE_METABOLISM	-0.297049	-0.891857	0.781746	0.85193
REACTOME_INTERFERON_GAMMA_SIGNALING	0.318347	0.835263	0.782034	1
REACTOME_PARACETAMOL_ADME	0.365925	0.787008	0.783133	1
REACTOME_REGULATED_NECROSIS	0.33106	0.819221	0.783357	1
REACTOME_N_GLYCAN_TRIMMING_IN_THE_ER_AND_CALNEXIN_CALRETICULIN_CYCLE	-0.312226	-0.838717	0.787234	0.920357
REACTOME_CLASS_B_2_SECRETIN_FAMILY_RECEPTORS	0.311582	0.837006	0.795728	1
REACTOME_EARLY_SARS_COV_2_INFECTION_EVENTS	0.341722	0.796379	0.799087	1
REACTOME_BBSOME_MEDIATED_CARGO_TARGETING_TO_CILIUM	0.357212	0.780672	0.800312	1
REACTOME_SYNTHESIS_OF_IP3_AND_IP4_IN_THE_CYTOSOL	0.347021	0.773383	0.805136	1
REACTOME_PROCESSING_OF_CAPPED_INTRONLESS_PRE_MRNA	0.341834	0.782971	0.805175	1
REACTOME_APC_C_MEDIATED_DEGRADATION_OF_CELL_CYCLE_PROTEINS	0.312996	0.83396	0.807692	1
REACTOME_RUNX1_REGULATES_GENES_INVOLVED_IN_MEGAKARYOCYTE_DIFFERENTIATION_AND_PLATELET_FUNCTION	0.311878	0.819943	0.808367	1
REACTOME_SUMOYLATION_OF_DNA_METHYLATION_PROTEINS	-0.352486	-0.764366	0.810945	0.975999
REACTOME_RUNX2_REGULATES_BONE_DEVELOPMENT	0.332962	0.764099	0.811728	1
REACTOME_TRANSLOCATION_OF_SLC2A4_GLUT4_TO_THE_PLASMA_MEMBRANE	0.312628	0.805433	0.811798	1
REACTOME_DEFECTS_OF_CONTACT_ACTIVATION_SYSTEM_CAS_AND_KALLIKREIN_KININ_SYSTEM_KKS	0.376634	0.760387	0.813644	1
REACTOME_TP53_REGULATES_TRANSCRIPTION_OF_ADDITIONAL_CELL_CYCLE_GENES_WHOSE_EXACT_ROLE_IN_THE_P53_PATHWAY_REMAIN_UNCERTAIN	0.353758	0.762274	0.816165	1
REACTOME_SYNTHESIS_OF_BILE_ACIDS_AND_BILE_SALTS_VIA_7ALPHA_HYDROXYCHOLESTEROL	-0.336969	-0.777459	0.816794	0.970223
REACTOME_VXPX_CARGO_TARGETING_TO_CILIUM	-0.329806	-0.768228	0.819718	0.975792
REACTOME_CELL_EXTRACELLULAR_MATRIX_INTERACTIONS	0.362689	0.748248	0.822294	1
REACTOME_MICRORNA_MIRNA_BIOGENESIS	-0.325008	-0.793388	0.824176	0.950365
REACTOME_LAGGING_STRAND_SYNTHESIS	-0.336622	-0.75796	0.824289	0.976793
REACTOME_PCP_CE_PATHWAY	0.307994	0.819722	0.825627	1
REACTOME_REGULATION_OF_RAS_BY_GAPS	0.316241	0.8081	0.827309	1
REACTOME_METABOLISM_OF_NITRIC_OXIDE_NOS3_ACTIVATION_AND_REGULATION	-0.349311	-0.760994	0.829146	0.975409
REACTOME_DOWNSTREAM_SIGNAL_TRANSDUCTION	-0.315289	-0.771004	0.829609	0.976939
REACTOME_SIGNALING_BY_MODERATE_KINASE_ACTIVITY_BRAF_MUTANTS	0.324965	0.78519	0.830904	1
REACTOME_ACTIVATION_OF_BAD_AND_TRANSLOCATION_TO_MITOCHONDRIA	0.390196	0.765957	0.832288	1
REACTOME_NUCLEOTIDE_BINDING_DOMAIN_LEUCINE_RICH_REPEAT_CONTAINING_RECEPTOR_NLR_SIGNALING_PATHWAYS	0.321062	0.807576	0.833568	1
REACTOME_NEGATIVE_REGULATION_OF_TCF_DEPENDENT_SIGNALING_BY_WNT_LIGAND_ANTAGONISTS	0.369042	0.744822	0.833876	1
REACTOME_NUCLEOTIDE_SALVAGE	-0.332346	-0.769475	0.839286	0.976606
REACTOME_TOLL_LIKE_RECEPTOR_TLR1_TLR2_CASCADE	0.299496	0.813845	0.841966	1
REACTOME_UNFOLDED_PROTEIN_RESPONSE_UPR	-0.278874	-0.850141	0.842105	0.904007
REACTOME_PROTEIN_PROTEIN_INTERACTIONS_AT_SYNAPSES	0.306996	0.810909	0.843407	1
REACTOME_ZINC_TRANSPORTERS	-0.341713	-0.744338	0.844784	0.987268
REACTOME_RHOA_GTPASE_CYCLE	0.296563	0.831992	0.845297	1
REACTOME_SIGNALLING_TO_ERKS	0.32807	0.757472	0.846039	1
REACTOME_GENE_AND_PROTEIN_EXPRESSION_BY_JAK_STAT_SIGNALING_AFTER_INTERLEUKIN_12_STIMULATION	0.324534	0.768011	0.847201	1
REACTOME_MATURATION_OF_SARSCOV2_NUCLEOPROTEIN	-0.343306	-0.734811	0.850746	0.995334
REACTOME_BIOSYNTHESIS_OF_SPECIALIZED_PRORESOLVING_MEDIATORS_SPMS	-0.337503	-0.730802	0.851459	0.996989
REACTOME_ACTIVATED_NOTCH1_TRANSMITS_SIGNAL_TO_THE_NUCLEUS	0.321934	0.748839	0.851908	1
REACTOME_NRIF_SIGNALS_CELL_DEATH_FROM_THE_NUCLEUS	0.365382	0.723589	0.854369	1
REACTOME_RRNA_PROCESSING	0.29068	0.840381	0.854671	1
REACTOME_MISMATCH_REPAIR	-0.333336	-0.727673	0.858974	0.997436
REACTOME_POLYMERASE_SWITCHING_ON_THE_C_STRAND_OF_THE_TELOMERE	0.33728	0.745214	0.861751	1
REACTOME_ESR_MEDIATED_SIGNALING	0.285815	0.828055	0.863369	1
REACTOME_ION_CHANNEL_TRANSPORT	0.287788	0.829419	0.864833	1
REACTOME_NEPHRIN_FAMILY_INTERACTIONS	0.342278	0.738841	0.865116	1
REACTOME_RIPK1_MEDIATED_REGULATED_NECROSIS	-0.314735	-0.765956	0.86645	0.976444
REACTOME_METALLOPROTEASE_DUBS	0.331271	0.739727	0.86758	1
REACTOME_TELOMERE_MAINTENANCE	0.296236	0.802404	0.867628	1
REACTOME_MITOCHONDRIAL_CALCIUM_ION_TRANSPORT	0.336893	0.729643	0.867717	1
REACTOME_GLYCEROPHOSPHOLIPID_BIOSYNTHESIS	-0.26979	-0.862162	0.868421	0.887161
REACTOME_SARS_COV_2_INFECTION	0.284553	0.840903	0.869369	1
REACTOME_MRNA_SPLICING	-0.26256	-0.885165	0.871795	0.857578
REACTOME_VEGFR2_MEDIATED_VASCULAR_PERMEABILITY	-0.311248	-0.75299	0.876471	0.980168
REACTOME_HIV_INFECTION	-0.264908	-0.904677	0.877193	0.843058
REACTOME_COSTIMULATION_BY_THE_CD28_FAMILY	0.298423	0.766751	0.878116	1
REACTOME_EGFR_DOWNREGULATION	-0.298079	-0.761409	0.878125	0.977399
REACTOME_SIGNALING_BY_HIPPO	-0.312578	-0.721479	0.878187	0.997729
REACTOME_HEDGEHOG_ON_STATE	0.297334	0.792483	0.884824	1
REACTOME_OLFACTORY_SIGNALING_PATHWAY	-0.29473	-0.826488	0.8875	0.928766
REACTOME_INTRINSIC_PATHWAY_OF_FIBRIN_CLOT_FORMATION	0.329478	0.702841	0.888013	1
REACTOME_RNA_POLYMERASE_III_TRANSCRIPTION_INITIATION_FROM_TYPE_3_PROMOTER	0.326361	0.721514	0.889236	1
REACTOME_DEGRADATION_OF_AXIN	-0.289113	-0.802892	0.889262	0.941428
REACTOME_DEGRADATION_OF_DVL	-0.287076	-0.826187	0.891386	0.926784
REACTOME_FORMATION_OF_THE_BETA_CATENIN_TCF_TRANSACTIVATING_COMPLEX	-0.274418	-0.831538	0.893773	0.925763
REACTOME_SIGNALING_BY_KIT_IN_DISEASE	-0.313843	-0.70921	0.89433	0.990629
REACTOME_COMMON_PATHWAY_OF_FIBRIN_CLOT_FORMATION	-0.32473	-0.721132	0.894472	0.995505
REACTOME_ACTIVATION_OF_KAINATE_RECEPTORS_UPON_GLUTAMATE_BINDING	0.313572	0.712646	0.897314	1
REACTOME_RHOBTB1_GTPASE_CYCLE	0.321391	0.705751	0.902477	1
REACTOME_PROCESSING_OF_CAPPED_INTRON_CONTAINING_PRE_MRNA	-0.260826	-0.902751	0.902655	0.841166
REACTOME_NEGATIVE_REGULATORS_OF_DDX58_IFIH1_SIGNALING	0.306401	0.708362	0.903759	1
REACTOME_TOLL_LIKE_RECEPTOR_9_TLR9_CASCADE	0.292051	0.793111	0.904092	1
REACTOME_RHOBTB2_GTPASE_CYCLE	0.316994	0.695469	0.906793	1
REACTOME_SYNTHESIS_OF_LEUKOTRIENES_LT_AND_EOXINS_EX	0.331057	0.699291	0.906863	1
REACTOME_TP53_REGULATES_TRANSCRIPTION_OF_DNA_REPAIR_GENES	-0.273779	-0.79992	0.907143	0.944059
REACTOME_ADRENALINE_NORADRENALINE_INHIBITS_INSULIN_SECRETION	0.320038	0.704305	0.90755	1
REACTOME_TELOMERE_C_STRAND_LAGGING_STRAND_SYNTHESIS	0.306087	0.714301	0.909361	1
REACTOME_SIGNALING_BY_NTRK2_TRKB	0.313219	0.690746	0.911672	1
REACTOME_TGF_BETA_RECEPTOR_SIGNALING_IN_EMT_EPITHELIAL_TO_MESENCHYMAL_TRANSITION	0.342163	0.688429	0.913044	1
REACTOME_SIRT1_NEGATIVELY_REGULATES_RRNA_EXPRESSION	0.302999	0.746171	0.913529	1
REACTOME_MITOCHONDRIAL_TRNA_AMINOACYLATION	-0.312976	-0.710914	0.914573	0.991654
REACTOME_REGULATION_OF_RUNX2_EXPRESSION_AND_ACTIVITY	-0.2755	-0.81261	0.914729	0.941101
REACTOME_TRANSCRIPTIONAL_REGULATION_BY_SMALL_RNAS	-0.272322	-0.82852	0.914798	0.927101
REACTOME_SIGNALING_BY_EGFR	0.290674	0.72505	0.91523	1
REACTOME_POSITIVE_EPIGENETIC_REGULATION_OF_RRNA_EXPRESSION	0.287833	0.771683	0.915436	1
REACTOME_NEGATIVE_REGULATION_OF_MET_ACTIVITY	0.318433	0.674376	0.915447	1
REACTOME_ESTROGEN_DEPENDENT_GENE_EXPRESSION	-0.264262	-0.855326	0.917476	0.899307
REACTOME_FLT3_SIGNALING	0.302197	0.709305	0.918841	1
REACTOME_NOTCH3_ACTIVATION_AND_TRANSMISSION_OF_SIGNAL_TO_THE_NUCLEUS	0.314085	0.693037	0.918879	1
REACTOME_RHOBTB_GTPASE_CYCLE	0.304248	0.711086	0.918879	1
REACTOME_FC_EPSILON_RECEPTOR_FCERI_SIGNALING	0.279987	0.78954	0.919455	1
REACTOME_IKK_COMPLEX_RECRUITMENT_MEDIATED_BY_RIP1	0.309346	0.671949	0.925984	1
REACTOME_RNA_POLYMERASE_III_TRANSCRIPTION_INITIATION_FROM_TYPE_1_PROMOTER	-0.280557	-0.706826	0.927778	0.99002
REACTOME_RNA_POLYMERASE_II_TRANSCRIBES_SNRNA_GENES	-0.269554	-0.796505	0.928058	0.947551
REACTOME_DEGRADATION_OF_GLI1_BY_THE_PROTEASOME	-0.2704	-0.783711	0.929134	0.963308
REACTOME_PROCESSIVE_SYNTHESIS_ON_THE_LAGGING_STRAND	0.322557	0.645036	0.930693	1
REACTOME_BUTYRATE_RESPONSE_FACTOR_1_BRF1_BINDS_AND_DESTABILIZES_MRNA	0.313709	0.644868	0.931677	1
REACTOME_GAB1_SIGNALOSOME	-0.304243	-0.667647	0.932468	1
REACTOME_APC_C_CDH1_MEDIATED_DEGRADATION_OF_CDC20_AND_OTHER_APC_C_CDH1_TARGETED_PROTEINS_IN_LATE_MITOSIS_EARLY_G1	-0.26048	-0.806526	0.933054	0.94487
REACTOME_CELLULAR_SENESCENCE	0.276901	0.796304	0.933985	1
REACTOME_NUCLEAR_ENVELOPE_BREAKDOWN	0.287117	0.716606	0.934003	1
REACTOME_RECOGNITION_OF_DNA_DAMAGE_BY_PCNA_CONTAINING_REPLICATION_COMPLEX	-0.285864	-0.721129	0.934473	0.993026
REACTOME_RAS_PROCESSING	0.307083	0.66665	0.935961	1
REACTOME_G_ALPHA_Z_SIGNALLING_EVENTS	0.290105	0.706113	0.936324	1
REACTOME_SIGNALING_BY_ALK	0.304723	0.676231	0.937304	1
REACTOME_FLT3_SIGNALING_IN_DISEASE	0.305332	0.679642	0.939535	1
REACTOME_TRAF6_MEDIATED_INDUCTION_OF_TAK1_COMPLEX_WITHIN_TLR4_COMPLEX	0.312573	0.628179	0.939542	1
REACTOME_BETA_CATENIN_INDEPENDENT_WNT_SIGNALING	-0.256793	-0.846628	0.940217	0.907428
REACTOME_CONVERSION_FROM_APC_C_CDC20_TO_APC_C_CDH1_IN_LATE_ANAPHASE	-0.290698	-0.676555	0.941645	1
REACTOME_NEGATIVE_EPIGENETIC_REGULATION_OF_RRNA_EXPRESSION	0.276774	0.730599	0.94357	1
REACTOME_COPII_MEDIATED_VESICLE_TRANSPORT	0.284039	0.736416	0.944212	1
REACTOME_LISTERIA_MONOCYTOGENES_ENTRY_INTO_HOST_CELLS	0.305109	0.646613	0.948195	1
REACTOME_CARGO_TRAFFICKING_TO_THE_PERICILIARY_MEMBRANE	0.282445	0.69386	0.949152	1
REACTOME_SIGNALING_BY_NOTCH	0.27065	0.788158	0.949367	1
REACTOME_FORMATION_OF_FIBRIN_CLOT_CLOTTING_CASCADE	0.288702	0.670836	0.953148	1
REACTOME_DEATH_RECEPTOR_SIGNALLING	0.269823	0.767215	0.954106	1
REACTOME_WNT_LIGAND_BIOGENESIS_AND_TRAFFICKING	0.296995	0.645871	0.954474	1
REACTOME_RNA_POLYMERASE_III_CHAIN_ELONGATION	0.308358	0.649227	0.954619	1
REACTOME_DNA_REPAIR	0.267964	0.798484	0.955819	1
REACTOME_DEUBIQUITINATION	0.265162	0.783131	0.956425	1
REACTOME_NEGATIVE_REGULATION_OF_NOTCH4_SIGNALING	0.270202	0.678409	0.958153	1
REACTOME_ASYMMETRIC_LOCALIZATION_OF_PCP_PROTEINS	0.275336	0.696724	0.958564	1
REACTOME_INTERLEUKIN_1_SIGNALING	0.269282	0.740154	0.958595	1
REACTOME_B_WICH_COMPLEX_POSITIVELY_REGULATES_RRNA_EXPRESSION	0.277036	0.714117	0.960053	1
REACTOME_INLB_MEDIATED_ENTRY_OF_LISTERIA_MONOCYTOGENES_INTO_HOST_CELL	0.300052	0.589742	0.960684	1
REACTOME_EPIGENETIC_REGULATION_OF_GENE_EXPRESSION	0.270528	0.756023	0.961728	1
REACTOME_INHIBITION_OF_THE_PROTEOLYTIC_ACTIVITY_OF_APC_C_REQUIRED_FOR_THE_ONSET_OF_ANAPHASE_BY_MITOTIC_SPINDLE_CHECKPOINT_COMPONENTS	0.29771	0.626787	0.965354	1
REACTOME_REGULATION_OF_INNATE_IMMUNE_RESPONSES_TO_CYTOSOLIC_DNA	-0.285639	-0.615295	0.965517	1
REACTOME_SIGNALING_BY_NOTCH4	0.26932	0.711976	0.965879	1
REACTOME_PROCESSIVE_SYNTHESIS_ON_THE_C_STRAND_OF_THE_TELOMERE	0.294423	0.609949	0.96729	1
REACTOME_TELOMERE_EXTENSION_BY_TELOMERASE	-0.283106	-0.659913	0.967914	1
REACTOME_RESOLUTION_OF_ABASIC_SITES_AP_SITES	0.275658	0.659583	0.967939	1
REACTOME_APC_CDC20_MEDIATED_DEGRADATION_OF_NEK2A	0.282717	0.631468	0.968203	1
REACTOME_TRISTETRAPROLIN_TTP_ZFP36_BINDS_AND_DESTABILIZES_MRNA	-0.284286	-0.630525	0.969543	1
REACTOME_IRE1ALPHA_ACTIVATES_CHAPERONES	0.274058	0.676221	0.969789	1
REACTOME_EXTENSION_OF_TELOMERES	0.267004	0.659902	0.970282	1
REACTOME_RNA_POLYMERASE_I_TRANSCRIPTION	0.267139	0.725452	0.970861	1
REACTOME_CLEC7A_DECTIN_1_SIGNALING	0.264506	0.719397	0.971576	1
REACTOME_PD_1_SIGNALING	0.298833	0.60868	0.972358	1
REACTOME_SIGNALING_BY_EGFR_IN_CANCER	0.275969	0.608261	0.972669	1
REACTOME_SYNTHESIS_OF_PIPS_AT_THE_EARLY_ENDOSOME_MEMBRANE	-0.267765	-0.583235	0.974093	1
REACTOME_ASSEMBLY_OF_THE_ORC_COMPLEX_AT_THE_ORIGIN_OF_REPLICATION	0.270451	0.676055	0.974175	1
REACTOME_FORMATION_OF_THE_EARLY_ELONGATION_COMPLEX	0.277641	0.641936	0.974513	1
REACTOME_RNA_POLYMERASE_I_PROMOTER_ESCAPE	0.265138	0.696086	0.975241	1
REACTOME_STABILIZATION_OF_P53	-0.250279	-0.717489	0.975439	0.993784
REACTOME_PI_METABOLISM	0.264469	0.697273	0.978523	1
REACTOME_ACTIVATED_PKN1_STIMULATES_TRANSCRIPTION_OF_AR_ANDROGEN_RECEPTOR_REGULATED_GENES_KLK2_AND_KLK3	0.272136	0.660707	0.978903	1
REACTOME_SMOOTH_MUSCLE_CONTRACTION	0.270704	0.642857	0.979592	1
REACTOME_TNF_RECEPTOR_SUPERFAMILY_TNFSF_MEMBERS_MEDIATING_NON_CANONICAL_NF_KB_PATHWAY	-0.281282	-0.630839	0.97995	1
REACTOME_SYNTHESIS_OF_PIPS_AT_THE_PLASMA_MEMBRANE	-0.251867	-0.722986	0.980392	0.999019
REACTOME_DECTIN_1_MEDIATED_NONCANONICAL_NF_KB_SIGNALING	0.266713	0.686738	0.980796	1
REACTOME_RNA_POLYMERASE_I_TRANSCRIPTION_INITIATION	0.268646	0.647496	0.980938	1
REACTOME_SYNTHESIS_SECRETION_AND_INACTIVATION_OF_GLUCAGON_LIKE_PEPTIDE_1_GLP_1	-0.246983	-0.557357	0.981627	1
REACTOME_INTERLEUKIN_1_FAMILY_SIGNALING	-0.248479	-0.831061	0.983051	0.924151
REACTOME_OVARIAN_TUMOR_DOMAIN_PROTEASES	0.264567	0.624402	0.983232	1
REACTOME_CD28_DEPENDENT_PI3K_AKT_SIGNALING	0.26381	0.565038	0.984277	1
REACTOME_MRNA_CAPPING	-0.260544	-0.64021	0.985465	1
REACTOME_RNA_POLYMERASE_III_TRANSCRIPTION_TERMINATION	0.261578	0.565836	0.985714	1
REACTOME_SARS_COV_INFECTIONS	0.260859	0.78136	0.985823	1
REACTOME_TRNA_MODIFICATION_IN_THE_NUCLEUS_AND_CYTOSOL	-0.241628	-0.657765	0.986487	1
REACTOME_RMTS_METHYLATE_HISTONE_ARGININES	0.262017	0.661619	0.988858	1
REACTOME_PCNA_DEPENDENT_LONG_PATCH_BASE_EXCISION_REPAIR	0.251265	0.541102	0.988889	1
REACTOME_FANCONI_ANEMIA_PATHWAY	0.256297	0.603282	0.98963	1
REACTOME_SARS_COV_2_ACTIVATES_MODULATES_INNATE_AND_ADAPTIVE_IMMUNE_RESPONSES	0.263059	0.714944	0.989677	1
REACTOME_REGULATION_OF_NF_KAPPA_B_SIGNALING	-0.256768	-0.570897	0.991957	1
REACTOME_ABERRANT_REGULATION_OF_MITOTIC_EXIT_IN_CANCER_DUE_TO_RB1_DEFECTS	0.269642	0.563067	0.991987	1
REACTOME_ABC_TRANSPORTER_DISORDERS	0.254879	0.668694	0.992011	1
REACTOME_APC_C_CDC20_MEDIATED_DEGRADATION_OF_CYCLIN_B	0.282795	0.611032	0.992013	1
REACTOME_NEUREXINS_AND_NEUROLIGINS	-0.249348	-0.715411	0.992481	0.993013
REACTOME_DEFECTIVE_CFTR_CAUSES_CYSTIC_FIBROSIS	0.252615	0.633962	0.992958	1
REACTOME_AUF1_HNRNP_D0_BINDS_AND_DESTABILIZES_MRNA	0.249051	0.622325	0.993017	1
REACTOME_RUNX1_REGULATES_TRANSCRIPTION_OF_GENES_INVOLVED_IN_DIFFERENTIATION_OF_HSCS	0.254141	0.699795	0.993565	1
REACTOME_SCF_BETA_TRCP_MEDIATED_DEGRADATION_OF_EMI1	0.241511	0.609473	0.994326	1
REACTOME_INCRETIN_SYNTHESIS_SECRETION_AND_INACTIVATION	-0.27015	-0.62452	0.994988	1
REACTOME_PHOSPHOLIPID_METABOLISM	0.252354	0.730827	0.995322	1
REACTOME_RNA_POLYMERASE_I_TRANSCRIPTION_TERMINATION	0.246733	0.572496	0.995327	1
REACTOME_REGULATION_OF_MRNA_STABILITY_BY_PROTEINS_THAT_BIND_AU_RICH_ELEMENTS	0.247922	0.655972	0.996027	1
REACTOME_CONSTITUTIVE_SIGNALING_BY_LIGAND_RESPONSIVE_EGFR_CANCER_VARIANTS	0.256956	0.529266	0.996845	1
REACTOME_P75NTR_SIGNALS_VIA_NF_KB	0.262245	0.541824	0.996904	1
REACTOME_RESOLUTION_OF_AP_SITES_VIA_THE_MULTIPLE_NUCLEOTIDE_PATCH_REPLACEMENT_PATHWAY	-0.243716	-0.589257	0.997167	1
REACTOME_METABOLISM_OF_PORPHYRINS	-0.229087	-0.544355	0.997175	0.999757
REACTOME_REGULATION_OF_TNFR1_SIGNALING	0.233248	0.550479	0.998459	1
REACTOME_ANTI_INFLAMMATORY_RESPONSE_FAVOURING_LEISHMANIA_PARASITE_INFECTION	0.253999	0.725921	0.99881	1
REACTOME_TRANSCRIPTIONAL_REGULATION_BY_RUNX1	0.238372	0.698453	0.998845	1
REACTOME_HOST_INTERACTIONS_OF_HIV_FACTORS	-0.219383	-0.711548	1	0.993607
REACTOME_SNRNP_ASSEMBLY	-0.228815	-0.639263	1	1
REACTOME_TRANSPORT_OF_MATURE_TRANSCRIPT_TO_CYTOPLASM	-0.205892	-0.627509	1	1
REACTOME_MRNA_DECAY_BY_3_TO_5_EXORIBONUCLEASE	-0.219839	-0.482526	1	0.999407
REACTOME_HIV_TRANSCRIPTION_ELONGATION	0.181284	0.434091	1	0.99984
REACTOME_INSERTION_OF_TAIL_ANCHORED_PROTEINS_INTO_THE_ENDOPLASMIC_RETICULUM_MEMBRANE	0.205161	0.442272	1	1
REACTOME_RNA_POLYMERASE_III_TRANSCRIPTION	0.215476	0.511325	1	1
REACTOME_FCERI_MEDIATED_NF_KB_ACTIVATION	0.212712	0.565814	1	1
REACTOME_HEDGEHOG_LIGAND_BIOGENESIS	0.222177	0.56621	1	1
REACTOME_DOWNSTREAM_SIGNALING_EVENTS_OF_B_CELL_RECEPTOR_BCR	0.234607	0.618564	1	1
REACTOME_TRANSLATION	0.225453	0.669442	1	1
